# Supplementary material for: Thermodynamic modeling of genome-wide nucleosome depleted regions in yeast
Source: PLoS Comput Biol. 2021 Jan 11;17(1):e1008560. doi: 10.1371/journal.pcbi.1008560 (PMC7822557; doi:10.1371/journal.pcbi.1008560)
Supplement: S1 Table — (XLSX) [file pcbi.1008560.s009.xlsx]

## Sheet: Sheet1
Gene	Chr	RSC3	ABF1	REB1	ORC1	AZF1	MBP1	RDS2	SUT1	SWI4	SFP1	NHP6B	MAC1	RAP1	STB1	TOD6	DOT6	YRM1	NHP6A	STP2	PDR3	CBF1	PUT3	MCM1	PHO2	STP1	ECM22	AsG1	YML081W	TYE7	SUM1	PolyA5	PolyA6	PolyA7	PolyA8	PolyA9
YAL068C	chrI	0.0604566	0	0	0	0	0	0.00421333	0.00726953	0.0208721	0.00829038	0.00251015	0	0	0	0	0	0	0	0	0.0395291	0	0	0.155174	0	0	0	0	0	0	0	0	0	0	0	0
YAL067W-A	chrI	0.00401497	0	0	0	0	0	0	0	0	0	0	0	0	0	0	0	0	0	0	0.00318223	0	0	0.155174	0	0.00761943	0	0	0	0	0	0	0	0	0	0
YAL067C	chrI	0.0379449	0	0.00290085	0.0465401	0	0.00375292	0.00269892	0	0	0	0.0112299	0.00509721	0	0	0	0	0	0.00698481	0	0	0	0	0	0.00286302	0	0	0	0	0	0	0	0.00754524	0.062438	0	0
YAL064C-A	chrI	0.052176	0	0.00352199	0	0	0	0.00392829	0	0.00223495	0	0	0.00597974	0	0	0.00439736	0.003883	0	0.00323799	0	0.0022603	0	0	0	0	0	0.0802797	0	0.00248238	0	0	0	0.00652583	0.0533438	0	0
YAL064W	chrI	0.00414681	0	0.0179309	0	0	0	0.0032569	0	0.00489465	0.080485	0.00784868	0.00290292	0	0	0	0	0	0	0	0	0	0	0	0.00273724	0	0	0	0.00636005	0	0	0	0.0133654	0.175625	0.0186044	0.0118357
YAL063C	chrI	0.191159	0	0	0	0.0323316	0.00222574	0.00319403	0	0	0.0230184	0	0.00338842	0	0	0	0	0	0	0	0.00343092	0	0	0	0	0	0	0	0	0.00387487	0	0	0.0112128	0.124231	0.00893326	0
YAL062W	chrI	0	0.0538637	0.00249902	0.283099	0.00301667	0	0	0	0	0.0152401	0.0407712	0	0	0	0	0	0.00608883	0.0150813	0	0	0	0	0	0.0136823	0	0	0	0	0	0	0.00240274	0.0134051	0.14785	0.0106585	0
YAL061W	chrI	0.0714101	0.0697197	0	0	0	0	0	0.0123514	0.0489749	0	0.00451619	0.00336403	0	0	0	0	0.00373702	0.00471706	0	0.0475223	0	0	0	0	0.0046489	0	0	0.0184303	0	0.00418634	0	0.00551568	0.0451948	0	0
YAL060W	chrI	0.0849038	0.00362289	0.00449403	0.00536363	0	0	0.00276517	0	0.00340874	0.00446109	0.00567628	0.00295915	0	0	0	0	0	0.00337717	0	0.0156584	0.00288532	0	0	0	0	0	0	0.00616115	0	0	0	0.0169229	0.283513	0.0434329	0.034262
YAL059W	chrI	0.0188998	0	0	0.0143288	0.023328	0	0	0.0103265	0	0.348195	0.0108289	0.00484442	0	0	0.534698	0.216568	0	0.00624074	0	0	0	0	0	0	0.0141039	0	0	0.00322981	0	0	0.0043345	0.0260563	0.361857	0.0416468	0.0304147
YAL058W	chrI	0	0	0	0	0	0	0	0	0.00387149	0.0113309	0.012699	0	0	0	0	0	0	0.00669783	0	0	0	0	0	0	0	0	0	0	0	0	0	0.00490276	0.0402302	0	0
YAL056W	chrI	0.307801	0	0.272464	0	0	0.0134216	0.00402528	0.00355648	0.169932	0	0.00333238	0.00599134	0	0.00249555	0	0.00290993	0.00686886	0.00343519	0	0.0079627	0	0	0	0.00220062	0	0.0467662	0	0.00843555	0	0	0	0.00463138	0	0	0
YAL055W	chrI	0	0	0.00237041	0.0262556	0	0	0	0	0.00235403	0.00375031	0.019137	0	0	0	0.00249322	0.00329664	0	0.00854218	0	0	0.00391212	0	0	0.00234549	0	0	0	0	0	0	0	0.0141546	0.233287	0.0276621	0.021318
YAL054C	chrI	0	0.946	0.676594	0	0.00685712	0	0.00458412	0.0434077	0.00384142	0.00265519	0.0123864	0.00305584	0.0697277	0	0	0	0.00809576	0.00372081	0	0.0119264	0.31329	0	0	0	0.022175	0	0	0.00797501	0	0	0.00436578	0.0221179	0.230688	0.0245475	0.0156898
YAL053W	chrI	0.330318	0.946	0.676594	0.0297278	0.00685712	0.0050381	0.00458412	0.0434077	0.120077	0.00265519	0.0108646	0.00559946	0.0697277	0	0	0	0.00809576	0.00372081	0	0.0119264	0.31329	0	0	0	0.022175	0	0	0.00797501	0	0	0.00436578	0.0221179	0.301323	0.0431906	0.0383015
YAL051W	chrI	0.00414038	0	0.0027236	0	0	0.00543191	0.00286818	0	0	0	0.0385666	0	0.206947	0	0	0	0	0.0133603	0	0.00953304	0	0	0	0	0	0	0	0.00676602	0	0.0562633	0	0.00356846	0	0	0
YAL049C	chrI	0	0	0	0	0	0	0.00273116	0	0.00265741	0	0.00640289	0	0	0	0	0	0	0.0107223	0	0	0	0	0.00782995	0.00890833	0	0	0	0	0	0	0	0.00518618	0.0428112	0	0
YAL048C	chrI	0	0	0.0776942	0	0	0	0.00225305	0	0	0	0.054212	0	0	0	0	0	0	0.0290018	0	0	0	0	0	0	0	0	0	0	0	0	0	0.00341893	0	0	0
YAL047C	chrI	0.010316	0	0	0	0	0	0	0	0.0971925	0	0.0218868	0	0	0.0130317	0	0.00244831	0	0.017686	0	0.00609194	0	0	0	0	0	0	0	0	0	0	0	0.00367595	0	0	0
YAL046C	chrI	0	0	0.00575026	0	0	0	0	0	0.00681364	0	0.0257895	0.00934642	0	0.00285831	0	0.00244831	0	0.00656195	0	0.00269704	0	0	0	0	0.014041	0	0	0.00664781	0	0	0	0	0	0	0
YAL044W-A	chrI	0.010316	0	0	0	0	0	0	0	0.0971925	0	0.0218868	0	0	0.0130317	0	0.00244831	0	0.017686	0	0.00609194	0	0	0	0	0	0	0	0	0	0	0	0.00252414	0	0	0
YAL044C	chrI	0.00825325	0.00397901	0	0	0	0.00630428	0	0.00337643	0.00286741	0	0.0281618	0.00238921	0	0.00329504	0	0	0	0.015479	0	0.0192219	0	0	0	0	0.0031984	0	0.0047874	0	0.0044029	0	0	0.00287723	0	0	0
YAL043C	chrI	0.00310915	0.985467	0	0	0	0.00404887	0.00243676	0.0208234	0	0	0.00304871	0	0	0	0	0.00375895	0.241746	0	0	0.00496815	0.00558278	0.00770653	0	0	0	0.00426418	0.093654	0.0100199	0.00348056	0.00676788	0	0	0	0	0
YAL042W	chrI	0.0873922	0.985467	0	0	0	0	0	0.00520884	0	0	0.00304871	0.00244337	0.00501828	0	0	0	0.146947	0	0.00462052	0.0383343	0	0	0	0	0	0	0	0.00221899	0.00224182	0.00676788	0	0	0	0	0
YAL041W	chrI	0.198166	0.814325	0	0	0	0.00450157	0.00603243	0	0	0	0.0996179	0	0.00275695	0.00848476	0	0	0.00235425	0.0567518	0	0.00254187	0	0	0	0	0	0	0.015779	0.00993847	0	0	0	0	0	0	0
YAL040C	chrI	0.00606067	0	0.00752772	0.00751299	0.00650103	0.00498741	0.00793425	0.00369836	0	0	0.00926675	0.00898536	0.428436	0	0	0	0.0101514	0.00844976	0	0.0354788	0	0	0.967248	0	0.0028303	0	0	0.0114033	0	0	0	0.0100997	0.132614	0.0146259	0.0104852
YAL039C	chrI	0.245926	0	0.00240272	0.030694	0.0058708	0	0.00608272	0.152655	0.010654	0.0347263	0.0101466	0.00314695	0	0	0	0	0	0.00429699	0.136888	0.00501052	0	0.0114301	0	0	0.0922281	0.126307	0	0.00934754	0	0	0.00351991	0.0199497	0.333697	0.0512244	0.0404133
YAL038W	chrI	0	0.120243	0	0.00738964	0	0	0	0	0	0	0.00363626	0	0	0	0	0	0	0	0	0.00506622	0	0	0	0	0	0	0	0	0	0.00807793	0	0.016994	0.315193	0.0384569	0.0309753
YAL037C-A	chrI	0.0737085	0	0	0	0	0.0390879	0	0	0.00716905	0	0.0202819	0	0	0.0238285	0	0	0	0.00568513	0	0	0	0	0	0.0295255	0	0	0	0	0	0	0	0.00439733	0	0	0
YAL037W	chrI	0.0737085	0	0	0	0	0.0390879	0	0	0.00716905	0	0.0202819	0	0	0.0238285	0.00654161	0.0044526	0	0.00568513	0	0	0	0	0	0.0295255	0	0	0	0	0	0	0	0.00439733	0	0	0
YAL036C	chrI	0.00392978	0.0887633	0	0	0.0248217	0	0	0	0	0.421578	0	0.00239093	0	0	0.116241	0.0953038	0	0	0	0	0	0	0	0	0.0162535	0	0	0.00564966	0	0	0.00245264	0.0122533	0.10205	0	0
YAL035W	chrI	0.00392978	0.0887633	0.00302347	0	0	0	0.00519219	0.0280379	0	0.421578	0	0.00477854	0	0	0.116241	0.0953038	0	0	0	0.00262479	0	0.0030548	0	0	0	0	0	0.00882529	0	0	0.00245264	0.0122533	0.10205	0	0
YAL034W-A	chrI	0.0401826	0	0	0	0	0.0152577	0.00242652	0	0.0126689	0.00638013	0.0114589	0.00961064	0	0	0	0	0	0.00770057	0	0.00338453	0	0	0	0.00237213	0	0	0	0	0	0	0	0.00356267	0	0	0
YAL034C	chrI	0.0360781	0	0	0	0	0	0.0035629	0.0225487	0	0.0269485	0	0	0.877107	0	0.00836342	0.0128448	0	0	0.00962169	0	0	0	0	0	0.0241083	0	0	0	0	0	0	0.00684688	0.0559822	0	0
YAL033W	chrI	0.0115138	0	0	0	0	0	0.0035629	0.0225487	0	0.0269485	0	0	0.877107	0	0	0	0	0	0.00962169	0.00625823	0	0	0	0	0.0241083	0	0	0	0	0	0	0.00684688	0.0559822	0	0
YAL032C	chrI	0	0.043571	0.0107514	0	0	0	0	0	0	0	0.0103997	0	0	0	0	0	0	0.00573876	0	0	0	0	0.00316334	0	0	0	0	0.00232092	0	0	0	0.0111229	0.146566	0.0155991	0.0099927
YAL031C	chrI	0.00331917	0	0.878634	0	0	0.0055424	0	0	0.00399947	0	0.0812586	0	0	0	0	0	0	0.00257661	0	0.0115423	0	0	0	0	0	0	0	0.00405349	0	0	0	0	0	0	0
YAL030W	chrI	0.00331917	0	0.878634	0	0	0.0055424	0	0	0.00399947	0.0037046	0.0135308	0.00571061	0	0	0	0	0.0056883	0.0112382	0	0.00303658	0	0	0	0.00231676	0	0	0	0.0107684	0	0	0	0.00226021	0	0	0
YAL029C	chrI	0	0	0.0238254	0	0	0.00437925	0	0	0.101145	0	0.00374143	0.00465578	0	0	0	0	0	0	0	0.00531077	0	0	0	0.00649152	0	0	0	0	0	0	0	0.0119797	0.195358	0.0229321	0.0175397
YAL028W	chrI	0	0	0.0238254	0.0998943	0	0	0	0	0.00350119	0	0.0107266	0	0	0	0	0	0	0.00350804	0	0	0	0	0	0.00649152	0	0	0	0	0	0	0	0.0119797	0.195358	0.0229321	0.0175397
YAL027W	chrI	0	0	0	0	0	0	0.00484162	0	0.00252775	0	0.00357243	0	0	0	0	0	0	0.00388133	0	0.00269999	0	0	0	0.0079202	0	0	0	0	0	0	0	0.0079244	0.0864783	0.00610647	0
YAL026C	chrI	0	0	0	0.00879532	0	0.00242396	0	0	0.00512969	0.00484231	0.0345307	0.00405754	0	0	0	0	0	0.00975251	0	0	0.186869	0	0	0	0	0	0	0	0.080719	0	0	0.0104757	0.184175	0.025157	0.0206278
YAL025C	chrI	0	0	0.321462	0.199878	0.00312997	0	0	0	0	0.5918	0.0285452	0.00856019	0	0	0.146366	0.0687883	0	0.0082779	0	0	0	0	0	0	0	0	0	0	0	0	0.00354027	0.0239985	0.376703	0.051362	0.0471025
YAL024C	chrI	0.0116297	0	0.185553	0.00268184	0	0	0.00422485	0	0.198915	0	0.00963712	0	0	0	0	0	0	0.0384991	0	0.00270552	0	0	0	0	0	0	0	0.00287311	0	0	0	0.0114863	0.142766	0.0135836	0.00655754
YAL023C	chrI	0	0.987581	0.0481677	0.0124192	0	0.0436736	0	0	0.0681888	0	0.00433222	0.00332834	0	0.00287057	0.00571788	0.00515712	0	0.00342057	0.00432612	0	0	0	0	0	0.00279199	0.0612538	0	0.00332244	0	0.253602	0.00274753	0.0243454	0.340299	0.0393411	0.0288288
YAL022C	chrI	0	0	0.00325639	0	0	0	0.00825874	0	0.00688493	0	0.0140514	0.00646493	0	0	0	0	0	0.012224	0.00573731	0	0	0	0.0193811	0.00521598	0	0	0	0	0	0	0.00226238	0.0126981	0.156018	0.0148653	0.00723225
YAL021C	chrI	0.211695	0	0	0	0	0.00838205	0	0.00282176	0.00530002	0.00904757	0.00263377	0.00324143	0	0	0	0	0.00547984	0	0	0.00776052	0	0.00249745	0	0	0	0.00631073	0.00289678	0	0	0	0	0.00281167	0	0	0
YAL020C	chrI	0.0376272	0	0.0397394	0.00556715	0	0	0.00345298	0.0612131	0.142368	0.0113697	0	0.00393836	0	0.00337467	0	0	0.016958	0	0.00754575	0	0	0	0	0	0.00338902	0.0030113	0	0	0	0	0	0	0	0	0
YAL019W	chrI	0.0376272	0.0842342	0.0397394	0	0	0	0.00297369	0.0612131	0.142368	0.0113697	0	0.00242544	0.00487824	0.00317191	0.0451102	0.0360924	0.016958	0	0.00754575	0.00801803	0	0	0	0	0.0169829	0.0030113	0.00226035	0.00744511	0	0	0	0	0	0	0
YAL018C	chrI	0	0	0.74466	0	0.0212328	0.00516049	0.00340681	0	0	0	0.0611685	0.00269571	0	0	0	0.00363474	0	0.0275702	0	0.00311664	0.68501	0	0	0	0	0	0	0	0.0259742	0.276694	0	0.0112116	0.123064	0.00880454	0
YAL017W	chrI	0	0	0.74466	0	0	0.00516049	0.00340681	0	0.00503201	0	0.0611685	0	0	0	0	0	0	0.0275702	0	0	0.68501	0	0	0	0.0087413	0	0	0	0.0259742	0.276694	0	0.00683173	0	0	0
YAL016W	chrI	0	0.953469	0.0810756	0	0	0	0.00573107	0	0.0126838	0	0.00727219	0.0082793	0	0	0	0	0	0.00673454	0	0	0	0	0	0	0	0	0	0	0	0	0	0.00593374	0.0483152	0	0
YAL015C	chrI	0.00479763	0.00748073	0	0.0169691	0.0531616	0	0	0	0	0	0.0439195	0	0	0	0	0	0	0.0215944	0	0.00283541	0	0	0	0.00246582	0	0	0	0	0	0	0	0.0148636	0.231646	0.0315075	0.0258922
YAL014C	chrI	0.00415665	0.00295849	0.00463589	0	0	0	0.00535279	0.00611432	0.00239535	0.00586738	0.00745097	0.00711827	0	0	0.00231078	0.00385115	0	0.0023889	0	0.00359631	0	0	0.00261663	0	0	0	0	0	0	0	0	0	0	0	0
YAL013W	chrI	0.00554704	0.00295849	0.00463589	0	0	0	0.00535279	0.00454135	0	0.00586738	0.00745097	0.00711827	0.0112071	0	0.0050993	0.00275399	0	0.0023889	0	0.00295881	0	0	0.00261663	0	0.00702025	0	0	0	0	0.0283867	0	0.00293447	0	0	0
YAL012W	chrI	0.0315571	0.0495786	0	0.00372174	0	0	0.00222197	0.0101197	0	0.019595	0.00644702	0.0121141	0	0	0	0	0.0047583	0.00568305	0.0400143	0	0.177801	0.00782314	0	0.00247138	0.0289782	0.00504401	0	0.00228316	0.0224742	0	0	0.0113607	0.125321	0.00894467	0
YAL011W	chrI	0	0.479323	0	0	0	0	0	0	0	0	0.0240301	0.00467665	0	0	0.00285428	0.00377782	0	0.0119814	0	0.00304195	0	0	0	0	0	0	0	0	0	0	0	0.00775595	0	0	0
YAL010C	chrI	0.00388468	0	0	0	0	0	0	0.00235582	0.00326029	0.0236503	0.00402521	0	0	0.00688303	0	0	0	0.0047166	0	0	0	0	0	0.00237376	0	0	0	0.00606715	0	0	0	0.0025984	0	0	0
YAL009W	chrI	0.00252237	0	0.00367422	0	0	0	0.0027411	0	0.00326029	0	0.00450888	0	0	0.0033942	0	0	0	0	0	0	0	0	0	0	0	0	0	0.00606715	0	0	0	0.00272337	0	0	0
YAL008W	chrI	0	0	0	0	0	0	0.00270846	0	0.00303958	0.0487411	0.00889799	0	0	0.0022219	0	0	0	0.00485669	0	0	0	0	0	0.00237376	0	0	0	0.00660115	0	0.0031651	0	0.003351	0	0	0
YAL007C	chrI	0	0.00327463	0	0	0	0.0129614	0.00619205	0	0.120887	0.00720488	0.00838737	0	0	0	0	0	0	0.00652894	0	0.00254887	0	0	0	0.00363332	0	0	0	0	0	0	0	0	0	0	0
YAL005C	chrI	0.200839	0.750635	0	0	0.00577619	0.00383634	0	0	0.00588542	0.217849	0.0155589	0.00662409	0.47633	0	0	0	0	0.0196396	0	0.00562454	0.0752654	0	0	0.0132874	0	0	0	0.0027547	0	0	0.00277211	0.0207248	0.278259	0.0301506	0.0196466
YAL003W	chrI	0.200839	0.750635	0	0	0.00577619	0.00383634	0	0	0.00588542	0.217849	0.0155589	0.00662409	0.47633	0	0	0	0	0.0196396	0	0.00562454	0.0752654	0	0	0.0132874	0	0	0	0.0027547	0	0	0.00277211	0.0207248	0.278259	0.0301506	0.0196466
YAL002W	chrI	0.0485844	0	0	0.00289569	0	0	0	0	0.047124	0.00291113	0.00685471	0.00264013	0	0.00331249	0	0	0	0.0550805	0	0	0	0	0	0.00581689	0	0	0	0	0	0	0	0.0133691	0.220253	0.026103	0.0200818
YAL001C	chrI	0.00890603	0	0	0.0966253	0	0.00549858	0.00435333	0	0.100052	0.00978865	0.020147	0	0	0.010129	0	0	0	0.00517007	0.00390824	0	0.0306485	0.0135361	0.00526219	0	0.0292629	0	0	0	0.0116797	0	0	0.00661155	0.07207	0.00508813	0
YAR002W	chrI	0.00592308	0	0	0.116971	0.00304351	0	0.00737685	0	0	0.0181085	0.00608039	0.00753137	0	0	0	0	0	0	0	0.00264019	0	0	0	0.00502233	0	0	0	0	0	0.00310685	0	0.0181112	0.282958	0.0387167	0.0375047
YAR002C-A	chrI	0.065809	0	0.00644333	0	0	0.0239389	0	0	0.0057702	0	0.00900482	0	0.00289435	0	0	0	0	0.0101601	0	0.00640112	0	0	0	0.00254314	0	0	0	0	0	0	0.00253271	0.0193492	0.26816	0.030726	0.0223076
YAR003W	chrI	0.065809	0	0.00644333	0	0	0.0239389	0.00439387	0	0.0057702	0	0.00900482	0	0	0	0	0	0	0.0101601	0	0.00640112	0	0	0	0.00254314	0	0	0	0	0.00419582	0	0.00253271	0.0193492	0.26816	0.030726	0.0223076
YAR007C	chrI	0.150201	0.00978034	0	0	0	0.263313	0	0.00360946	0.0155127	0	0.00547236	0.00230549	0	0.00358133	0.0134694	0.00816144	0	0	0.003866	0	0.0102967	0	0	0	0	0	0	0.0147898	0	0	0	0	0	0	0
YAR008W	chrI	0.150201	0	0.00290609	0	0	0.263313	0	0	0.0155127	0	0	0.00230549	0	0.00256246	0.0047086	0.005812	0	0	0	0	0.0120675	0	0	0	0	0	0	0.00630512	0.00647884	0	0	0	0	0	0
YAR014C	chrI	0	0	0.0220149	0	0	0	0.00509465	0	0	0	0.0247845	0.00285667	0	0	0.00612356	0.00903117	0	0.010604	0	0	0	0	0	0	0	0	0	0	0	0	0	0	0	0	0
YAR015W	chrI	0.18279	0.00292717	0.0220149	0	0	0.00751809	0.00674536	0	0	0	0.0247845	0	0	0	0.00612356	0.00903117	0	0.010604	0	0	0	0	0	0	0	0	0	0	0	0	0	0	0	0	0
YAR018C	chrI	0	0	0	0	0.00577492	0.00255127	0.00285244	0	0	0.0354363	0.0182611	0	0	0	0	0	0.00278897	0.0370308	0	0	0	0	0.242227	0.00523236	0.00230665	0	0	0	0	0	0	0.0134613	0.178549	0.0191357	0.0123449
YAR019C	chrI	0	0	0.0041711	0	0	0.00230222	0	0	0	0.0589214	0.0033442	0	0	0.0024948	0	0	0.00428657	0	0	0	0	0	0	0	0.00434988	0	0	0	0	0	0	0	0	0	0
YAR023C	chrI	0.162243	0	0	0	0	0.00812413	0	0	0.00653881	0	0.00855245	0	0	0	0	0	0	0.00534378	0	0.00437175	0	0	0	0.00270916	0	0	0	0	0.00560066	0.00237975	0	0.0109501	0.145106	0.0155006	0.00994161
YAR027W	chrI	0	0	0	0	0.00917072	0.0134166	0.00407121	0	0	0.00362748	0.0201163	0	0	0	0	0	0	0.0408274	0	0	0	0	0	0	0	0	0	0	0	0	0	0.015763	0.216878	0.0246422	0.0177212
YAR028W	chrI	0	0.00355247	0.0122212	0.0081384	0	0	0.00440796	0.00384594	0.00538021	0.0064019	0.0323428	0.00224251	0	0	0	0	0	0.00974962	0	0.00837722	0	0	0	0	0	0	0	0	0	0	0	0.00321897	0	0	0
YAR029W	chrI	0	0.00597081	0	0	0.0479938	0	0.00284204	0.00229953	0.00270805	0	0.00457314	0.0055431	0	0	0	0	0.013392	0	0	0	0	0	0	0	0	0.00428932	0	0.00696884	0	0	0	0.00539542	0.0445249	0	0
YAR033W	chrI	0	0	0.00236119	0	0	0	0.00263329	0	0.00312392	0	0.0116022	0	0	0	0.00507931	0.00611361	0	0.00616075	0	0.0101045	0	0	0	0	0	0.00273599	0	0	0	0	0	0.00459881	0.0378757	0	0
YAR035C-A	chrI	0.155319	0	0	0.0386439	0.0408256	0	0	0.00270736	0.00320055	0	0.00281189	0.00309022	0.033519	0	0	0.00252799	0.00245368	0.00234201	0	0.0103175	0	0.00621641	0	0.00439128	0	0	0	0.00666422	0	0	0	0.014544	0.252877	0.0343463	0.028218
YAR042W	chrI	0.111628	0.28446	0	0.0386439	0.0408256	0	0	0.0485907	0.00336933	0	0.0100304	0.0128863	0	0	0	0.00401975	0	0.00510219	0.00721588	0.00583004	0	0.00316668	0	0.00439128	0.0200923	0	0	0.00666422	0	0.00315287	0	0.014544	0.252877	0.0343463	0.028218
YAR066W	chrI	0.278223	0	0.0127308	0	0.00243483	0.0276334	0.00475176	0.0698079	0.250297	0	0.00569808	0	0	0.00223887	0	0	0.00442817	0.00286019	0	0.0045166	0.00362212	0	0	0	0.00305838	0	0	0.0253034	0	0	0	0	0	0	0
YAR071W	chrI	0	0	0	0.100314	0.00297284	0	0.00375946	0	0	0	0.0056872	0.00794417	0	0.00394775	0.00226012	0.00329191	0.00235091	0.010675	0	0	0.00220579	0	0.0256859	0.00890439	0.0168009	0	0	0	0	0.00225041	0	0.0178914	0.278133	0.0388029	0.0385084
YBL111C	chrII	0.314274	0	0.0216179	0	0	0.0619061	0	0	0.0607868	0	0.0263725	0.00391369	0	0.00517568	0	0	0	0.0047661	0	0	0	0	0.404918	0.00275184	0	0	0	0.00239604	0	0	0	0	0	0	0
YBL108C-A	chrII	0.290026	0	0	0	0	0	0.00312497	0.0152262	0	0	0	0.00485417	0.00286724	0	0	0	0	0	0	0	0	0	0	0	0.00825002	0	0	0.00261657	0	0	0	0	0	0	0
YBL107C	chrII	0	0	0.0592284	0	0	0	0.00454132	0	0	0.00361694	0.00333341	0.00241015	0	0	0.0022233	0	0	0.00380124	0	0	0.00318719	0	0	0	0	0	0	0	0	0.00797874	0	0.00767041	0.0847096	0.00606898	0
YBL106C	chrII	0.0280253	0	0	0	0	0.0072793	0	0	0	0	0.0260417	0.0032548	0	0	0.00816902	0.0108476	0	0.0245427	0.011788	0.00228009	0	0	0	0.0166589	0.00421367	0	0	0	0	0	0	0.00591532	0.0488496	0	0
YBL105C	chrII	0.0268063	0	0.0195436	0	0	0.0138354	0	0.0199778	0.00657908	0	0.0416721	0	0	0.0037387	0	0	0	0.0181689	0	0	0.00407064	0	0	0.0166139	0.00711623	0	0	0	0.0301596	0	0	0.00564462	0.0464875	0	0
YBL104C	chrII	0.00227424	0.103643	0.00648756	0	0	0	0	0	0.0141365	0	0.0150174	0	0	0.0150405	0	0	0	0.0541662	0	0	0	0	0	0.00484741	0.00284757	0	0	0	0	0.0109906	0	0	0	0	0
YBL103C	chrII	0.0991431	0	0.115761	0	0	0	0.00269168	0	0.0190989	0	0	0.0043772	0	0	0	0	0.00379475	0.00320706	0	0.0404699	0	0	0	0	0.0034606	0	0.0144124	0	0	0	0	0.0158199	0.257907	0.0302782	0.0231808
YBL102W	chrII	0.0991431	0	0.115761	0	0	0	0.00364908	0	0.0190989	0.00284746	0.00349641	0.00470089	0	0	0	0	0	0.00609004	0	0.0404699	0	0	0	0	0	0	0.0144124	0	0	0.0142593	0	0.0158199	0.257907	0.0302782	0.0231808
YBL100W-C	chrII	0.120189	0.00296831	0	0	0	0.00492674	0.00415878	0.0112305	0.00328119	0.010648	0.00498391	0.0106785	0	0	0	0	0.00348007	0.00689705	0	0.00263135	0	0	0.00394291	0	0.0163276	0	0.00343862	0	0	0	0	0.0130067	0.171306	0.0183071	0.0117938
YBL101C	chrII	0	0	0	0	0.00242395	0.00222998	0.00594075	0	0.00424892	0	0.00993917	0	0	0	0	0	0	0.0159557	0	0.0025894	0	0	0.00235913	0	0.0157941	0	0	0	0	0	0	0.0124453	0.226932	0.027429	0.0218695
YBL099W	chrII	0.254726	0	0.0656788	0	0	0.00385112	0.00320801	0.0125641	0	0	0.00538224	0.00324699	0	0	0	0	0	0.00327974	0	0.00302927	0	0.0305218	0	0.00331931	0	0	0	0	0.00235123	0	0	0.0158202	0.209798	0.0224653	0.0144702
YBL098W	chrII	0	0	0.00954018	0.054153	0.00232955	0	0.00461304	0	0	0	0.02954	0	0	0	0	0	0.00325714	0.0186982	0	0	0	0	0	0.00488753	0	0	0	0	0	0.00236882	0.00274765	0.0194751	0.2703	0.0309858	0.0224916
YBL097W	chrII	0.210673	0.0792421	0	0	0	0.00719633	0.00257426	0	0.204029	0	0.108337	0.0184936	0	0.00572998	0	0	0	0.0264949	0	0	0.0292014	0	0	0.0103322	0	0	0	0	0.0107996	0	0	0.00285804	0	0	0
YBL095W	chrII	0	0	0.00264035	0.230683	0.00485743	0	0.00939115	0	0.00245453	0	0.00597916	0.00533096	0	0	0	0	0	0.00472488	0	0	0	0	0.0033205	0	0	0.00428841	0	0	0	0	0.00291192	0.0209659	0.326837	0.0440084	0.0403332
YBL093C	chrII	0.0920235	0	0.0143283	0	0	0.00384539	0	0.0411282	0	0	0.00401173	0.00912592	0.795951	0	0.007772	0.00839805	0.00285199	0.00346149	0.00365294	0.00710744	0	0	0.0127703	0.00304696	0	0	0	0.00852008	0	0.00621177	0.00277835	0.0244587	0.340209	0.0392149	0.0287516
YBL092W	chrII	0.0920235	0	0.0143283	0	0	0.00384539	0	0.0411282	0	0	0.00401173	0.00912592	0.795951	0	0.007772	0.00839805	0.00285199	0.00346149	0.00365294	0.00710744	0	0	0.0127703	0.00304696	0	0	0	0.00852008	0	0.00621177	0.00277835	0.0244587	0.340209	0.0392149	0.0287516
YBL091C-A	chrII	0.00330259	0.859141	0.00643229	0	0	0	0.00223657	0.00713065	0	0	0.0228321	0	0	0.00227996	0	0	0.00734311	0.0692554	0	0.00556494	0	0	0	0	0.0069087	0	0	0.00943648	0	0	0	0	0	0	0
YBL091C	chrII	0	0	0.00990654	0	0	0	0.00253905	0.00433934	0	0.00229624	0.00360294	0	0	0	0	0	0.00279523	0	0	0.0023936	0	0	0	0.00528371	0	0	0	0	0	0	0	0.00332689	0	0	0
YBL090W	chrII	0	0	0.0122494	0	0.0123934	0.00220122	0.00253905	0	0	0.00229624	0	0	0.249357	0	0	0	0.00226637	0	0	0.00221042	0.00226319	0	0	0.00528371	0	0	0	0	0	0.00669086	0	0.00332689	0	0	0
YBL089W	chrII	0	0	0.00990654	0	0	0	0.002531	0.00433934	0	0	0.00883083	0.00364312	0	0	0	0	0.00279523	0	0	0.0023936	0	0	0	0	0	0	0	0	0	0	0	0.00680932	0.0560548	0	0
YBL088C	chrII	0	0	0.0685463	0.00290225	0	0.00720317	0	0	0.00236144	0.00470256	0.0247657	0	0	0	0.00367508	0.00462001	0	0.0137331	0	0	0.00471892	0	0	0	0.00507981	0	0	0	0.00625112	0	0	0.007438	0.0613567	0	0
YBL087C	chrII	0	0	0.00685008	0	0	0	0.00457987	0	0	0	0.00534719	0.00475852	0.113196	0	0.00922423	0.0110074	0	0	0	0	0.0107286	0	0	0	0.00950695	0	0.00237721	0.00762505	0	0	0	0.00587149	0.0484486	0	0
YBL086C	chrII	0.110056	0	0.788902	0	0.00480446	0.292183	0.0122801	0.0050301	0	0.0271999	0.00426084	0	0	0	0	0	0	0.00787433	0	0.0198247	0	0.00347178	0	0	0.0414635	0	0	0.00530577	0	0	0.00276129	0.0228292	0.372055	0.0443232	0.0343434
YBL085W	chrII	0.0558449	0	0	0.033246	0.00991726	0.23908	0.00302107	0.00936415	0.0198839	0.0271999	0.00493916	0	0	0	0	0	0	0	0	0.00329025	0.137335	0	0	0.00244736	0	0.00733073	0	0.0100553	0.00505414	0	0	0.00862435	0.07122	0.00454195	0
YBL084C	chrII	0.102677	0	0.600418	0	0	0	0.00270737	0	0.002677	0	0.0146277	0	0	0	0	0	0	0.0270595	0.00750849	0.00819782	0	0.00598436	0	0.0108625	0	0	0	0	0	0	0.00267165	0.0233313	0.323563	0.0371314	0.0270405
YBL081W	chrII	0	0.00220049	0	0	0	0.00261874	0	0	0	0.0908143	0.00322166	0	0.00353735	0	0.348271	0.141061	0	0	0	0.00429627	0	0.00383305	0	0.0028506	0	0	0	0	0	0.00334753	0	0.00635029	0	0	0
YBL082C	chrII	0.00547616	0.00220049	0	0	0.00269337	0.00261874	0	0	0	0.0908143	0.00598743	0	0	0	0.348271	0.141061	0	0.00231226	0	0.00438707	0	0	0	0.0028506	0	0.017832	0	0	0	0	0	0.0155092	0.25478	0.0301493	0.0232031
YBL080C	chrII	0.00319774	0.749679	0	0.00235877	0	0.00507889	0	0.00286375	0	0.0315666	0.0126575	0.00240895	0	0	0	0	0	0	0	0.0085737	0	0.00407564	0	0	0	0	0	0	0	0.0668777	0.00269804	0.0233898	0.322957	0.0367866	0.0264155
YBL079W	chrII	0	0.749679	0	0.00235877	0	0.00507889	0	0	0	0.0315666	0.0126575	0.00240895	0	0	0	0	0	0	0	0	0	0	0	0	0.022629	0	0	0	0	0.0668777	0.00269804	0.0233898	0.322957	0.0367866	0.0264155
YBL078C	chrII	0	0	0.0447179	0	0	0.00578652	0.00220028	0.0588141	0	0.0385441	0.00509761	0	0	0	0	0	0.0127249	0	0	0.01223	0.00415149	0	0	0	0.015925	0.00340885	0	0	0	0	0	0	0	0	0
YBL076C	chrII	0.00734002	0	0.749492	0.13761	0.00449687	0	0.0028669	0.0402186	0	0.414244	0.00642331	0.00405369	0	0	0	0	0	0.00416684	0	0.0254461	0	0	0	0	0.00311913	0	0.0176895	0.0105284	0	0	0.00313439	0.0198829	0.279704	0.0304418	0.0200432
YBL075C	chrII	0.00402273	0.00284474	0.0032755	0	0	0	0	0	0	0	0.00327842	0	0.0173972	0	0	0	0	0.00396539	0.0566388	0	0	0	0	0.00339791	0.0379144	0	0	0	0	0	0	0.00589845	0.0486936	0	0
YBL074C	chrII	0.00675789	0.530823	0	0.00485126	0.00809045	0.00439577	0.0026348	0.00267933	0.00403848	0	0.0162695	0.00472631	0	0	0	0	0	0.0097014	0.201691	0	0	0	0	0.00557682	0.0333266	0	0	0.0113439	0	0	0	0.0165413	0.303556	0.0368123	0.0294887
YBL072C	chrII	0	0	0	0	0	0	0	0	0	0.00466312	0.00384954	0	0	0	0	0	0	0.00287802	0	0.0118447	0	0	0	0.0023837	0	0	0	0.00241111	0	0.00438647	0	0.0070125	0.0579758	0	0
YBL071W-A	chrII	0	0	0	0	0.0413044	0	0.00573841	0	0	0.0311188	0.00384954	0.00315554	0.984555	0	0.0281588	0.0306542	0	0.00416086	0	0.0118447	0	0	0	0.0023837	0	0	0	0.00241111	0	0	0	0.00741636	0.0990135	0.0106615	0.00690257
YBL071C-B	chrII	0	0	0	0	0.0413044	0	0.00573841	0	0	0.0311188	0.00233576	0.00315554	0.984555	0	0.0281588	0.0306542	0	0.00416086	0	0.0118447	0	0.0257428	0	0.0023837	0	0	0	0.00241111	0	0	0	0.00741636	0.0990135	0.0106615	0.00690257
YBL069W	chrII	0	0	0	0.00895171	0	0	0	0	0	0	0.0141593	0.00822966	0.0154857	0	0	0	0	0.00981559	0.0028263	0.00502506	0	0.0257428	0	0	0	0	0	0	0	0	0	0	0	0	0
YBL068W	chrII	0	0.0115976	0	0	0	0	0.00439187	0	0	0.0142921	0.029093	0.00247761	0.0193711	0	0.00492777	0.00928578	0	0.0165882	0	0	0.11151	0	0	0.00245844	0	0	0	0.0106243	0	0	0	0.0109619	0.134921	0.0127057	0.00608021
YBL067C	chrII	0	0.00277767	0.152864	0	0	0.00236192	0.00273994	0.0343391	0.00410372	0.00357602	0.0147869	0.0022963	0	0	0.00285262	0.00410691	0	0.0129663	0	0	0	0	0.0407657	0.00665446	0	0	0	0	0	0	0	0.0126937	0.175365	0.0200375	0.0145191
YBL064C	chrII	0.49684	0.949681	0.0744241	0	0	0.00235124	0.00433193	0.00935264	0	0	0.039437	0.00445851	0	0.00468266	0	0	0	0.0319777	0.0163557	0.0449525	0	0.708137	0	0	0.00628577	0.00234078	0.0024734	0.00395392	0	0	0.00384127	0.0336696	0.473653	0.0550735	0.0405929
YBL063W	chrII	0.49684	0.949681	0.0744241	0	0	0.00235124	0.00433193	0.00935264	0	0	0.039437	0.00445851	0	0.00468266	0	0	0	0.0319777	0.0163557	0.0449525	0	0.708137	0	0.00222869	0.0153165	0.00234078	0.0024734	0.00395392	0	0	0.00384127	0.0336696	0.473653	0.0550735	0.0405929
YBL061C	chrII	0.0473217	0	0	0	0	0.0355401	0	0	0	0.0505686	0.0192299	0.00300875	0.78348	0.0292612	0.00371925	0.00250517	0	0.0096261	0	0.00972874	0	0	0	0	0	0	0	0	0	0	0	0.00949517	0.0786044	0	0
YBL060W	chrII	0.0473217	0	0	0	0	0.0355401	0	0	0	0.0505686	0.0192299	0.00300875	0.78348	0.0292612	0.00371925	0.00250517	0	0.0096261	0	0.00972874	0	0	0	0	0	0	0	0	0	0	0	0.00949517	0.0786044	0	0
YBL059C-A	chrII	0.174172	0	0	0	0	0.0495088	0.00276818	0.00466123	0	0	0.00768671	0.00307339	0	0	0	0	0	0.00544589	0	0	0	0	0	0.00742262	0	0	0	0	0	0	0	0.00516628	0	0	0
YBL059W	chrII	0.174172	0	0	0	0	0.0495088	0.00243981	0	0	0	0.00768671	0.00520477	0	0	0	0	0	0.00569881	0	0	0	0	0	0.00742262	0	0	0	0	0	0.170965	0	0.00516628	0.037342	0	0
YBL058W	chrII	0	0	0.82688	0	0	0.00325025	0.00276818	0.00466123	0.00584166	0	0.0316692	0	0	0	0	0	0	0.00586131	0	0	0	0	0	0	0	0	0	0	0	0	0	0	0	0	0
YBL057C	chrII	0	0.411161	0	0	0	0	0	0	0	0	0	0	0	0	0	0	0	0	0	0.00536345	0	0.00285525	0	0.00259423	0	0	0	0	0	0	0	0.00560274	0	0	0
YBL056W	chrII	0	0.411161	0.00275126	0	0	0	0	0	0	0	0	0.00230458	0	0	0.141446	0.133041	0	0	0	0.00536345	0	0.00285525	0	0.00259423	0	0	0	0	0	0	0	0.00560274	0	0	0
YBL055C	chrII	0.00703264	0	0.059165	0	0	0	0	0	0.00254859	0.312152	0	0.00348371	0	0	0.106019	0.0639264	0.00264306	0	0.00361369	0.00680711	0	0	0	0.00246083	0	0	0	0.00687982	0	0	0	0.00682574	0.084314	0.00796511	0.00381944
YBL054W	chrII	0	0	0.059165	0	0	0	0	0	0	0.312152	0	0.00348371	0	0	0.106019	0.0639264	0.00264306	0	0	0.00680711	0	0	0	0.00246083	0	0	0	0	0	0	0	0.00682574	0.084314	0.00796511	0.00381944
YBL052C	chrII	0	0.0128141	0.758038	0.527029	0	0	0	0	0	0	0.109517	0.00632812	0	0	0	0	0	0.034993	0	0	0	0	0	0	0	0	0	0.00949069	0	0	0.00335104	0.0207107	0.280981	0.0330088	0.0186413
YBL051C	chrII	0	0.78263	0.662399	0	0	0	0.0077199	0	0.00609289	0	0	0	0	0	0	0	0.002495	0	0.00237549	0.00331577	0	0	0	0	0	0	0	0	0	0	0	0.00752654	0	0	0
YBL050W	chrII	0	0.78263	0.662399	0	0	0	0.0077199	0	0.00609289	0	0.0108473	0	0	0	0	0	0.002495	0.00226631	0	0.00331577	0	0	0	0	0	0	0	0.009158	0	0	0	0.00752654	0	0	0
YBL049W	chrII	0.223726	0.0203133	0.179628	0	0	0.00680927	0.00504648	0	0.0042036	0	0.0781697	0.00554089	0.00644814	0	0.0102076	0.00718259	0	0.0296015	0	0.00486799	0	0	0	0	0.0117599	0	0	0	0	0	0	0.0153317	0.210951	0.023983	0.0172845
YBL047C	chrII	0.0313271	0	0.434007	0	0	0.0818633	0.00622963	0.0183908	0.14605	0	0.00264255	0	0	0.0143957	0.00818942	0.00537373	0	0.0034225	0	0.00471077	0	0	0	0	0.00561268	0	0	0.0131523	0	0.00857562	0	0.00355509	0	0	0
YBL046W	chrII	0.22578	0	0.434007	0	0	0.0499597	0.00635411	0.00402997	0.14605	0	0.00405047	0	0	0.0143957	0.00818942	0.00537373	0	0.00765461	0	0	0	0.00291897	0	0.00495272	0	0	0	0.0131523	0	0	0	0.00360451	0	0	0
YBL045C	chrII	0.135407	0.0118708	0.430804	0	0	0	0.00376603	0.00679818	0.00497641	0	0	0	0.127936	0	0	0	0	0.00375423	0	0.00281795	0	0	0.0389629	0.00702435	0.00746592	0.00233206	0.00370311	0.00828038	0	0	0	0.00929931	0.115865	0.011051	0.0053583
YBL043W	chrII	0.0697464	0.0118708	0.0247961	0	0	0	0.00376603	0.00679818	0.00497641	0	0.0295761	0.00278686	0.127936	0	0	0	0.0175703	0.0118161	0.00227971	0.0294071	0	0	0.0389629	0	0.00746592	0.00233206	0.00370311	0.00828038	0	0	0	0.00929931	0.115865	0.011051	0.0053583
YBL042C	chrII	0.13195	0	0	0	0.025755	0.00240433	0.00590126	0.00377138	0.00703966	0.052119	0.011313	0.00463657	0	0.00517606	0.00255533	0.0034263	0	0.0146996	0.0042056	0.0290135	0	0	0	0.0088119	0.0222004	0	0	0.00963146	0	0	0	0.00732437	0.0599762	0	0
YBL041W	chrII	0.0677441	0.963568	0	0	0.025755	0	0.00340755	0.00377138	0.0156908	0	0.00264142	0.00463657	0	0.00517606	0	0	0.00376305	0	0.0042056	0.0290135	0	0	0	0.0088119	0.0222004	0	0	0.00963146	0	0	0	0.0142456	0.190198	0.0205196	0.0133187
YBL040C	chrII	0	0	0.151491	0	0	0.00379901	0	0.00265303	0.00531175	0	0.00594358	0.00454295	0	0	0	0	0	0.00620741	0	0.0216288	0	0	0	0	0	0.00229586	0	0.0114066	0	0	0	0.0103146	0.127303	0.0120359	0.00578291
YBL039W-B	chrII	0.128777	0	0.151491	0	0	0.00379901	0.00413186	0	0	0.0288063	0.00594358	0.00231208	0	0	0	0	0.00419239	0.00406048	0	0.0216288	0	0	0	0	0.0104431	0.00229586	0	0	0.00511986	0	0	0	0	0	0
YBL039C	chrII	0.132986	0.852446	0.0058839	0.309843	0.0054649	0	0	0	0	0.0489302	0.00352199	0.00394231	0	0	0.0773922	0.0585137	0	0.00641078	0	0	0	0	0	0	0	0	0	0.00352732	0	0	0.00328764	0.0239323	0.378314	0.0510783	0.0463304
YBL038W	chrII	0	0.852446	0.00810431	0.309843	0.0054649	0	0.0050919	0	0.0184547	0.0489302	0.00352199	0.00394231	0	0	0.0773922	0.0585137	0.00321357	0	0	0	0	0	0	0	0	0	0	0	0.00297459	0	0.00328764	0.0239323	0.378314	0.0510783	0.0463304
YBL037W	chrII	0	0	0.370601	0	0	0	0	0	0.00525023	0.00928561	0.00564134	0	0	0	0	0	0.0207275	0	0	0.0275364	0.0202574	0	0	0	0	0	0	0	0	0	0	0.00276662	0	0	0
YBL036C	chrII	0.32419	0	0.864921	0	0	0.00453579	0	0	0	0	0.00613003	0.0030244	0	0	0	0	0	0	0	0	0.0193698	0	0	0	0	0	0	0	0.00892105	0	0	0.0137217	0.190352	0.02181	0.0158279
YBL035C	chrII	0.0718763	0.589019	0.00267767	0	0	0.587283	0	0	0.0112462	0.008925	0.00902188	0.00259665	0	0	0	0	0	0.0054231	0.00294164	0	0	0	0	0.00313062	0	0	0	0	0	0	0.00465025	0.0280875	0.353675	0.0340691	0.0165568
YBL034C	chrII	0.264171	0	0.225264	0	0	0.0134387	0	0.00424319	0.00301266	0	0.00982878	0	0	0.00402097	0	0	0	0.00440613	0	0	0	0	0	0.00422329	0	0	0	0	0	0	0	0.00638527	0.052822	0	0
YBL033C	chrII	0.319044	0.0437832	0.754157	0	0.00782914	0.0526395	0.00424802	0.0266824	0	0	0.0349817	0.00461808	0	0	0	0	0.00324759	0.0193908	0.00383388	0	0	0.002734	0	0.0050072	0.00599645	0	0	0.0157324	0	0.0261081	0	0.00607093	0.064875	0.00451523	0
YBL032W	chrII	0.00519087	0.0437832	0.149723	0	0.00782914	0	0.00424802	0.0266824	0	0	0.0349817	0.00461808	0.0041273	0	0	0	0.00324759	0.0193908	0.00383388	0	0	0.002734	0	0.0050072	0.00627378	0	0	0.00753759	0	0	0	0.00607093	0.064875	0.00451523	0
YBL031W	chrII	0.121717	0	0	0.00617247	0	0	0	0	0.0803154	0	0.0170372	0	0	0	0.00499669	0.00658468	0	0.00520599	0	0	0	0	0	0.0312831	0	0	0	0	0	0	0	0.0126877	0.157932	0.0150203	0.00723664
YBL030C	chrII	0.121435	0.880084	0.00439493	0.00332986	0	0.00473844	0.00234332	0.0034678	0.0113055	0.00373749	0.0292419	0	0	0	0	0	0	0.0155558	0	0.00324483	0	0	0	0	0	0.00899332	0	0.00569093	0	0	0	0.00381539	0	0	0
YBL029C-A	chrII	0.0453746	0.0047423	0.801955	0	0.00718693	0.135485	0.00573311	0.0228014	0.0621773	0	0	0.00720572	0.00336018	0	0	0	0.00451272	0.0134314	0	0.00302512	0.0026733	0.00417852	0	0	0	0	0	0	0	0	0.00286875	0.023807	0.390943	0.0467588	0.0363287
YBL028C	chrII	0	0	0	0.0300518	0	0	0.00469451	0	0	0.391157	0.00750737	0.00455485	0.00978894	0	0.241928	0.22213	0	0.00573331	0	0	0	0	0	0.0129405	0	0	0	0	0	0	0.00269418	0.0189303	0.305087	0.0450291	0.0405863
YBL027W	chrII	0	0	0	0.0300518	0	0	0.00469451	0	0	0.391157	0.00621213	0.00455485	0.00978894	0	0.241928	0.22213	0	0.00573331	0	0	0	0	0	0	0	0	0	0	0	0	0.00269418	0.0189303	0.305087	0.0450291	0.0405863
YBL026W	chrII	0	0	0.00560159	0	0.0226673	0	0	0	0.00410458	0.00783569	0.0160507	0.00479304	0	0	0.00256985	0.00465991	0.00451295	0.0139623	0	0.00519372	0	0	0	0	0	0	0	0	0	0	0	0.00960429	0.105867	0.00757098	0
YBL025W	chrII	0	0	0.00767074	0	0	0	0	0	0	0.0348302	0.014441	0.00584994	0	0	0.00255215	0.0026785	0.00468838	0.00636497	0	0	0	0	0	0.00320862	0	0	0	0	0	0	0	0.0114474	0.141432	0.0133983	0.00645841
YBL024W	chrII	0.21841	0.542164	0	0	0	0	0	0.00601322	0.00744531	0.0133207	0.00805214	0.0027457	0	0	0.00301094	0.00328076	0	0	0	0.00329774	0	0	0	0	0.0217866	0.00416149	0	0.00335738	0	0	0.00356768	0.0213607	0.266783	0.0255561	0.0124519
YBL023C	chrII	0.0271532	0	0	0	0	0.014152	0	0.0031363	0.00283104	0.00274702	0.00950687	0.00224453	0	0	0.0174918	0.0138782	0	0	0	0	0.00253068	0	0	0	0	0	0	0	0	0	0	0.00329329	0	0	0
YBL022C	chrII	0.0919447	0	0	0	0	0.00287716	0	0	0.00248232	0	0.00622579	0	0.93574	0.00323145	0.00478206	0.00771766	0.00381675	0.00330559	0	0.00512197	0	0	0	0.0065531	0	0	0	0	0	0	0	0	0	0	0
YBL021C	chrII	0.190972	0	0.00332579	0	0	0	0.00550521	0	0	0	0.00231353	0.00346313	0	0	0	0	0	0.00345452	0	0.00692594	0	0	0	0.0030536	0	0	0	0	0	0.024358	0	0.00942219	0.102992	0.0072897	0
YBL020W	chrII	0.190972	0	0	0	0	0.00287716	0	0	0	0	0	0.00346313	0	0.00323145	0.00478206	0.00771766	0	0.00251017	0	0.00512197	0	0	0	0	0	0	0	0	0	0	0	0.00686024	0.0565274	0	0
YBL019W	chrII	0.00422499	0	0	0.00708289	0	0	0	0	0.00359389	0.0058447	0.00724156	0	0	0.00462596	0	0	0	0.00661244	0	0	0	0	0.0345749	0.00403452	0	0	0	0	0	0	0	0.0104482	0.128691	0.0120918	0.00580544
YBL018C	chrII	0.0290756	0.057746	0.0128776	0	0	0.0103609	0	0	0.00302578	0	0.0040297	0.00396984	0	0.00822057	0.0146047	0.0102767	0	0.0075861	0	0	0	0	0	0	0	0	0	0.003462	0	0	0	0	0	0	0
YBL017C	chrII	0.0200434	0	0.00460321	0.100648	0.0072255	0.0101309	0.00640421	0	0.00737836	0.00415125	0.00514992	0.00388295	0	0	0	0	0	0.00906617	0	0.00301459	0.00302513	0	0	0	0	0.00420174	0	0	0.0223681	0	0	0.0130777	0.241493	0.0293089	0.023528
YBL016W	chrII	0.0200434	0	0.00460321	0.100648	0.0072255	0.0101309	0.00640421	0	0.00737836	0.00415125	0.00514992	0.00388295	0	0	0	0	0.00846233	0.00546474	0	0.00301459	0.00302513	0	0	0	0	0.00420174	0	0	0.0223681	0	0	0.0130777	0.241493	0.0293089	0.023528
YBL015W	chrII	0.357517	0.0343596	0.0156211	0	0	0.0463863	0.00480565	0.0411635	0	0	0.00600088	0.00495007	0	0	0	0.00309189	0.00439902	0.00870526	0	0.0209871	0	0.0340563	0	0	0.0243098	0.00615788	0.0773468	0	0	0	0.00224728	0.0168741	0.226215	0.0244892	0.0159464
YBL014C	chrII	0.00312468	0	0.892128	0	0	0.010144	0	0	0	0.0025611	0.0144055	0.00456752	0	0	0.0326206	0.0207174	0.00364589	0.00818921	0.00839056	0.00660226	0	0	0	0	0	0	0	0.00228744	0	0.00783923	0	0.00885956	0.074112	0.00224201	0
YBL013W	chrII	0.00940301	0	0.892128	0	0	0.00906467	0.00229009	0	0	0.0025611	0.0144055	0.00456752	0	0	0.0326206	0.0207174	0.00364589	0.00818921	0.00276543	0	0	0	0	0	0	0	0	0	0	0	0	0.00885956	0.074112	0.00224201	0
YBL011W	chrII	0.266454	0.00429381	0.113476	0	0	0.0985268	0.00307976	0.0083479	0.00286569	0	0.0292814	0.00266365	0	0.00260484	0	0	0.143993	0.0025305	0.221169	0.0199658	0.0106623	0.00278255	0	0	0.0363471	0.014911	0	0	0.0040277	0	0	0	0	0	0
YBL009W	chrII	0.0153165	0	0	0	0.0242664	0	0.00319861	0	0.103119	0	0.0269705	0.00426577	0	0.002376	0	0	0	0.00445985	0	0	0	0	0	0	0	0	0	0	0	0.00624685	0	0.0142892	0.250246	0.0340529	0.0278861
YBL010C	chrII	0.0153165	0.0485126	0	0	0.0242664	0	0.00290171	0	0.103119	0	0.0269705	0.0100983	0	0.002376	0	0.00361701	0	0.00445985	0	0.00710307	0	0	0	0	0	0	0	0.0164644	0	0	0	0.0142892	0.250246	0.0340529	0.0278861
YBL008W-A	chrII	0.00433573	0.0051807	0	0	0	0	0	0	0	0.00223556	0.00643078	0	0	0	0	0	0	0	0.00327458	0.0114574	0	0	0	0	0.00441123	0	0	0.0066189	0	0	0	0.010708	0.131796	0.0124355	0.00596836
YBL008W	chrII	0.00433573	0.0051807	0	0	0	0	0	0	0	0.00223556	0.00643078	0	0	0	0	0	0	0	0.00327458	0.0114574	0	0.00598987	0	0	0.00441123	0	0	0.0066189	0	0	0	0.010708	0.131796	0.0124355	0.00596836
YBL007C	chrII	0.00882551	0.954438	0	0	0	0	0	0.051034	0	0	0.0027901	0	0	0	0.00429759	0.00899685	0.00253414	0.00439343	0.00771952	0	0	0	0.0153097	0.00260884	0.00295527	0	0	0	0	0	0	0	0	0	0
YBL006C	chrII	0.0858719	0	0	0.00298749	0	0	0.00557394	0.0128617	0.0667577	0	0	0.00309595	0	0	0	0	0.00480292	0	0	0.0563718	0	0	0	0.00354456	0	0	0	0	0	0	0	0.00498435	0.0406891	0	0
YBL005W	chrII	0.0858719	0	0	0	0	0	0.00557394	0.0128617	0.0667577	0	0	0	0	0	0.00429759	0.00899685	0.00480292	0	0.00771952	0.0563718	0	0	0	0.00354456	0.00295527	0	0	0	0	0	0	0	0	0	0
YBL004W	chrII	0.140406	0.280719	0.193034	0	0	0.00279418	0.00441767	0.010234	0.00678881	0.0911817	0.00818711	0	0	0	0.0627319	0.0573015	0	0.00521438	0	0	0	0	0	0.00416152	0	0	0	0	0	0	0	0.00508479	0	0	0
YBL003C	chrII	0.164151	0	0.00234571	0	0.00399176	0.0455707	0	0	0.00603343	0.0902962	0.0381446	0.00465392	0	0.00288062	0	0	0	0.0773177	0	0	0.00236224	0	0	0.00223056	0	0	0	0	0	0	0	0.00556153	0.0458667	0	0
YBL002W	chrII	0.164151	0	0.00234571	0	0.00399176	0.0455707	0	0.00636406	0.00603343	0.0902962	0.0381446	0.00602776	0	0.00288062	0	0	0	0.0773177	0	0	0.00236224	0	0	0	0	0	0	0	0	0	0	0.00556153	0.0458667	0	0
YBL001C	chrII	0	0.00624518	0.0102486	0	0	0	0.00336238	0	0.00378295	0.0135119	0.00417361	0	0	0	0	0	0	0.00339879	0	0.00355795	0	0	0	0.0237969	0	0	0	0.00871054	0	0	0	0.00600236	0.0491585	0	0
YBR001C	chrII	0.316705	0.0267908	0.0315541	0	0	0.00353172	0.00416704	0.00751864	0	0.00285052	0.0109782	0	0	0	0.00542424	0.0113682	0.00342587	0.0317143	0.0104882	0.00286984	0	0.0389022	0	0.00758705	0.00706814	0	0	0.0148802	0	0	0	0.00650175	0.0534922	0	0
YBR002C	chrII	0.00267668	0	0.640403	0	0	0	0.0165522	0	0	0.199084	0.0109047	0	0	0	0.0124239	0.011553	0.00409886	0.00332105	0	0.004444	0	0.0532577	0	0	0	0.00895049	0.00977582	0.00789541	0	0.00696276	0	0.0151547	0.228027	0.0254009	0.0204058
YBR003W	chrII	0.324138	0	0.640403	0	0	0	0.0165522	0	0.117631	0.199084	0.0109047	0.00461917	0	0	0	0	0	0.00332105	0	0.004444	0	0	0	0	0	0	0.00977582	0	0	0	0	0.0151547	0.228027	0.0254009	0.0204058
YBR004C	chrII	0	0	0	0	0	0	0	0.0311187	0	0	0.0048661	0	0	0	0	0	0	0.00368313	0.00244541	0.00701799	0	0	0	0	0	0	0	0.0185331	0	0	0	0.0116862	0.144737	0.0137111	0.0065959
YBR005W	chrII	0.0397101	0	0	0	0	0.0843304	0	0	0	0.162931	0.00821025	0	0	0	0	0	0	0.00368313	0	0	0	0	0.300605	0.00722492	0	0	0	0.00915137	0	0	0	0.0119247	0.144737	0.0137111	0.0065959
YBR006W	chrII	0.367562	0	0.00549775	0.0118278	0	0.0200323	0	0.0311187	0	0.0046915	0.00316819	0	0	0	0	0	0.0107496	0.00229498	0.00334753	0.0101807	0	0.00387307	0	0	0.0098845	0	0	0.0134207	0.00306568	0	0	0.00777488	0.0642656	0	0
YBR007C	chrII	0.0977218	0.0195953	0	0.0239282	0	0.249348	0	0	0.007143	0	0.00268859	0.00944771	0	0	0	0	0	0	0	0.00406999	0	0	0	0	0	0	0.00673858	0.00734732	0	0	0	0.0147161	0.237572	0.0345773	0.0306008
YBR009C	chrII	0.0672029	0	0.0089085	0	0	0.0119808	0.00534273	0.0101523	0.00432575	0.015924	0.0144802	0.0291976	0	0.00234898	0	0	0	0.00845929	0.00379313	0.0104908	0	0	0.00240652	0	0.00834336	0	0	0.0230417	0	0.00354408	0	0.00372235	0	0	0
YBR010W	chrII	0.0672029	0	0.0089085	0	0	0.0119808	0.00534273	0.0101523	0.00432575	0.015924	0.0144802	0.0291976	0	0	0	0	0	0.00845929	0.00379313	0.0104908	0	0	0.00240652	0	0.00834336	0	0	0.0230417	0	0.00354408	0	0.00372235	0	0	0
YBR011C	chrII	0.0343081	0.666224	0.157725	0.00556655	0	0.118289	0.00414782	0	0.0132495	0	0.00502698	0.00266549	0	0.00437024	0.0523087	0.0582184	0	0.0154386	0	0.0117588	0.103612	0	0	0	0	0	0	0.00961161	0.0105871	0	0.00244902	0.0137415	0.152662	0.0108533	0
YBR013C	chrII	0.0173988	0	0	0	0	0.0177499	0.00343471	0	0	0.00249208	0.0148515	0.00308533	0	0	0.00258752	0.00236816	0	0.0125965	0.00408763	0	0	0	0	0.0028872	0	0	0	0	0	0	0	0.00620493	0.0509101	0	0
YBR014C	chrII	0	0.0091292	0	0	0	0	0.00248792	0	0	0.0309197	0.00562199	0	0	0.00968868	0.0192585	0.0186726	0	0.00414221	0	0	0	0	0	0.00240432	0	0	0	0.0102352	0	0	0	0.006123	0.0673776	0.00481207	0
YBR015C	chrII	0.125622	0.020188	0	0.00421242	0	0.0800735	0.00486332	0.00515628	0.00451676	0	0.00467301	0.0034941	0	0	0	0	0.0183857	0.00320835	0	0.0104818	0.0300854	0.00991925	0	0	0.00276019	0	0	0.00381541	0.00251449	0	0	0.0140583	0.185792	0.0198238	0.012762
YBR016W	chrII	0.125622	0.020188	0	0.00421242	0	0.0800735	0.00486332	0.00735891	0.00451676	0	0.00467301	0.0034941	0	0	0	0	0.0183857	0.00320835	0	0.0104818	0.0300854	0.00991925	0	0	0.0085065	0	0	0.00808533	0.00251449	0	0	0.0140583	0.185792	0.0198238	0.012762
YBR017C	chrII	0	0	0.291365	0.00556756	0.00351455	0	0.00302916	0	0	0.0270037	0.0565354	0	0	0	0	0	0	0.0212594	0	0	0	0	0	0	0	0	0	0.0094253	0	0.077377	0	0.0148242	0.249771	0.0385989	0.030351
YBR018C	chrII	0.0593236	0.00360537	0.00649137	0	0	0	0.00329145	0	0	0.00245805	0.00271276	0.00503794	0	0	0	0	0	0.00251696	0	0.0254046	0	0	0	0.00407623	0.0227726	0	0	0.00767752	0	0.0512543	0	0.0112642	0.139026	0.0131465	0.00632608
YBR019C	chrII	0.135637	0	0.00303951	0	0	0.0385359	0.00430828	0.0119283	0	0.00681941	0.00819903	0.0026705	0	0	0	0.00289602	0.00536122	0.00609755	0.0397324	0.0084262	0	0.00451916	0	0.00368922	0.0321055	0	0.0152854	0.00800885	0	0	0	0.0103286	0.128286	0.0121936	0.00588546
YBR020W	chrII	0.135637	0	0.00303951	0	0	0.0385359	0.00430828	0.0119283	0	0.00345099	0.00819903	0.00445423	0	0	0	0.00289602	0.00536122	0.00481905	0.0397324	0.0084262	0	0.00451916	0	0.00368922	0.0321055	0	0.0152854	0.00800885	0	0	0	0.00542881	0.0442274	0	0
YBR021W	chrII	0.181133	0	0	0	0.0172369	0	0.007139	0	0	0.170915	0.00433668	0.00262459	0	0	0.00320808	0.0037781	0.030835	0	0	0.0035622	0	0	0.614632	0.00299544	0	0	0	0.00622312	0	0.0959839	0.00255845	0.0227641	0.317659	0.0366425	0.026791
YBR022W	chrII	0	0.033	0	0	0.00285812	0	0	0	0.126089	0.0268364	0.00616018	0.00236874	0	0	0.00305736	0	0	0.00242578	0	0	0	0	0	0.00334239	0	0	0	0	0	0	0	0.00304919	0	0	0
YBR023C	chrII	0.039748	0	0.143431	0	0	0.154778	0	0.00241789	0	0.00435191	0.00671531	0.0117352	0	0.00370752	0	0	0.0508662	0.0109059	0	0.00724332	0	0	0	0	0.00363884	0	0	0	0	0.0191543	0.00231122	0.0170971	0.226129	0.0241335	0.015481
YBR024W	chrII	0	0	0.00624271	0	0	0.00378944	0	0	0.00491051	0	0.00393573	0.0146945	0	0.00264393	0	0	0	0.00529098	0	0	0	0	0	0	0	0	0	0.00542136	0	0.170703	0	0.00346387	0	0	0
YBR025C	chrII	0.206185	0.728411	0.0156162	0.00375721	0	0.0104361	0.00248209	0	0.00511209	0.585691	0	0.00676971	0	0	0	0	0	0	0	0	0	0	0	0	0	0	0	0	0	0.00289259	0.00379299	0.028112	0.459479	0.0553283	0.0432289
YBR026C	chrII	0	0	0.00244887	0.109699	0	0	0.00452457	0.0101652	0	0.0172575	0.0507273	0	0	0	0	0	0	0.0225604	0	0.00484452	0	0	0	0	0	0	0	0.025939	0	0	0	0.0120154	0.157986	0.0167404	0.010656
YBR028C	chrII	0.00628472	0	0	0.169186	0.00361426	0.00385695	0	0	0	0.00431514	0.0273368	0.00508501	0	0.00326397	0	0	0	0.0063533	0	0	0	0	0	0.00307949	0	0	0	0.00299036	0	0	0.0025794	0.0193101	0.30821	0.0422977	0.0386765
YBR029C	chrII	0	0.782792	0	0	0	0	0.00358706	0	0.0031836	0.229205	0.0194889	0.0105465	0	0	0.0178361	0.0135558	0	0.0214329	0	0	0	0	0	0	0	0	0	0	0	0	0	0.00301415	0	0	0
YBR030W	chrII	0	0.782792	0.00316557	0	0	0	0.00366293	0	0.0031836	0.229205	0.0194889	0.00320371	0	0	0	0	0	0.00586855	0	0	0	0	0	0	0	0.0135078	0	0	0	0.0217654	0	0	0	0	0
YBR031W	chrII	0	0.953404	0.00248928	0.248353	0.00473682	0	0	0	0	0.624499	0.0263823	0.00284038	0	0	0.00279657	0.0049178	0	0.0249224	0	0	0	0	0	0.0034241	0	0	0	0.00295804	0.00348525	0	0.003489	0.0246546	0.379492	0.0508684	0.0463488
YBR033W	chrII	0.0589612	0	0.0371089	0	0	0.0347488	0	0.00309506	0	0.00769715	0.00756619	0.00329104	0	0	0	0	0	0	0	0	0	0	0	0.00491373	0.00220522	0	0	0.0168054	0	0	0	0.0078938	0.0866008	0.00615945	0
YBR034C	chrII	0	0	0.221728	0	0	0	0.00798698	0	0	0.490338	0.0119851	0	0.0250909	0	0.0344692	0.0218995	0.0116182	0.00379333	0	0	0	0.0221189	0	0	0	0	0	0	0	0	0.0027599	0.015569	0.173668	0.0126415	0
YBR035C	chrII	0.624593	0	0.666227	0.133743	0	0	0	0.00265085	0.319061	0.136949	0.00444391	0.00391897	0	0.044879	0	0	0.00447105	0.00397193	0.0113099	0	0	0	0	0	0	0	0	0	0	0	0.0029547	0.0221379	0.335062	0.0403885	0.0321507
YBR036C	chrII	0.213383	0.0266501	0.0437607	0	0	0.00613498	0	0.00847378	0	0	0.0114086	0	0	0	0.0687994	0.0673755	0	0.00356745	0	0	0	0.00380689	0	0	0	0	0.0291998	0	0.00522299	0	0	0.0123244	0.160981	0.0169633	0.0107362
YBR037C	chrII	0.034859	0	0	0	0	0	0.00493016	0	0.0178838	0	0.00785163	0	0	0	0	0	0	0.00862991	0	0	0	0.00230431	0	0	0	0	0	0	0	0	0	0.0026787	0	0	0
YBR038W	chrII	0.163588	0	0	0	0	0.0158496	0.00493016	0	0.0178838	0	0.00785163	0	0	0	0	0	0	0.00862991	0	0	0	0	0	0	0.0218479	0	0	0	0	0	0	0.0026787	0	0	0
YBR039W	chrII	0.0296577	0	0.0101525	0	0	0.00474486	0	0.00281895	0.00361779	0	0.0650633	0	0	0	0	0	0	0.0306215	0	0.00269022	0.182062	0	0	0	0.00505924	0	0	0	0.0781155	0.0128676	0	0.00724979	0.0894533	0.00846786	0.00408512
YBR040W	chrII	0	0.00244954	0.0121267	0	0	0	0	0	0	0.00234879	0.0135689	0	0	0	0	0	0	0.00745047	0	0	0	0	0.00980079	0	0	0	0	0	0	0	0	0.0147877	0.205513	0.0236142	0.0171969
YBR041W	chrII	0.166854	0	0	0	0	0.0194535	0.00267851	0	0.196477	0.0312376	0.0364013	0.00728966	0	0	0	0	0	0.0355461	0	0	0	0	0	0	0	0	0	0.00540578	0	0.0986706	0	0.0114652	0.127033	0.00911443	0
YBR042C	chrII	0.0242353	0	0.0553451	0	0	0.0182051	0	0.00624743	0.32537	0.0033209	0.00640256	0.00350847	0	0.0500976	0	0	0.00367627	0.00418125	0	0.00750601	0	0.0120982	0	0.00325113	0	0	0	0	0	0	0	0.0131927	0.163974	0.0156287	0.00759074
YBR043C	chrII	0.00462261	0.0070087	0.00452362	0	0	0.00609155	0.00425417	0.00233656	0	0	0.010353	0.00939712	0	0	0	0	0.00845146	0	0.0332012	0	0	0	0.0147428	0.00313158	0.0149673	0	0	0	0	0	0	0	0	0	0
YBR044C	chrII	0	0	0	0.128647	0	0	0.00312322	0	0	0	0.00454907	0	0.0442306	0	0.00471994	0.00696107	0.00392656	0	0	0	0	0	0	0.00445939	0	0	0	0	0	0	0	0.00603642	0.0495634	0	0
YBR045C	chrII	0	0	0.0030483	0.00735709	0.0176849	0	0.00468632	0	0.00348074	0.0197199	0.00712623	0	0	0.00387946	0	0	0.00245013	0.0029711	0	0	0	0	0	0	0	0	0	0	0	0	0	0.00323134	0	0	0
YBR046C	chrII	0.00695283	0	0	0	0	0.0048828	0.00310915	0	0.0455912	0	0.00342297	0.00393107	0	0.00536958	0	0	0	0.00482575	0	0.00224477	0	0	0	0	0	0	0	0.00827581	0	0	0	0.00841328	0.0928729	0.00662916	0
YBR047W	chrII	0	0	0.0137926	0	0	0.00290462	0.00435274	0.0106583	0	0	0.00297684	0.00393107	0.00925069	0	0	0	0	0.00482575	0	0	0	0	0	0.00431352	0	0	0.00237594	0.00827581	0	0	0	0	0	0	0
YBR048W	chrII	0	0	0.0186611	0	0	0	0.00254606	0	0	0.00908999	0.0286169	0	0.0420992	0	0	0	0	0.0262936	0	0.00880756	0	0	0	0	0	0	0	0	0	0	0	0.00363558	0	0	0
YBR049C	chrII	0.00774678	0.181426	0.588504	0	0	0.00516841	0.00782381	0.0126181	0	0.00320881	0.0083737	0	0	0	0.00824938	0.00485454	0	0.00808362	0	0.00831425	0.325718	0.00353559	0	0	0	0	0.00240807	0	0.14099	0	0	0	0	0	0
YBR050C	chrII	0.00363655	0.00320803	0	0	0.00500307	0	0.00612002	0.0254058	0.0149441	0	0	0.00281186	0	0	0	0	0.00227452	0	0.0112099	0	0	0.00236873	0.00232564	0.0243626	0	0.28413	0	0.0269586	0	0	0	0.00702556	0.0583363	0	0
YBR052C	chrII	0	0	0	0	0	0	0	0.00359817	0	0	0.0152415	0.00339631	0	0	0	0	0	0.0115218	0	0	0.00277809	0	0	0	0	0	0	0	0	0	0	0	0	0	0
YBR053C	chrII	0	0.00869022	0.595194	0.0138355	0	0	0.0139271	0	0.0202031	0	0.00356898	0.00472001	0	0.0212664	0.00515313	0.0116027	0	0.00807916	0	0	0	0.00314283	0.0029977	0.0139926	0.00246172	0	0	0	0	0	0	0.0078345	0.0647587	0	0
YBR054W	chrII	0	0	0.223778	0	0.00258015	0	0.00514285	0	0.00276335	0	0.0104067	0.00228192	0	0	0.042001	0.045839	0.0157099	0.0097691	0	0.0465688	0	0	0	0	0	0	0	0	0	0.076572	0	0.0113039	0.155176	0.017638	0.0127229
YBR055C	chrII	0.259598	0	0.00255031	0	0.00289024	0	0	0.00390267	0	0.00548573	0.0129772	0.00796688	0.00755379	0	0	0	0	0.00442035	0	0.00542494	0	0	0	0.00257027	0	0	0	0	0	0	0	0.00991358	0.122096	0.0115433	0.0055531
YBR056W	chrII	0.259598	0	0.00255031	0	0.00289024	0	0	0.00390267	0.00344981	0.00548573	0.0129772	0	0	0	0	0	0	0.00442035	0	0.00542494	0	0	0	0.00257027	0	0	0	0	0	0	0	0.00991358	0.122096	0.0115433	0.0055531
YBR057C	chrII	0	0.00306174	0.010087	0.00833711	0.00652853	0	0.00409531	0.045184	0.00426992	0	0.0528337	0.00397252	0.00300813	0	0	0	0	0.0120765	0	0	0	0	0	0.00281083	0	0	0	0	0	0	0	0.0144461	0.237069	0.0280224	0.0216089
YBR058C	chrII	0	0.173127	0.0285134	0	0	0	0	0	0	0	0.00376213	0.00285485	0	0	0	0	0	0.00345437	0	0	0	0	0.0121158	0.0149204	0	0	0	0	0.0038744	0	0	0.00820224	0.0891953	0.00628238	0
YBR058C-A	chrII	0.317251	0.723603	0.00243256	0	0	0.0989697	0	0	0.00590216	0	0.00424447	0.00584837	0	0	0	0	0.00552731	0.005441	0	0	0	0	0	0	0	0	0	0	0	0	0	0.00338411	0	0	0
YBR059C	chrII	0	0	0.00487056	0.0176756	0.00223443	0	0.00306696	0	0	0	0.00488342	0.00333992	0	0	0.00686526	0.0045989	0	0	0	0.00968694	0	0	0	0	0	0	0	0.0259922	0	0	0	0.00850177	0.093668	0.00666825	0
YBR060C	chrII	0.0359651	0	0	0	0	0.00363136	0.00334607	0.00277402	0.010333	0.598548	0.0126151	0	0.573845	0.00316917	0	0	0.00307724	0.0123599	0	0	0	0	0	0	0	0	0	0	0	0	0	0	0	0	0
YBR061C	chrII	0.00928202	0	0	0	0	0.00228214	0	0	0.0026992	0	0.0719409	0.00265598	0	0	0.00596316	0.00556401	0	0.0373378	0	0	0	0	0	0.00498756	0	0	0	0	0	0	0	0.00730477	0.0803564	0.00572872	0
YBR062C	chrII	0.00579942	0	0.00545709	0	0	0	0.00472671	0	0.00278472	0.0070955	0.00883193	0.00645789	0	0	0	0	0	0.026343	0	0	0	0	0	0	0.0074115	0	0	0	0	0	0	0.00505937	0.0417011	0	0
YBR063C	chrII	0.174855	0.024757	0	0	0	0	0.00395281	0	0.00587021	0	0.0148536	0	0	0	0	0	0	0.0045077	0	0	0	0	0	0	0	0	0	0.00636258	0	0	0	0.00803287	0.0885339	0.00633815	0
YBR065C	chrII	0	0	0.329759	0.0526555	0	0	0.00380417	0	0	0.0092095	0.0064347	0	0	0	0.0112389	0.00618819	0	0	0	0	0	0.00227536	0	0	0	0	0	0.002344	0	0	0	0.0147549	0.257484	0.0349737	0.0286335
YBR066C	chrII	0.14344	0	0	0.00657634	0	0.0123911	0	0	0.00707981	0.0102004	0.0179166	0.00343539	0	0.00303735	0	0	0	0.0244061	0	0.00738289	0	0	0	0	0.00493084	0	0	0	0	0	0	0.00748227	0.081478	0.0057833	0
YBR067C	chrII	0.00499881	0	0.020179	0	0	0	0.00610183	0.00261554	0.00230287	0.0024742	0.0128143	0.00422728	0.00682661	0	0	0	0.226086	0.0035809	0.0186555	0.00365008	0	0	0.0690539	0.0023283	0.037818	0.00317898	0	0	0	0	0	0.00876658	0.0960826	0.00681899	0
YBR068C	chrII	0.233286	0.026308	0.00458331	0.00329831	0	0.0201404	0	0.00428126	0.00417615	0.0166011	0.0357859	0.0123463	0	0	0	0	0	0.00352296	0.0531791	0.0258472	0	0.0022236	0	0	0.0114023	0.00314459	0.00385381	0.020372	0	0	0.00225169	0.0112313	0.103561	0.00739168	0
YBR069C	chrII	0.133545	0	0	0	0	0	0.00474455	0.191805	0.00490387	0	0.0071097	0.00325888	0	0	0.0582849	0.0636102	0	0.00733248	0.0257065	0	0	0.00890967	0.0535905	0	0	0.0165425	0	0	0	0.0615594	0	0.00909028	0.100762	0.00722429	0
YBR070C	chrII	0.318958	0	0.00632616	0	0	0.00370979	0	0	0.384549	0	0.00968814	0.00503413	0	0.00693823	0	0	0	0.0207229	0	0.00496355	0	0	0	0.00526396	0	0	0	0	0	0	0.00265392	0.0196577	0.261367	0.0280411	0.0181524
YBR071W	chrII	0.318958	0	0.00632616	0	0	0.00370979	0.00503801	0	0.384549	0	0.00263649	0.00503413	0	0.00693823	0.00354584	0.00393045	0	0	0	0.00526158	0	0	0	0.00526396	0	0	0	0	0	0	0.00265392	0.0196577	0.261367	0.0280411	0.0181524
YBR072W	chrII	0.052246	0	0	0	0	0.0113712	0	0.00304303	0	0	0.0117262	0	0	0	0	0	0	0.00358953	0	0	0	0.00234513	0.00235549	0.00229768	0	0	0	0.00286344	0	0.00284186	0	0.00567711	0.0469134	0	0
YBR073W	chrII	0.0841441	0	0.0132266	0.0193161	0	0.0390184	0	0	0	0	0.00456609	0.00295245	0	0.0317016	0.0272028	0.0206004	0	0.023852	0	0	0	0	0	0.00804475	0	0	0	0.00755874	0	0	0	0.0176242	0.289095	0.0343141	0.026494
YBR072C-A	chrII	0.0512259	0	0.0045389	0.0193161	0	0.0390184	0	0	0	0.00392276	0.00456609	0	0	0.0317016	0.0272028	0.0206004	0	0.023852	0	0.00601661	0	0	0	0	0	0	0	0	0	0	0	0.0176242	0.289095	0.0343141	0.026494
YBR074W	chrII	0.00764703	0	0	0.126927	0	0	0	0.00240587	0.0175063	0.0149716	0.0105595	0.0043971	0	0	0	0	0	0.0133449	0	0.00758765	0	0	0	0.00694159	0	0	0	0	0	0.00270177	0	0.017907	0.280035	0.0383478	0.037093
YBR076W	chrII	0.0050222	0	0.369967	0	0	0	0.00474757	0	0	0.0052094	0.0144995	0	0	0	0	0	0	0.00771217	0	0	0	0	0	0.0061343	0	0	0	0	0	0.035931	0	0.00654889	0.0543516	0	0
YBR077C	chrII	0.19648	0.928294	0.234908	0	0.316541	0.0652275	0.00989149	0.00520655	0.344913	0.165857	0.00503356	0.00450853	0	0.00360465	0	0	0.017499	0	0.0131874	0.00513099	0	0.00710413	0	0.0228464	0.00703035	0	0.00246011	0.00269235	0.00228638	0	0.00425003	0.0319446	0.431269	0.0470153	0.0308361
YBR078W	chrII	0.19648	0.928294	0.234908	0	0.316541	0.0652275	0.00989149	0.00520655	0.344913	0.165857	0.00503356	0.00450853	0	0.00360465	0	0	0.017499	0	0.0131874	0.00513099	0	0.00710413	0	0.0228464	0.00703035	0	0.00246011	0.00269235	0.00228638	0	0.00425003	0.0319446	0.431269	0.0470153	0.0308361
YBR079C	chrII	0	0.198052	0.70141	0	0	0	0.0118315	0	0	0.502627	0.0035702	0.00415555	0	0	0	0	0	0	0	0.00342897	0	0	0	0	0	0	0	0.00766874	0	0	0	0	0	0	0
YBR080C	chrII	0.347821	0.708162	0	0	0	0.0174687	0	0	0.0138779	0	0.00513147	0.0128424	0	0.0211102	0	0	0	0	0	0	0	0	0	0.00865936	0	0	0	0	0	0.317128	0	0.00793991	0.0655113	0	0
YBR081C	chrII	0.0430171	0	0.712056	0	0	0.260457	0	0	0.00273091	0.0247756	0.00504417	0	0	0	0	0	0	0	0.00246352	0	0.0133703	0	0	0.00290805	0	0	0	0.00360138	0.00841125	0.00386287	0	0.00770954	0.0626274	0	0
YBR082C	chrII	0	0	0.422355	0.00335555	0.00732693	0	0	0	0.0024324	0.00597442	0.00710751	0.0040035	0	0	0	0	0.00961484	0.00775023	0	0.0052105	0.00794983	0	0.12963	0.00520532	0	0	0	0	0	0	0	0.00983595	0.108731	0.0115253	0.00747248
YBR083W	chrII	0.0568276	0	0.0358267	0	0	0	0.00568487	0.0216037	0.0751866	0.00626	0.00808113	0	0	0	0	0	0.00836181	0.00486075	0	0.0285993	0	0	0	0	0	0	0	0.0219193	0	0.139863	0	0.007171	0.0784758	0.00556039	0
YBR084W	chrII	0.146527	0	0.0127403	0	0	0.0474113	0.00805688	0	0	0.029369	0.00297964	0.00319525	0.00311977	0	0	0	0	0	0	0.00387334	0	0	0	0.00388235	0	0	0	0	0	0.158656	0	0.00814135	0.0898262	0.00646042	0
YBR084C-A	chrII	0	0.00443161	0.0145081	0.0921417	0.0671964	0	0	0.163349	0.0123975	0.0244065	0.00407465	0	0.893188	0	0	0	0.00669151	0.00370193	0	0	0	0.00220803	0	0.0026537	0	0	0	0.005207	0	0.0030863	0.00377345	0.0162712	0.251707	0.035323	0.0352119
YBR085W	chrII	0	0.00443161	0	0.0921417	0.0671964	0	0	0.163349	0.0123975	0.0244065	0.00407465	0	0.893188	0	0	0	0.00669151	0.00370193	0	0	0	0.00220803	0	0.0026537	0	0	0	0.005207	0	0.0030863	0.00377345	0.0162712	0.251707	0.035323	0.0352119
YBR085C-A	chrII	0.260093	0	0.00476402	0.0660792	0	0	0.00325297	0.00266261	0.222905	0	0.00502835	0.00681547	0	0.0057882	0	0	0	0	0.00919755	0	0	0	0	0.0106656	0.0210779	0	0	0.00676504	0	0	0.00227674	0.0127187	0.140168	0.0100703	0
YBR086C	chrII	0.034952	0	0.00542769	0.0954327	0.0185825	0.135559	0	0	0	0.0220675	0.00393729	0.00517784	0	0	0	0	0	0	0	0.00925209	0.0022513	0	0	0	0	0	0	0	0.00616819	0	0.0022718	0.0148249	0.184879	0.019463	0.0125724
YBR087W	chrII	0.028087	0	0	0.0954327	0.0185825	0.028117	0	0	0	0.0220675	0.00393729	0.00517784	0	0	0	0	0.00647852	0	0	0.00925209	0	0	0	0	0	0	0	0	0	0	0.0022718	0.0148249	0.184879	0.019463	0.0125724
YBR088C	chrII	0.0595157	0	0.00941006	0	0	0.115821	0.00663698	0	0.197324	0	0.0304907	0	0	0.0572685	0	0	0	0.0322203	0	0	0.0200084	0	0	0.00302064	0	0	0	0.00436794	0	0	0.00259297	0.0228436	0.317259	0.036388	0.0264329
YBR089C-A	chrII	0.284028	0	0.074982	0.0380182	0.00502621	0.00621898	0.00698611	0.00291462	0	0	0.0112881	0	0	0.00426103	0.0095063	0.00695988	0	0.00432254	0.0770793	0	0.552438	0	0	0.00549163	0	0.00273772	0	0.0286872	0	0	0.00317875	0.0218136	0.304166	0.035084	0.0257137
YBR091C	chrII	0	0.0468939	0.417811	0	0.0265751	0	0	0.00709231	0	0	0.0135975	0	0	0	0	0	0	0.00360006	0	0.00884068	0	0	0	0	0	0	0	0	0	0.00862423	0	0.00458995	0	0	0
YBR090C	chrII	0.00925963	0	0.417811	0	0.0265751	0.00621898	0.00698611	0	0	0	0.0112881	0	0	0.00426103	0.0095063	0.00695988	0	0.00432254	0	0.00884068	0	0	0	0	0	0	0	0	0	0	0	0.00458995	0	0	0
YBR092C	chrII	0	0.0390345	0.00262447	0	0	0	0.00274067	0	0.0033241	0.00539846	0.00970249	0	0	0	0	0	0	0.00550502	0	0.00222382	0	0	0.226739	0.00436759	0	0	0	0	0	0.0237892	0	0.017538	0.289274	0.0343702	0.0265013
YBR093C	chrII	0.00279817	0	0.0427481	0	0	0	0.00272589	0	0	0	0.00921892	0.00896199	0	0	0	0	0.00523827	0.00905648	0.00527029	0	0.0028676	0	0.0115249	0.00292614	0	0	0	0.00641434	0	0	0	0.00645578	0.0530684	0	0
YBR094W	chrII	0.00279817	0	0	0	0	0	0.00272589	0	0.00752781	0	0.00275776	0.00896199	0	0	0.00447528	0.00532505	0	0	0.00527029	0	0.00314002	0	0	0.00288313	0	0	0	0.00641434	0	0	0	0.010083	0.124839	0.0118511	0.00573311
YBR095C	chrII	0	0	0.12578	0	0	0	0	0	0	0.0080816	0.00525399	0.00234671	0	0	0	0	0	0.00348249	0	0	0	0	0	0	0	0	0	0	0	0	0	0.00295748	0	0	0
YBR096W	chrII	0	0	0.12578	0	0	0	0.00295666	0	0.00407979	0	0.00360838	0.00565713	0	0.00587716	0	0	0	0.00348249	0	0	0.00355345	0	0	0	0	0	0	0	0	0	0	0.00322133	0	0	0
YBR097W	chrII	0	0.00270911	0	0	0	0	0	0	0.00690734	0.0080816	0.015895	0	0	0.00349515	0	0	0	0.0210834	0	0	0	0	0	0	0	0	0	0	0	0	0	0.00274142	0	0	0
YBR098W	chrII	0.0374136	0	0	0	0	0.145257	0	0	0.0436219	0.00604696	0.00575178	0.00388724	0.00312606	0	0	0	0	0.00334268	0	0	0	0	0	0.00226076	0	0	0	0	0	0	0	0.00798211	0.0878398	0.00626258	0
YBR101C	chrII	0.101984	0.949196	0	0	0	0	0.00627717	0	0	0	0.00232821	0.0027184	0	0	0	0	0	0.00308118	0	0	0	0	0	0	0	0	0	0	0	0.00340489	0	0.00562715	0.0383101	0	0
YBR102C	chrII	0.00509157	0	0.00471578	0	0.00313825	0	0	0	0.0166065	0	0	0.00625015	0	0.0025157	0	0	0	0	0	0	0	0	0	0	0	0	0	0	0	0	0	0.00994245	0.122987	0.0116491	0.00560675
YBR103W	chrII	0	0.0145722	0.00471578	0	0	0	0	0	0.00341344	0	0.0035102	0.00625015	0	0.0025157	0	0	0	0	0	0	0	0	0	0	0	0	0	0	0	0	0	0.00994245	0.122987	0.0116491	0.00560675
YBR104W	chrII	0.0434721	0.00413335	0.011263	0	0	0.00292502	0	0.0135104	0	0.0157403	0.00500187	0.0030804	0	0	0.00849586	0.00788644	0	0.00675441	0	0	0	0	0	0.00416575	0	0	0	0.00787436	0	0	0	0.00498271	0.041025	0	0
YBR105C	chrII	0.130446	0.996774	0.00477251	0.0485643	0.00486806	0.0170729	0.0131222	0.275564	0.0267371	0	0.0169458	0.00339816	0	0.00340543	0	0	0.00636	0.021201	0.00295522	0.021034	0	0.456337	0.0125652	0	0.0132792	0.0862771	0.00859401	0.0562554	0	0	0.00341155	0.0239666	0.385003	0.0565335	0.0508383
YBR106W	chrII	0.130446	0.996774	0.00477251	0.0485643	0.00486806	0.0170729	0.0131222	0.275564	0.0267371	0	0.0169458	0.00339816	0	0.00340543	0	0	0.00636	0.021201	0.00295522	0.021034	0	0.456337	0.0125652	0	0.0132792	0.0862771	0.00859401	0.0562554	0	0	0.00341155	0.0239666	0.385003	0.0565335	0.0508383
YBR107C	chrII	0.187214	0	0	0	0	0.003202	0	0.00392893	0.00383569	0	0.0106491	0	0	0	0.00626689	0.00566833	0	0.00252058	0	0	0	0	0	0	0	0	0	0.00549084	0	0	0	0.0108503	0.133269	0.0125342	0.00599399
YBR108W	chrII	0.187214	0	0	0	0	0.00255517	0	0.00232024	0.00383569	0	0.0106491	0.00270173	0	0	0	0	0	0.00252058	0	0.00913301	0	0	0	0	0	0	0	0	0	0	0	0.0108503	0.133269	0.0125342	0.00599399
YBR109C	chrII	0.377093	0.828317	0.188826	0.00552471	0	0.0340961	0.00248791	0	0.0336198	0.00290399	0.00348766	0.00459798	0	0	0	0	0	0.00221259	0	0.00458499	0	0	0	0	0	0	0	0	0	0	0.00238166	0.00895942	0.0437079	0	0
YBR110W	chrII	0.105954	0.828317	0.0322526	0.00552471	0	0.00223613	0.00248791	0.00428215	0.0336198	0.00290399	0.00348766	0.00332548	0	0	0.0123261	0.00588164	0.0372494	0.00221259	0	0.00458499	0	0	0	0	0	0	0	0	0	0	0.00238166	0.00895942	0	0	0
YBR111C	chrII	0	0.00317737	0	0	0	0	0	0	0	0	0.0100242	0	0	0	0	0	0	0.00224187	0	0	0	0	0	0.00711153	0	0	0	0	0	0	0	0.00379554	0	0	0
YBR111W-A	chrII	0	0.00317737	0.0376559	0	0	0	0	0	0	0	0.00445382	0	0	0	0	0	0	0	0	0	0.00252303	0.0154805	0	0	0	0	0	0	0	0	0	0.0035123	0	0	0
YBR112C	chrII	0.0733381	0.678257	0.0588252	0.0232604	0.00628851	0.128509	0.00472416	0.00250255	0.0346077	0	0.00229202	0.00385983	0	0.0205496	0	0	0	0	0.0223126	0.00354474	0.00807458	0.0193966	0	0.00312533	0.090955	0.00763006	0	0	0.00526324	0	0	0.011945	0.149275	0.0142846	0.00695303
YBR114W	chrII	0.00576053	0.678257	0.348983	0	0.00976858	0	0.00472416	0.00437817	0.0132276	0	0.00223427	0	0	0.00240522	0	0	0.0037262	0.0026348	0.00360566	0.00231746	0.253878	0.0193966	0	0.0122342	0.090955	0.00763006	0	0.010489	0.0158939	0	0	0.0118727	0.156911	0.0167586	0.010787
YBR115C	chrII	0.0166983	0	0.0290128	0	0	0.00442691	0.00254959	0	0.32876	0	0.0243155	0	0	0	0	0	0.00309962	0.0109039	0	0.0080698	0	0	0	0	0	0	0	0.00397893	0	0	0	0.00541869	0	0	0
YBR117C	chrII	0.0995846	0	0.00583648	0	0	0.00717254	0.00283479	0.0137201	0.00578069	0	0.0196918	0.0064604	0.723338	0	0.0212818	0.0135169	0	0.0246756	0	0	0	0.00445828	0	0	0	0	0.00353894	0	0	0.00733866	0	0.00816283	0.0675431	0	0
YBR118W	chrII	0.0995846	0	0.00583648	0	0.0128338	0.00717254	0	0.0137201	0	0.0125953	0.0246016	0.00355034	0.723338	0	0	0	0	0.0462486	0.00239686	0.0128854	0	0.00445828	0	0	0.0067034	0	0.00353894	0	0	0.00733866	0	0.0121428	0.150562	0.0171853	0.0124828
YBR119W	chrII	0	0	0.00966006	0.171489	0.00597806	0	0	0	0	0	0.0152462	0	0	0	0	0	0	0.00366398	0	0.00257687	0	0	0	0	0	0	0	0	0.00330841	0	0	0.0125038	0.218356	0.0297029	0.0243524
YBR120C	chrII	0.037707	0.00618716	0	0	0	0	0.00275654	0	0.00716525	0.00284622	0.00409256	0	0	0	0	0	0.0168242	0.0120298	0	0.00220639	0	0	0	0.0041978	0	0	0.0168925	0	0	0	0	0.00589878	0.0487128	0	0
YBR121C	chrII	0.00510605	0.712913	0.00561325	0	0	0	0	0	0	0.107764	0.0121524	0.0128846	0	0	0	0	0.00283898	0.00727796	0	0.00409785	0	0	0	0	0	0	0	0	0	0	0.0023429	0.011689	0.0974295	0	0
YBR122C	chrII	0.0260667	0.74644	0.0086704	0	0	0	0.00506086	0	0.0133311	0	0.00432988	0	0.0498033	0	0	0	0	0.0044189	0	0.0113498	0	0	0	0	0	0	0	0	0	0	0	0	0	0	0
YBR123C	chrII	0	0	0	0.0230888	0	0.00336714	0	0	0.00247027	0.0091522	0.00934084	0	0	0.00300135	0	0	0	0.00334991	0	0	0	0	0	0.00447799	0	0	0	0	0.0132784	0	0	0.0145521	0.199321	0.0225458	0.0161776
YBR125C	chrII	0.168428	0.00345998	0	0	0	0.00584799	0.00537231	0	0	0.00965282	0.0391861	0.00231069	0	0.0047374	0	0	0	0.0532351	0.0506214	0.00265916	0	0	0	0	0	0	0	0	0	0	0.00238942	0.0133884	0.152478	0.014571	0.00708238
YBR126C	chrII	0.236217	0	0.0141421	0	0.00468077	0.00256373	0.00687226	0.00804689	0	0	0.0262403	0.00436266	0	0	0.0044998	0.00471916	0	0.0197091	0	0.00703325	0	0.0182129	0	0	0	0	0.00614498	0.0161399	0.00222367	0	0	0.0108991	0.179155	0.0212687	0.0164265
YBR127C	chrII	0	0	0.412626	0.123046	0.00298599	0	0.00540599	0	0	0	0.0037517	0	0.00370315	0	0	0	0	0.00347732	0	0	0.00363407	0	0	0	0	0	0	0.00366632	0	0	0.00307408	0.020267	0.316263	0.0431611	0.0414646
YBR128C	chrII	0	0	0	0	0	0	0	0	0	0.00389958	0.0123008	0.00344741	0	0	0	0	0	0.0106305	0	0	0	0	0	0.0112885	0	0	0	0.00224197	0.00237071	0.0424071	0	0.0109234	0.135462	0.0128902	0.00625216
YBR129C	chrII	0	0.461431	0	0	0	0.00285293	0.00455051	0	0	0	0.00708772	0.00713288	0	0.00304774	0	0	0	0.02063	0.0179952	0	0	0	0	0.00646302	0	0	0	0	0	0.0207439	0	0.00787827	0	0	0
YBR130C	chrII	0.00315099	0	0.846206	0	0	0	0.0125043	0	0.00252035	0	0.00566433	0.0046724	0	0	0.0153772	0.0198023	0	0.00449114	0	0.0121046	0	0	0	0	0	0	0	0	0	0	0	0.00413144	0	0	0
YBR131W	chrII	0.00315099	0	0.846206	0	0	0	0.0125043	0	0.00252035	0	0.00738985	0.0046724	0	0	0.0153772	0.0198023	0	0.00449114	0	0.00297975	0	0	0	0	0	0	0	0.00772836	0	0	0	0	0	0	0
YBR132C	chrII	0.00687329	0	0	0	0	0	0.00261953	0.0168182	0.00505861	0	0.010641	0	0	0	0.00720975	0.0158433	0.00292975	0.00599609	0.232113	0.00661955	0	0.00252672	0	0.00529045	0.0370653	0	0	0.0363079	0	0.0325668	0	0.00887367	0.0737656	0	0
YBR133C	chrII	0.051781	0	0.0045688	0.203399	0	0.0547023	0.00529736	0	0.00947856	0.00693491	0.00608137	0.00369755	0	0	0	0	0	0.00711097	0	0.0227461	0.00936159	0	0	0	0.00232556	0	0	0.00328447	0.10821	0	0	0.0136552	0.164529	0.014763	0.00597326
YBR135W	chrII	0.0241151	0	0.0045688	0.203399	0	0.00511259	0.00529736	0	0.00947856	0.00693491	0.0727617	0.00369755	0	0	0	0	0	0.01626	0	0.00717721	0.00936159	0	0	0	0.00232556	0	0	0.00328447	0.10821	0	0	0.0136552	0.164529	0.014763	0.00597326
YBR136W	chrII	0.0680487	0	0	0.147843	0	0	0.00296498	0	0	0.00245181	0.0113869	0	0	0	0	0	0	0.0661778	0	0.00874353	0	0.0234815	0	0.00271305	0	0	0	0.00818631	0	0	0	0.0112587	0.197132	0.0268259	0.0219549
YBR137W	chrII	0.0652681	0	0.126614	0	0	0	0	0	0.00307993	0	0.0102553	0.00248343	0	0	0	0	0.0145333	0	0	0.0280401	0	0	0	0	0	0	0	0.0162387	0	0	0	0.00275503	0	0	0
YBR139W	chrII	0.00411134	0	0	0	0	0	0	0.0284115	0.0453224	0	0.00227757	0	0	0	0	0	0	0.00620986	0	0	0	0	0	0.0227297	0.0157677	0	0	0	0.00230766	0	0	0.00340322	0	0	0
YBR138C	chrII	0.00411134	0	0.00744042	0	0	0.00622968	0.00455794	0.0284115	0.0453224	0	0.00227757	0	0	0	0	0	0	0.00620986	0	0.00514342	0	0	0.00500661	0	0.0157677	0	0	0.00733463	0.00230766	0	0	0.00548257	0.0451307	0	0
YBR140C	chrII	0.125541	0	0.283433	0	0	0.00491345	0.00337611	0.010496	0.0068612	0	0.00918085	0.00557278	0	0	0	0	0.00820386	0.00440038	0	0.00767784	0	0	0	0.00241076	0.0161706	0	0	0	0.00289051	0	0	0.0148747	0.24367	0.0287326	0.022018
YBR142W	chrII	0.00290825	0	0.00220939	0	0	0	0.00263416	0	0	0.146643	0.00284083	0.00344748	0	0	0.396389	0.160549	0	0	0	0.00366964	0.00726305	0	0	0.0407598	0	0	0	0.00573994	0.00242478	0	0	0.00980283	0.108928	0.00785054	0
YBR141C	chrII	0.00290825	0	0.00679948	0	0	0	0.00339107	0	0	0.146643	0.00284083	0.00344748	0	0	0.396389	0.160549	0	0	0	0	0	0	0	0	0	0	0	0.00573994	0	0	0	0.00980283	0.108928	0.00785054	0
YBR143C	chrII	0.015696	0	0.927261	0	0	0.00249419	0.00235786	0	0	0.547322	0.00598803	0	0	0	0	0	0	0.00340711	0.00386089	0.00283284	0	0	0	0	0.0201684	0.053957	0	0	0.00288634	0	0	0.00282702	0	0	0
YBR145W	chrII	0.0646854	0.0130637	0	0	0	0.0347617	0	0.00332444	0.179602	0.0110502	0.00925883	0	0	0	0	0	0	0.0111146	0	0.00460774	0.0104648	0	0	0	0	0	0	0	0	0	0	0.00653123	0.0718172	0.0051124	0
YBR146W	chrII	0.00280024	0.972152	0	0	0	0	0.00299505	0	0	0	0.0224996	0	0	0	0	0	0.00760351	0.0228965	0	0	0	0	0	0	0	0	0	0	0	0	0	0.00247364	0	0	0
YBR147W	chrII	0	0	0.00500182	0	0	0	0	0	0	0	0.00906893	0.00245614	0	0	0	0	0.00706327	0.0108417	0	0	0.0029776	0	0	0	0.0124856	0.00397961	0	0.00346035	0	0	0	0.00744331	0.0815483	0.00576252	0
YBR148W	chrII	0.0336237	0	0	0	0	0.231509	0	0	0.0120675	0	0.00507027	0.00235318	0	0.00514399	0.0223974	0.0210983	0	0	0	0	0	0	0	0.00422929	0.0118173	0	0	0.00790883	0	0.0463713	0	0.00729178	0.0899185	0.00848773	0.00406971
YBR149W	chrII	0.00667987	0	0	0	0	0	0	0	0.0344724	0.0177886	0.038384	0	0	0	0	0	0	0.0228649	0	0	0	0	0	0	0	0	0	0.00854113	0	0	0	0.00289351	0	0	0
YBR150C	chrII	0.00406909	0	0	0	0	0	0.00231328	0.00223623	0	0.00454262	0.00911817	0.00791024	0	0.0249161	0	0	0.0467862	0.0112872	0	0.00748563	0	0	0	0.00784412	0	0.00981392	0	0	0	0	0	0.00409713	0	0	0
YBR151W	chrII	0.00406909	0	0	0	0	0	0.00231328	0.014743	0	0.00454262	0.00911817	0	0	0	0	0	0.0467862	0.0112872	0	0.00748563	0	0	0	0.00784412	0	0.00981392	0	0.0179199	0	0	0	0.00409713	0	0	0
YBR152W	chrII	0	0	0.00605412	0	0	0	0.00393023	0.0220091	0	0.00406422	0.0114898	0	0	0	0	0	0	0.00715374	0	0	0	0	0	0	0	0	0	0	0	0	0	0.00789683	0.0864902	0.0061374	0
YBR153W	chrII	0	0	0	0	0	0	0.00556906	0	0	0.00846425	0.00249716	0	0	0	0	0	0	0.00324812	0	0.00328447	0.00326536	0	0	0	0	0	0	0	0	0	0	0.00356005	0	0	0
YBR154C	chrII	0.181585	0	0.00224547	0	0.00589839	0	0.00228048	0	0.0432869	0.643332	0.0342234	0.00529805	0	0	0.388165	0.157218	0.0122337	0.0267879	0	0.0808372	0	0.00226209	0	0.00340013	0	0	0	0	0.0122572	0	0.00271138	0.0144354	0.160825	0.0116517	0
YBR155W	chrII	0.181585	0	0.00224547	0	0.00589839	0	0.00228048	0	0.0432869	0.643332	0.0342234	0.00529805	0	0	0.388165	0.157218	0.0122337	0.0267879	0	0.0808372	0	0.00226209	0	0.00340013	0	0	0	0	0.0122572	0	0.00271138	0.0144354	0.160825	0.0116517	0
YBR156C	chrII	0.0403098	0.00887056	0.020082	0	0.00646337	0.00227938	0.0049226	0	0.116379	0.050368	0.0168961	0.0231248	0	0	0	0	0	0.00852655	0	0	0	0	0	0	0	0	0	0	0	0.0024064	0	0.0141424	0.194352	0.0220485	0.0158771
YBR158W	chrII	0.207711	0	0.00618941	0	0	0	0.00734484	0	0.00356124	0.122224	0.0354619	0.0300886	0	0	0	0	0.00840184	0.0262414	0	0	0	0	0	0	0	0.00350924	0	0	0	0	0	0.00663947	0.0547561	0	0
YBR159W	chrII	0.0737144	0	0	0	0	0	0.00353592	0.00262638	0.0100492	0	0.00756822	0	0	0	0	0	0.0307583	0.00510797	0	0.0304799	0	0	0	0	0	0	0	0	0	0	0	0.00526237	0.0431486	0	0
YBR160W	chrII	0.00543895	0	0.00569704	0.00790471	0	0.00225641	0	0	0.0309737	0.00834174	0.0409694	0.00399391	0	0.0298943	0	0	0	0.011153	0	0.00605454	0	0	0.0188063	0.00489232	0.0265586	0	0	0	0	0	0	0.0154476	0.213059	0.0242891	0.0175576
YBR161W	chrII	0.0667507	0.455589	0.0146141	0.176781	0.0202272	0.0055447	0	0	0.370397	0	0.00720928	0.0089483	0.00358106	0.00666766	0.0106892	0.0187977	0	0.00645707	0	0.00291792	0	0	0	0	0	0	0	0	0	0	0	0.0182435	0.290622	0.0400473	0.0369062
YBR162C	chrII	0.0238991	0.856225	0	0	0.00383595	0.0161857	0	0	0.465972	0.0737119	0.00685814	0.00424918	0	0.0308385	0	0.00237395	0.00262318	0.00448686	0.00221788	0.0056813	0	0	0	0	0	0	0	0	0.0048425	0	0.00375195	0.0188487	0.157784	0	0
YBR162W-A	chrII	0.0238991	0.856225	0	0	0.00383595	0.0161857	0	0	0.465972	0.0737119	0.0218983	0.00301441	0	0.0308385	0	0.00237395	0.00262318	0.00448686	0.00221788	0.0056813	0	0	0	0	0	0	0	0	0.0048425	0	0.00375195	0.0188487	0.157784	0.00961384	0.0046028
YBR163W	chrII	0.0259659	0.856225	0.558848	0	0.00383595	0.0161857	0	0.0131734	0.465972	0	0.0092295	0.00424918	0.00317529	0.0308385	0	0.00237395	0.00262318	0.00448686	0.00221788	0.0056813	0	0	0	0	0	0	0	0.00603139	0.0048425	0	0.00375195	0.0188487	0.157784	0	0
YBR164C	chrII	0.00545482	0	0.718201	0	0	0	0	0	0	0.0083026	0.0284118	0.00291118	0	0	0	0	0.00237643	0.0108166	0	0	0.0582252	0	0.0250566	0	0	0	0	0.00278866	0.00328699	0	0	0.00707725	0.0579493	0	0
YBR165W	chrII	0	0	0.718201	0	0	0	0	0	0	0.0024698	0.0105062	0	0	0	0	0	0	0.0108166	0	0	0	0	0	0	0	0	0	0.00278866	0	0	0	0	0	0	0
YBR166C	chrII	0	0.0149902	0.00346765	0.0885709	0	0	0	0	0	0.0296876	0.0106077	0	0	0	0	0	0	0.0046527	0	0	0	0	0	0	0	0	0	0	0	0	0	0.0161937	0.251852	0.0352122	0.0350358
YBR167C	chrII	0	0	0.0368822	0.00288821	0	0	0.00580777	0	0.00519262	0.00746581	0.00426774	0	0	0	0	0	0	0.00270622	0	0	0	0	0	0.00288836	0	0	0	0.00879786	0	0	0	0.00674512	0.0555356	0	0
YBR168W	chrII	0	0	0.0368822	0	0	0	0.00580777	0	0	0.00746581	0	0	0	0	0	0	0	0	0	0	0	0	0	0	0	0	0	0.00879786	0	0	0	0.00669532	0.0551538	0	0
YBR169C	chrII	0.196702	0.385619	0	0.0183917	0	0	0.00515868	0	0.0180185	0	0.0176321	0	0	0	0.00606067	0.00747307	0	0.0124078	0	0.0031717	0	0.00496748	0	0	0	0	0	0	0	0	0	0.0159774	0.258365	0.0377111	0.0334259
YBR170C	chrII	0	0	0.584534	0	0	0.013002	0	0	0.0062323	0.00513373	0.0191364	0.00563827	0	0	0	0	0	0.0289765	0	0	0	0	0.0040335	0.00378975	0	0	0	0.00713433	0	0	0.00252181	0.0094472	0.0336508	0	0
YBR171W	chrII	0	0.00535009	0.584534	0	0	0.013002	0.00424129	0	0.0062323	0.0621037	0.00236496	0	0	0	0	0	0	0	0	0	0	0.152176	0	0.00272217	0	0	0	0	0	0	0.00252181	0.0094472	0	0	0
YBR172C	chrII	0.00297987	0	0.249525	0	0	0	0	0	0.00475179	0.335829	0.00624516	0	0	0.0027768	0.00504874	0.0027805	0	0.0139294	0.00620263	0	0	0	0	0	0.00479024	0	0	0	0	0	0.00295053	0.0188307	0.268081	0.0271154	0.021129
YBR173C	chrII	0.00445755	0.00369924	0.722783	0	0	0	0.00354144	0	0	0.00416526	0.00624516	0.00380211	0	0	0	0	0	0	0	0	0.00251967	0	0	0	0	0	0	0	0.00518639	0	0.00240692	0.00896652	0	0	0
YBR175W	chrII	0.00297987	0	0.722783	0	0	0	0	0	0.00475179	0.00416526	0.00624516	0.00380211	0	0.0027768	0	0	0	0	0	0	0	0	0	0	0	0	0	0	0	0	0.00240692	0.00896652	0	0	0
YBR176W	chrII	0.116364	0	0	0.0134304	0.00475403	0	0.00505424	0	0	0	0.0181402	0.0035755	0	0	0	0	0	0.0198617	0	0.0127221	0	0	0	0	0	0	0	0	0	0	0	0.0130425	0.179651	0.0204551	0.0147827
YBR177C	chrII	0.00260501	0.510006	0	0	0	0.00311536	0.0033423	0	0.020392	0	0.00994123	0.00261527	0	0	0	0	0	0.0041	0	0.00958123	0.00711409	0	0	0.00418177	0	0	0	0	0	0	0.00307873	0.0173019	0.172772	0.0149132	0.0114391
YBR179C	chrII	0.210975	0.00250296	0.642914	0	0	0	0	0	0.106669	0	0.0143519	0.0131496	0.00499928	0.00261717	0	0	0.00495791	0.00777066	0	0	0.0130414	0	0	0.0192082	0	0	0	0	0.0133451	0.0103278	0	0.0147513	0.204164	0.0233417	0.0168959
YBR180W	chrII	0.210975	0.00250296	0.642914	0	0	0	0	0	0.106669	0	0.0143519	0.0131496	0.0312413	0.00261717	0	0	0.00495791	0.00777066	0	0	0.0130414	0	0	0.0192082	0	0	0	0	0.0133451	0.0103278	0	0.0147513	0.204164	0.0233417	0.0168959
YBR181C	chrII	0.00609215	0	0.00229753	0	0.00569275	0	0.00900156	0.00384995	0	0.00374043	0.0102813	0.010154	0.935533	0	0	0	0.00894191	0	0.00256026	0	0	0	0	0	0	0	0	0	0	0.0125932	0.00327523	0.0164611	0.182352	0.0131307	0
YBR182C	chrII	0	0.111317	0.00898867	0	0	0	0.00389749	0	0.00586197	0.0052235	0.00399785	0	0	0	0	0	0	0.00987661	0	0	0	0	0	0	0.00252249	0	0	0	0	0	0	0.00589846	0.0485674	0	0
YBR182C-A	chrII	0.0262415	0	0.329696	0	0	0.0211158	0.00514926	0.00858729	0.00586197	0.00777077	0.0116524	0	0	0	0	0	0	0.00642894	0	0.00343182	0	0	0	0.00247651	0	0	0	0	0	0	0	0.00799101	0.0874965	0.00619931	0
YBR183W	chrII	0.0262415	0	0.329696	0	0	0.0211158	0.00336264	0.00477496	0.00586197	0.00777077	0.00399785	0	0	0	0	0	0	0.00568167	0	0.00343182	0	0	0	0	0	0	0	0	0	0	0	0.00799101	0.0874965	0.00619931	0
YBR184W	chrII	0.00440755	0	0.00240929	0.0331507	0	0	0.00461219	0.008412	0	0.00386038	0.0487656	0.00822493	0	0	0	0	0.0119064	0.0107193	0	0.00872102	0	0	0	0.0035399	0	0	0	0	0	0	0	0.00924583	0.1017	0.0072665	0
YBR185C	chrII	0.006439	0	0.00308304	0.0074601	0	0.00239599	0	0	0.0024171	0	0.0236945	0.00597438	0	0	0	0	0	0.00985	0	0.00509008	0	0	0	0	0	0	0.00621456	0.00659082	0	0	0	0.00730318	0.0603097	0	0
YBR186W	chrII	0.006439	0	0.00308304	0.0074601	0	0.00239599	0	0	0.0024171	0	0.0236945	0.00597438	0	0	0	0	0	0.00985	0	0.00509008	0	0	0	0	0	0	0.00621456	0.00659082	0	0	0	0.00730318	0.0603097	0	0
YBR187W	chrII	0.236882	0	0	0	0	0	0	0	0.106735	0.00452211	0.00373329	0.00931494	0	0	0.00260353	0.0035919	0.00302132	0.0210565	0	0.00272532	0	0.00299377	0	0	0	0	0	0	0	0	0	0.00843648	0.0703232	0	0
YBR188C	chrII	0.165384	0	0.0265104	0	0	0.0500222	0.00461733	0	0	0.00553179	0.00327209	0	0.0199377	0	0	0	0	0	0	0.00363952	0	0	0	0	0.0131764	0	0	0.0162397	0	0	0	0.00392225	0	0	0
YBR189W	chrII	0.165384	0.00746071	0.0265104	0	0	0.0500222	0	0	0	0.00553179	0.00221402	0	0.0199377	0	0	0	0	0	0	0.00363952	0	0	0	0	0.0131764	0	0	0.0162397	0	0	0	0.00392225	0	0	0
YBR191W	chrII	0.00612638	0	0	0	0	0.00958242	0.00295871	0.00837162	0	0	0.00492637	0	0.414208	0	0	0	0	0.00762987	0	0.00380811	0	0.00630835	0	0	0	0	0	0.00819909	0.00265836	0	0	0.00525123	0	0	0
YBR192W	chrII	0	0	0.135025	0	0	0	0.00495353	0	0.0286807	0.0188541	0.0735977	0	0	0	0	0	0	0.0179517	0	0	0	0	0	0.00377875	0	0	0	0	0	0	0	0.00519471	0	0	0
YBR193C	chrII	0	0.00264075	0	0	0	0	0	0	0	0.050089	0.00764232	0.00491968	0	0	0	0	0	0.00599413	0	0	0	0	0	0.00261608	0	0	0	0	0	0	0	0.00474931	0.03923	0	0
YBR194W	chrII	0.00358889	0.00264075	0.0487779	0.00247213	0	0	0.00492816	0	0	0.050089	0.00761058	0.00363859	0	0	0	0	0	0.00599413	0.00313442	0	0	0	0	0	0	0	0	0	0	0	0	0.00474931	0.03923	0	0
YBR195C	chrII	0.00679183	0	0.00252163	0	0	0.00434419	0	0	0.108657	0.00808631	0.0142478	0	0.00849321	0.00294878	0.00278681	0.00227555	0	0.0222688	0	0	0	0	0	0	0	0	0	0	0	0.00924736	0	0	0	0	0
YBR196C	chrII	0.229876	0	0.0143842	0	0	0.00957208	0.00256322	0.00511354	0.0101531	0.00582559	0.00525275	0	0.373919	0	0	0	0.00254621	0.0177943	0	0.00697069	0	0	0	0	0	0	0	0.0112927	0	0.0181738	0	0.00368554	0.0304551	0	0
YBR196C-B	chrII	0	0.035158	0.00437074	0	0	0	0.00299573	0	0	0	0.00384595	0.00280504	0.205327	0	0	0	0	0.0040085	0	0.00392504	0	0	0	0	0	0	0	0	0	0.00353024	0	0.0144639	0.191246	0.0204253	0.0131249
YBR197C	chrII	0	0	0.00369492	0	0	0.00278076	0.00640751	0.00877524	0.00522327	0	0.00471145	0.0124481	0	0	0	0.00230763	0	0	0	0.0100134	0	0	0	0.00552614	0	0	0	0	0	0	0	0.0118688	0.154395	0.0164606	0.010549
YBR198C	chrII	0	0.877408	0.82924	0	0	0	0.00306978	0	0	0	0	0.0047639	0	0	0	0	0.00226487	0	0	0.00253599	0	0	0	0	0	0	0	0.0248712	0	0	0	0.00611401	0	0	0
YBR199W	chrII	0.00500606	0.877408	0.82924	0	0	0.00292832	0	0	0.00278762	0	0.00604729	0.0047639	0	0	0	0	0.00226487	0	0	0.00253599	0	0	0	0	0	0	0	0.00245328	0	0	0	0.00611401	0	0	0
YBR200W	chrII	0	0	0.149199	0	0	0	0.00234583	0	0	0	0.0157402	0	0	0	0	0	0.00267027	0.00744212	0	0.0255117	0	0	0.00390964	0.00255083	0	0	0	0	0.003381	0.00423002	0	0.00622195	0.0511532	0	0
YBR200W-A	chrII	0.00281696	0	0	0.0335013	0	0	0.00525442	0.00646407	0	0.0426493	0.0190833	0	0	0	0	0	0.00396496	0.00462215	0	0	0	0	0	0	0	0	0	0.0190675	0	0.0305327	0	0.00897419	0.110371	0.0104043	0.00498965
YBR201W	chrII	0.381195	0	0	0	0	0	0	0	0.0469226	0.00418928	0.00703406	0	0	0	0	0	0	0.00378736	0	0.0062482	0	0	0	0.00325929	0	0	0	0	0	0.0442062	0	0.00897419	0.110371	0.0104043	0.00498965
YBR201C-A	chrII	0.172567	0.0215444	0.0995124	0	0	0	0	0	0.00719807	0	0.00746002	0.0028276	0	0	0	0	0	0	0	0.00239445	0	0	0	0	0	0	0	0.00878392	0	0	0	0.00233996	0	0	0
YBR202W	chrII	0.0604516	0.0215444	0.0995124	0	0	0.045323	0	0	0.0367382	0.687041	0.00746002	0.0028276	0	0.0378117	0	0	0	0.00603941	0.0306627	0	0	0	0.712309	0.00528941	0	0	0	0.00878392	0	0	0	0.004679	0	0	0
YBR203W	chrII	0.142766	0.00319476	0.0247635	0.00717564	0	0	0.00401736	0.0110617	0.0050544	0.0784752	0.05129	0.00309535	0	0	0	0	0.00440793	0	0	0.0284062	0	0	0	0	0.00545645	0.0159916	0	0.00841061	0	0	0	0.0171938	0.311582	0.0376952	0.0301204
YBR204C	chrII	0.174446	0	0.00821931	0	0	0.0563079	0	0	0	0	0	0	0	0	0.00266907	0.00587985	0	0	0	0.0187999	0	0	0	0	0	0	0	0	0	0	0	0	0	0	0
YBR205W	chrII	0.174446	0	0.00821931	0	0	0.0563079	0.00300149	0.00723235	0	0	0	0.00405131	0	0	0	0	0	0	0	0.0187999	0	0	0.00285864	0	0	0	0	0	0	0.00373076	0	0.00261289	0	0	0
YBR207W	chrII	0.00481083	0	0	0	0	0	0.0024438	0.00565786	0.0058921	0	0.00680163	0.00303368	0	0	0	0	0	0.00275442	0.00604182	0.00243581	0.00939443	0	0	0	0	0.0176184	0	0	0.00266803	0	0	0	0	0	0
YBR208C	chrII	0.194623	0.00653272	0	0	0	0.00422481	0	0	0.00659829	0.00269899	0.0142719	0	0	0	0.00567031	0.00499313	0.00849624	0.0105426	0	0	0	0.00240255	0	0.00317036	0	0	0	0	0	0	0	0.00931657	0.115267	0.0109235	0.00526385
YBR210W	chrII	0	0.0118075	0.0806784	0	0	0.0029979	0.00298906	0	0	0.00246293	0.00366786	0	0	0	0	0	0	0	0	0	0	0.0441043	0	0	0	0	0	0	0	0	0	0.00335533	0	0	0
YBR211C	chrII	0	0.482025	0.00576117	0	0.0124058	0	0	0	0.00399334	0.0162138	0.0110406	0	0	0	0	0	0.00339671	0.00475199	0	0	0	0.0133934	0	0.00683403	0	0	0	0	0	0	0	0.0115654	0.158715	0.0180103	0.0129591
YBR212W	chrII	0.00272595	0.482025	0.00398269	0	0	0.00431848	0	0	0.00918765	0.0162138	0.00356375	0	0	0.0149006	0	0	0.00339671	0.00298768	0	0	0	0	0	0.00400235	0	0	0	0.00779882	0	0	0	0.00343273	0.0284038	0	0
YBR213W	chrII	0	0	0	0	0	0.0102196	0.00459267	0	0.00420155	0.00723057	0.00994858	0	0	0	0	0	0.00309979	0.00975516	0	0.0094636	0.0150162	0	0	0	0	0	0	0	0	0	0	0.00686589	0.0750492	0.00529768	0
YBR214W	chrII	0.265903	0.61804	0	0	0	0.0864756	0	0	0.0045282	0	0.0270447	0	0	0.00634902	0.00312327	0.00274437	0.0099332	0.0126776	0.00252708	0	0	0	0	0	0	0	0	0.00273987	0	0	0	0	0	0	0
YBR215W	chrII	0.0236414	0	0.296971	0	0	0.0223864	0	0	0.00347355	0.0194523	0.00631134	0	0	0	0	0	0.00421974	0.00536279	0	0.00419476	0	0.00600232	0	0	0	0	0	0.00475599	0	0.00646811	0	0.0156822	0.211939	0.0236851	0.0168046
YBR216C	chrII	0	0	0	0	0.00259976	0	0	0	0.00271744	0	0.00420573	0.0133808	0	0	0	0	0.0030772	0	0	0	0	0	0	0	0.00266266	0	0	0	0	0	0	0.00639978	0.0525181	0	0
YBR217W	chrII	0	0.00353393	0	0	0.00259976	0.00225746	0.00269756	0	0.00271744	0.040976	0.00604561	0.0133808	0	0	0	0	0.0030772	0.0130951	0	0	0	0	0	0.0491527	0	0	0	0.00872264	0	0	0	0.00639978	0.0525181	0	0
YBR218C	chrII	0.00749955	0.716681	0.378265	0	0	0.00351607	0.00493022	0	0	0	0.00980649	0	0	0	0	0.00489184	0.0120839	0.00357704	0.0203736	0.00793076	0	0	0	0.00272697	0.0247387	0	0	0.0110091	0	0	0	0.0115607	0.149993	0.0156817	0.00985944
YBR220C	chrII	0.0452382	0	0.00280512	0.00498514	0	0	0	0	0.0201457	0	0.00599923	0	0	0	0	0	0.00250957	0.00388558	0	0.0109873	0	0	0	0.00337523	0	0	0	0	0	0	0	0.00928165	0.102423	0.00737757	0
YBR221W-A	chrII	0	0	0.0107509	0	0	0	0.0030229	0	0	0	0.00779476	0	0	0	0	0	0	0.00750453	0.00317254	0	0	0	0	0	0	0	0	0	0	0	0	0	0	0	0
YBR221C	chrII	0.0406848	0	0	0	0	0.00338628	0.00431365	0.00389679	0.00308253	0	0.0101803	0.00548208	0	0	0	0	0	0	0	0.00310048	0	0.00338328	0	0	0.0213947	0	0.0164799	0.00674861	0	0	0	0.00254708	0	0	0
YBR222C	chrII	0.224052	0.204183	0.67616	0	0	0.00283077	0.00816968	0	0.00411595	0.016225	0.0130349	0.0037761	0.0764087	0	0	0	0.00245383	0.0186216	0.00662545	0.00892918	0.759357	0	0	0	0	0	0	0.00322365	0.0208334	0	0	0.00720029	0.059523	0	0
YBR223C	chrII	0	0	0	0	0	0	0	0.0477082	0	0	0.00521713	0	0	0	0	0	0	0.00552436	0	0.00978522	0.00354594	0	0	0.0159481	0	0	0	0.0112662	0.00436978	0	0	0.00365792	0	0	0
YBR225W	chrII	0	0	0	0	0	0	0.00275263	0.0477082	0.00228697	0	0	0	0	0	0	0	0	0.00552436	0.00221501	0.00978522	0.00890816	0	0	0.0159481	0	0	0	0	0.00436978	0	0	0.00365792	0	0	0
YBR227C	chrII	0	0.0168298	0	0	0	0	0.00324574	0	0	0.0593611	0.0160715	0	0	0	0	0	0	0.0140108	0	0	0.00260207	0	0	0.0035584	0	0	0	0.01701	0	0	0	0.00349241	0	0	0
YBR228W	chrII	0.0428149	0.00306849	0.0213601	0	0	0	0	0	0	0.00428701	0.0160715	0	0	0	0	0.00341502	0	0.00593893	0	0	0	0	0	0.00570176	0	0	0	0.00740781	0	0	0	0.00349241	0	0	0
YBR229C	chrII	0.00323753	0	0.637843	0	0	0	0	0.00635394	0	0	0.0150307	0.0033296	0.00297979	0	0	0	0	0.0051504	0.0200704	0.00245804	0	0.00413612	0	0.00825831	0	0	0	0	0.0048851	0	0	0.00616241	0	0	0
YBR230C	chrII	0.00301402	0	0.00239387	0.36757	0.00354509	0	0.00420995	0.0070736	0.00704029	0	0.0163801	0.00688992	0	0.00337415	0	0	0.00321497	0.00504648	0	0.0105242	0	0	0	0	0.0102687	0.00782114	0	0.0056421	0	0	0	0.0115343	0.209092	0.0250703	0.0198698
YBR230W-A	chrII	0	0	0.00239387	0	0	0	0	0.0070736	0	0	0.00853284	0	0	0.00337415	0	0	0.00321497	0.00504648	0	0.0105242	0	0.00413612	0	0	0.0102687	0.00782114	0	0	0	0.0107829	0	0	0	0	0
YBR231C	chrII	0.189264	0.00453174	0.0117502	0	0	0.100544	0.00651508	0.0137928	0.056548	0	0.00277154	0.00682957	0	0	0	0	0	0.00612994	0.00963887	0	0	0	0	0.00944601	0	0	0	0.00913578	0	0	0	0.0109041	0.120152	0.00857608	0
YBR233W	chrII	0.0231516	0	0.0117502	0	0	0.00227519	0.00651508	0	0.056548	0	0	0.00682957	0	0.00223607	0	0	0	0	0	0.00864858	0	0.0126794	0	0.00526047	0.00375774	0	0	0	0	0	0	0.0109041	0.120152	0.00857608	0
YBR233W-A	chrII	0.433862	0	0	0.0054871	0	0	0.00347877	0.00452494	0.0537288	0.00354751	0.00982198	0	0	0	0	0	0.00821367	0.00656931	0	0.00425214	0	0	0	0.00810832	0.00305347	0.0106968	0	0.010933	0	0	0.00261629	0.019721	0.346515	0.0475186	0.0393235
YBR234C	chrII	0.1806	0	0.0428427	0	0	0	0	0.0241299	0	0.00234855	0.00315188	0	0.0139042	0	0	0	0	0	0	0	0	0	0	0	0	0	0	0.0157144	0.00969751	0	0	0	0	0	0
YBR235W	chrII	0.1806	0	0.0428427	0	0	0	0	0.021457	0	0	0.00315188	0	0	0.00259313	0	0	0	0	0	0	0	0	0	0	0	0	0	0.00424551	0.00969751	0	0	0	0	0	0
YBR236C	chrII	0	0	0.902953	0	0	0	0.00316021	0	0.00266638	0.00365554	0.017513	0.00582701	0	0	0	0.0025388	0	0.00303131	0	0	0	0	0	0.0298583	0	0	0	0	0	0	0	0.0107296	0.118684	0.00852909	0
YBR237W	chrII	0.00397433	0	0.902953	0	0	0	0.00254903	0	0.00266638	0.00365554	0.017513	0.00543922	0	0	0	0	0.0024328	0.00303131	0	0	0	0	0	0.0298583	0.0136105	0	0	0	0	0	0	0.00558871	0.0460344	0	0
YBR238C	chrII	0	0.10139	0	0	0	0.00301093	0.00678124	0	0.0123455	0.450863	0.0068685	0.00604584	0	0	0	0	0.00256321	0.00257792	0	0.0192511	0	0	0	0	0	0	0	0	0	0	0.00258088	0.0128752	0.10705	0.00391693	0
YBR239C	chrII	0.00370991	0	0.0160245	0.0504463	0	0	0.00359007	0	0.0344319	0.00269486	0.0540818	0.00697528	0	0	0	0	0	0.0165176	0	0.00822474	0	0	0	0	0	0	0	0	0	0.0486815	0	0.0137179	0.230115	0.0356313	0.027985
YBR240C	chrII	0.246869	0	0	0	0	0.0391464	0.00338949	0.0174217	0.00310861	0	0.059143	0	0	0	0	0	0	0.0244285	0	0.00336595	0	0	0	0	0	0	0	0	0	0	0	0	0	0	0
YBR241C	chrII	0.0367043	0	0	0.00479031	0	0.0044198	0	0	0.00352862	0.0121792	0.0437856	0.00421955	0	0	0.455317	0.184417	0	0.0146019	0	0	0	0	0	0.00328192	0	0	0	0	0	0.00443445	0.0029987	0.0183626	0.322901	0.0442435	0.0365501
YBR242W	chrII	0.0434157	0	0	0.00479031	0	0	0.00391327	0	0.11396	0.0121792	0.0437856	0.00393026	0	0	0.455317	0.184417	0	0.0146019	0	0	0	0	0	0.00627298	0	0	0	0	0	0	0.0029987	0.0183626	0.322901	0.0442435	0.0365501
YBR243C	chrII	0.151695	0	0	0	0	0	0.00316365	0.00642474	0.176814	0.0395752	0.0179889	0.00578777	0	0.00789518	0	0.00248141	0	0.0162121	0	0	0	0	0	0.00271029	0	0	0.00532818	0	0	0	0	0.00768471	0.0632322	0	0
YBR244W	chrII	0.151695	0	0.00618196	0	0	0	0.00316365	0.00642474	0.176814	0.0395752	0.0179889	0.00578777	0	0.00789518	0	0.00248141	0	0.0162121	0	0	0	0	0	0.00271029	0.0194627	0	0.00532818	0	0	0	0	0.00768471	0.0632322	0	0
YBR245C	chrII	0.00512108	0	0	0	0	0	0	0	0.116016	0	0.00382908	0.00356739	0	0	0	0	0	0.00232116	0.00346132	0.0037787	0	0	0	0	0.00930047	0	0	0.00800974	0	0	0	0.0139695	0.192175	0.0218589	0.0157811
YBR246W	chrII	0	0	0.00606551	0	0	0	0.00285947	0	0.116016	0	0.00382908	0.00356739	0	0	0	0	0	0	0	0	0.00281965	0	0	0	0	0	0	0	0.0032244	0	0	0.0139695	0.192175	0.0218589	0.0157811
YBR247C	chrII	0.120107	0.0143749	0	0.0227929	0	0	0.00594368	0.011282	0	0.0325526	0.0065703	0	0	0	0.0988306	0.0810013	0	0.012263	0	0	0.00259197	0	0	0	0	0.00568876	0	0	0	0	0	0.0141268	0.233176	0.0276586	0.0212914
YBR248C	chrII	0	0	0.0129832	0	0	0	0	0	0.0439761	0	0.00334385	0.00747731	0	0	0	0	0.00486521	0	0	0	0	0	0	0.00423859	0	0	0	0	0	0	0	0.0112323	0.140337	0.013416	0.00650926
YBR249C	chrII	0.00243522	0.00925593	0.0428287	0.0121954	0	0.00375179	0	0.0116786	0	0.131592	0.0132951	0.00341478	0	0	0.00224032	0.00334777	0	0.0100056	0	0.00479117	0.185969	0.0041543	0	0.00367638	0	0	0	0.0124941	0.0801516	0.0032129	0	0.00797424	0.066125	0	0
YBR250W	chrII	0.00243522	0.00925593	0.0428287	0.0121954	0.0156238	0	0.00295996	0	0	0	0.00708187	0.00341478	0	0	0.00224032	0.00334777	0	0.00374314	0	0	0.185969	0	0	0.00367638	0.0115116	0	0	0	0.0801516	0.262263	0	0.00797424	0.066125	0	0
YBR251W	chrII	0.0666672	0.00317608	0	0	0	0	0	0	0.00285204	0.00454755	0.00454237	0	0	0	0	0	0	0.00355374	0	0	0.00298345	0	0	0	0	0	0	0.0027199	0	0	0	0.0152311	0.279306	0.0338004	0.0269975
YBR252W	chrII	0.208084	0	0.0442761	0	0.00638975	0.00447596	0	0.00832976	0.022993	0.00570145	0.010176	0	0	0	0	0	0	0.00289943	0	0	0	0	0	0.0158371	0	0	0	0	0	0	0	0.01029	0.113511	0.00812247	0
YBR253W	chrII	0.075419	0	0.173286	0	0	0.0139533	0	0.010634	0.114291	0.0166847	0.0118406	0	0	0.011461	0	0	0	0.00460169	0	0.0145675	0	0	0	0	0	0	0	0.00446766	0	0	0	0.00688327	0.0750993	0.00530045	0
YBR254C	chrII	0	0	0.00717533	0	0	0	0	0.00504603	0	0	0.032793	0	0	0	0	0	0	0.00690858	0	0.00275065	0	0	0	0.00503492	0	0	0	0.00735303	0	0	0	0.00815168	0.0893471	0.00636783	0
YBR255W	chrII	0	0	0.00717533	0	0	0	0	0.00504603	0	0	0.00270392	0	0	0	0	0	0	0	0	0.00275065	0	0.00534807	0	0.00257701	0	0	0	0.00735303	0	0	0	0.00815168	0.0893471	0.00636783	0
YBR255C-A	chrII	0	0	0.00509	0.00500417	0	0	0	0	0	0.0027477	0.0222932	0	0	0	0.00954733	0.00578492	0	0.00662412	0	0	0.433044	0	0	0.0026715	0	0	0	0	0.0113514	0	0	0.00412805	0	0	0
YBR256C	chrII	0.0240412	0.00266021	0.152645	0	0	0.0236099	0.00267857	0.0028488	0	0.0161064	0.013769	0	0	0	0	0	0.00345469	0.0130071	0	0	0	0.0043255	0	0	0	0	0	0.00371819	0	0	0	0.011036	0.121637	0.00867722	0
YBR257W	chrII	0.0240412	0.00266021	0.691884	0	0	0.0236099	0.00267857	0.0028488	0.0237993	0.0161064	0.013769	0.00786555	0	0	0.0032467	0.00435327	0.00345469	0.0130071	0	0.00238961	0	0.0043255	0	0	0	0	0	0.00371819	0	0	0.00311001	0.0175441	0.195793	0.0141584	0
YBR258C	chrII	0.018764	0	0	0	0	0.0624381	0	0	0	0	0.00767453	0	0	0.00640016	0	0	0	0.00424165	0	0.00344411	0	0	0	0	0	0	0	0	0	0	0	0.0113161	0.139898	0.0132777	0.00641915
YBR259W	chrII	0	0	0	0	0	0	0.00240484	0	0	0.00320787	0.00767453	0	0	0	0	0	0	0.00424165	0	0	0	0	0	0	0	0	0	0.00711264	0	0	0	0.0113161	0.139898	0.0132777	0.00641915
YBR260C	chrII	0	0	0	0	0	0.0039961	0.00365064	0.00286106	0	0	0.0244065	0.00539912	0	0	0.344549	0.139553	0	0.029109	0.0063885	0	0	0.00815109	0	0.00745692	0.0024167	0	0	0	0	0	0	0.00955217	0.102434	0.00710612	0
YBR261C	chrII	0	0	0	0.0194487	0	0	0	0	0	0.00671926	0.008254	0.00617545	0	0	0	0	0	0.00330231	0	0	0	0	0	0	0	0	0	0	0	0	0	0.0118439	0.146597	0.0138851	0.00668266
YBR262C	chrII	0	0	0.0161456	0.0194487	0	0.00227738	0.00296038	0.00240669	0	0	0.00724389	0.00647538	0	0	0	0	0	0	0	0	0	0	0	0	0	0	0	0.0149422	0	0	0	0.0118439	0.146597	0.0138851	0.00668266
YBR263W	chrII	0	0	0	0.0194487	0	0.00227738	0.00296038	0	0	0	0.008254	0.00647538	0	0	0	0	0	0.00330231	0	0	0	0	0	0	0	0	0	0	0	0	0	0.0118439	0.146597	0.0138851	0.00668266
YBR264C	chrII	0.00447487	0	0	0.0591419	0.00506222	0	0	0.00725225	0.0266433	0	0.00748811	0.00593266	0	0	0	0	0	0	0	0.00281432	0	0	0	0.0033497	0	0	0	0	0.00303954	0	0	0.0152417	0.200976	0.0213999	0.0137208
YBR265W	chrII	0	0	0.00566112	0.0591419	0.00225473	0	0	0.00757819	0.00807155	0	0	0	0	0	0.00344566	0.00507273	0	0	0.0162372	0.00485468	0	0	0	0.0033497	0.0251144	0	0	0.00497805	0	0	0	0.0152417	0.200976	0.0213999	0.0137208
YBR267W	chrII	0	0	0.00457062	0	0	0	0.00676931	0	0.0175647	0.6786	0.0437547	0.00264487	0	0	0.519027	0.252171	0.0108842	0.0103926	0	0	0.00514773	0.00602194	0	0	0	0	0	0.00506036	0	0	0	0.00515558	0.0428809	0	0
YBR268W	chrII	0.222907	0.288136	0.0402627	0	0	0	0.00327417	0.0030071	0.00671962	0	0.0117083	0.0139551	0	0	0	0	0	0.00950943	0	0	0	0	0	0.00327628	0	0	0	0.00941563	0	0	0	0.00581059	0.0477984	0	0
YBR269C	chrII	0	0	0	0	0	0	0	0	0	0	0.0121214	0	0	0	0	0	0	0.00513951	0	0.00252686	0	0	0	0.00976591	0.00442107	0	0	0	0	0	0	0.00456973	0.0375935	0	0
YBR270C	chrII	0.00497068	0.00548648	0	0	0.00360133	0	0.00476942	0	0.0484767	0.0751143	0.00255607	0.00387254	0	0.00407791	0.421338	0.170654	0	0.0110491	0	0.00284825	0.00416191	0	0	0	0	0	0	0	0.00422789	0	0.00250126	0.0214063	0.297538	0.0341641	0.024859
YBR271W	chrII	0.00497068	0	0	0	0.00360133	0	0.00494726	0	0.0484767	0.0751143	0.00255607	0.00387254	0.00230641	0.00407791	0.421338	0.170654	0	0.0110491	0	0	0	0	0	0	0	0	0	0	0	0.0336243	0.00250126	0.0214063	0.297538	0.0341641	0.024859
YBR272C	chrII	0	0	0	0.0190313	0	0	0.00423025	0	0.00364876	0	0.008754	0	0	0	0	0	0	0.00654054	0	0	0.00276071	0	0	0.00564379	0	0	0	0	0	0	0	0.00850323	0.0938174	0.00668543	0
YBR273C	chrII	0.00511027	0	0	0	0	0	0.00250722	0	0	0	0.00284	0	0	0	0	0	0	0	0	0	0	0	0	0.00277491	0	0	0	0	0	0	0	0.00557176	0.045751	0	0
YBR274W	chrII	0.00511027	0	0.0202989	0	0	0.00229559	0	0	0	0	0	0.00267451	0	0	0	0	0	0	0	0	0	0	0	0.00277491	0.00587487	0	0	0	0	0	0	0	0	0	0
YBR275C	chrII	0.0312479	0	0	0.0215565	0	0.405778	0.00281261	0	0.14856	0	0.0217359	0.00325183	0.0136944	0.0111989	0.0024554	0.0044143	0	0.0228442	0	0.0103153	0	0	0	0.0103125	0	0	0	0	0.0047424	0	0	0.00707097	0	0	0
YBR276C	chrII	0.0182883	0.0348262	0	0	0	0.00260003	0.00411717	0.00458576	0.204469	0	0.0100597	0	0.00242166	0	0	0	0	0.0043394	0	0	0	0	0	0	0	0	0	0	0	0	0	0.00716725	0.0789988	0.00563124	0
YBR278W	chrII	0.0182883	0	0.0539502	0.00297886	0	0	0.00443445	0	0.204469	0.00650581	0.00268962	0.00662933	0	0	0	0	0	0	0	0	0	0	0.0029471	0	0	0	0	0	0.00387854	0	0	0.00716725	0.0789988	0.00563124	0
YBR279W	chrII	0.088816	0.726149	0	0	0.0245455	0.00260003	0.00391617	0	0	0	0.00363051	0	0.00242166	0	0	0	0	0.00518543	0	0	0	0	0.0028674	0.00377619	0	0	0	0	0	0	0	0.0098615	0.0823396	0	0
YBR280C	chrII	0.155091	0	0	0	0	0.0489738	0	0.00500825	0	0	0.00769453	0.0064407	0	0	0	0	0	0.00344154	0.00446063	0	0	0	0	0	0	0.003551	0.0101942	0	0	0	0	0.00342307	0	0	0
YBR281C	chrII	0.0438662	0.807582	0.0070234	0	0	0	0	0.0026759	0.281285	0	0.0068016	0.00239066	0	0.00365183	0	0	0.00739029	0	0.0200629	0	0	0	0	0.00297104	0.0424168	0	0	0	0	0.00298803	0	0.00598284	0.109233	0.0131784	0.0105474
YBR282W	chrII	0.0438662	0.807582	0.0070234	0	0	0	0	0.0026759	0.281285	0	0.0068016	0.00239066	0	0.00365183	0	0	0.00739029	0	0.0200629	0	0	0	0	0.00297104	0.0424168	0	0	0	0	0.00298803	0	0.00598284	0.109233	0.0131784	0.0105474
YBR283C	chrII	0.0697015	0.996715	0.0167306	0	0	0.0111059	0.0100678	0.00555612	0.00590345	0	0	0.00871494	0	0.00404946	0	0	0	0	0	0	0	0.0134775	0	0	0	0	0	0.0275992	0	0	0.00279025	0.0203777	0.270172	0.0288332	0.0184591
YBR284W	chrII	0.0697015	0.996715	0.0167306	0	0	0.0111059	0.0100678	0.00555612	0.00590345	0	0	0.00871494	0	0.00404946	0	0	0	0	0	0	0	0.0134775	0	0	0	0	0	0.0275992	0	0	0.00279025	0.0203777	0.270172	0.0288332	0.0184591
YBR285W	chrII	0.00684439	0	0	0	0	0	0.00439973	0.00361572	0	0	0.00320013	0.00327091	0	0	0.00257342	0.00386446	0	0.0105065	0	0.00228118	0	0	0	0	0	0	0	0.0108006	0	0.00930629	0	0.0105437	0.139723	0.0149574	0.00963781
YBR286W	chrII	0	0.0145941	0	0.0202008	0.00353747	0.00279354	0	0	0.00405053	0.472274	0.0285385	0.00278203	0	0.0144087	0	0	0	0.0193969	0.0330719	0	0	0	0	0.015906	0	0	0	0	0	0	0	0.0129008	0.208938	0.0309008	0.0278252
YBR287W	chrII	0	0	0.00234546	0	0	0.00220638	0.00455232	0	0	0	0.00398015	0.00419584	0	0	0.00395715	0.00292413	0.0145936	0	0	0	0.00392027	0	0.01671	0	0	0	0	0	0	0	0	0.0127271	0.158021	0.0150413	0.00728313
YBR288C	chrII	0.0054649	0	0.036233	0	0	0.00255226	0	0.0166882	0.00621332	0	0.00542996	0.0029277	0	0.0127634	0	0	0	0.00492549	0	0.00686687	0	0	0	0.00229611	0.0181115	0	0	0.00816315	0	0.00406602	0	0.00307603	0	0	0
YBR289W	chrII	0.0535682	0	0	0	0	0.00895421	0	0	0.00621332	0	0.00272496	0	0	0	0	0	0	0.00492549	0	0	0	0	0	0.00229611	0.0181115	0	0	0.00296689	0	0	0	0	0	0	0
YBR290W	chrII	0.142499	0.281299	0.0385723	0	0	0	0.00573513	0	0	0.00879013	0.0246199	0.00717919	0	0.00298502	0	0	0	0.0106487	0	0.00266089	0	0	0	0	0	0	0	0.00612303	0	0	0	0.00861905	0.0715061	0	0
YBR291C	chrII	0.244745	0	0.00563911	0.0061695	0	0	0	0	0.13695	0	0.00690875	0.00504273	0	0	0	0.00296381	0	0.0117467	0	0.0130445	0	0	0	0	0.0100816	0	0	0	0	0	0	0.0111189	0.195879	0.0268388	0.0221454
YBR293W	chrII	0	0.136639	0	0	0	0	0	0	0	0.00400576	0.00255654	0	0	0	0	0	0	0.00379508	0	0	0	0	0	0.00350251	0	0	0	0	0	0	0	0.00976139	0.107018	0.00758746	0
YBR294W	chrII	0	0.00250023	0	0	0	0	0.002367	0	0	0.305048	0.0339974	0	0	0	0	0	0	0.0222388	0	0.00230735	0	0	0	0.00727488	0.0169652	0	0	0.00919315	0	0	0	0.00579555	0.047829	0	0
YBR295W	chrII	0.00908549	0	0.904026	0	0	0	0.00317222	0	0	0.0053459	0.02021	0	0.022716	0.00223279	0	0	0	0.011136	0	0	0	0	0	0.00387713	0	0	0	0	0	0	0	0	0	0	0
YBR296C	chrII	0.181795	0.096128	0.00238967	0	0.188062	0.00343641	0.00424642	0	0.00488119	0.00337077	0.00943457	0.00395584	0.151167	0	0	0	0	0.0336139	0	0	0.0152517	0	0	0.0185296	0	0	0	0.0123312	0	0.00776918	0	0.00744041	0.0820469	0.00584214	0
YBR296C-A	chrII	0.00334712	0	0.00643017	0	0	0	0.00638155	0.0965213	0.0104545	0	0.00646236	0.00416706	0	0	0	0	0	0.00249402	0.00276697	0.00793313	0	0	0	0.00260125	0	0	0	0.0133649	0	0.00341944	0	0.00870901	0.0960424	0.00685712	0
YBR297W	chrII	0.00334712	0	0.00643017	0	0	0	0.00638155	0.0965213	0.0149783	0.0713576	0.00890335	0.00735874	0	0	0	0	0	0.00259789	0.0323666	0.00745943	0	0	0	0	0	0	0	0.0133649	0	0	0	0.00567985	0.0467826	0	0
YBR298C	chrII	0.312883	0.060205	0.00551623	0	0.00733438	0	0.00257343	0	0.23568	0.00585646	0.0226788	0.00356903	0	0	0	0	0	0.0285937	0	0	0	0	0	0.00326639	0	0	0.00526026	0.0151802	0	0	0	0	0	0	0
YBR299W	chrII	0.312883	0.060205	0.00551623	0	0.00733438	0	0.00257343	0	0.23568	0.00585646	0.0226788	0.00356903	0	0	0	0	0	0.0285937	0	0	0	0	0	0.00326639	0	0	0.00526026	0.0151802	0	0	0	0.00237093	0	0	0
YBR302C	chrII	0.546665	0	0.0122338	0	0	0.0120116	0.00246734	0.0450646	0.0129778	0	0	0.0027553	0	0.00285747	0	0	0	0.00372131	0.00418388	0.0272347	0.00384339	0.00365468	0.191356	0	0.016504	0	0	0.00765062	0.0066311	0.0105446	0.0031322	0.0186429	0.230626	0.0217004	0.0104694
YCL068C	chrIII	0.00269641	0	0.0036615	0.0292761	0	0	0.00486053	0	0.00271324	0	0.0518729	0	0	0	0.00436734	0.00395169	0	0.0149622	0	0.0135822	0	0.00888584	0	0	0	0	0	0	0	0	0	0.0025488	0	0	0
YCL064C	chrIII	0.303179	0.5822	0	0	0	0	0.00237304	0.00355903	0.29097	0	0.0029552	0.00487302	0	0	0.0409655	0.0229481	0.00769167	0.00558402	0	0.00768244	0	0	0	0.00824652	0.0245955	0	0	0.00234374	0	0.00222693	0	0.00417259	0	0	0
YCL063W	chrIII	0.303179	0.5822	0.0123924	0	0	0	0	0.00355903	0.29097	0.00571617	0.0029552	0.00487302	0	0	0.0409655	0.0229481	0.00769167	0.00558402	0	0.00768244	0	0	0	0.00824652	0.0245955	0	0	0.00234374	0	0.00222693	0	0.00417259	0	0	0
YCL061C	chrIII	0.0573741	0	0	0	0	0.345625	0	0	0	0.00299446	0.0530302	0.00887556	0	0	0	0	0	0.0408467	0	0	0	0	0	0	0	0	0	0	0	0	0	0.00747211	0.06203	0	0
YCL059C	chrIII	0	0	0.00389075	0.0116884	0	0	0.00239815	0	0.00241801	0.231547	0.0383685	0.00553914	0	0	0.156481	0.0876467	0	0.00556216	0	0.0133265	0	0	0.11357	0	0	0	0	0	0	0	0.00254796	0.0142513	0.192858	0.0216125	0.0152283
YCL058W-A	chrIII	0	0.0112547	0.00389075	0	0	0.00362481	0	0.00323756	0.00241801	0.231547	0.0074321	0.00233206	0	0	0.156481	0.0876467	0.0252022	0.00478755	0	0	0	0	0.00313601	0	0	0	0	0	0	0.0369827	0.00254796	0.0142513	0.157427	0.0113808	0.00548142
YCL058C	chrIII	0.225525	0	0	0.0116884	0	0.00237998	0	0.00447096	0.0220738	0	0.0383685	0	0	0.00265355	0	0	0	0.027808	0.0192547	0	0	0.0655824	0	0.00258736	0.00713627	0.00359737	0	0	0	0	0	0.0141602	0.192858	0.0216125	0.0152283
YCL057C-A	chrIII	0.225525	0.755018	0.00295377	0	0	0.00237998	0	0.0345048	0.00369141	0	0.00861028	0.00363799	0	0.00265355	0	0	0.00368618	0.0173031	0	0.0122692	0.00407491	0.0655824	0	0.00258736	0.0138377	0.00359737	0	0.0187313	0	0	0	0.00701328	0	0	0
YCL057W	chrIII	0.225525	0.755018	0	0	0	0.00237998	0	0.00387146	0.0128222	0	0.00861028	0	0	0.00265355	0	0	0	0.0173031	0	0.0122692	0.00407491	0.0655824	0	0.00258736	0.0138377	0.00359737	0	0	0	0	0	0.00701328	0	0	0
YCL056C	chrIII	0.0793304	0.0462431	0.241486	0.211977	0.00367379	0.00258254	0.00288914	0	0.00428756	0.0035069	0.0187764	0.0105658	0	0	0	0	0.00259542	0.00473496	0	0	0	0	0	0	0	0	0	0	0	0	0.00277746	0.0202519	0.321873	0.0441146	0.0397658
YCL055W	chrIII	0.0793304	0.0462431	0.241486	0.211977	0.00367379	0.00258254	0.00288914	0	0.00428756	0.0035069	0.0187764	0.0105658	0	0	0	0	0.00259542	0.00473496	0	0	0	0	0	0	0.00379535	0	0	0	0	0	0.00277746	0.0202519	0.321873	0.0441146	0.0397658
YCL054W	chrIII	0.00693595	0	0.116145	0	0	0	0.00253686	0	0.00410567	0.284409	0.0106216	0.0133441	0	0	0.00800414	0.0146452	0	0.027824	0	0	0	0	0	0.00254863	0	0.0132902	0	0.00350942	0	0	0	0.0050082	0.041312	0	0
YCL052C	chrIII	0	0.00664746	0	0	0	0	0.00363807	0	0.14009	0	0	0	0	0	0.00279731	0.00271035	0	0	0	0.00241756	0	0	0	0.00283188	0	0	0	0	0.00275576	0	0.002312	0.0171655	0.228178	0.0244873	0.0157965
YCL051W	chrIII	0.00672656	0.00664746	0	0	0	0	0.00363807	0.0031517	0.0119895	0	0	0	0	0	0	0	0	0	0	0	0	0	0	0	0	0	0	0	0	0	0.002312	0.0171655	0.228178	0.0244873	0.0157965
YCL050C	chrIII	0.0100815	0.0052056	0	0	0	0.00690496	0.00484025	0.00835846	0	0.00721428	0	0	0	0.00317278	0	0	0	0.00256746	0.0118634	0	0	0.00605737	0.0864624	0.00436485	0.00746951	0	0	0	0	0	0	0.0116892	0.145373	0.0138469	0.00669935
YCL049C	chrIII	0	0	0.00878107	0	0	0	0.0057761	0	0.00239597	0.0133413	0.00825964	0	0	0	0.0137849	0.0219578	0	0.0119518	0	0	0	0	0.511326	0	0	0	0	0	0	0	0	0.00938497	0.116888	0.0111601	0.00542609
YCL048W-A	chrIII	0	0	0.00878107	0	0	0	0.0057761	0	0.00239597	0.0133413	0.00825964	0	0	0	0.0137849	0.0219578	0	0.0119518	0	0	0	0	0.511326	0.00397966	0.00431496	0	0	0	0	0	0	0.00938497	0.116888	0.0111601	0.00542609
YCL048W	chrIII	0.0134308	0	0	0.50778	0	0.00780414	0	0.00654091	0	0.00527801	0.00660189	0.00780934	0	0.00642735	0	0	0	0.0029399	0	0.00243769	0	0	0	0	0.0114235	0	0	0	0	0.395235	0.00336834	0.0239816	0.385379	0.0551969	0.0503451
YCL047C	chrIII	0	0	0.0493923	0.129513	0.00310268	0	0.00620819	0	0	0	0.0168602	0	0	0	0	0	0	0.0239466	0	0.00261831	0	0	0	0.00423026	0	0	0	0	0	0	0	0.0176056	0.281257	0.0379863	0.0359541
YCL045C	chrIII	0	0.742824	0.0133576	0	0	0	0.00408797	0	0.0590767	0	0.0504188	0.00605259	0	0	0	0	0	0.012389	0	0.00741176	0	0	0	0.00329027	0	0	0	0	0	0	0	0.00379199	0	0	0
YCL044C	chrIII	0	0.602895	0.00560666	0	0	0.00748602	0.00257064	0	0	0.0456739	0.0163749	0.00457906	0	0.0030543	0	0	0	0.0123059	0	0	0	0	0.0197682	0.00242463	0	0	0	0	0	0	0	0.0106563	0.0891909	0	0
YCL043C	chrIII	0.136142	0	0.866938	0	0.0106786	0.0299658	0.0165838	0.0259292	0.00609558	0.0249905	0.0215721	0.0169415	0	0.00305805	0	0	0	0.00483597	0.0534682	0	0.372858	0.0111884	0	0.00227784	0.0655324	0	0	0.0218691	0.00507077	0.00234169	0.00309103	0.0175037	0.196063	0.0219375	0.0171269
YCL040W	chrIII	0.136142	0	0.866938	0	0.0106786	0.0299658	0.0165838	0.0259292	0.00609558	0.0249905	0.0215721	0.0169415	0	0.00305805	0	0	0	0.00800481	0.0534682	0	0.372858	0.0111884	0	0.00227784	0.0655324	0	0	0.0218691	0.00507077	0.00234169	0.00309103	0.0175037	0.196063	0.0219375	0.0171269
YCL042W	chrIII	0.0278229	0	0.00256748	0	0	0.0211036	0	0	0	0	0.0215721	0.0272382	0	0	0	0	0	0.00800481	0	0.00645061	0	0	0	0	0.00469725	0	0	0	0	0.00234169	0	0.00286672	0	0	0
YCL039W	chrIII	0.319775	0.083649	0.00337105	0	0	0.00269441	0	0.00338543	0	0	0.0792076	0.00234618	0	0	0	0	0	0.0245814	0.00381785	0.00502534	0	0.00673359	0	0.00243563	0.0139558	0	0	0	0	0	0	0.00543078	0.0447597	0	0
YCL038C	chrIII	0.00322097	0	0	0.176519	0.00656135	0.0035603	0	0	0.00354376	0.128644	0.0163711	0.00452978	0	0	0	0	0	0.0125531	0.00244233	0	0	0	0	0.00380725	0.00288413	0	0	0	0	0	0.00268613	0.0188032	0.300761	0.0439381	0.0331036
YCL037C	chrIII	0.0497418	0	0.00444845	0	0	0.00891139	0	0.0163916	0	0.589696	0.00312277	0.00657275	0.962858	0	0.306966	0.24164	0.0552459	0.00297785	0	0	0	0	0	0.00231283	0	0	0	0.0062388	0	0	0	0.00662424	0.0554191	0	0
YCL036W	chrIII	0.00220447	0	0.00444845	0	0	0.00230681	0.00372793	0.255741	0	0.589696	0.00312277	0.00657275	0.962858	0	0.306966	0.24164	0.0552459	0.00297785	0.00369091	0.00712663	0	0.0190485	0	0	0.0514095	0	0	0.0062388	0	0	0	0.00662424	0.0554191	0	0
YCL035C	chrIII	0.0774501	0.974706	0	0.00507885	0	0.00276096	0	0	0	0	0.0328742	0.00235	0	0	0	0	0	0.0395191	0.00288069	0	0.21273	0.00252962	0	0	0.00429853	0	0	0.00245493	0.0285353	0	0	0	0	0	0
YCL034W	chrIII	0.0774501	0.974706	0	0.00507885	0	0.00276096	0	0	0	0	0.0328742	0.00235	0	0	0	0	0.00266183	0.0395191	0.00288069	0	0.21273	0.00252962	0	0	0.00429853	0	0	0.00245493	0.0285353	0	0	0.00821677	0.088795	0.00618212	0
YCL033C	chrIII	0	0	0	0	0	0	0.002633	0	0	0.00351708	0.00824282	0	0	0	0	0	0	0.00605924	0	0	0	0	0.259994	0.0320177	0	0	0	0	0	0	0	0.00316168	0	0	0
YCL032W	chrIII	0	0	0	0	0	0	0	0	0	0.00351708	0.00824282	0.00247361	0	0	0	0	0	0.00605924	0	0	0	0	0.259994	0.0320177	0	0	0	0	0	0.00417143	0	0.00316168	0	0	0
YCL031C	chrIII	0	0.975094	0.00313734	0.00951303	0	0	0	0	0	0.704117	0.00666193	0.00566961	0.00242169	0.00251485	0	0	0	0	0	0	0	0	0	0.0264487	0	0	0	0	0	0	0	0	0	0	0
YCL030C	chrIII	0.0255666	0.0196717	0	0	0	0.01913	0	0.00240267	0.00827571	0.00434354	0.00580425	0.00355518	0.0505339	0.0127207	0.0454725	0.0496088	0	0	0	0.00259999	0	0	0	0.0165027	0.00682933	0	0	0	0	0	0	0.00733276	0.0603833	0	0
YCL029C	chrIII	0	0.00435432	0.00321547	0	0	0.00640757	0	0.0129344	0.00373897	0	0	0.00714251	0.00234406	0	0	0	0	0	0	0.00856542	0	0	0	0	0.0111704	0	0	0	0	0	0	0.00258411	0	0	0
YCL028W	chrIII	0.191645	0	0	0	0	0	0	0.00532318	0.0902891	0	0	0.0025201	0.00234406	0	0.00447874	0.00234629	0.00938778	0	0	0.00395737	0	0	0	0	0	0	0	0.00567806	0	0	0	0	0	0	0
YCL027W	chrIII	0.131207	0.0468491	0.00700324	0.00703767	0	0	0.00431608	0.00424303	0.138215	0.00329245	0.0442966	0.00453218	0.00278621	0.00641124	0.00398151	0.00728991	0	0.0282686	0	0.00438599	0	0	0	0.00922728	0.00573738	0	0	0	0	0	0	0.0107595	0.130818	0.0121857	0.00578749
YCL026C-B	chrIII	0.0242209	0.0207719	0	0.0762695	0	0.0241321	0.00361753	0	0.00802218	0	0.00945734	0.00251805	0	0.00540726	0.00745927	0.00640282	0	0.00930088	0	0	0	0	0	0	0	0	0	0.00244484	0	0	0	0.0111072	0.138051	0.0131417	0.00636233
YCL026C-A	chrIII	0.00253883	0.00427021	0	0	0	0	0.00282611	0	0	0.0113795	0.0119901	0.0122702	0	0	0	0	0	0.00328456	0	0	0	0	0	0	0	0	0	0	0	0	0	0.0105087	0.129499	0.0122039	0.0058375
YCL025C	chrIII	0.388115	0	0	0	0.0114322	0.00246138	0	0.00326162	0	0	0.00978454	0	0.528944	0	0	0.00325467	0	0.00594185	0	0.00741639	0	0.00269277	0	0.0039607	0.00221985	0.0121799	0.00223971	0.010218	0	0	0.00387676	0.0233626	0.29395	0.0305029	0.0198604
YCL024W	chrIII	0.0804173	0	0.0154599	0	0.0114322	0.176483	0	0.0270738	0.506702	0.00430023	0.0151844	0.00445194	0.528944	0.00228947	0	0	0.0207903	0.00870944	0	0.0195238	0	0	0.550076	0	0.0050798	0.0121799	0.00223971	0	0	0	0.00387676	0.0233626	0.29395	0.0283005	0.0138593
YCL018W	chrIII	0.00771198	0	0	0	0	0.00278288	0	0.00569859	0	0.0161117	0.0416145	0	0	0	0	0	0	0.0241432	0.00242569	0.0077442	0	0	0	0	0	0	0	0	0.0122286	0	0	0.0048149	0.0394996	0	0
YCL017C	chrIII	0.00464192	0.0034486	0.617363	0	0	0	0	0	0	0	0.165434	0.00533244	0	0	0.00686681	0.00699239	0	0.0296739	0	0.00375053	0.00820355	0	0.00290615	0	0.00955588	0	0	0	0	0	0	0	0	0	0
YCL016C	chrIII	0	0.00456181	0	0	0	0	0.00388677	0	0	0.00408631	0.00248934	0	0	0	0	0	0	0.00370044	0	0.00745369	0	0	0	0	0	0	0	0	0	0.013135	0	0.00320251	0	0	0
YCL014W	chrIII	0	0.00456181	0	0	0	0	0.00397301	0.00331069	0	0.00408631	0.00248934	0.00535482	0	0	0	0	0	0.00370044	0	0.00745369	0	0	0	0	0	0	0	0	0	0	0	0.00320251	0	0	0
YCL012C	chrIII	0.0413624	0	0.00263344	0.152777	0.00486229	0.006772	0	0.00235137	0.0248732	0.00334455	0.0581167	0.00387112	0	0.00764757	0.172268	0.0968629	0	0.0204612	0	0.00245035	0	0	0	0.00311482	0	0	0	0.00802453	0	0	0	0.0181056	0.283086	0.0387085	0.0374588
YCL011C	chrIII	0	0.895873	0.00555392	0.00270248	0	0	0.00459716	0	0	0	0.00879385	0	0	0	0.00238017	0.00355664	0	0.0177433	0	0	0	0.00425354	0	0	0	0	0	0.00812957	0	0	0.00344408	0.0183925	0.205086	0.0147793	0
YCL010C	chrIII	0.0365837	0.00423691	0.00366166	0.0122214	0.0137494	0.310569	0.00335038	0.00415568	0	0	0.00611865	0	0	0	0	0	0	0.00874861	0	0.00911211	0	0	0	0	0	0	0	0.00613576	0	0	0	0.0109173	0.0910196	0	0
YCL009C	chrIII	0	0.00582952	0.00460886	0	0	0	0	0	0	0.0357316	0.00479766	0	0	0.00300617	0.00265809	0.00568675	0	0.0043903	0	0	0	0	0	0	0	0	0	0.00532387	0.0121766	0	0	0.00583226	0.0480783	0	0
YCL008C	chrIII	0.144026	0	0	0.0992389	0	0.0406713	0	0	0	0.0170643	0.00481179	0.00587652	0	0	0	0	0.00624162	0	0	0	0	0	0	0	0	0	0	0	0	0	0	0.00620674	0.0681373	0.00483181	0
YCL005W-A	chrIII	0.0340552	0	0.017663	0	0	0	0.00328395	0.00538636	0	0.0170643	0.00481179	0.00587652	0	0	0	0	0	0.00325221	0	0	0.00376647	0	0	0	0	0	0	0	0	0	0	0.00324731	0	0	0
YCL005W	chrIII	0.0108435	0.00226761	0.0470293	0.349461	0	0.0136377	0.00261333	0.0101566	0	0	0.0406655	0.0133734	0.00433593	0	0	0	0	0.011327	0	0.0035537	0	0	0	0	0	0	0	0	0.00257554	0	0.0024053	0.0128374	0.238195	0.0290362	0.0234111
YCL004W	chrIII	0.00622659	0.0232117	0.00741929	0.434032	0	0	0.00551984	0	0	0	0.0506839	0	0.0684269	0	0	0	0	0.0292252	0	0	0	0	0	0.00261616	0	0	0	0	0	0	0	0.0029519	0	0	0
YCL001W	chrIII	0.171927	0	0	0	0.090695	0.0148168	0	0	0.0283909	0.00573646	0.00977048	0.00253386	0	0.00473514	0.00716144	0.00564625	0	0.00393402	0	0	0	0	0	0.00289354	0	0	0	0	0	0	0	0.0117019	0.144563	0.0136678	0.00656963
YCL002C	chrIII	0	0.684278	0	0	0	0.0148168	0	0	0.0283909	0.00272275	0.00977048	0.00253386	0	0	0	0	0	0.00393402	0	0	0	0	0	0	0	0	0	0	0	0	0	0.0117019	0.144563	0.0136678	0.00656963
YCL001W-A	chrIII	0	0.00272043	0	0	0	0	0	0	0	0.00401084	0.0103637	0.00278415	0	0	0	0	0	0.00414661	0	0	0	0	0	0.00713286	0	0	0	0	0	0	0	0	0	0	0
YCR002C	chrIII	0	0.0708268	0.00668569	0	0	0	0	0	0.00738344	0.0234846	0.00573828	0.0039294	0	0	0	0	0	0.00594061	0	0	0	0	0	0.00439178	0	0	0	0	0	0	0	0.0149822	0.18617	0.017708	0.00855517
YCR003W	chrIII	0.0606415	0.0708268	0	0	0	0.010709	0	0	0	0.0054461	0.0125683	0.00260943	0	0	0	0	0	0.00907112	0	0	0	0	0.00609621	0.00417873	0	0	0	0.00558575	0	0	0	0.00318007	0	0	0
YCR004C	chrIII	0.0165071	0	0.687116	0	0	0.00871496	0.00364178	0.0197974	0.0115802	0	0.0157937	0.00449374	0	0.0200188	0	0	0.018115	0.00999069	0	0.0221944	0.00257156	0	0.00427522	0.0278316	0	0	0	0.0498981	0.0194852	0	0	0	0	0	0
YCR005C	chrIII	0.213374	0	0.00391189	0	0	0.011664	0.00227019	0	0	0	0	0.00823281	0	0	0.0156081	0.0151912	0.00341012	0	0	0.00928311	0	0	0	0.0120743	0.00887668	0	0	0	0	0.0588769	0	0.00605282	0.0502261	0	0
YCR008W	chrIII	0	0.465194	0	0	0.0121023	0	0.012784	0.0086452	0	0.608775	0.011125	0.00272339	0	0	0	0	0.00269222	0.0042936	0	0.00536678	0	0	0	0	0	0.00475936	0	0.0043706	0.0176845	0	0.0026101	0.0203827	0.369668	0.0452052	0.0365844
YCR009C	chrIII	0.190111	0	0	0.0192168	0.00967751	0	0.00362644	0.00252557	0	0	0.00812018	0.00296038	0.00260055	0	0	0	0	0.00245946	0.00245889	0.00294837	0	0.00301055	0	0.00540708	0	0	0	0.00231342	0	0	0	0.00383756	0	0	0
YCR010C	chrIII	0.0436617	0	0.0150149	0	0	0.0026196	0	0.00485927	0.0026983	0.0240836	0.00833197	0	0	0	0	0	0.00241439	0.0221321	0.0030671	0.00237198	0	0	0	0.00988304	0	0.045088	0	0.019361	0	0	0	0.0053964	0.0446899	0	0
YCR011C	chrIII	0.132669	0.0712382	0.603225	0	0	0	0	0.00602811	0.00276774	0	0.0222132	0.00690482	0.00301167	0.00302428	0	0	0	0.0127117	0	0	0.0666525	0	0	0	0.00232863	0	0	0	0.0193306	0.0185414	0	0.00298944	0	0	0
YCR012W	chrIII	0.132669	0.0712382	0.603225	0	0	0	0	0.00602811	0.00276774	0	0.0222132	0.00690482	0.00301167	0.00302428	0	0	0	0.0127117	0	0	0.0666525	0	0	0	0.00232863	0	0	0	0.0193306	0.0185414	0	0.00298944	0	0	0
YCR014C	chrIII	0	0	0.00664718	0.00541786	0	0	0	0	0	0.0030968	0.00644954	0	0	0	0	0	0	0.00462769	0	0	0	0	0	0.00230168	0	0	0	0.00288004	0	0	0	0.00488299	0.0402067	0	0
YCR015C	chrIII	0.00532414	0	0	0.0530641	0.037965	0	0	0.00454004	0.0165964	0.0292266	0.0258953	0.00265508	0	0	0	0	0	0.019296	0	0	0	0.00298513	0	0	0	0.00942278	0.0586607	0	0	0	0	0.0138259	0.244414	0.0335248	0.0275855
YCR016W	chrIII	0	0	0.00257073	0	0	0	0.00227232	0	0.00280779	0.00616757	0.0222921	0.00343634	0	0	0.0268697	0.017066	0	0.0195082	0	0	0	0	0	0.0367675	0	0	0	0	0	0	0	0.00268008	0	0	0
YCR017C	chrIII	0.00231397	0	0.27772	0	0	0	0.00392419	0	0	0	0.022077	0.00369383	0	0	0.0454525	0.041516	0	0.00642727	0	0.0035425	0	0	0	0	0	0	0	0	0	0	0	0.0106811	0.141211	0.015058	0.00966297
YCR020C	chrIII	0.0176581	0	0.00232558	0	0	0	0	0	0.00377452	0.00314111	0.00367542	0.0112572	0	0	0	0	0	0.00320029	0	0	0	0	0	0.00407742	0	0	0	0	0	0	0	0.0155125	0.254497	0.0300297	0.0230481
YCR020C-A	chrIII	0.0176581	0	0	0	0	0	0	0	0.00377452	0.00543333	0.0130253	0	0	0	0	0	0	0.00681496	0	0	0	0	0	0.00407742	0	0	0	0	0	0	0	0.0155125	0.254497	0.0300297	0.0230481
YCR020W-B	chrIII	0.0176581	0	0.00232558	0	0	0	0	0	0.00377452	0.00543333	0.00367542	0	0	0	0	0	0	0.00320029	0	0	0	0	0	0.00407742	0	0	0	0	0	0	0	0.0155125	0.254497	0.0300297	0.0230481
YCR021C	chrIII	0.140077	0	0	0	0	0.00261343	0.00380384	0	0.00257667	0.00408424	0.00236528	0	0.00239535	0	0.0101652	0.0115227	0	0.0162383	0	0.00348489	0	0.00486547	0.00252757	0	0.0087002	0	0	0	0	0	0	0.00586857	0.0483936	0	0
YCR023C	chrIII	0.0645132	0	0	0.00295208	0	0.00374331	0.00331231	0	0	0	0.0123367	0	0	0	0	0	0	0.00963218	0	0.00237542	0	0	0	0	0	0	0	0	0	0	0	0.00252522	0	0	0
YCR024C	chrIII	0	0	0	0.0137089	0	0	0	0	0.00485731	0	0.0196044	0	0	0	0	0	0	0.00689156	0	0	0	0	0	0	0	0	0	0	0	0	0	0.0127628	0.157241	0.0148206	0.00895251
YCR024C-A	chrIII	0.440818	0	0.166928	0	0	0	0.00504859	0.00628253	0.00953856	0.00400908	0.0149731	0.0125895	0.873104	0.00353055	0	0	0.0450748	0.0231458	0	0.0473646	0.00414736	0	0.125659	0.00241906	0.0674933	0.218466	0.00848494	0	0	0	0	0.0158266	0.218841	0.0249983	0.0180793
YCR026C	chrIII	0	0	0	0	0	0	0.00280256	0	0	0.006185	0.0341687	0.0523742	0	0	0.00710149	0.00389974	0	0.0157278	0	0	0.00252169	0	0	0.00338117	0	0	0	0	0.00230184	0	0	0.0126653	0.157439	0.0149783	0.00724119
YCR027C	chrIII	0.142577	0.230339	0.021772	0	0	0.00302259	0.00357085	0.00360745	0.0103676	0	0.0137717	0	0	0	0	0	0	0.00465044	0	0	0	0	0	0.00264656	0	0.00550092	0.0383485	0	0	0	0	0.00600944	0.0498939	0	0
YCR028C	chrIII	0.045081	0.00290836	0	0	0	0.0951903	0.00243317	0	0	0	0.0332966	0	0	0	0	0	0	0.0203046	0	0	0	0	0	0.00538622	0	0	0	0	0	0	0	0.00264619	0	0	0
YCR028C-A	chrIII	0.0107549	0	0.00325676	0	0.00376534	0.00432869	0.00287342	0.0388958	0	0	0.00801418	0.00626747	0	0	0	0	0	0.00280414	0.0164096	0	0	0	0	0.00259929	0.00463517	0	0	0	0	0	0	0.014512	0.199859	0.022745	0.0164351
YCR030C	chrIII	0.346015	0.0575487	0	0	0	0.00305343	0.00441032	0	0.0985207	0.0177954	0.0303618	0.00382452	0	0	0	0	0.00390076	0.018355	0	0	0	0	0	0.0087498	0	0	0	0.0092304	0	0	0.00279629	0.016768	0.209687	0.0200636	0.00977036
YCR031C	chrIII	0	0	0	0	0	0	0	0.0025773	0.00579939	0.00485773	0.0574552	0	0.0344763	0.00441734	0	0	0	0.0312062	0	0.00350038	0	0.00503423	0	0.00507455	0	0.00963306	0	0	0	0	0	0.0109718	0.136037	0.0129274	0.00624729
YCR032W	chrIII	0	0	0.925104	0	0	0	0	0	0	0.0100034	0.0574552	0.00247221	0	0	0	0	0	0.0167644	0	0.024747	0	0	0	0	0	0	0	0	0	0	0.0040482	0.0243667	0.306139	0.0294267	0.014357
YCR033W	chrIII	0	0.694199	0.0772263	0	0	0	0	0	0.0105432	0	0.00364475	0	0	0	0	0	0.00222018	0	0	0.0165801	0	0	0.00458416	0	0.00247304	0	0	0	0	0	0.00321974	0.0161012	0.13473	0	0
YCR034W	chrIII	0.216201	0	0.0029364	0	0	0	0.00277239	0.0170478	0.176761	0.115046	0.0902947	0.00311516	0	0.00842449	0.00331114	0.00502563	0	0.031935	0	0.0133104	0	0	0.00687572	0.00236155	0	0	0	0.00525818	0	0	0	0.00414042	0	0	0
YCR035C	chrIII	0	0.156586	0.0112857	0	0	0	0.00297263	0	0	0.01149	0.0045073	0	0	0	0	0	0.0490906	0.0025175	0	0.00547409	0	0	0.00356858	0.00265782	0	0	0	0	0	0	0	0.00830305	0.0688774	0	0
YCR036W	chrIII	0.0419308	0.156586	0	0	0	0.0192796	0.00293873	0.00296653	0	0.01149	0.0045073	0	0	0	0	0	0.0490906	0.0025175	0.0545006	0.00547409	0	0	0	0.00265782	0.0392311	0	0	0	0	0	0	0.00830305	0.0688774	0	0
YCR037C	chrIII	0.00265676	0.00498253	0.0874189	0.00248966	0	0	0.00364507	0	0.0049975	0.00292813	0.0114328	0.00518761	0.00323498	0	0	0	0	0.0322913	0	0	0	0	0	0.0165799	0	0	0	0	0	0	0	0.00316612	0	0	0
YCR039C	chrIII	0	0	0.0036343	0.0155393	0	0	0	0	0	0	0.0269954	0.00376412	0.0990329	0	0	0	0	0.0419348	0	0.00381351	0	0	0.00467231	0	0	0	0	0	0	0	0	0.00652398	0.0536485	0	0
YCR040W	chrIII	0.00268893	0	0.0036343	0.0155393	0	0	0	0	0	0	0.0269954	0.00249725	0.0990329	0	0.00442461	0.00400352	0	0.0419348	0	0.013383	0	0	0.00467231	0	0	0	0	0	0	0	0	0.00652398	0.0536485	0	0
YCR042C	chrIII	0	0	0.983343	0.0914259	0	0	0	0	0	0.00274086	0.0203634	0	0	0	0	0	0	0.0145681	0	0	0	0	0.800242	0.00652379	0	0	0	0.00676043	0	0	0	0.0105564	0.114693	0.00810504	0.00540134
YCR043C	chrIII	0.0362081	0	0.0024541	0.310253	0	0	0	0	0.00352284	0.0052747	0.0113065	0.0187495	0	0	0	0	0.00247815	0.0132982	0	0	0	0	0.00327026	0	0	0	0	0	0	0	0	0.0109892	0.122095	0.0107632	0.00523398
YCR044C	chrIII	0.0369659	0	0	0	0	0.030112	0.00350391	0	0.00984504	0.0067834	0.00321288	0.0186929	0	0	0	0	0.00727815	0.00300626	0	0	0	0	0	0.00428767	0	0	0	0.00789446	0	0	0	0.00350636	0	0	0
YCR045C	chrIII	0.120589	0	0.0161346	0.0788744	0.00426155	0.00574473	0.00221209	0	0.0142225	0	0.00941655	0.0033449	0	0	0.0094315	0.00519264	0	0.0156838	0	0.0095871	0	0	0	0	0	0	0	0.0102111	0.00325665	0.100365	0	0.0133181	0.235365	0.032336	0.02672
YCR046C	chrIII	0.187576	0.00673927	0	0	0	0	0.00325234	0.00265995	0.00294653	0	0.0100508	0	0.00312604	0	0	0	0	0.00707478	0	0.0056944	0	0.0043235	0	0	0	0	0	0.00706969	0	0	0	0.00748435	0.0620099	0	0
YCR047C	chrIII	0.00527401	0.0157951	0.034949	0.00627969	0	0	0	0.00311783	0.0114885	0	0.00248747	0	0	0.00556949	0.00736002	0.00908587	0.0228956	0	0	0.0242417	0	0	0	0	0.00433496	0	0.00319749	0	0.00222997	0	0	0.0159898	0.269884	0.0417959	0.0329798
YCR048W	chrIII	0.00389097	0	0.034949	0.00627969	0	0	0.00541728	0.0291542	0	0	0.00848151	0	0	0	0.00736002	0.00908587	0.0228956	0	0.0038209	0	0.00585272	0	0	0	0.005196	0	0.00453243	0.00304182	0	0	0	0.0159898	0.269884	0.0417959	0.0329798
YCR050C	chrIII	0.0521713	0.00376652	0.54904	0	0	0	0.00383357	0.035344	0.00507115	0.0599069	0.0945128	0.00439208	0	0.00345992	0	0	0.0066114	0.0304216	0.00338134	0.00530627	0.0114534	0.0125823	0	0	0.0328947	0	0	0.0259454	0	0	0.00357219	0.0214684	0.269237	0.0258643	0.0126241
YCR051W	chrIII	0.00585486	0.00263017	0.54904	0	0	0.00526183	0.00383357	0	0.0428688	0.0599069	0.0945128	0.00439208	0	0	0	0	0	0.0304216	0.011509	0.00669425	0.0165744	0.0125823	0	0	0	0	0	0	0	0	0.00357219	0.0214684	0.269237	0.0258643	0.0126241
YCR052W	chrIII	0.0754905	0.0465092	0.0142984	0	0	0.0331947	0	0.0121047	0.0380268	0	0.0110645	0	0.0316568	0.00345992	0.0377059	0.0401709	0	0.00571377	0	0.00405488	0	0	0	0.00390444	0.0026213	0	0.00689558	0.00306164	0	0	0	0.00749323	0.0613927	0	0
YCR053W	chrIII	0.00372165	0.9181	0	0	0	0.0273396	0	0	0.00270657	0.266495	0.00526272	0.00797796	0	0	0	0	0	0.00360745	0.00289145	0	0	0	0	0	0	0	0	0	0	0	0	0.00519879	0.0434362	0	0
YCR054C	chrIII	0.14522	0	0.098297	0	0	0	0	0.00240295	0	0.0166708	0.0845913	0.00301815	0	0	0.00485376	0.00562902	0	0.0422665	0	0	0	0	0	0	0.0157504	0	0	0	0	0	0	0.0148339	0.203761	0.0231447	0.0166736
YCR057C	chrIII	0.0658075	0.0293511	0	0	0.0129624	0.0189622	0.00322231	0.0298786	0	0.0800883	0.00365231	0	0	0	0.466054	0.188766	0	0	0	0.0283985	0	0.0218223	0	0	0.00360526	0	0	0	0	0	0.0028797	0.0240069	0.395058	0.0472532	0.0366883
YCR059C	chrIII	0.00972165	0	0.00875149	0.00519069	0	0.00228329	0.00536188	0.0022838	0.0285565	0	0.0740786	0.00248189	0	0	0	0	0	0.0469019	0	0.030376	0	0	0	0.0263235	0	0	0	0	0	0	0.00254394	0.0143275	0.184142	0.0196775	0.0126529
YCR060W	chrIII	0.123357	0	0.00875149	0.00519069	0	0.0189622	0.00530775	0.00271753	0	0	0.0740786	0.00402826	0	0	0.00240357	0.00322302	0	0.0469019	0.014451	0.0283985	0	0	0	0	0.00288248	0	0	0.00928158	0	0	0	0.013948	0.184142	0.0196775	0.0126529
YCR061W	chrIII	0.0601404	0	0.00331276	0	0	0	0.00232965	0.00814063	0.00306359	0.00392555	0.0131568	0.00528949	0	0	0.0141516	0.0107181	0.00376629	0.0262375	0	0.00745825	0	0	0	0	0.00249579	0	0.00230507	0	0	0	0	0.010969	0.12077	0.00858517	0
YCR063W	chrIII	0.246921	0.282276	0	0	0	0.0461684	0	0.00976254	0	0.594166	0.0106078	0	0	0	0	0	0	0.00742795	0	0	0	0	0	0	0.00442687	0	0	0	0	0	0.00392421	0.0231557	0.281668	0.025393	0.00999267
YCR065W	chrIII	0.0871101	0.160564	0	0.00228577	0	0.315767	0.00988609	0.00303561	0.574838	0.00682432	0.00504498	0.0127299	0	0.0437504	0	0	0	0.00277019	0	0.00400508	0	0	0.338078	0.0043616	0.00985792	0	0	0	0	0	0.00315054	0.023733	0.418275	0.0576226	0.0480317
YCR066W	chrIII	0.149919	0	0.00227058	0.127454	0.015915	0	0	0.00232094	0.0065153	0.0251224	0.00829985	0.00227505	0	0	0	0	0	0.00628101	0	0	0	0	0	0	0	0	0	0	0	0	0	0.0170862	0.265074	0.0358466	0.0341496
YCR067C	chrIII	0	0	0.84918	0	0	0	0	0	0	0	0.00915294	0.0040254	0	0	0	0	0.0136731	0.00422115	0	0.00309828	0	0	0	0.00267564	0	0	0	0	0.00269985	0	0.00244282	0.0213004	0.293435	0.0334159	0.0241296
YCR068W	chrIII	0	0	0.84918	0	0	0	0	0	0	0	0.00915294	0.0040254	0	0	0	0	0.0136731	0.00422115	0.0030515	0.00309828	0	0	0	0.00267564	0	0	0	0	0.00269985	0	0.00244282	0.0213004	0.293435	0.0334159	0.0241296
YCR069W	chrIII	0.0574912	0	0.00374466	0	0	0.00386426	0	0	0.00312562	0	0	0.00302155	0.6496	0	0.00824295	0.0156891	0	0.00297374	0	0	0	0.00928929	0	0	0	0	0	0	0	0	0	0.00942249	0.0784591	0	0
YCR071C	chrIII	0.0154028	0.320145	0	0	0	0.0055204	0	0	0	0.0031165	0.0154211	0	0	0.0026791	0.0302696	0.0281877	0	0.0118472	0	0	0.00293465	0	0	0	0	0	0	0	0	0	0	0.00767901	0.0635651	0	0
YCR072C	chrIII	0	0.0220629	0.843261	0.0636323	0	0	0	0	0	0.064886	0.0152631	0	0	0	0.557909	0.225969	0	0.0310899	0	0.00415442	0	0	0	0	0	0	0.00298201	0.0104481	0	0	0.00363955	0.0256052	0.415232	0.062153	0.0566951
YCR073C	chrIII	0.120755	0	0	0	0	0.0172475	0	0.00946958	0.14608	0	0.00334239	0.0035325	0	0.0192316	0	0	0	0.00329674	0	0.0296131	0	0	0	0.0075921	0	0	0	0.00658376	0	0	0	0.00348014	0	0	0
YCR073W-A	chrIII	0.0374864	0	0	0	0	0	0.00267343	0	0.14608	0	0.00334239	0.0035325	0	0	0	0	0	0.00329674	0	0.00247904	0	0	0	0.0075921	0	0	0.00342293	0.00224805	0.0123527	0	0	0.00348014	0	0	0
YCR075C	chrIII	0	0.00497845	0.0224954	0	0	0	0	0.00707845	0	0	0.0115596	0.00737678	0	0	0	0	0	0.00507672	0	0.00557208	0	0.00455213	0	0.0149739	0	0	0	0	0	0	0	0.00398034	0	0	0
YCR075W-A	chrIII	0.161028	0	0.0215683	0	0	0.0153246	0	0	0	0	0.0115596	0.00236263	0.00535913	0.0124553	0.00246786	0	0	0.00507672	0	0	0	0	0	0	0	0	0	0	0	0	0	0.00398034	0	0	0
YCR076C	chrIII	0.00798307	0.123963	0	0	0	0.00290372	0	0	0	0.00990602	0.0183892	0.00294498	0	0	0	0	0	0.0211984	0	0.00230202	0	0	0	0	0	0	0	0.0024944	0	0	0	0.0116314	0.144289	0.0136965	0.00661735
YCR077C	chrIII	0	0.0415039	0.00852953	0	0	0	0.0046874	0.00322302	0.0969669	0.0184336	0.0102104	0.0061278	0	0	0	0	0	0	0	0.00572336	0	0	0	0	0.0167782	0	0	0.00644501	0.00806033	0	0	0.0139597	0.182309	0.0190087	0.0116293
YCR079W	chrIII	0.103506	0.0415039	0	0	0	0	0.00425724	0	0.0969669	0.0184336	0.0102104	0.0061278	0	0	0	0	0	0	0	0.00297496	0	0	0	0	0.0167782	0	0	0.00644501	0	0	0	0.0139597	0.182309	0.0190087	0.0116293
YCR081W	chrIII	0.042431	0	0	0	0	0.0223194	0.00282867	0.0025158	0.00666153	0	0.0164234	0	0	0.0026645	0.0135618	0.00632892	0	0.0093276	0	0.00240738	0	0	0.0739764	0.00635778	0	0	0	0	0	0	0	0.00774244	0.0855946	0.00614536	0
YCR082W	chrIII	0	0.726741	0.00232321	0	0	0	0	0	0.0322938	0	0.00365075	0	0	0	0	0	0	0	0.00365885	0	0	0	0	0.00320965	0.00770946	0	0	0	0	0	0	0.00369291	0	0	0
YCR083W	chrIII	0	0	0.00578	0	0	0	0.00515148	0	0	0.0162378	0.0521845	0	0	0	0.025791	0.0167621	0.00251553	0.0205139	0	0	0	0	0	0	0	0	0	0	0	0.00273107	0	0.00404819	0	0	0
YCR084C	chrIII	0	0.767702	0.0336439	0.00341732	0	0	0	0	0	0	0.00607058	0.003124	0.00399083	0	0.00583563	0.00613001	0	0.00821679	0	0	0	0	0	0.00334029	0	0	0	0.00398464	0	0	0	0.00762577	0.084043	0.00603686	0
YCR086W	chrIII	0	0.767702	0.0336439	0.00243518	0	0	0	0	0	0	0.00607058	0.003124	0.00399083	0	0.00583563	0.00613001	0	0.00821679	0	0	0	0	0	0.00334029	0	0	0	0.00398464	0	0	0	0.00762577	0.084043	0.00603686	0
YCR087C-A	chrIII	0	0	0	0	0	0	0.0025347	0	0.00772892	0.0446912	0.00491042	0	0	0	0.446457	0.180828	0.00256955	0.00431032	0	0	0.445933	0	0.084614	0	0	0	0	0	0.0391471	0.00565444	0.00327412	0.0184133	0.204915	0.0147272	0
YCR088W	chrIII	0	0.00660392	0	0	0	0	0.0025347	0	0.00772892	0.0446912	0.00491042	0	0	0	0.446457	0.180828	0.00256955	0.00431032	0	0	0.445933	0	0.084614	0	0	0	0	0	0.0391471	0.00565444	0.00327412	0.0184133	0.204915	0.0147272	0
YCR089W	chrIII	0	0.0354125	0.00231053	0	0	0.00620043	0	0.00379835	0	0	0.0064993	0	0	0	0	0	0	0.00394138	0.00243084	0.00436699	0	0	0	0	0.00630536	0	0	0	0.00228299	0	0	0.00704353	0.0579573	0	0
YCR090C	chrIII	0	0	0	0.165698	0.00261393	0.00868242	0	0	0.0507795	0.0389691	0.0442662	0.00585218	0	0	0	0	0	0.0136974	0	0.0063842	0	0	0	0	0	0	0	0	0	0	0	0.0174381	0.280635	0.0385087	0.0372262
YCR091W	chrIII	0.00401457	0.003265	0	0	0	0	0.00227559	0	0	0.00411719	0.00638335	0	0	0	0.00252931	0.00249285	0	0	0	0	0.0152583	0	0.0343389	0	0.00482517	0	0	0	0	0	0	0.0123933	0.170875	0.019465	0.0140512
YCR092C	chrIII	0	0.959853	0	0	0.00275537	0	0.00781209	0	0.171967	0.544308	0	0	0	0	0.00265315	0	0	0.00321597	0	0	0.288433	0	0	0.00386269	0	0	0	0	0.0358469	0	0.00412293	0.0222391	0.226137	0.0117717	0
YCR093W	chrIII	0.00438603	0.959853	0	0	0.00275537	0.00328892	0.00282364	0	0.171967	0.544308	0	0	0	0	0.00265315	0	0	0.00321597	0	0	0.288433	0	0	0.00386269	0	0	0	0	0.0358469	0	0.00412293	0.0222391	0.226137	0.0117717	0
YCR094W	chrIII	0	0	0.665497	0	0	0	0.0033403	0	0.0360835	0.00257013	0.0146395	0.0029735	0.0427935	0	0	0	0	0.00357868	0	0	0	0	0	0	0	0	0	0.0120041	0	0	0	0.00736009	0.0819241	0.00780711	0.00378293
YCR095C	chrIII	0.00282598	0	0.871506	0	0	0	0.00881805	0	0	0.0102795	0.00503922	0.00227919	0	0	0	0	0	0.00471432	0	0.00248128	0	0	0	0.00234944	0	0	0	0	0	0	0	0.0121376	0.163853	0.0183206	0.0130189
YCR095W-A	chrIII	0.00282598	0	0.871506	0	0	0	0.00881805	0.00962655	0	0.0077163	0.00659346	0	0	0	0	0	0	0.00814888	0	0.0110252	0	0	0.00376407	0	0.00310341	0	0	0	0	0	0	0.00265087	0	0	0
YCR098C	chrIII	0.0427876	0.0153424	0	0	0	0.0069071	0.00379145	0.0210698	0.180491	0	0.00691411	0.00271943	0.00604292	0.00415219	0	0	0	0.00552371	0.0115962	0.0247958	0	0	0	0	0.0263318	0	0	0.00788051	0	0.00481185	0	0.00674839	0.055593	0	0
YCR099C	chrIII	0	0.00277155	0.0057599	0	0	0	0.00258036	0	0	0.00731488	0.00875807	0	0	0.00223723	0.00563589	0.00725801	0	0.00308266	0	0.00276519	0	0	0.0070867	0.00608173	0	0.0044403	0	0	0	0	0	0	0	0	0
YCR101C	chrIII	0	0	0.0108392	0	0	0.00291488	0.00394971	0	0	0.00547342	0.0161431	0	0	0	0	0	0	0.00422619	0	0	0.00378934	0	0.0120503	0	0	0	0	0	0.00317416	0	0	0.00874708	0.0964475	0.006875	0
YCR102C	chrIII	0.350244	0.0039865	0	0.00992071	0	0	0.00515817	0.0212874	0	0.00330042	0.0127692	0.00253102	0	0	0	0	0	0.00334715	0.00458436	0.00316877	0	0.00320863	0	0	0.0185451	0	0.0243714	0	0.00446522	0	0	0.00715903	0.0591139	0	0
YCR104W	chrIII	0.347535	0	0	0	0	0.0028202	0.00418883	0.00826631	0.0338093	0.00527243	0.00670071	0	0.0335175	0	0	0	0	0.00236366	0	0.0330685	0	0	0.0798329	0	0	0	0	0	0	0	0	0.0034095	0	0	0
YCR105W	chrIII	0	0.0333951	0.00927947	0.0262723	0	0	0	0.00383149	0.104933	0	0.0106654	0.00274946	0	0	0	0	0	0.0328914	0	0.00347351	0	0	0	0.0046515	0	0.00541232	0	0.00360877	0	0.0254368	0	0.014761	0.196373	0.0210924	0.0136224
YCR106W	chrIII	0.00230658	0.36613	0	0	0	0.00238527	0.00239036	0	0	0.0102637	0.00549422	0.00809647	0	0	0.00452559	0.00244475	0	0.00445193	0	0	0	0	0	0.00272978	0	0	0	0	0	0	0	0.00342696	0.0282214	0	0
YCR107W	chrIII	0.0565835	0	0.00338303	0.00429238	0	0.0303549	0	0	0	0.0185335	0.00385616	0.00307592	0	0	0	0	0.00305525	0	0.00592111	0.00320732	0	0	0	0.00833466	0.004458	0	0	0	0	0	0	0.0128568	0.236055	0.0285455	0.022788
YDL248W	chrIV	0.517941	0	0.00606525	0	0	0.0115066	0.002329	0.0424258	0.0140103	0	0.00267089	0.00261009	0	0.00309867	0	0	0	0.00399897	0.00413656	0.0257879	0.00362517	0.00352834	0.184652	0	0.0149898	0	0	0.00844743	0.00627297	0.0107462	0.00284937	0.0158736	0.173758	0.0124683	0
YDL247W	chrIV	0.0502262	0	0	0	0	0.00814823	0	0	0	0	0.0106059	0.00367424	0	0	0.00301454	0.00402435	0	0	0	0	0	0	0	0	0	0	0	0.0148418	0	0	0	0.00722622	0.0792048	0.00562373	0
YDL246C	chrIV	0.0288127	0	0.00335933	0.00587252	0	0	0.00439289	0.00429274	0.193172	0.00397252	0.0448535	0	0	0	0	0	0	0.0223517	0	0.00226983	0.00811027	0.0301516	0	0.00523581	0.00475011	0	0.00264012	0.00747351	0	0	0	0.0141896	0.195612	0.0222942	0.0161185
YDL245C	chrIV	0.00283607	0	0	0.00746225	0	0	0.00264174	0	0	0.00499239	0	0.00422839	0	0	0	0	0	0	0	0	0	0	0	0	0	0	0	0.017366	0	0	0	0.00565159	0.0461863	0	0
YDL244W	chrIV	0.177282	0.0115025	0	0.0817592	0	0.0222049	0.00466102	0.00331863	0	0	0.00620376	0	0	0	0.00448534	0.00351136	0.00308301	0.00727747	0	0	0.00295418	0	0	0.00400695	0	0	0	0	0	0.0255454	0	0.0147952	0.244189	0.0290086	0.0223941
YDL241W	chrIV	0.00281579	0	0	0	0	0.00646318	0.00309485	0	0.00298062	0.0343909	0.0766075	0.00292118	0.00635743	0	0	0	0	0.0307327	0	0.00393694	0.0140609	0	0	0	0	0	0	0	0.00741775	0	0	0.0114053	0.140603	0.0132866	0.00640773
YDL240W	chrIV	0	0	0.0221616	0	0	0	0	0	0.00826429	0	0.00365695	0.00323679	0	0.00855036	0.0316033	0.0272003	0	0.00274424	0	0	0	0	0	0	0	0	0	0.00789258	0	0	0	0.00617238	0.0505972	0	0
YDL238C	chrIV	0	0	0	0	0	0.00507798	0.00346675	0	0	0.00322861	0.0422961	0.00251088	0	0	0	0	0	0.0124067	0	0	0	0	0.0611351	0	0	0	0	0	0	0	0	0.00327201	0	0	0
YDL237W	chrIV	0	0	0.00229554	0	0	0	0.00346675	0	0	0	0.00690634	0.00302332	0	0	0	0	0	0.00252268	0	0	0	0	0.00683098	0.00383551	0.0164712	0	0	0	0	0	0	0.00911231	0.0996047	0.00703078	0
YDL236W	chrIV	0	0	0.00560899	0	0	0	0.00247817	0	0.00474383	0.0022388	0.0125773	0	0	0	0	0	0	0.00957164	0	0	0	0.0128414	0.00565156	0	0	0	0	0	0	0	0	0.00638126	0.0524944	0	0
YDL235C	chrIV	0	0	0.0135317	0	0	0	0.00601102	0	0	0.0114231	0.00477126	0.0293907	0.0291671	0	0	0	0.0147188	0.0063451	0	0	0	0	0	0.00325514	0	0	0.0338967	0.00265964	0	0	0	0.00328702	0	0	0
YDL234C	chrIV	0.173407	0	0	0	0.0200543	0	0.00318535	0.00380379	0	0	0.0275645	0.0086596	0	0	0	0	0	0.0617407	0.030803	0.00445398	0	0.0102185	0	0	0	0	0	0.00906716	0	0	0	0	0	0	0
YDL233W	chrIV	0.0062634	0	0	0	0.0200543	0	0.00318535	0	0	0	0.0275645	0.0086596	0	0	0	0	0	0.0617407	0	0	0	0.0102185	0	0	0	0	0	0.00906716	0	0	0	0	0	0	0
YDL232W	chrIV	0	0	0.893694	0	0	0	0.00760951	0.00395359	0	0	0.0278335	0.00274307	0	0	0	0	0.00619217	0.0427274	0	0	0.00829963	0	0.00252848	0.00279494	0	0	0	0	0.010963	0	0	0.00550961	0	0	0
YDL231C	chrIV	0.195648	0	0.00474435	0	0	0.00967943	0.00239431	0	0.00249317	0.00258223	0.00833775	0	0	0	0	0	0	0.00856942	0	0.00377534	0	0	0	0.0049384	0	0	0	0	0	0	0	0.00469642	0.0386733	0	0
YDL230W	chrIV	0.195648	0	0.00474435	0	0	0	0.00239431	0	0.00249317	0.00258223	0.00833775	0.00658215	0	0	0	0	0	0.00856942	0	0.00377534	0	0	0	0.0049384	0	0	0	0	0	0.0474683	0	0.00469642	0.0386733	0	0
YDL229W	chrIV	0.00286325	0.897626	0.00913205	0.106369	0.0754324	0	0	0	0	0.697327	0.126162	0.048589	0.0125484	0	0	0.00243044	0.00705713	0.0626048	0	0.0272568	0	0	0	0.0180277	0	0	0	0	0	0	0.00358828	0.0257076	0.463856	0.0574559	0.0596304
YDL227C	chrIV	0.0548235	0	0.00317227	0	0	0.00365852	0	0	0.161417	0.00411318	0.00801022	0.00753943	0	0	0	0	0	0.00257774	0	0.00291435	0	0	0	0	0	0	0	0	0	0.00677772	0	0.00416053	0	0	0
YDL226C	chrIV	0.601699	0	0.905677	0	0	0.00291979	0.00364411	0	0	0	0	0.00971455	0	0.00420138	0	0	0	0	0	0	0	0	0	0.00237236	0	0	0	0	0	0	0	0	0	0	0
YDL225W	chrIV	0.601699	0	0.905677	0	0	0.00322525	0	0	0.0062524	0	0	0.00971455	0.00973123	0.00420138	0	0	0	0	0	0.00508838	0	0	0	0.00237236	0	0	0	0	0	0	0	0	0	0	0
YDL224C	chrIV	0	0.109728	0.889598	0	0	0.00591111	0	0	0.0228591	0	0.105065	0	0	0	0.00506643	0.00444984	0.0066804	0.00602204	0	0.00393205	0.0126861	0	0	0	0	0	0	0.00236666	0	0	0.00290803	0.0109669	0	0	0
YDL222C	chrIV	0.265499	0.313498	0.00322372	0	0	0.021175	0.00599445	0.0286041	0.00466701	0	0.00868145	0.00339809	0.00231149	0	0	0	0.0171049	0.00385305	0.00260619	0.00672957	0	0.10976	0	0.00292592	0.0543589	0	0	0.00575363	0	0	0	0.0131608	0.173958	0.0186108	0.0119567
YDL220C	chrIV	0.0263505	0.00532625	0.00886253	0	0	0.0637507	0.0040081	0	0	0.00226191	0.00471927	0.00369005	0	0.0149035	0	0	0.00352567	0	0	0.00513913	0	0	0.0162194	0.00360013	0	0	0	0	0	0	0	0.00794178	0.0871438	0.00617406	0
YDL219W	chrIV	0.0263505	0.00532625	0	0	0	0.0637507	0.00287	0	0	0.00226191	0.00471927	0	0	0.0149035	0	0	0	0.00644001	0	0.00513913	0.00368555	0	0	0.00360013	0	0	0	0	0	0	0	0	0	0	0
YDL218W	chrIV	0	0.0331283	0	0.00254775	0.0181135	0	0	0	0.00632368	0	0.0207812	0.0076553	0	0	0.0180836	0.017208	0	0.00492661	0	0	0	0	0	0.00230254	0	0	0	0	0	0	0	0.0146795	0.241209	0.0285851	0.0220238
YDL217C	chrIV	0.0233372	0.00337965	0.153731	0	0	0.0118883	0	0	0	0	0.00324415	0.0314169	0.00238911	0	0	0	0	0	0	0	0	0	0	0	0	0	0	0	0.00490595	0.00270019	0	0.00780911	0.0856049	0.00610683	0
YDL216C	chrIV	0.239553	0	0	0	0	0	0	0	0	0.00444415	0.00531403	0	0	0	0	0	0	0	0	0.0043943	0	0	0	0.0403364	0	0	0	0	0	0.0244285	0	0.00535799	0.0441888	0	0
YDL214C	chrIV	0.0034207	0.421638	0.101652	0.0126106	0	0	0.00518658	0.0142558	0	0	0	0.00235916	0	0.00891511	0	0	0.266988	0	0.0505972	0.00576337	0	0	0	0	0.0347709	0.00688633	0	0.00978382	0	0	0.00272807	0.0152193	0.212975	0.0248704	0.0188935
YDL213C	chrIV	0	0	0.694599	0	0	0	0.0079041	0	0	0.0397842	0.0132358	0.0033084	0	0	0.131805	0.108028	0.0074259	0.00360128	0	0	0	0	0	0.00316981	0.00469233	0	0	0	0.00234236	0	0.00300384	0.0150605	0.125922	0	0
YDL212W	chrIV	0	0	0.694599	0	0	0	0.0079041	0	0	0.0397842	0.0132358	0.00393083	0	0	0.131805	0.108028	0.0074259	0.00360128	0	0	0	0	0	0	0.00469233	0	0	0	0	0	0.00300384	0.0150605	0.125922	0	0
YDL211C	chrIV	0.127939	0	0.013241	0	0	0.0410453	0	0.00396624	0.18764	0.00804347	0.00563893	0.00276663	0	0	0	0	0.00369705	0.00857628	0	0	0	0	0	0	0	0	0	0	0	0	0	0.00794243	0.0875304	0.00626293	0
YDL210W	chrIV	0.062107	0.0265299	0.00302174	0	0	0.0121479	0.00327971	0.0111738	0.0105935	0	0.0169645	0.00290058	0	0	0	0	0.00432219	0.0125136	0	0.0118376	0	0	0	0	0.0162026	0	0	0	0	0	0	0.00254363	0	0	0
YDL209C	chrIV	0	0.85099	0.785695	0	0	0	0	0	0	0.660524	0.0319884	0	0	0	0.0546888	0.0608359	0	0.0120192	0	0.00238211	0	0	0	0	0	0	0	0	0	0	0.00360098	0.0179987	0.150036	0	0
YDL208W	chrIV	0.0105567	0.85099	0.785695	0	0	0	0	0.00381648	0.0488468	0.660524	0.0319884	0	0	0	0.0546888	0.0608359	0.00326015	0.016933	0	0.00286577	0	0	0	0.00348547	0.0151481	0	0	0.0185133	0	0	0.00360098	0.0179987	0.150036	0	0
YDL207W	chrIV	0.0235618	0	0.738137	0	0	0	0	0	0	0	0.0469836	0	0	0	0.0546888	0.0608359	0	0.0373845	0	0.00238211	0	0	0	0	0	0.0109407	0	0	0	0	0	0.00480803	0.0533737	0.0038376	0
YDL206W	chrIV	0	0	0	0	0	0	0	0.00448153	0.00273962	0	0.00357777	0	0.0027159	0	0.00839887	0.0167866	0.00461384	0.00441005	0	0.00415725	0	0.0240296	0	0.00684618	0.00446975	0	0	0	0	0	0	0	0	0	0
YDL205C	chrIV	0.00553151	0	0.0034371	0.00838557	0.00682075	0.016718	0	0	0	0	0.0121756	0.00878573	0.00529997	0	0.00507585	0.00680859	0.00519606	0.0333228	0	0	0	0	0	0.00579905	0	0	0	0	0	0	0	0.00996989	0.0953076	0.00683055	0
YDL204W	chrIV	0.00553151	0	0.0034371	0.00838557	0	0.016718	0	0	0	0	0.0071915	0.00878573	0.00529997	0	0.00507585	0.00680859	0.00519606	0.00870114	0	0	0	0	0	0.00579905	0	0	0	0	0	0	0	0.00996989	0.0953076	0.00683055	0
YDL203C	chrIV	0.176361	0	0.00376642	0	0	0	0.00362983	0	0	0	0.00765073	0.00483984	0.00569258	0	0.00281393	0.00619848	0	0.00792709	0	0.00281343	0	0	0.00269419	0	0	0	0	0	0	0	0	0.00847275	0.0928807	0.00659414	0
YDL202W	chrIV	0.174106	0	0.0156872	0	0	0.00410887	0.00323056	0.00417604	0	0	0.00954156	0	0.00569258	0	0	0	0	0.007313	0	0	0	0	0	0.00753926	0	0	0	0	0	0	0	0.00479653	0.0393918	0	0
YDL201W	chrIV	0.00517631	0	0	0.0235594	0.00289109	0	0	0	0.00345419	0.0771927	0.00462507	0.00743229	0	0	0	0	0.0127466	0.00231631	0	0	0	0	0	0.00850395	0	0	0	0.00976249	0	0.0620174	0	0.0155279	0.271566	0.0370312	0.0304316
YDL200C	chrIV	0.0538688	0	0	0	0	0	0	0	0.0588538	0.0424371	0.00288099	0	0	0	0	0	0.0122641	0.00264443	0.0348752	0.00278161	0.00445797	0	0.0157421	0	0.0126401	0	0	0	0	0	0	0.01003	0.132135	0.0140566	0.00899575
YDL199C	chrIV	0.0551823	0	0	0	0	0.00379683	0	0	0.00308336	0	0.0114667	0.00618241	0.00299702	0	0	0	0	0.00238401	0	0.00416843	0	0	0	0.00223036	0.0208208	0	0	0.00281178	0	0	0	0.00559509	0.0461689	0	0
YDL198C	chrIV	0.00655698	0	0	0.0260263	0	0	0.00666892	0.0158181	0	0	0.00668525	0.0022644	0	0	0	0	0	0	0.00234986	0.00452076	0	0.0022851	0	0	0.020034	0	0	0.00735295	0	0.0400228	0	0.0114729	0.142102	0.0134831	0.00648122
YDL197C	chrIV	0.0367186	0.958181	0	0	0	0.26072	0.0194334	0.0112452	0.0024503	0	0.0139773	0.00999416	0	0	0	0	0.00836463	0.00632487	0	0.00431919	0	0	0	0.00265237	0	0	0	0.00280777	0	0	0	0.01234	0.221942	0.0270419	0.0217759
YDL195W	chrIV	0.0367186	0.958181	0	0	0	0.26072	0.0194334	0.0112452	0.0024503	0	0.0139773	0.00999416	0	0	0	0	0.00836463	0.00632487	0	0.00431919	0	0	0	0.00265237	0	0	0	0.00280777	0	0	0	0.01234	0.221942	0.0270419	0.0217759
YDL194W	chrIV	0	0.00534503	0.0121422	0.00403971	0	0	0	0	0	0	0.0322038	0	0	0	0.0165327	0.0298248	0.00747281	0.0123021	0.00223412	0.00649087	0	0	0	0.00227926	0	0	0.00373258	0	0	0	0	0.00754568	0.0624875	0	0
YDL193W	chrIV	0.00520401	0.908355	0.00421468	0	0	0	0.0123819	0.0185918	0	0.00275492	0.00367454	0.00289541	0	0	0	0	0	0.00554626	0	0.0201179	0.00647996	0	0	0.0560317	0.00229262	0	0	0	0	0.0048967	0	0	0	0	0
YDL192W	chrIV	0.0629697	0.15555	0.26108	0	0	0.0173126	0	0.00352529	0.464092	0	0.00496188	0	0	0.0316697	0	0	0	0.005922	0	0.0266468	0	0	0	0	0	0	0	0	0	0	0	0.0177953	0.245267	0.0279994	0.0203007
YDL191W	chrIV	0.00236769	0	0.011249	0	0	0	0.00302912	0.00230516	0.0673708	0.00282264	0.0149575	0.00414273	0.127091	0	0	0	0	0.00786917	0	0.00246268	0	0	0	0	0	0	0.00364435	0.00784791	0	0	0	0.0100293	0.12437	0.0117955	0.00566901
YDL190C	chrIV	0.00735211	0.318219	0.00349111	0	0	0.00237621	0	0	0.0161696	0	0.00833863	0.00527785	0	0.00230677	0	0	0	0.00245143	0	0	0	0	0	0.00404305	0.00519953	0	0	0.00256378	0	0	0	0.00344571	0	0	0
YDL189W	chrIV	0	0.318219	0.00523897	0	0	0.00237621	0.00238911	0	0.0161696	0	0.00621911	0.00527785	0	0.00230677	0	0	0	0	0	0	0	0	0	0	0.0236814	0	0	0.00256378	0	0	0	0	0	0	0
YDL188C	chrIV	0	0	0.958027	0	0	0	0.00232202	0	0.00471125	0	0.00571344	0.00272734	0.681846	0	0	0	0	0.00581681	0.00338706	0.0389835	0	0	0	0.00327255	0	0	0	0.00820915	0	0.0607682	0.00308008	0.0153704	0.127867	0	0
YDL186W	chrIV	0	0	0.958027	0	0	0	0.00232202	0	0.00471125	0	0.00607729	0.00272734	0.681846	0	0	0	0	0.00581681	0.00338706	0.0389835	0	0	0	0.00327255	0	0	0	0	0	0.0607682	0.00308008	0.0153704	0.127867	0	0
YDL185W	chrIV	0	0.0412743	0	0.249346	0.0887594	0	0	0.0154544	0.00464592	0.00533544	0.00267987	0.0022584	0	0	0	0	0.00944656	0	0	0.00623713	0	0	0	0	0	0	0	0	0	0	0.00300604	0.0219332	0.34157	0.045787	0.0418131
YDL184C	chrIV	0.269482	0	0.0857282	0	0	0.0112656	0.00362815	0	0	0.0180439	0.00416989	0	0.659227	0	0	0	0	0.00224006	0	0.00987079	0	0	0	0	0.00534058	0.00778092	0	0	0	0	0.00230786	0.00867334	0	0	0
YDL183C	chrIV	0.00238543	0	0.0149068	0	0	0	0.00425006	0.00795358	0	0.0136413	0.00741584	0.00232879	0	0	0	0	0	0.00311406	0	0.00777077	0	0	0	0	0	0	0	0	0	0	0	0.00695078	0.0763648	0.00542186	0
YDL182W	chrIV	0.186607	0.00460866	0.00249041	0	0	0.002649	0.00591697	0	0	0	0.0122774	0.00553198	0	0	0.122953	0.112918	0	0.0135251	0.00374909	0.00556487	0	0.00652952	0	0.00575494	0.00961444	0	0.00904543	0	0	0	0	0.0106962	0.118392	0.00855329	0
YDL181W	chrIV	0.389079	0	0.0400738	0	0	0.0409919	0.0027647	0.0329087	0.00238388	0	0	0	0	0	0	0	0	0.00810513	0	0.0106102	0	0.0350061	0	0	0.0162398	0	0.00397564	0.0202191	0.00461062	0.0058414	0	0.00287165	0	0	0
YDL180W	chrIV	0.206731	0	0	0.0931447	0	0.00279058	0.00241276	0.00888098	0	0.00274381	0.00631676	0.00567006	0	0	0.0116474	0.021948	0	0.0102103	0.00413683	0.0777278	0	0.00234672	0.145567	0	0	0	0	0	0	0	0.00264197	0.0191708	0.297688	0.0413387	0.0404588
YDL179W	chrIV	0.320732	0	0	0	0	0	0	0	0.0446224	0.00580728	0.0106115	0.00278601	0	0	0	0	0	0	0	0.00583837	0	0	0	0.00596568	0	0	0	0	0	0.350461	0.00317831	0.0252679	0.345206	0.0385931	0.0267896
YDL178W	chrIV	0	0.00270324	0.00958213	0	0	0	0	0	0	0	0.00446382	0	0	0	0	0	0	0.00598897	0	0.00340819	0.00605654	0	0	0	0	0	0	0.0062429	0	0	0	0.00816748	0.0896232	0.00634084	0
YDL176W	chrIV	0	0	0.0375928	0	0	0	0	0	0	0	0.00286806	0.00372621	0	0	0	0	0.0047821	0	0.00894034	0	0	0	0	0	0	0	0	0	0	0	0	0.00292371	0	0	0
YDL177C	chrIV	0	0	0.0375928	0	0	0.00926003	0	0	0	0	0	0	0	0	0	0	0.0047821	0.00261792	0.00894034	0	0	0	0	0.00247802	0	0	0	0	0.00295481	0	0	0.00313147	0	0	0
YDL175C	chrIV	0	0.014523	0.0440104	0	0	0	0	0	0.0408564	0	0.016306	0	0.00629908	0	0	0	0	0.0277221	0	0	0	0	0	0	0	0	0	0	0	0	0	0.00569934	0.0468789	0	0
YDL174C	chrIV	0.002385	0.0372914	0.891424	0	0	0	0.00312923	0.012236	0	0	0.0150662	0.00620073	0.1978	0	0	0	0	0.00721128	0	0.00294359	0.0947277	0.0886377	0	0	0.00469506	0.00787895	0	0.00757147	0	0	0	0	0	0	0
YDL173W	chrIV	0	0.0372914	0.891424	0	0	0	0.00312923	0.012236	0.0137511	0.00499051	0.0150662	0.00620073	0	0	0	0	0	0.00721128	0	0.00294359	0	0.0886377	0	0	0.00443499	0.00787895	0	0.00757147	0	0	0	0	0	0	0
YDL171C	chrIV	0.00421485	0.663783	0	0	0	0.00261671	0.00472447	0.00381158	0.00547454	0.0110964	0.00838365	0.00229645	0.250568	0	0	0	0	0.00733555	0	0	0	0	0	0	0	0	0	0	0	0	0.00284564	0.0160494	0.189773	0.0204454	0.0132547
YDL170W	chrIV	0.00421485	0.663783	0	0.182075	0.109204	0.00261671	0.00472447	0	0.00547454	0.0110964	0.00376623	0.00229645	0.250568	0	0	0	0	0.00313677	0	0	0	0	0	0	0	0	0	0	0	0	0.00284564	0.0160494	0.189773	0.0204454	0.0132547
YDL169C	chrIV	0.00562561	0.0135955	0	0	0	0	0.00334914	0	0	0	0.00921687	0	0.00870405	0	0.00496752	0.00376353	0.00224752	0.0635185	0	0	0	0	0	0.00295814	0	0	0	0.00837667	0	0.0125299	0	0	0	0	0
YDL168W	chrIV	0	0	0	0	0	0	0	0.00396788	0	0.00272845	0.00921687	0	0.466124	0	0	0	0	0.0635185	0	0	0	0	0	0.00295814	0	0	0	0	0	0.0125299	0	0.00859538	0.0714534	0	0
YDL167C	chrIV	0	0	0	0	0	0	0.00391248	0	0	0.294432	0.0146042	0	0	0	0.0413701	0.0460468	0.00247756	0.00444527	0.00248368	0	0	0	0	0.0155259	0	0	0	0	0	0	0	0	0	0	0
YDL166C	chrIV	0	0.00367597	0.00433538	0	0	0	0.00380303	0	0	0.0132535	0.005037	0	0	0	0	0	0.010445	0.00691064	0	0	0	0	0	0.00361725	0	0	0	0	0	0	0	0.00553362	0.0456819	0	0
YDL165W	chrIV	0	0	0.00450914	0	0	0	0.00297095	0	0.00592511	0	0.00999982	0	0	0	0	0	0.00247756	0.0266067	0.00248368	0	0	0	0	0.00361725	0	0	0	0	0	0	0	0.00553362	0.0456819	0	0
YDL164C	chrIV	0.0704222	0	0.905914	0	0	0.0845038	0	0	0.385755	0.0029727	0.00439995	0.0160107	0	0.00282194	0	0	0	0	0	0	0	0	0	0	0	0	0	0	0	0	0	0	0	0	0
YDL161W	chrIV	0.0704222	0	0.905914	0	0	0.0845038	0	0	0.385755	0.0029727	0.00439995	0.0160107	0	0.00282194	0	0	0	0	0	0.00413837	0	0	0	0	0	0	0	0	0	0	0	0	0	0	0
YDL160C-A	chrIV	0.00414063	0	0	0.118083	0	0	0.00660794	0	0.00225739	0	0.0728681	0.00490389	0	0	0	0	0	0.0181763	0	0	0	0	0	0.004125	0	0.0111253	0	0	0	0	0.00355755	0.0243824	0.45177	0.0555932	0.0477038
YDL160C	chrIV	0	0.676927	0.0412888	0	0	0.00452758	0.00366919	0	0.00284827	0.0495908	0	0.00328757	0	0	0.00511192	0.00877555	0	0	0	0	0.0799493	0	0	0	0	0	0	0.024677	0.030254	0.0885897	0.00227975	0.0138621	0.181899	0.0192497	0.0122522
YDL159W	chrIV	0	0.676927	0.0412888	0	0	0	0.00281566	0	0	0.0495908	0.00445987	0.00328757	0	0	0.0534419	0.0508181	0	0	0	0	0	0	0.00331023	0.00374396	0	0	0.00320118	0.024677	0.030254	0.0885897	0.00227975	0.00915666	0.0759861	0	0
YDL157C	chrIV	0.0443446	0	0	0	0	0.093978	0.00593235	0	0.0320382	0.00383572	0.00288512	0.00464893	0.00443935	0	0	0	0	0	0	0.00231889	0	0	0	0	0	0.00404366	0	0	0	0.060762	0	0.00348958	0	0	0
YDL156W	chrIV	0.0443446	0	0.0203997	0	0	0.093978	0.00593235	0	0.0320382	0	0.00288512	0.00387928	0	0	0	0	0	0	0	0.00231889	0	0	0	0	0	0.00404366	0	0	0	0.060762	0	0.00348958	0	0	0
YDL155W	chrIV	0.364798	0	0.860459	0.0106937	0	0.00347058	0.00411435	0.00283341	0	0.0026685	0	0.0151222	0	0	0	0	0.00567867	0.00751759	0	0.00707943	0	0	0	0.00405413	0	0	0	0.00325226	0	0	0.00296057	0.0110958	0	0	0
YDL154W	chrIV	0.0202238	0	0.00348193	0	0	0.0495644	0	0	0.231823	0.00595261	0.00489013	0	0	0	0.0112249	0.0103668	0	0	0	0.016828	0	0	0	0.00436555	0	0	0	0	0	0	0	0.00760001	0.0630111	0	0
YDL153C	chrIV	0.00490043	0	0	0	0	0	0	0.00810363	0	0.121074	0.00745344	0	0	0	0.042938	0.0272978	0	0	0	0.00282641	0	0.0560408	0	0.0127701	0.00918568	0	0	0.00238061	0	0	0	0.0114551	0.127036	0.00911123	0
YDL150W	chrIV	0.00327619	0	0	0	0	0	0	0	0.00448819	0.121074	0.00745344	0	0.0153776	0	0.042938	0.0272978	0	0	0	0.00282641	0	0	0	0	0	0	0	0	0	0.113045	0	0.0114551	0.127036	0.00911123	0
YDL149W	chrIV	0.00459571	0	0.0577018	0	0	0	0.00306472	0.00874135	0.00770619	0.00484057	0.00401392	0	0	0	0	0.00249377	0	0	0	0.0108788	0	0	0.00489523	0.00422189	0	0	0	0.00278228	0	0	0	0	0	0	0
YDL148C	chrIV	0	0.055959	0.515741	0	0	0	0	0	0	0.0576683	0.00354865	0.00359626	0	0	0.223279	0.171573	0	0.00517157	0	0	0	0	0	0	0.00808668	0	0	0	0	0.0271176	0	0.00331119	0	0	0
YDL147W	chrIV	0	0.0540304	0.515741	0	0	0	0	0	0	0.0576683	0.00354865	0.00238502	0	0	0.223279	0.171573	0	0.00517157	0	0	0	0	0	0	0.00808668	0	0	0	0	0	0	0.00954351	0.126267	0.0135051	0.00869305
YDL146W	chrIV	0	0.00252611	0.00470108	0	0	0	0.00320702	0	0.00331117	0	0.00708854	0	0	0	0	0	0	0.0068405	0	0	0	0	0	0.0090879	0	0	0	0	0	0	0	0.0117516	0.144793	0.0136653	0.00656403
YDL145C	chrIV	0.0336737	0.834124	0.00832869	0	0	0.00535617	0	0.00300919	0.128591	0	0.00389735	0.00476698	0	0.00935527	0.0102794	0.00818401	0	0	0.0024175	0	0	0	0	0.00356218	0.00400758	0	0	0	0	0	0	0	0	0	0
YDL143W	chrIV	0	0.884597	0.034327	0	0	0	0	0.00481039	0.00660445	0.0589414	0.0145538	0	0	0.00230005	0	0	0	0.0106049	0.00536058	0.0167876	0.0081855	0	0	0.00436109	0	0	0	0.00345838	0.00440436	0	0.00298841	0.0149202	0.124485	0	0
YDL144C	chrIV	0.167735	0.884597	0.034327	0	0	0	0.00399231	0.0451407	0.00660445	0.0589414	0.0145538	0	0.00401642	0.00230005	0.00939295	0.00884939	0	0.0106049	0.00536058	0.00538975	0	0.00249059	0	0.00436109	0	0.0104268	0.0024815	0	0	0	0.00298841	0.0149202	0.124485	0	0
YDL142C	chrIV	0	0	0	0	0	0	0.00488676	0	0	0	0.00560062	0	0	0	0	0	0	0.0166172	0.0100204	0.0052784	0	0	0.016151	0	0.00320562	0	0	0	0	0	0	0.00298389	0	0	0
YDL141W	chrIV	0	0	0.00257763	0	0	0	0.00488676	0	0	0	0.00885031	0.00258054	0	0	0	0	0	0.00343096	0.0100204	0	0.00356416	0	0.016151	0.00253459	0.00320562	0	0	0.00283051	0	0	0	0.00298389	0	0	0
YDL140C	chrIV	0.00331962	0.271244	0.692629	0	0	0	0.00390763	0	0.0283815	0.00260911	0.0636735	0.00260133	0.00326704	0.00222503	0	0.00252862	0	0.0203113	0	0	0	0	0	0	0	0.0136322	0	0	0	0	0.00243916	0.0205119	0.339854	0.0407358	0.0317182
YDL139C	chrIV	0.0357631	0	0.00221095	0.836161	0	0	0	0	0	0.0319031	0.0518287	0	0	0	0	0	0.0237906	0.0422932	0	0.00312526	0	0	0	0.00681213	0	0	0	0	0	0	0.00261511	0.0125159	0.196565	0.0279357	0.0283541
YDL138W	chrIV	0.211385	0	0.00333726	0.836161	0	0	0.00537774	0	0.0163178	0.00267982	0.00433719	0.0111836	0	0.00259933	0	0	0	0.00242989	0	0	0	0	0.0606683	0.00492348	0	0	0	0	0	0	0.00261511	0.0127609	0.142048	0.0102193	0.00545235
YDL137W	chrIV	0	0.162361	0.88862	0	0	0	0	0	0	0	0.0201746	0.0024841	0	0	0.00307174	0.00394773	0	0.0244114	0	0	0.012638	0	0	0.00333483	0	0	0	0.00303104	0.00635326	0	0	0	0	0	0
YDL136W	chrIV	0.0101164	0	0.120313	0	0	0	0.00421049	0	0	0	0.00503719	0	0.38335	0	0	0	0	0	0	0	0	0	0	0	0	0	0	0	0	0	0.00260693	0.0146434	0.162662	0.0116757	0
YDL135C	chrIV	0.0323914	0.0064171	0.0299285	0	0	0.0326566	0	0	0.0922064	0.00276153	0.009827	0.00221685	0	0.00356223	0	0	0.00537972	0.00790409	0	0.00252861	0	0.00241227	0	0.00224511	0	0	0	0	0.00840097	0	0	0.00515522	0.0426461	0	0
YDL134C	chrIV	0.00897169	0.979855	0.269536	0	0	0	0.00895756	0.0536831	0.00285663	0	0.0179397	0.00305013	0	0	0	0	0	0.0106128	0	0.00255335	0	0	0	0	0	0	0	0.0105654	0	0.00656259	0	0.00534877	0	0	0
YDL133C-A	chrIV	0.0189088	0.0409468	0.0435667	0	0	0.139486	0	0	0.00392964	0	0.0490129	0	0.995344	0	0	0	0	0.0320531	0	0.0047571	0	0	0.00384693	0.00444764	0.00240459	0	0	0	0	0	0	0.00958193	0.114608	0.0109455	0.00532126
YDL133W	chrIV	0.0189088	0.0409468	0.0435667	0	0	0.139486	0	0	0.00392964	0	0.0490129	0.00305013	0.995344	0	0	0	0	0.0320531	0	0.0047571	0	0	0	0.00444764	0.00240459	0	0	0	0	0	0	0	0	0	0
YDL132W	chrIV	0.0465007	0	0.383357	0	0	0	0.00276086	0	0	0	0.0156417	0	0	0	0	0	0	0.00569285	0	0.00487667	0	0	0	0.00262953	0	0	0	0.00409178	0	0	0	0.00348252	0	0	0
YDL131W	chrIV	0.142111	0.0397119	0.00311662	0	0	0.00497448	0	0	0.00481367	0	0.0623898	0.00250095	0	0	0	0	0	0.0149275	0	0.00596634	0	0	0	0	0.00499972	0	0	0	0.00578071	0	0	0	0	0	0
YDL130W-A	chrIV	0.00220532	0.961865	0	0.0561184	0	0	0	0.0226927	0	0	0.0417328	0.00416586	0	0	0	0	0.00433727	0.032408	0	0	0	0	0	0	0.0172737	0.00413557	0	0.0135636	0	0	0	0	0	0	0
YDL130W	chrIV	0.418543	0.00491742	0.0912656	0.0166678	0	0.0103944	0	0	0.0161412	0.0378685	0.0133986	0.0115261	0.969022	0.0174014	0	0	0.0115217	0.0448999	0	0.00265925	0	0	0	0.00296865	0	0	0	0	0	0.00251879	0.00421741	0.0251572	0.314253	0.029799	0.0145468
YDL129W	chrIV	0.229084	0	0.0531917	0	0	0.0111258	0.00502378	0.00300024	0	0.0110671	0.0476483	0.00706746	0	0	0.0052342	0.007021	0	0.00890314	0	0.00441889	0	0	0.00230657	0.00318517	0	0	0	0	0	0	0	0.00685314	0.0567914	0	0
YDL128W	chrIV	0	0	0	0.00494174	0	0.00233538	0.00448592	0	0	0.0151491	0.0211951	0	0	0	0	0	0	0.014341	0	0	0	0	0.00452627	0.00263796	0	0	0	0	0	0	0	0.0137252	0.188884	0.0214677	0.0154565
YDL127W	chrIV	0.0591315	0	0.0101553	0.00350805	0	0.0344111	0.00226681	0	0.294108	0.0045049	0.00597196	0.0198695	0	0.00716239	0	0	0.0138458	0.00400963	0	0.0092858	0	0	0	0.00416189	0	0	0	0.00265983	0	0	0	0.0102445	0.0849042	0	0
YDL126C	chrIV	0.00362632	0	0.0366112	0	0	0	0.00233884	0	0.0060863	0	0.0101397	0.00470649	0	0.00471639	0	0	0	0	0	0.00818402	0	0	0	0	0	0.00385032	0	0.00874552	0	0	0	0.00370196	0	0	0
YDL125C	chrIV	0.201297	0.73139	0.445091	0	0	0	0.00280162	0.00825536	0	0	0.0397204	0.00436244	0	0	0	0	0.00333768	0.0138739	0	0	0	0	0	0	0	0	0	0.00438174	0	0	0	0	0	0	0
YDL124W	chrIV	0.201297	0.73139	0.445091	0	0	0	0.00280162	0.00825536	0	0	0.0397204	0.00436244	0	0	0	0	0.00333768	0.0138739	0	0	0	0	0	0	0	0	0	0.00438174	0	0	0	0	0	0	0
YDL123W	chrIV	0.13572	0	0.00986174	0	0	0.0393795	0	0.008053	0.00303761	0.0058223	0.0167999	0.00396675	0	0	0	0	0	0.0224226	0	0.00329111	0	0.00465609	0	0	0.00402373	0	0.00355327	0	0	0.125777	0	0.00733816	0.0600557	0	0
YDL122W	chrIV	0.00383082	0.959469	0	0	0	0	0	0	0.00271478	0.0946359	0.0176788	0.00603608	0	0	0	0	0	0.0067678	0	0	0	0	0.0144707	0	0	0	0	0	0	0	0.00310989	0.0174827	0.194249	0.0182634	0.00884569
YDL120W	chrIV	0	0.768284	0	0	0	0.00385695	0	0	0	0	0.00831445	0	0	0	0.126123	0.0750188	0	0	0	0	0.00748351	0	0	0	0	0	0	0	0	0	0.00324889	0.01224	0.126158	0.00891488	0.00354209
YDL121C	chrIV	0	0.768284	0	0	0	0.00222058	0	0	0	0	0.00737869	0	0	0	0.126123	0.0750188	0	0.00329037	0	0.00255006	0.00748351	0	0	0	0	0	0	0	0	0	0.00324889	0.01224	0.126158	0.00891488	0
YDL119C	chrIV	0.157055	0.00404602	0	0	0	0.00286118	0	0	0.00302766	0.0154959	0.00863693	0	0	0.00410053	0	0	0	0.00534012	0	0.00380238	0	0	0	0.00702613	0	0	0	0.00923024	0	0	0	0	0	0	0
YDL117W	chrIV	0.157055	0.00404602	0	0	0	0.00286118	0	0	0.00302766	0.0154959	0.00863693	0	0	0.00410053	0	0	0	0.00534012	0	0	0	0	0	0.00702613	0	0	0	0.00923024	0	0	0	0	0	0	0
YDL116W	chrIV	0	0.93914	0.00416342	0.148659	0	0.00388837	0.00300941	0	0	0.00455696	0.00847292	0.00603771	0	0	0	0	0	0.00922301	0	0	0	0	0	0.00506404	0	0.0036639	0	0.003678	0	0	0	0	0.0102598	0	0
YDL115C	chrIV	0	0	0.0187675	0	0	0	0.0025442	0	0	0	0.0075738	0.0101492	0	0	0	0	0	0.00294432	0	0.00351766	0	0	0	0.00281108	0	0	0	0	0	0.100782	0	0	0	0	0
YDL114W	chrIV	0	0	0.0187675	0	0	0	0.00364668	0	0	0	0.0075738	0	0	0	0.0036139	0	0	0.00294432	0	0.00351766	0	0	0	0	0	0	0	0	0	0.100782	0	0	0	0	0
YDL113C	chrIV	0.0331693	0	0.314533	0	0	0.00854169	0.00428019	0	0	0	0.00397902	0.00789833	0	0	0.168537	0.132671	0.00393457	0.00846961	0	0	0.21549	0	0	0	0	0	0	0	0.0275046	0	0	0.00742291	0.0810389	0.00572223	0
YDL112W	chrIV	0	0	0.314533	0	0	0	0.00433848	0	0.00610126	0	0.00397902	0	0	0.00318727	0.168537	0.132671	0	0.00846961	0	0	0.21549	0	0	0	0	0.00366551	0	0.007399	0.0275046	0	0	0.00742291	0.0810389	0.00572223	0
YDL111C	chrIV	0.00383238	0	0	0	0	0.00268243	0.0038338	0	0.00584716	0.0308832	0.00497273	0.00325742	0	0	0	0	0	0.00393604	0	0	0	0	0	0	0	0	0	0	0	0.0491155	0	0.00814792	0.0894861	0.00637119	0
YDL110C	chrIV	0	0	0	0	0	0	0	0.00247194	0.00536939	0	0.00989765	0	0	0	0.00274775	0	0	0.00448883	0.00519818	0.003211	0	0.00541822	0	0	0.00492964	0.00978546	0	0.0101938	0	0	0	0	0	0	0
YDL108W	chrIV	0	0	0.0122226	0	0	0	0.00415116	0	0.00498469	0.0205096	0.00575222	0.0108652	0	0	0	0	0	0.00322727	0	0.0116563	0.00387055	0	0	0.0121889	0	0.00291899	0	0	0.0174526	0	0	0.00958053	0.105769	0.00755899	0
YDL109C	chrIV	0	0	0.00545142	0	0	0	0.00415116	0	0.00498469	0.0205096	0.00575222	0.0108652	0	0	0	0	0	0.0460804	0	0	0.00387055	0	0	0.0121889	0	0.00291899	0	0.00857111	0.0174526	0	0	0.00958053	0.105769	0.00755899	0
YDL107W	chrIV	0.0421437	0	0.0144366	0.00476999	0	0.00442538	0.00416672	0	0.0121583	0.00232003	0.00664602	0	0	0	0	0	0	0	0	0.00345495	0	0	0	0	0	0	0	0.00882012	0	0	0	0.00284982	0	0	0
YDL106C	chrIV	0.329367	0.954248	0	0	0.0035401	0.272921	0	0	0	0	0.00535147	0	0	0.00255516	0	0	0	0	0.00228562	0	0	0	0	0.00294034	0.00721454	0	0	0	0.0130927	0	0	0.00427535	0.0471149	0.00336654	0
YDL105W	chrIV	0.329367	0.954248	0	0	0	0.272921	0	0	0	0.00225973	0.00535147	0	0	0.00255516	0	0	0	0	0.00228562	0	0	0	0	0.00294034	0.00721454	0	0	0	0	0	0	0.00427535	0.0471149	0.00336654	0
YDL104C	chrIV	0.171918	0	0.0122293	0	0	0	0	0	0.00776693	0.00650114	0.0578062	0.00268786	0	0	0	0	0	0.0300056	0	0	0	0	0	0.00254734	0	0	0	0	0	0	0	0.0024802	0	0	0
YDL103C	chrIV	0.0453133	0.0185808	0.00930977	0	0	0.0172271	0.00285837	0	0.0134272	0.00448106	0.0119144	0	0	0	0.00414571	0.00933375	0	0.00332681	0	0	0	0	0	0.00226908	0	0	0	0	0	0	0	0.00309339	0	0	0
YDL102W	chrIV	0.0453133	0	0.00930977	0	0	0.0172271	0	0	0.0134272	0.00448106	0.0113181	0.0187191	0	0	0	0	0.00372269	0.00332681	0	0	0	0	0.0203728	0	0	0	0	0	0	0.00923517	0	0	0	0	0
YDL101C	chrIV	0.0421178	0	0	0	0	0.357683	0	0.00307984	0	0.00291845	0.0043484	0.00227126	0	0	0	0	0	0.00296251	0	0	0	0	0	0	0	0	0	0	0.00765441	0	0	0.0108894	0.0898846	0	0
YDL100C	chrIV	0	0	0	0	0.0485212	0	0.00467189	0	0.014805	0	0.00224911	0.00252699	0	0.00308919	0	0	0	0	0	0	0	0.0041193	0	0.00990146	0	0	0	0.00220446	0	0	0	0.0150384	0.247402	0.0292785	0.0225059
YDL099W	chrIV	0.134939	0.00571905	0	0	0	0.00549439	0	0	0.014805	0	0.00224911	0.00252699	0	0.00373596	0	0	0	0	0	0.00714797	0	0.0041193	0	0.00990146	0	0	0	0.00220446	0	0	0	0.0150384	0.247402	0.0292785	0.0225059
YDL098C	chrIV	0.00646517	0	0.0127323	0.0036097	0	0.00700903	0.00454322	0	0	0	0.00978161	0.00280301	0	0	0.00360598	0	0	0.00444886	0.0257281	0	0	0.00245742	0	0.00364707	0.00947108	0	0	0	0	0	0	0.00814493	0.0895719	0.00642464	0
YDL097C	chrIV	0	0.874837	0.133928	0.00864922	0	0.033277	0.0131047	0.0104032	0.0188775	0	0.00292683	0.00799893	0	0.0458688	0	0	0	0	0	0.00403758	0.115439	0.0482021	0	0	0.00265492	0	0	0.00228686	0.00317956	0	0.0038476	0.0258908	0.452334	0.0620065	0.0514357
YDL095W	chrIV	0.203887	0.874837	0.133928	0.00864922	0	0.033277	0.0131047	0.00291257	0.0188775	0	0	0.00799893	0	0.0458688	0	0	0	0	0	0	0.115439	0.0482021	0	0	0.00265492	0	0	0.00228686	0.00317956	0	0.0038476	0.0258908	0.452334	0.0620065	0.0514357
YDL093W	chrIV	0.0373076	0.030035	0	0	0	0.00582837	0	0	0.249291	0.00381637	0.00458355	0.00440719	0	0	0	0	0	0.00419234	0.0119802	0	0	0.0268561	0	0.00367031	0.00225558	0	0	0	0	0	0	0.00994988	0.109738	0.00784138	0
YDL092W	chrIV	0	0.111746	0	0	0	0	0.00449357	0.00374215	0	0.00436119	0.0201594	0	0	0	0	0	0	0.0194634	0	0.00694387	0	0	0	0.00301079	0	0	0	0	0	0	0	0.00622178	0.0512992	0	0
YDL091C	chrIV	0	0	0	0	0	0	0.00361706	0.00848975	0.00465445	0.0122474	0.0376809	0.00897443	0	0	0	0	0	0.0110115	0	0	0	0	0	0	0	0	0	0	0	0	0	0	0	0	0
YDL090C	chrIV	0.0339843	0.0078821	0	0	0	0.00969535	0.00327542	0	0.456565	0.00552247	0.0829064	0.0025898	0	0.00228129	0	0	0	0.0896284	0	0.00230705	0	0	0.949374	0.00446288	0	0	0	0	0	0	0	0	0	0	0
YDL089W	chrIV	0.0339843	0	0	0	0	0.00969535	0	0	0.456565	0.00248767	0.00271728	0	0	0.00228129	0	0	0	0	0	0	0	0	0.949374	0.00446288	0	0	0	0	0	0.0180248	0	0	0	0	0
YDL088C	chrIV	0.0242082	0	0.0426322	0	0	0.0238645	0.00578433	0	0	0.098747	0.00347832	0	0	0.00617241	0	0	0	0.0031834	0	0.00790905	0	0	0	0	0	0	0	0.00809127	0	0	0	0.00587286	0.0476425	0	0
YDL087C	chrIV	0.00247723	0	0.437941	0	0	0.00270179	0.00336235	0.00383325	0.00306611	0.0102774	0.00848474	0.00467033	0	0	0	0.00413572	0	0.0119734	0.0377482	0.0218183	0.00229698	0	0	0	0.00543745	0	0	0	0	0	0	0.00391478	0	0	0
YDL086W	chrIV	0.00247723	0	0.437941	0	0	0	0.00336235	0	0.00306611	0.0102774	0.00848474	0.00467033	0	0	0	0.00413572	0	0.0119734	0.0377482	0.0218183	0.00228104	0	0	0	0.00543745	0	0	0	0	0	0	0.00391478	0	0	0
YDL085C-A	chrIV	0	0	0.627017	0	0.0120734	0	0.00469574	0	0.00322938	0	0.00620412	0	0.0137331	0.00403455	0	0	0.00465662	0.0036906	0	0.00763547	0	0	0	0.017294	0	0.0584114	0	0.00886042	0	0	0	0.018563	0.253958	0.0286723	0.020477
YDL085W	chrIV	0	0	0.627017	0.0262096	0.0120734	0	0.00469574	0	0.00322938	0	0.00620412	0.00389761	0.0137331	0.00403455	0	0	0.00465662	0.0036906	0	0	0	0	0	0.017294	0	0.0584114	0	0.00886042	0	0	0	0.018563	0.253958	0.0286723	0.020477
YDL084W	chrIV	0.022685	0.976205	0.722887	0	0	0.0174273	0	0	0.00281491	0	0.0193093	0	0	0	0.0123694	0.0156242	0	0.00471538	0	0	0	0	0.00373699	0	0	0	0	0	0	0	0.00236361	0.011763	0.0976206	0	0
YDL083C	chrIV	0.0867489	0	0.00297714	0	0	0.00907688	0.00393911	0.0129218	0	0.00297784	0.00497187	0.00360388	0.748149	0	0	0	0	0	0	0	0	0	0	0.00253624	0	0	0.00246458	0	0.00426365	0	0.00246392	0.0122206	0.101201	0	0
YDL082W	chrIV	0.0867489	0	0.00297714	0	0	0.00907688	0.00393911	0.0129218	0	0.00297784	0.00497187	0.00360388	0.748149	0	0	0	0	0	0	0.00544287	0	0	0	0.00253624	0	0	0.00246458	0	0.00426365	0	0.00246392	0.0122206	0.101201	0	0
YDL081C	chrIV	0.00237139	0.0986283	0	0	0.0116475	0	0	0	0	0.00478883	0.00761568	0.0131428	0	0	0	0	0	0.00305479	0	0	0.00460264	0	0	0.0127896	0	0	0	0	0	0	0	0.0150496	0.248234	0.0294341	0.0226785
YDL080C	chrIV	0	0	0	0	0	0.00395161	0.00386992	0	0	0	0.00799355	0	0	0	0	0	0	0	0	0.00307768	0	0	0	0	0	0	0	0	0	0	0	0	0	0	0
YDL079C	chrIV	0	0.00228326	0.00225176	0	0	0	0.00317028	0.0582692	0.0041195	0.00278241	0.00393477	0.0073678	0	0	0.0327771	0.0357715	0	0.00368939	0.00298518	0.00695184	0.00334505	0	0	0.00235507	0	0.00505716	0	0.041561	0.0185276	0	0	0.0182405	0.25143	0.0286064	0.020632
YDL078C	chrIV	0.154149	0	0	0.00934033	0	0	0	0.029463	0.00599859	0	0.0860037	0.00393112	0	0.0047549	0	0	0.00540721	0.0299395	0	0	0	0	0	0.00328323	0	0	0	0	0.00299946	0	0	0.00319604	0	0	0
YDL077C	chrIV	0.040311	0.0494355	0.00333256	0	0	0.00315436	0.00484787	0.00325201	0.00662736	0	0.00829043	0	0	0.00790094	0	0	0	0.0216982	0.00250788	0.00247575	0	0.0273352	0	0.0049236	0	0	0	0	0	0	0	0	0	0	0
YDL076C	chrIV	0.00290026	0	0.00364113	0	0	0	0.00347526	0.00268495	0	0.00367433	0.0151678	0	0.687416	0	0	0	0.00230747	0.00328583	0	0	0	0	0	0	0.0183747	0	0	0	0	0	0	0.0121069	0.160428	0.017156	0.0110411
YDL075W	chrIV	0.00290026	0	0.00364113	0	0	0	0.00347526	0.00268495	0	0.0140746	0.0151678	0	0.687416	0	0	0	0.00230747	0.00328583	0	0	0	0	0	0	0.0183747	0	0	0	0	0	0	0.0121069	0.160428	0.017156	0.0110411
YDL074C	chrIV	0.00360829	0.310366	0	0	0	0	0	0	0.0648755	0.0104523	0.0314919	0.00361816	0.00270202	0.00521009	0	0	0	0.0308362	0	0	0.294928	0	0	0	0	0	0	0	0.128909	0	0	0.00667358	0.0554262	0	0
YDL073W	chrIV	0.00500451	0.310366	0.0155251	0	0	0	0	0.003065	0.0134208	0	0.0314919	0.00361816	0.00785301	0.00683788	0.0162035	0.0172197	0	0.0308362	0	0	0.294928	0	0	0	0	0	0	0	0.128909	0	0	0.00667358	0.0554262	0	0
YDL072C	chrIV	0.213261	0.984639	0.0651318	0	0	0.0163431	0.00862295	0.119069	0.0741878	0	0.0677319	0.0329359	0	0.00857912	0	0	0	0.0820933	0.0209204	0.0069703	0	0.0057828	0	0.00382426	0	0	0	0	0	0	0	0.0084629	0.0702003	0	0
YDL070W	chrIV	0.213261	0.984639	0.0651318	0	0	0.0163431	0.00862295	0.119069	0.0741878	0	0.0677319	0.0329359	0	0.00857912	0	0	0	0.0820933	0.0209204	0.00315336	0.0041467	0.0057828	0	0.00382426	0	0	0	0	0.0134325	0	0	0.0084629	0.0702003	0	0
YDL069C	chrIV	0	0	0	0	0	0	0	0	0	0	0.00886801	0.00293084	0	0	0	0	0	0.00569663	0	0	0	0	0	0.00377021	0	0	0	0.00552904	0	0	0	0.00818503	0.0893776	0.00633492	0
YDL067C	chrIV	0.278105	0.00332819	0.0195609	0	0	0.00671401	0	0	0	0	0.00796848	0	0	0	0	0	0	0.00357848	0	0	0.00769811	0.0343174	0	0.00315028	0	0	0.0274969	0	0.0116312	0	0	0	0	0	0
YDL066W	chrIV	0.278105	0.00332819	0.0195609	0	0	0.00671401	0.00481146	0	0	0	0.00796848	0.00231287	0	0	0	0	0	0.00357848	0	0	0.00576132	0	0	0.00315028	0	0	0.0274969	0.00552904	0	0	0	0	0	0	0
YDL065C	chrIV	0.066279	0	0.0122541	0	0	0.0117768	0	0	0	0.0157577	0.00544452	0	0	0	0	0	0	0	0	0.00402405	0	0	0	0	0	0	0	0.00246121	0	0	0	0.00666351	0.0551577	0	0
YDL064W	chrIV	0.066279	0.00555147	0.00233223	0	0	0.0117768	0.00475758	0	0	0.0157577	0.00258523	0.00227193	0	0	0	0.00226153	0	0	0	0	0	0	0	0	0	0	0	0	0	0	0	0.00666351	0.0551577	0	0
YDL063C	chrIV	0	0.79121	0	0	0	0	0	0	0.0345621	0.592941	0.0121389	0.00253951	0	0	0.0180745	0.0158743	0	0.00283142	0	0	0	0	0	0	0	0	0	0	0	0	0	0.0036298	0	0	0
YDL061C	chrIV	0.140348	0.0567744	0	0	0	0.0186874	0	0	0.00993069	0.372736	0.00828113	0.0025208	0.446224	0.0052771	0.0208742	0.0224292	0	0.00891766	0.00322474	0	0	0	0	0.00431807	0	0	0	0.00226735	0	0	0	0.00843398	0.0699306	0	0
YDL060W	chrIV	0.140348	0.0567744	0	0	0	0.0186874	0	0	0.00993069	0.372736	0.00828113	0.0025208	0.446224	0.0052771	0.0208742	0.0224292	0	0.00891766	0.00322474	0	0	0	0	0.00431807	0	0	0	0.00226735	0	0	0	0.00843398	0.0699306	0	0
YDL059C	chrIV	0.200797	0	0.00822425	0	0	0.0413945	0.00327387	0	0	0.00294728	0.00298473	0.00251773	0	0.0073202	0	0	0	0	0.00316013	0	0.463846	0	0	0	0	0	0	0	0.0315137	0.0236511	0	0.00818003	0.0675174	0	0
YDL058W	chrIV	0.200797	0	0.00822425	0	0	0.0413945	0.00327387	0	0	0.00294728	0.00298473	0.00251773	0	0.0073202	0	0	0	0	0.00316013	0	0.463846	0	0	0	0	0	0	0	0.0315137	0.0236511	0	0.00818003	0.0675174	0	0
YDL057W	chrIV	0	0	0	0	0.0147219	0	0.00235699	0	0.016756	0	0.0097573	0	0	0.0290612	0	0	0	0.00677816	0	0	0	0	0	0.013977	0.0031213	0	0	0	0	0.127522	0	0.00843634	0.103057	0.00967245	0.00462968
YDL056W	chrIV	0.136154	0	0.006166	0.0040072	0	0.0134377	0.00358568	0	0	0	0	0.00255937	0	0	0	0	0	0	0	0	0	0.140595	0	0	0	0	0	0.0124593	0	0	0	0.00682535	0.0563743	0	0
YDL055C	chrIV	0.0546368	0.0027877	0	0.00550219	0.00232398	0.114323	0.00726198	0.00374522	0.403567	0.0180687	0.00973447	0.00387873	0	0.031842	0	0	0	0.025418	0.0112166	0	0	0	0	0	0	0	0	0	0.00648931	0	0.00266028	0.018905	0.246197	0.0254769	0.0161273
YDL054C	chrIV	0	0	0	0.0135474	0	0.00350907	0.00318345	0	0.00679785	0.0107686	0.0119115	0.00966099	0	0	0	0	0	0.0196086	0	0.00247442	0	0	0	0	0.00460295	0	0	0	0	0	0	0.00360011	0	0	0
YDL053C	chrIV	0	0.738332	0.415034	0	0	0	0.00534836	0	0	0.00359113	0.011136	0.0038386	0	0	0	0	0.00245926	0.00922531	0	0	0.00262042	0	0	0.00440497	0	0	0	0	0	0	0	0.00332959	0	0	0
YDL052C	chrIV	0.00287766	0.886597	0	0	0	0	0	0	0.00456156	0.600972	0.00491036	0.00268681	0.024676	0	0.430786	0.208478	0	0.00343318	0	0.00560638	0.0518333	0	0	0	0.00223904	0	0	0	0.0820259	0	0	0.00624086	0.052116	0	0
YDL051W	chrIV	0.0908016	0.886597	0.00245195	0	0	0.00786245	0	0	0.00456156	0.600972	0.00491036	0.00682097	0	0	0.430786	0.208478	0	0.011206	0	0	0.0518333	0	0	0	0.00223904	0	0	0	0.0820259	0	0	0.00624086	0.052116	0	0
YDL049C	chrIV	0.0656382	0	0.0179171	0	0	0.00797882	0.00414155	0.00483096	0.00740218	0	0.002803	0.00293699	0	0.00358187	0	0	0	0.00301684	0.00325853	0.00243928	0	0	0	0.00575127	0.0145954	0.00230066	0	0.0133383	0.00483313	0	0	0.0136217	0.180342	0.0192948	0.0124188
YDL048C	chrIV	0	0.0248057	0	0	0	0	0.00243391	0	0	0	0.0288621	0.00352028	0	0	0	0	0	0.014373	0	0.028551	0	0	0	0	0.00334198	0	0	0	0	0	0	0.00878958	0.108463	0.0102414	0.0049021
YDL047W	chrIV	0.460054	0.994132	0.94001	0.188338	0.0567916	0.00688353	0.00396094	0.168145	0.00582862	0	0	0.0254509	0	0	0	0	0.017113	0	0.032135	0.0225394	0	0.00771977	0	0.0034805	0.0491333	0	0.0805324	0.0174952	0	0	0.00293671	0.0209792	0.327344	0.0448508	0.0414784
YDL046W	chrIV	0.0105603	0.613964	0	0	0	0.00711564	0.00486308	0.00246263	0.00322604	0.00723063	0.0866109	0	0	0	0.0182337	0.0347035	0.0049025	0.0216223	0	0	0	0.0037554	0	0.00228828	0	0	0	0.00841422	0	0	0	0.0144889	0.197866	0.0223246	0.0159605
YDL045W-A	chrIV	0.00567189	0	0.89036	0	0	0	0.00353064	0	0	0.0139097	0.0477502	0.00237353	0	0	0	0	0	0.0393558	0	0	0	0	0	0.00372547	0	0	0	0	0	0	0	0.00857534	0.0705455	0	0
YDL045C	chrIV	0	0	0	0	0	0.00465032	0.00322194	0	0	0.0144298	0.00879815	0.00739482	0	0	0.00299949	0.00315492	0	0.00994202	0	0.00462096	0	0	0	0	0	0	0	0	0	0	0	0.00951275	0.103987	0.00733874	0
YDL044C	chrIV	0	0	0.00602283	0	0	0	0.00326712	0	0.00389805	0.0635314	0.0084704	0.00238407	0	0	0	0	0	0.0106088	0	0	0	0	0	0.0034843	0	0	0	0	0	0	0	0.00890505	0.097846	0.0069474	0
YDL043C	chrIV	0.0109833	0	0.00961651	0.0141937	0.00687484	0	0	0	0.00446234	0.00589286	0.00407934	0	0	0	0	0	0	0.00237398	0	0.00257367	0	0	0	0.00260106	0	0	0	0	0	0	0	0.0112001	0.15505	0.0177388	0.0128709
YDL042C	chrIV	0.00858909	0.0302196	0	0.0159366	0	0.00314043	0.00263303	0	0	0.0228548	0.0126444	0.00270328	0	0	0.00685593	0.00647725	0	0.00737428	0	0	0	0	0	0	0	0	0	0	0	0	0	0.00885238	0.0976762	0.00698423	0
YDL040C	chrIV	0.0967705	0.00972293	0.317739	0	0	0.0530893	0.00273517	0.00618298	0.00469719	0.00782466	0.00558708	0.0254413	0	0.00270874	0	0	0	0.00340974	0	0.00233359	0	0	0	0	0	0	0	0.00307044	0	0	0	0.00305215	0	0	0
YDL039C	chrIV	0	0.00363468	0	0	0	0.00659435	0.00266535	0	0	0	0	0	0	0	0	0	0	0	0	0.00265068	0	0	0	0	0	0	0	0	0	0	0	0	0	0	0
YDL037C	chrIV	0.120015	0.00283638	0.00298897	0	0.0185706	0.00356635	0.00700725	0	0.0471047	0.339152	0.0231625	0.00353869	0	0	0	0	0.00331645	0.00649276	0.00328628	0.0115895	0.0126029	0	0	0	0.0560556	0	0	0	0	0	0	0.0140818	0.186715	0.0199755	0.0128441
YDL036C	chrIV	0.00889414	0	0.0100987	0	0	0.00332275	0	0	0	0.00625873	0.00821989	0.00225617	0	0	0.00265117	0.00278392	0	0.00646122	0	0	0	0	0	0	0	0	0	0	0	0	0	0.00509766	0.0419595	0	0
YDL035C	chrIV	0.018865	0.989167	0	0	0.0830411	0	0	0.00333391	0	0.01259	0.00411434	0.00861515	0.814841	0	0	0	0	0.0113955	0.064018	0.0183502	0	0	0	0.0104775	0.128756	0	0.00342221	0	0	0	0.00248225	0.0139052	0.166817	0.0154817	0.00725944
YDL033C	chrIV	0.00639347	0	0.0591359	0	0	0	0	0	0	0	0.00462596	0	0	0	0.0836423	0.0468563	0	0	0	0	0	0	0	0.00243286	0	0	0	0	0	0	0	0.00792722	0.081459	0.00579992	0
YDL031W	chrIV	0.00639347	0	0.0591359	0	0	0	0.00287627	0.00315352	0	0	0.00570589	0	0	0	0.0836423	0.0468563	0	0	0	0.00509778	0	0	0	0	0	0	0	0	0	0.00329573	0	0.00792722	0.0658673	0	0
YDL030W	chrIV	0.00477845	0	0	0	0	0	0.00312895	0	0	0	0.00227697	0.00596074	0	0	0.0536679	0.0571762	0.0132645	0	0	0.00310832	0	0.00513867	0	0	0	0.0105155	0	0	0	0	0	0.0100008	0.110033	0.00784644	0
YDL029W	chrIV	0	0	0.393181	0	0	0	0	0	0.0131675	0	0.00631145	0	0	0.00684665	0	0	0	0.00607325	0.00242733	0	0	0	0	0	0	0	0	0	0	0	0	0	0	0	0
YDL028C	chrIV	0	0.960562	0	0.00236419	0	0	0	0	0.0190306	0.0325242	0.0200545	0	0	0	0	0	0	0.0151451	0	0	0	0	0	0.00241995	0	0	0	0	0	0.258111	0.00281764	0.0169149	0.211679	0.0202681	0.00985335
YDL027C	chrIV	0.00767598	0.002391	0.0115934	0.0953001	0	0	0.00433597	0.00578735	0.00479253	0.00250566	0.0324344	0	0	0.00403352	0	0	0.00745793	0.0233221	0	0	0	0	0	0.0149333	0	0	0	0.00742033	0.013861	0	0	0.0151787	0.200879	0.021446	0.0137658
YDL025C	chrIV	0.0322122	0	0.364184	0.00262581	0	0.00514748	0.00279796	0	0	0.0178387	0	0	0	0	0.00335163	0.00581593	0	0.00465488	0	0	0	0	0	0	0	0	0	0	0	0	0	0.00374008	0	0	0
YDL024C	chrIV	0.179674	0	0	0	0	0	0	0.00424806	0	0.0548561	0.0536329	0	0	0	0.0100363	0.0070625	0	0.0902005	0	0	0	0.00249821	0	0.00882532	0	0	0.0499935	0.00874334	0	0	0	0.0107333	0.118734	0.00850151	0
YDL022W	chrIV	0.348525	0	0.00285447	0	0.00230264	0.0211796	0.00430795	0.0103568	0.0373529	0.00367121	0.0108721	0	0.890796	0	0	0	0	0.0108674	0.00704779	0.00245773	0.00543281	0.133329	0	0	0	0	0	0.0294401	0.00725729	0	0	0.0067474	0.0557824	0	0
YDL021W	chrIV	0.0637501	0	0	0.142663	0.00741488	0	0	0	0.00329241	0.00225355	0.0457639	0	0.831143	0.00697364	0	0	0.00235273	0.0129128	0.0336491	0	0.00226766	0	0	0.00459478	0.0411384	0	0	0.0107133	0.00426238	0	0	0.00614548	0.0765686	0.00732444	0.00357285
YDL020C	chrIV	0	0.94412	0	0	0	0	0	0.0102169	0.00648938	0	0.0144582	0.00225828	0	0	0	0	0	0.0342096	0	0.00774421	0.361962	0	0	0.00248642	0.00617601	0	0	0	0.158774	0.00442339	0	0	0.0164465	0	0
YDL019C	chrIV	0.131141	0	0	0	0.00355252	0	0.00252357	0	0.00769744	0.00323802	0.00345855	0.0188632	0	0	0	0	0	0	0	0.00539405	0	0	0	0.00333534	0	0	0	0	0	0.00403989	0	0.00728567	0.0801789	0.00570635	0
YDL018C	chrIV	0.0439785	0	0.0039629	0	0	0.287818	0	0	0	0	0.00748104	0.00566906	0	0	0	0	0	0.0700259	0	0.00222972	0	0	0	0	0	0	0	0	0	0	0	0.00816805	0.0999853	0.00935747	0.00445309
YDL017W	chrIV	0.0439785	0	0.0039629	0	0	0.287818	0	0	0	0	0.00748104	0.00566906	0	0	0	0	0	0.0700259	0	0.00222972	0	0	0	0	0	0	0	0	0	0	0	0.00816805	0.0999853	0.00935747	0.00445309
YDL015C	chrIV	0.0250434	0.982384	0	0.014533	0.014447	0	0.00446685	0.00399671	0	0.518273	0.0169037	0	0	0	0.0600821	0.0381582	0	0.0113455	0	0	0	0	0	0.00373414	0.00881258	0	0	0	0	0	0.00343174	0.0283479	0.471642	0.0568752	0.0445962
YDL014W	chrIV	0	0.982384	0	0.014533	0.014447	0	0.00247695	0	0	0.518273	0.0169037	0	0	0	0.0600821	0.0381582	0	0.00873192	0	0	0	0	0	0	0	0	0	0	0	0	0.00343174	0.0283479	0.471642	0.0568752	0.0445962
YDL013W	chrIV	0	0.929985	0.00477503	0.022359	0.0046031	0.015917	0	0	0	0.0421007	0.0152118	0.00720538	0	0	0	0	0	0.0145991	0	0	0	0	0	0.00761641	0	0	0	0	0	0	0.00297402	0.0235648	0.434261	0.0533852	0.043373
YDL012C	chrIV	0.0341528	0.556268	0	0	0	0.0293762	0	0	0.00232844	0	0.0211679	0	0	0.00263725	0	0	0	0.0047666	0	0.0345741	0	0	0	0.00377241	0	0	0	0.00408763	0	0	0	0	0	0	0
YDL010W	chrIV	0.344702	0	0	0	0	0.526802	0.007943	0.0473178	0.168302	0	0.00301124	0	0	0.00263725	0	0	0	0.0032054	0.00796106	0.00241627	0	0.0766539	0	0.00377241	0	0.0915813	0	0.0052065	0	0	0	0	0	0	0
YDL008W	chrIV	0	0	0.0743735	0	0	0	0.00591414	0	0.0150072	0.0027029	0.0233649	0.0024004	0	0	0	0	0	0.0118152	0	0	0	0	0	0.0025287	0	0	0	0	0	0	0	0.00676138	0.0556921	0	0
YDL007C-A	chrIV	0	0	0	0	0	0	0.00415169	0	0.00337343	0.0230098	0.00971517	0	0	0	0	0	0	0.00297392	0	0	0	0.00296437	0	0.00454635	0	0.00565766	0	0	0	0	0	0.00699686	0.0579142	0	0
YDL007W	chrIV	0.191021	0	0.969342	0	0	0	0	0.0148232	0.00374046	0.0081889	0.0189391	0.00304576	0	0	0	0	0.0299607	0.00439455	0	0.0063185	0	0	0	0.00595994	0	0	0	0	0	0	0	0.00426841	0	0	0
YDL006W	chrIV	0.00963081	0	0	0	0	0	0.00525632	0.00272307	0	0.0480993	0.00934148	0	0	0	0	0	0	0.00369732	0	0.00560048	0.112864	0	0	0	0	0	0	0.00589383	0	0	0	0.00643131	0.0528732	0	0
YDL005C	chrIV	0.00331711	0.667819	0.586638	0	0	0	0	0.010502	0.0664937	0	0.0125494	0.00431028	0	0	0	0	0	0.0041725	0	0	0	0.00497681	0	0.0107956	0	0	0	0	0	0	0	0	0	0	0
YDL004W	chrIV	0.00331711	0.667819	0.586638	0	0	0	0	0.010502	0.0664937	0	0.0125494	0.00431028	0	0	0	0	0	0.0041725	0	0	0	0.00497681	0	0.0107956	0	0	0	0	0	0	0	0	0	0	0
YDL003W	chrIV	0.0633116	0	0	0	0	0.471588	0	0.00243111	0.487684	0.00425161	0.111786	0	0	0.0508128	0	0	0.00386832	0.0770136	0	0	0.017409	0	0	0.00665445	0	0	0	0.0033366	0.00253059	0.0824843	0	0.00322358	0	0	0
YDL002C	chrIV	0.00253355	0.00288559	0	0	0	0	0.00253546	0	0.0700039	0.026413	0.013403	0.0034321	0.517873	0	0	0	0	0.00865089	0	0.00504881	0	0	0	0	0	0	0	0.0109201	0	0	0	0.00891656	0.0739908	0	0
YDL001W	chrIV	0	0	0	0	0	0	0	0	0.0700039	0.026413	0.013403	0.0034321	0	0	0	0	0	0.00865089	0	0.00504881	0	0	0	0.00435629	0	0	0	0	0	0	0	0.00390643	0.0320052	0	0
YDR001C	chrIV	0.208027	0.037957	0	0.477942	0.00243384	0	0.00300431	0	0.117623	0.00854685	0.0049057	0.00856165	0	0	0	0	0.188034	0.0170525	0	0.00754446	0	0	0.00273442	0	0	0	0	0.00385368	0.0028426	0	0.00276102	0.0110764	0.147268	0.0158214	0.0102568
YDR002W	chrIV	0.208027	0.037957	0	0.477942	0.00425604	0.0025614	0.00300431	0	0.117623	0.00854685	0.0049057	0.00856165	0	0	0	0	0.188034	0.0170525	0	0.00754446	0	0.27709	0.00273442	0	0	0	0	0.00385368	0	0	0.00276102	0.0132207	0.147268	0.0158214	0.0102568
YDR003W	chrIV	0.00273157	0	0.86117	0	0	0	0	0	0.00328254	0.00224111	0.00978916	0.00438844	0	0	0	0	0	0.00574028	0	0.00249188	0	0	0	0.00235144	0	0	0	0	0	0	0	0.00608654	0.0507372	0	0
YDR004W	chrIV	0.111671	0	0.0186565	0	0	0.0141641	0.00306597	0	0.286681	0.0051972	0.0466412	0.00550365	0	0.0189898	0	0	0	0.0252694	0	0.00265249	0	0	0	0	0	0	0	0	0	0	0	0.0125253	0.165588	0.0176602	0.0113196
YDR005C	chrIV	0.226106	0	0	0	0	0.248292	0	0	0.00301542	0.334408	0.0141517	0.00463047	0	0	0	0	0	0.0103861	0	0	0	0	0	0.005446	0	0	0	0	0	0.00687649	0.00233016	0.0130188	0.143744	0.0124132	0.00598436
YDR006C	chrIV	0.189565	0	0.0100926	0	0	0.0617613	0.00415841	0.0116124	0	0	0.0455707	0.00564969	0	0	0	0	0	0.0292531	0.0109102	0.0234326	0.0195392	0.00241846	0	0.00246186	0.0175726	0.0043787	0.00251367	0.00547107	0.00732425	0	0	0.00623251	0.0512857	0	0
YDR007W	chrIV	0.189565	0	0.00789872	0	0	0.0617613	0.00415841	0.0116124	0	0	0.0455707	0	0	0	0	0	0	0.0292531	0.0109102	0.00876884	0.0195392	0.00241846	0	0.00246186	0.00361931	0.0043787	0.00251367	0.00547107	0.00732425	0	0	0.00623251	0.0512857	0	0
YDR011W	chrIV	0.154725	0.0106211	0.00924606	0	0	0	0	0.00245251	0.113288	0.00411097	0.0190768	0	0	0	0	0	0	0.00780665	0.0023531	0.055879	0	0	0.142367	0	0	0	0	0.0218978	0.00242142	0	0	0.0140924	0.176534	0.0169157	0.00822268
YDR012W	chrIV	0.266242	0.100881	0.00339473	0.00539716	0	0.00227416	0	0	0	0.10153	0.00972816	0	0	0	0	0	0	0.00376987	0	0.0106602	0	0	0	0	0	0	0	0	0	0	0.00286663	0.0197905	0.327736	0.0391038	0.030298
YDR013W	chrIV	0.0172396	0	0	0	0	0.0129359	0.00254812	0	0.337407	0	0.00513377	0.0105799	0	0.0228194	0	0	0	0	0	0	0	0	0	0	0	0	0	0	0	0	0	0	0	0	0
YDR014W	chrIV	0.0259088	0	0.0753225	0	0	0.0265435	0.00288629	0	0.00388038	0	0.00939253	0.00248866	0	0	0	0	0	0.00887644	0	0	0	0	0	0.0142911	0.00478856	0	0	0.00741067	0	0	0	0.00294525	0	0	0
YDR014W-A	chrIV	0	0.016455	0	0.0136413	0	0.00584995	0.00471323	0.0147892	0.00509685	0	0.0092465	0	0	0	0	0	0	0.00342431	0	0.00577122	0	0	0	0.00734297	0.00472244	0	0	0	0	0.00390883	0	0.00307816	0	0	0
YDR016C	chrIV	0.0635552	0.00295389	0.734091	0	0	0	0.00222217	0.00784282	0.420831	0	0.0215101	0.00623906	0	0.00648472	0	0	0	0.0145477	0	0.00279851	0	0.00375108	0	0.00255601	0	0	0	0	0	0	0	0	0	0	0
YDR017C	chrIV	0.336596	0	0	0.158039	0	0.0038131	0	0.0687195	0.0175051	0	0.0871439	0.00320457	0	0.00512206	0.0865434	0.0514779	0	0.0210425	0.0516013	0	0	0.00376006	0	0	0.0218829	0	0	0.024287	0	0.00774965	0.00300105	0.0211583	0.341148	0.0500695	0.0448545
YDR018C	chrIV	0.17003	0	0	0.383594	0	0.0106594	0.00498944	0	0	0.00220825	0.0111789	0.00401207	0	0	0	0	0	0	0	0.00231366	0	0	0	0.00463319	0	0	0	0	0	0	0	0.00601615	0.0500904	0	0
YDR019C	chrIV	0.299389	0	0.00341678	0	0	0	0	0.00377765	0	0	0.0079825	0	0	0	0	0	0	0.0317157	0.00433708	0	0	0.00227034	0	0	0	0	0	0	0	0	0	0.0117913	0.155251	0.0164935	0.0105336
YDR021W	chrIV	0	0	0.162003	0.00532184	0	0.00345358	0.00250096	0	0	0.0287588	0.00465941	0	0	0	0.392322	0.158902	0	0.00349268	0	0	0	0	0	0.00326402	0	0	0	0	0	0	0	0.00295846	0	0	0
YDR020C	chrIV	0	0	0	0.00532184	0	0	0.00382928	0	0	0.0287588	0.0315857	0.00447957	0	0	0.392322	0.158902	0	0.00665678	0	0	0.00987522	0	0	0.00399598	0	0	0	0	0	0	0	0.00674155	0.0894298	0.0095766	0.00615987
YDR022C	chrIV	0	0	0.00377776	0	0	0	0.00481162	0.00422703	0.00246169	0.00581153	0.00886342	0.00231235	0	0	0	0	0	0.00814836	0	0	0	0	0	0.0033416	0	0	0	0	0	0	0	0.00816722	0.0673487	0	0
YDR023W	chrIV	0	0	0.00377776	0	0	0	0	0.00422703	0.00246169	0.380156	0.0741967	0.00231235	0	0	0	0	0	0.0253093	0	0	0.261991	0	0	0.0033416	0	0	0	0	0.0826926	0	0.00365011	0.0209563	0.246381	0.0207262	0.00722152
YDR025W	chrIV	0.0944078	0	0.00318171	0	0	0.0410872	0.00304904	0	0.0185672	0.00354381	0.0137272	0	0.0176299	0	0	0	0.00242048	0.00394167	0	0.0623303	0	0.00532843	0	0.00234057	0	0	0	0.00598113	0	0	0	0.00355171	0	0	0
YDR026C	chrIV	0.00419481	0.0067359	0	0	0	0	0	0.0030399	0	0	0.00337817	0.00258003	0	0	0.0122718	0.0228	0	0	0	0	0	0	0	0.0034791	0	0	0	0.00609168	0	0	0	0.010758	0.1331	0.012583	0.00604225
YDR027C	chrIV	0	0.866822	0	0	0	0.00355283	0	0	0	0	0.0344909	0.00224933	0	0	0	0	0.00724219	0.0602589	0	0.00556369	0	0	0	0	0	0	0	0	0	0	0	0	0	0	0
YDR028C	chrIV	0.0886906	0.992815	0.967303	0	0	0	0.00892977	0.00781561	0	0.0026649	0.00741302	0.00256669	0	0.00361601	0	0	0	0.0200394	0.00381808	0.00270782	0	0.0140201	0	0.00580926	0.0673139	0	0	0	0	0.0397863	0	0.0160798	0.200137	0.0190668	0.00922737
YDR030C	chrIV	0	0	0	0	0	0	0.00567792	0	0.00290486	0.00338154	0.0118978	0.00228807	0	0	0.00318726	0.00280062	0	0.0147277	0	0	0	0	0	0.00258989	0	0	0	0	0	0	0	0.0138932	0.228012	0.0269841	0.0207321
YDR031W	chrIV	0	0	0	0	0	0	0.00567792	0	0.00290486	0.00338154	0.0118978	0.00228807	0	0	0.00318726	0.00280062	0	0.0122267	0	0	0	0	0	0.0023883	0	0	0	0	0	0	0	0.0138932	0.228012	0.0269841	0.0207321
YDR032C	chrIV	0.00460889	0.0115213	0.235281	0	0	0	0	0.00236491	0.00433565	0	0.0669192	0	0	0	0	0	0	0.0208557	0	0.0256504	0	0	0	0.00412811	0.00285548	0	0	0.0183381	0	0.0355623	0	0.0121297	0.134281	0.00965035	0
YDR033W	chrIV	0	0	0.00648698	0	0.00436874	0	0	0	0	0	0.00990669	0.0270047	0	0	0.00385171	0.00379637	0.00238317	0.00392147	0	0	0	0	0	0	0	0	0	0	0	0.0334944	0	0.0103867	0.114468	0.00815988	0
YDR034C	chrIV	0.351307	0.777386	0.34181	0	0	0.235603	0	0	0.0261575	0.170719	0.00619275	0	0	0.00560747	0	0	0.00545923	0.00829819	0	0.00317736	0.0109279	0	0	0	0.00389197	0	0	0	0.0161376	0	0	0.00992467	0.110153	0.0079156	0
YDR034C-A	chrIV	0	0	0.0374634	0	0.0047694	0	0.00288021	0.00517457	0	0	0.00791519	0	0	0	0	0	0.00565484	0.00502569	0	0.00222911	0	0	0	0	0	0.00483471	0.0328181	0.0126805	0	0.00243351	0	0.00958564	0.106155	0.00760833	0
YDR034W-B	chrIV	0	0	0.0374634	0	0.0047694	0	0	0.00517457	0	0	0.00791519	0	0	0	0	0	0	0.00502569	0	0	0	0	0	0	0	0.00483471	0.0328181	0.0126805	0	0	0	0.00958564	0.106155	0.00760833	0
YDR035W	chrIV	0	0.987392	0.00266369	0.179682	0	0	0.0032961	0.00517457	0	0	0.0168624	0.00732295	0	0	0	0	0.00565484	0.00764531	0	0.0278923	0	0	0	0.00268861	0	0	0	0.0107601	0	0.00243351	0.00317321	0.0178311	0.19722	0.0139061	0
YDR036C	chrIV	0.0193144	0	0.121946	0.0315774	0.0302673	0	0.00462195	0	0.0235338	0.0572728	0.00554817	0.00537469	0.981273	0.00432532	0	0	0	0.0101294	0.00278437	0.00226514	0	0	0	0.00265339	0	0.0171265	0	0	0	0	0.00420995	0.025777	0.360639	0.0417447	0.0306879
YDR037W	chrIV	0.0193144	0	0.121946	0.0315774	0.0302673	0	0.00462195	0	0.0235338	0.0572728	0.00554817	0.00537469	0.981273	0.00432532	0	0	0	0.0101294	0.00278437	0.00226514	0	0	0	0.00265339	0.0111493	0.0171265	0	0	0	0	0.00420995	0.025777	0.360639	0.0417447	0.0306879
YDR038C	chrIV	0.258855	0	0.00559448	0	0	0.0130593	0	0	0.00412336	0.00689035	0.0187518	0	0	0	0	0	0	0.00531184	0.00480362	0.00240163	0	0	0	0	0	0	0	0	0	0	0	0.0063703	0.0519641	0	0
YDR039C	chrIV	0.258712	0	0.00558728	0	0	0.0130434	0	0	0.00411806	0.00689208	0.0186984	0	0	0	0	0	0	0.00529641	0.00480101	0.00239222	0	0	0	0	0	0	0	0	0	0	0	0.00636607	0.0519274	0	0
YDR040C	chrIV	0.373326	0	0.0143985	0	0	0	0.00784049	0	0.00477611	0	0	0	0.932456	0	0	0	0	0.00271606	0.00887133	0.00473364	0.007747	0	0	0	0.00953881	0	0	0.00606766	0.0136432	0	0	0.00508284	0	0	0
YDR041W	chrIV	0.206789	0	0.641702	0	0	0.0656828	0.00784049	0	0.00477611	0	0.00300175	0	0	0	0	0	0	0.00271606	0	0.00322516	0	0	0	0	0	0	0	0	0	0	0	0.00427713	0	0	0
YDR042C	chrIV	0.0156321	0	0.0118091	0	0.091501	0.0379383	0.00379593	0	0.299929	0.0213658	0.0640315	0.00583828	0	0.0139529	0	0	0	0.0430451	0	0	0	0	0	0	0	0	0	0	0	0.0562337	0	0.00568969	0	0	0
YDR043C	chrIV	0.333195	0	0.00241418	0.101783	0.00365362	0.2309	0	0.019972	0.00323579	0.00654058	0.0158748	0.00474255	0	0	0	0	0	0.0169183	0	0.00551627	0	0.0198234	0.0354279	0	0.00264413	0	0	0.0177597	0	0	0.00246187	0.018088	0.238987	0.0255288	0.016449
YDR044W	chrIV	0.073058	0.0025356	0	0	0	0	0	0.00325422	0.00383611	0.00232451	0	0	0	0.00338746	0	0	0	0.0120594	0	0.028685	0	0	0	0	0.00269862	0	0	0.00933241	0	0	0	0.0127258	0.157495	0.0149027	0.00716029
YDR045C	chrIV	0.00574014	0	0	0.107962	0.00256118	0	0.00717712	0.00715521	0.0104941	0.00249796	0.0328473	0.0039331	0	0.00220696	0	0	0	0.00392443	0	0	0	0	0	0.00324125	0	0.00758618	0	0.0191602	0	0.0048197	0.00251036	0.0186791	0.292793	0.0400873	0.0386173
YDR046C	chrIV	0.0405636	0.0350464	0	0	0	0.00279459	0	0	0.214695	0	0.00367148	0	0	0	0.00407309	0.0061158	0.00566756	0	0.00695977	0.00516409	0	0	0	0	0.0297763	0	0	0	0	0.0300056	0	0.0112663	0.146934	0.0154696	0.00980214
YDR047W	chrIV	0.407072	0.0350464	0.00806427	0	0	0.0122628	0.00855126	0.00394061	0.060848	0.0111372	0.00864578	0.00469037	0	0.00535896	0	0	0.00485306	0.041857	0	0.00516409	0	0	0	0	0	0	0.00281788	0.00249585	0	0.00426668	0	0.0152011	0.187947	0.0177605	0.00851246
YDR049W	chrIV	0	0.0358685	0.0406786	0	0	0	0	0	0	0	0.0182356	0	0	0	0	0	0	0.00573742	0	0	0	0	0	0	0	0	0	0	0	0.00253876	0	0.0145102	0.266828	0.0323558	0.0258809
YDR050C	chrIV	0	0	0.333931	0	0	0	0.0029423	0	0	0.0140345	0.00514972	0	0.0839401	0	0	0	0	0.0024647	0	0.0228796	0.00371943	0	0	0.0197199	0	0	0	0	0	0	0	0.00438695	0.0362608	0	0
YDR051C	chrIV	0.0930261	0.0113919	0.173744	0	0.00713942	0	0.00495422	0	0.00352505	0	0.0286881	0.00346362	0	0	0	0	0	0.0125179	0	0.0238581	0	0.00235353	0	0	0	0	0	0	0	0	0	0.0138963	0.191738	0.021867	0.0158201
YDR052C	chrIV	0.0560114	0.00785517	0.423651	0.286042	0	0.480197	0	0	0.00269398	0.0222497	0.0199137	0.00363143	0	0	0	0	0.00224303	0.00590589	0	0.0111358	0	0	0	0.00425004	0	0	0	0.00378895	0	0	0.00355729	0.0268351	0.360852	0.0391497	0.0255351
YDR054C	chrIV	0.0811532	0	0.0343418	0	0	0	0.0030162	0.00537236	0.0266387	0	0.00872729	0.00517044	0	0	0	0	0.0058014	0.00617628	0	0.0336664	0.133857	0.00507808	0.0046644	0.0130679	0	0.0236989	0	0.00326797	0	0	0	0.0132443	0.164527	0.0156412	0.00754939
YDR055W	chrIV	0.0811532	0	0.0343418	0	0	0	0.00230024	0.00537236	0.0266387	0	0.00872729	0.0033899	0	0	0	0	0.0058014	0.00617628	0	0.0336664	0.133857	0.00507808	0.0046644	0.0130679	0	0.0236989	0	0.00326797	0	0	0	0.0128868	0.159191	0.0150815	0.00729382
YDR057W	chrIV	0	0	0	0	0	0	0.00293319	0	0	0	0.00526921	0	0	0	0	0	0	0.00464436	0	0.00621524	0	0	0	0	0.0185572	0	0	0	0	0	0	0.00630691	0.0518243	0	0
YDR056C	chrIV	0	0.00280762	0	0	0	0	0.00488511	0	0.00256383	0	0.00526921	0.00371167	0	0	0.0198222	0.0377268	0	0.0145707	0	0.00621524	0	0	0	0.00448125	0	0	0	0	0	0	0	0.00630691	0.0518243	0	0
YDR058C	chrIV	0.0434838	0	0.00472696	0	0	0.241783	0.00593907	0.00868352	0.00359917	0.0296206	0.0183055	0.0167312	0	0	0.00529966	0.00913121	0.00253012	0.0215583	0	0	0.0152174	0	0	0.00279004	0	0	0	0	0.00720486	0	0	0.00699588	0.0769192	0.0054557	0
YDR059C	chrIV	0.0102003	0	0.865233	0	0	0.0217755	0	0.0369719	0	0	0.012127	0.00296939	0	0	0	0	0	0.00619285	0	0.0142938	0	0	0	0.00313	0.00764664	0	0	0	0	0	0	0.00440196	0	0	0
YDR060W	chrIV	0.0102003	0	0.865233	0	0	0.0217755	0	0	0.00543958	0.720917	0.012127	0.00296939	0	0.0038332	0.524708	0.253931	0	0.00619285	0	0.0142938	0	0	0	0	0	0	0	0	0	0	0.00334679	0.0125377	0	0	0
YDR061W	chrIV	0.00236634	0.00277092	0	0	0	0.00286104	0	0	0.00600005	0.0130929	0.01348	0.022485	0	0	0	0	0.00319232	0.00578412	0	0.00377562	0.401167	0	0	0	0	0	0	0	0.0395506	0.027869	0	0.00398517	0	0	0
YDR062W	chrIV	0.169003	0	0	0	0	0.00329987	0	0	0.00401008	0.010253	0.00544296	0	0.111906	0	0.0204917	0.038072	0	0	0.00686781	0	0	0.0024059	0	0.00543534	0	0	0	0	0	0	0	0.0123768	0.163535	0.0174285	0.011165
YDR063W	chrIV	0.0616077	0	0	0	0	0	0	0	0.222331	0	0.00986324	0	0	0.00946067	0	0	0	0.0103913	0	0.0132344	0	0	0	0.01767	0	0	0	0	0	0.00832115	0	0.0162845	0.197293	0.0179531	0.0127447
YDR064W	chrIV	0.275899	0.00258151	0.00326844	0	0.00590037	0	0	0	0	0.140846	0.00453536	0.00419557	0.24602	0.0025256	0	0	0	0	0.00991433	0	0	0	0	0	0	0	0	0	0	0	0	0.00835714	0.069515	0	0
YDR065W	chrIV	0.0213671	0	0.00517047	0.00305813	0	0.00346694	0	0.00462598	0.0100644	0	0.018973	0	0	0	0	0	0	0.0066421	0	0	0	0	0	0	0	0	0	0	0	0	0	0.00394497	0	0	0
YDR066C	chrIV	0	0	0.0113034	0	0	0.00262073	0	0.0110729	0.00683221	0.00257168	0.0121279	0	0	0	0	0	0	0.00324516	0	0	0	0	0	0	0	0	0	0	0	0	0	0.00537215	0.0442707	0	0
YDR067C	chrIV	0	0.00323455	0	0	0	0	0	0	0	0	0.0045489	0.00739602	0	0.00358174	0	0	0	0	0	0	0	0	0	0	0	0	0	0	0	0	0	0.0102612	0.112723	0.00800476	0
YDR068W	chrIV	0	0.00323455	0.0027392	0	0	0.00251468	0	0	0.00624929	0.00257168	0.0188963	0.00739602	0	0.00358174	0	0	0	0.0683976	0	0	0	0	0	0	0	0	0	0	0	0	0	0.0102612	0.112723	0.00800476	0
YDR069C	chrIV	0.00241911	0.29525	0	0.170101	0.00555539	0	0	0.0151959	0	0	0.00949614	0.0106509	0	0	0	0	0	0.00891277	0	0.0100578	0	0	0	0.00341186	0	0	0	0	0	0.00732147	0.00264681	0.0188253	0.296242	0.0404923	0.0372075
YDR070C	chrIV	0	0	0.00362687	0	0	0	0	0	0	0.00483319	0.0148126	0.00838848	0	0	0	0	0.00829316	0.00891277	0	0.0100578	0	0	0	0.00309831	0	0	0	0	0	0	0	0.00968775	0.119543	0.0112997	0.0054258
YDR071C	chrIV	0	0.0037452	0.0227315	0	0.00518133	0	0.00430761	0	0	0.019962	0.0321744	0.00378317	0	0	0	0	0	0.0529154	0	0	0	0	0	0.0210591	0	0	0	0	0	0	0	0.019249	0.266277	0.0304306	0.0220857
YDR072C	chrIV	0.161576	0	0.00549114	0.435207	0.00452142	0.0166314	0.00758212	0.0697212	0.0513448	0	0.0223841	0.00607506	0	0	0	0	0.0356828	0.0179514	0.00861867	0.0526791	0.0333763	0.00902611	0	0	0.00266883	0.00221745	0	0.0277897	0.0125195	0	0	0.0168121	0.231655	0.0263632	0.0190026
YDR073W	chrIV	0.161576	0	0.981203	0	0	0.00411746	0.0159882	0	0.0513448	0.183401	0.0102664	0.00861588	0	0.00478139	0	0	0	0.0130842	0.00399756	0.0526791	0.0333763	0.00902611	0	0	0.00251388	0.00221745	0	0.0277897	0.0125195	0	0.00390425	0.0234088	0.292968	0.0281181	0.0137356
YDR074W	chrIV	0	0.0333028	0.00657855	0	0.017571	0	0.00291722	0.020229	0	0.0127275	0.00484981	0	0	0	0	0	0	0	0	0	0	0.00966232	0	0	0	0	0.00559396	0.00678816	0	0	0	0.00350661	0	0	0
YDR075W	chrIV	0.0048296	0	0	0	0	0	0.00370918	0.00224133	0	0	0.0171307	0.00314625	0	0	0	0	0	0.0149394	0	0.00626928	0.0045729	0	0	0.0120271	0	0	0	0	0	0	0	0.0107246	0.118581	0.00849416	0
YDR076W	chrIV	0.0278738	0	0	0.00374611	0	0.0280108	0.0025449	0	0	0	0.00562377	0	0	0.00224225	0.0269467	0.0293672	0	0.0209416	0	0	0.0162343	0	0	0	0	0	0	0	0	0.0066074	0	0.00914705	0.100253	0.00711044	0
YDR078C	chrIV	0.00528503	0	0	0	0.00364885	0	0	0	0.00406884	0	0.0148276	0.00268163	0	0	0	0	0	0.00348811	0	0	0.00463956	0	0	0.00463584	0	0	0	0.00683034	0	0	0	0.0035023	0	0	0
YDR079W	chrIV	0.00371158	0	0	0	0	0	0	0	0.00406884	0	0.0125415	0.00396162	0	0	0	0	0	0.00392975	0	0	0	0	0	0.00463584	0	0	0	0	0	0	0	0.0033527	0	0	0
YDR079C-A	chrIV	0.145555	0	0	0	0	0.0124721	0.00476435	0	0	0	0.0129315	0.00574669	0	0	0	0	0.00374092	0.00397516	0	0	0	0	0	0	0	0	0	0	0.00297012	0	0	0.00590609	0.0487206	0	0
YDR080W	chrIV	0.00434824	0	0	0	0	0	0	0	0	0	0.0149174	0.00830027	0	0	0	0	0	0.0120185	0	0	0.00463956	0	0	0	0	0	0	0.00683034	0.00297012	0	0	0.00354532	0	0	0
YDR081C	chrIV	0	0.676938	0	0	0	0	0	0	0.00793137	0	0.00359569	0.00315389	0	0	0.00387904	0.0131307	0	0	0	0.0023608	0	0	0	0.00642971	0	0	0	0	0	0	0	0.00681819	0.0751608	0.00535295	0
YDR082W	chrIV	0.0155126	0.676938	0	0	0	0.0152968	0.0031859	0.00275541	0.00793137	0.0449	0.00339888	0.00418316	0	0.00750561	0.00387904	0.0131307	0	0	0	0.00610198	0	0	0	0	0	0	0	0.00251553	0	0	0	0	0	0	0
YDR083W	chrIV	0.00966495	0.0338423	0	0	0	0	0.0032009	0	0	0.0579513	0.0271133	0	0	0	0.391796	0.158689	0	0.0118368	0	0	0	0	0	0	0	0	0	0	0	0	0	0.00356748	0	0	0
YDR084C	chrIV	0.00541516	0	0	0	0	0.00412783	0	0	0.00628477	0	0.00671657	0	0.00583819	0	0.00475183	0.00895422	0	0.0090394	0	0	0	0.0038618	0	0.0155507	0	0	0	0	0	0	0	0.007781	0.085587	0.00609688	0
YDR086C	chrIV	0.00407067	0.00618236	0.296874	0.43287	0	0.0197814	0	0	0.00258077	0	0.00413881	0.0162164	0	0.00678269	0	0	0.0350661	0	0.00307716	0	0	0.016049	0	0.00302928	0	0	0	0	0	0	0.003092	0.0154876	0.129548	0.0116506	0.00566963
YDR087C	chrIV	0.00818898	0.466526	0	0	0	0	0	0	0	0.0260131	0.00871543	0	0	0.00313031	0.532556	0.215701	0	0.00478692	0	0.0198342	0	0	0	0	0	0	0	0	0	0	0.00464279	0.0280459	0.353197	0.0340705	0.0167087
YDR088C	chrIV	0	0	0.00386656	0	0	0	0	0.00714248	0	0.0352929	0.0170321	0	0	0	0	0	0.00365264	0.0230405	0.00970079	0.00322107	0	0	0	0.00377403	0.0063367	0	0	0.0180101	0	0	0	0.0051552	0.0426277	0	0
YDR089W	chrIV	0	0	0.00589319	0.129312	0.00330761	0	0	0	0	0	0.00672027	0	0.00465461	0	0	0	0	0.0105656	0	0	0	0	0	0.00292963	0	0	0	0.00806192	0	0	0	0.0167544	0.261234	0.0357557	0.0344174
YDR090C	chrIV	0.0923377	0.00607411	0.410712	0	0	0	0.00470205	0	0.0458438	0	0.025868	0.00334174	0	0.00222337	0	0	0.0709367	0.0107536	0	0.0398975	0	0	0	0.00963697	0	0	0	0	0	0	0	0	0	0	0
YDR091C	chrIV	0.0861918	0.124695	0.0922718	0	0	0.0129498	0.00226016	0.0079955	0	0.544907	0.0081423	0.00696001	0	0	0.0254652	0.0280264	0	0.00267072	0	0.0369306	0.00549152	0	0	0.0032741	0	0	0	0.0022464	0	0	0.00357355	0.0202318	0.291314	0.0348314	0.0270331
YDR092W	chrIV	0.33402	0	0.726008	0	0	0.00341331	0.00235312	0.0288359	0	0	0.005501	0	0	0	0	0	0	0.00418171	0.0144222	0.0462462	0	0	0	0.0034442	0.0407964	0.00273761	0	0	0	0	0	0.00847726	0.092205	0.00882509	0.0043047
YDR093W	chrIV	0.036874	0	0.0345359	0.0186569	0	0.312668	0.00610207	0.00691552	0.00374979	0.0215431	0.048885	0.00288094	0	0	0	0	0	0.0137977	0	0.00375769	0	0	0	0	0.0032249	0	0	0.00312746	0	0.0286369	0	0.0179811	0.292767	0.0434881	0.0390885
YDR096W	chrIV	0.267345	0	0	0.0115972	0	0.119524	0.00370289	0.0165915	0	0.0310369	0.00307556	0.00598047	0	0	0	0	0.0107368	0.00254794	0.0108693	0.00478247	0	0.136145	0	0	0.0339666	0	0.199648	0.00788918	0	0	0	0.00528378	0.0441867	0	0
YDR097C	chrIV	0.145168	0	0.0759637	0.00569804	0	0.309194	0.00282879	0.123761	0	0.0262099	0.0173568	0.0214456	0	0	0.182293	0.087345	0	0.0416017	0.0282269	0.00364977	0	0	0	0.00629469	0	0	0	0.0111626	0	0	0	0.00341734	0	0	0
YDR098C	chrIV	0.152236	0	0.0644771	0	0	0	0.00355856	0.00465222	0.0110309	0	0.0435015	0	0	0	0	0	0	0.0521829	0	0.00514159	0	0	0	0	0	0.00583762	0.0459423	0	0	0	0	0.0132581	0.245252	0.0297888	0.0238908
YDR099W	chrIV	0.195414	0.491231	0.00814472	0	0	0.00223127	0.00518966	0.011952	0.00723221	0	0.0196816	0	0	0	0	0	0.00369205	0.014574	0	0.0105433	0	0	0	0.00419985	0	0	0	0	0	0.00764891	0	0.0055288	0.0453747	0	0
YDR100W	chrIV	0	0	0	0	0	0	0	0.0745873	0	0.014538	0.0399596	0.00225145	0.0471764	0	0	0	0.00679607	0.0266146	0	0	0	0	0	0	0	0	0	0.0154789	0	0	0	0.00656291	0.0541388	0	0
YDR101C	chrIV	0	0	0.608392	0	0	0.00360196	0.00227612	0	0.0257893	0.198487	0.0142501	0.00490862	0	0	0.033217	0.0219993	0	0.00648125	0	0.00699897	0	0	0	0.00763958	0	0	0	0.00462861	0.00310303	0.00836664	0.00273703	0.0137312	0.215184	0.025317	0.0193777
YDR103W	chrIV	0.00306214	0	0.608392	0	0	0	0.00365382	0	0.0257893	0.198487	0.00643276	0.00490862	0	0	0.033217	0.0219993	0	0	0	0.00499407	0	0	0	0	0	0	0	0.00462861	0	0	0.00273703	0.0137312	0.115016	0.00244717	0
YDR104C	chrIV	0.00582051	0	0.0726667	0	0	0	0.00416669	0	0	0.0346296	0.00542569	0.0026956	0	0	0	0	0	0.00238509	0.0112449	0	0	0	0	0	0.0123133	0	0	0	0	0	0	0.00931674	0.11484	0.0108264	0.00518318
YDR105C	chrIV	0	0	0	0	0	0.0028086	0.00266332	0.00483914	0	0.00587571	0.0068507	0	0	0	0	0	0	0	0	0	0	0	0.00248502	0	0	0	0	0	0	0	0	0.00763937	0.0837502	0.00592545	0
YDR106W	chrIV	0.00387684	0	0	0	0	0	0.00266332	0	0	0.00221455	0	0	0	0.00234155	0	0	0	0	0.0336784	0	0	0	0.00248502	0	0	0	0	0	0	0	0	0.00763937	0.0837502	0.00592545	0
YDR107C	chrIV	0	0	0	0	0	0	0.00270808	0	0.00795381	0	0.0101999	0	0	0.00230815	0	0	0	0.00268293	0	0	0	0	0	0	0	0	0	0	0	0	0	0.0029601	0	0	0
YDR108W	chrIV	0	0.00284571	0.00522678	0	0	0	0.00270808	0	0.00241536	0	0.0101999	0	0	0	0	0	0	0	0	0	0	0.00297908	0	0.0041436	0	0	0	0	0	0.00569107	0	0.0029601	0	0	0
YDR109C	chrIV	0.0302199	0	0	0	0	0.00530548	0	0	0.217552	0.00390283	0.00820491	0	0.0293161	0	0.215518	0.202706	0	0.00608262	0	0.0094801	0.0143917	0.00271624	0	0	0	0	0	0.00632904	0.00941892	0	0.00323288	0.0194085	0.242934	0.0233448	0.0114382
YDR110W	chrIV	0.0302199	0	0.00274582	0	0	0.00530548	0	0	0.217552	0.00390283	0.00820491	0	0.0293161	0.0218727	0.215518	0.202706	0	0.00608262	0	0.0094801	0	0.00271624	0	0	0	0	0	0.00632904	0.00941892	0	0.00323288	0.0194085	0.242934	0.0233448	0.0114382
YDR111C	chrIV	0.00309807	0.00675291	0	0	0	0	0.00291188	0.0229998	0	0.0069292	0.00428646	0.00303068	0.637921	0.00294394	0	0	0	0	0	0.0764031	0	0	0	0	0.00503616	0.0110904	0	0	0	0	0.0029252	0.0187375	0.259594	0.029728	0.0215818
YDR113C	chrIV	0.0356403	0	0.0102627	0	0	0.302249	0.0032153	0	0.00746915	0	0.0357351	0.00375189	0.00874215	0	0	0	0	0.0114375	0	0	0.188272	0	0	0	0	0	0	0	0.0810598	0	0	0.00711355	0	0	0
YDR115W	chrIV	0.0356403	0	0	0	0	0.302249	0.0032153	0.00304623	0.00746915	0	0.0357351	0.00375189	0	0	0	0	0	0.0114375	0	0.014774	0.188272	0	0	0	0	0	0	0	0.0810598	0	0	0.00711355	0	0	0
YDR116C	chrIV	0	0	0	0	0	0	0.0049485	0	0.00847249	0.00252328	0.00868195	0.00238425	0	0	0	0	0	0	0	0.00408645	0	0	0	0	0.0238721	0	0	0	0	0	0	0.00611727	0.0505226	0	0
YDR117C	chrIV	0.0369995	0	0	0	0	0.0306874	0.00250776	0	0.0114255	0.00654493	0	0.00498172	0	0	0	0	0	0	0	0	0.00405368	0	0	0	0	0	0	0	0	0	0	0.0091982	0.100691	0.0071157	0
YDR118W	chrIV	0.0369995	0	0	0	0	0.0306874	0.00274132	0	0	0	0.00717766	0.00498172	0	0	0	0	0	0.00395013	0	0	0.00405368	0	0	0	0	0	0	0	0	0	0	0.00320778	0	0	0
YDR119W	chrIV	0.0289947	0	0	0	0.00466191	0	0.00354819	0	0	0.0113683	0.00979142	0	0	0	0	0	0	0.0201254	0	0	0.00379355	0.00607691	0	0	0	0	0	0.00360581	0.0109887	0	0	0.0142469	0.250217	0.0341685	0.028117
YDR119W-A	chrIV	0	0	0	0	0	0	0.00455852	0.0428857	0	0	0.0139453	0	0	0	0	0	0	0.0261246	0	0	0	0	0	0	0	0	0.00498679	0.0170192	0	0.0540602	0	0.00896973	0.0985343	0.0069965	0
YDR120C	chrIV	0.0306449	0.261955	0.00253677	0	0	0.0080434	0	0	0.00332307	0.00232015	0.00648058	0	0	0	0.269195	0.211906	0	0.00435676	0	0	0	0	0	0.00303999	0	0	0	0.00548327	0	0	0.00350863	0.0210464	0.263595	0.0253163	0.0123772
YDR121W	chrIV	0.0870528	0.261955	0.0254093	0	0	0.00362014	0	0	0.0110089	0.00232015	0.0182531	0	0	0	0.269195	0.211906	0	0.0196388	0	0	0	0	0.764378	0.00710155	0	0	0	0	0	0	0.00350863	0.0210464	0.263595	0.0253163	0.0123772
YDR122W	chrIV	0.0553652	0	0.215773	0	0	0.0111952	0.00393131	0.00526189	0	0	0.00962029	0.00244139	0	0	0	0	0	0	0.207034	0.00320739	0	0.0920004	0	0	0.0366641	0	0	0.00880825	0	0	0	0.00419675	0.03426	0	0
YDR123C	chrIV	0.00866336	0	0.00248266	0	0	0.00567505	0	0	0.0159709	0.00416081	0.00707425	0	0	0	0.00615695	0.00740597	0	0	0.00320749	0.00507009	0	0	0	0	0	0	0	0	0.00439831	0.00256583	0	0.00487501	0.0402328	0	0
YDR124W	chrIV	0.00512423	0	0.00248266	0	0	0.00324192	0	0	0.0159709	0.00416081	0.00301617	0.0038838	0	0	0.00615695	0.00740597	0	0.00899329	0.00320749	0.00507009	0	0	0	0.00276103	0	0	0	0.00814408	0	0.00256583	0	0.00487501	0.0402328	0	0
YDR125C	chrIV	0	0	0	0	0	0	0.00288492	0	0	0	0.00693721	0	0	0	0	0	0	0.00433819	0	0.00304195	0	0	0.00471478	0.0113262	0	0	0	0	0	0	0	0.00918985	0.101156	0.00720053	0
YDR126W	chrIV	0	0	0	0	0	0	0.00288492	0	0	0	0.0326315	0.00432483	0	0	0	0	0	0.0119986	0	0	0	0	0.00471478	0.0113262	0	0	0	0	0	0	0	0.00918985	0.101156	0.00720053	0
YDR127W	chrIV	0.0259314	0	0	0	0	0.334578	0.00589473	0	0.00503188	0.0162985	0.0649596	0.00309637	0	0	0	0	0	0.0318323	0	0	0	0	0	0.00425923	0	0	0	0	0	0.0033058	0	0.0069406	0.0766221	0.00546483	0
YDR128W	chrIV	0	0	0.383963	0	0	0	0	0	0	0	0.0117273	0	0	0.00332916	0	0	0	0.00297899	0	0.00240762	0	0	0.00248881	0	0.0174159	0	0	0.00708744	0.00392967	0	0	0	0	0	0
YDR129C	chrIV	0	0.0279077	0	0	0	0	0.00485018	0.00319485	0.00393332	0.00263041	0.00761758	0	0	0	0	0	0.00606873	0.0155093	0	0	0	0	0	0.00445895	0	0	0	0	0.00548086	0.0131376	0	0.00302427	0	0	0
YDR130C	chrIV	0.0641525	0.975389	0.00549928	0	0	0	0	0	0	0.0390254	0.00429698	0.0113254	0	0	0.00492445	0.00582329	0	0.00738502	0	0	0.0023653	0	0	0.00572676	0	0.0112295	0	0.0053339	0	0	0	0	0	0	0
YDR131C	chrIV	0.00598427	0.0112285	0.0131164	0	0	0.0118975	0.00605115	0	0	0	0.00489183	0.0035986	0	0	0	0	0	0.00243179	0	0	0	0	0.0022282	0.00511354	0	0	0	0	0	0	0	0.00624653	0.0512099	0	0
YDR132C	chrIV	0	0	0.00927035	0	0	0	0	0	0	0	0.0500018	0.00314678	0	0	0	0	0	0.0190812	0	0	0	0	0	0.00246277	0.016934	0	0	0	0	0	0	0.0070296	0.0578496	0	0
YDR135C	chrIV	0.185067	0	0	0	0	0.0586597	0.00406619	0	0	0	0.0107011	0	0.00974873	0	0	0	0	0.00456014	0	0	0	0	0	0	0.00471174	0	0	0	0	0	0	0.00305035	0	0	0
YDR137W	chrIV	0.185067	0	0	0	0	0.0586597	0.00406619	0	0	0	0.0107011	0	0.00974873	0	0	0	0	0.00456014	0	0	0	0	0	0.0028636	0.00471174	0	0	0	0	0	0	0.00305035	0	0	0
YDR138W	chrIV	0	0.155163	0.0339222	0	0	0	0.002334	0	0	0.00227858	0	0	0	0	0	0	0	0	0	0	0	0	0	0.00225541	0	0	0	0	0	0	0	0	0	0	0
YDR139C	chrIV	0.00421582	0	0.00647454	0	0	0	0.00556647	0	0	0.00380182	0.0118273	0	0	0	0.00257525	0.00381736	0	0.00349415	0	0.00472614	0	0	0	0	0	0	0	0	0	0	0	0.0033739	0	0	0
YDR140W	chrIV	0	0.0232157	0.00647454	0.00478813	0	0	0.00537421	0	0	0	0.0118273	0	0	0	0.00257525	0.00381736	0	0.00349415	0	0	0	0	0	0	0.00547762	0	0	0	0	0.00314182	0	0	0	0	0
YDR141C	chrIV	0	0	0.00820875	0	0	0.00261359	0.00804608	0	0.0714119	0.0154563	0.0108882	0.00368322	0	0	0	0	0	0.00974257	0	0	0.201444	0	0	0.0176577	0	0	0	0.00654699	0.0154026	0	0	0.00411702	0	0	0
YDR142C	chrIV	0	0.465435	0	0.00253666	0	0	0.00485808	0	0	0.0327732	0.0510265	0.0146416	0	0	0	0	0	0.0206381	0	0.00220681	0	0	0	0.0065461	0	0	0	0	0	0	0	0.00720224	0.0799248	0.00573935	0
YDR143C	chrIV	0.180281	0	0.651314	0	0	0	0	0.00232414	0.0223237	0.0512363	0.0125005	0.00299399	0	0.0136193	0	0	0	0.0180651	0	0.0034644	0	0	0.0211071	0.00387599	0	0	0	0	0	0	0	0.00767385	0	0	0
YDR144C	chrIV	0.175319	0.901503	0.929858	0	0	0.266163	0.00334091	0	0.00272741	0	0.00256694	0.00717315	0	0	0	0	0	0.00444171	0.00283739	0.00827577	0	0	0	0.00390883	0.0198816	0	0	0	0	0	0.00312909	0.0265461	0.464535	0.0560073	0.0441751
YDR145W	chrIV	0.175319	0.901503	0.929858	0	0	0.266163	0.00334091	0	0.00272741	0	0.00288524	0.0298898	0	0	0	0	0	0.00444171	0.00283739	0.00827577	0	0	0	0.00390883	0.00941949	0	0	0	0	0	0.00312909	0.0265461	0.464535	0.0560073	0.0441751
YDR146C	chrIV	0	0	0.155177	0	0	0	0.00511628	0.00362633	0.00379073	0.00242289	0.00294814	0.00416365	0	0	0	0	0	0.00462544	0	0	0	0.0209214	0.35285	0	0	0	0	0	0	0	0	0.00777362	0.0643533	0	0
YDR147W	chrIV	0	0	0.0316512	0	0	0.00299186	0.00360431	0.00362633	0.00379073	0.00242289	0.00294814	0	0	0	0	0	0	0.00462544	0	0	0	0.00262256	0.35285	0.0104908	0	0	0	0	0	0	0	0.00286898	0	0	0
YDR148C	chrIV	0	0.281634	0	0	0	0	0.00233761	0.0221841	0	0	0	0.00627909	0	0	0	0	0.00424597	0	0	0	0	0	0	0	0	0.099094	0	0.00491837	0	0	0	0.010187	0.0848962	0	0
YDR150W	chrIV	0.0303744	0.281634	0	0	0	0.202055	0.00288902	0.0221841	0	0	0.0118552	0.00627909	0	0	0	0	0.00424597	0.0230026	0	0	0	0	0	0	0	0.099094	0	0.00491837	0	0	0	0.010187	0.0848962	0.00538799	0
YDR151C	chrIV	0	0	0.746462	0	0	0	0.00526905	0	0.00524303	0.0338992	0.00383591	0.00549335	0	0	0	0	0	0.00614952	0	0	0	0	0	0.00641814	0	0	0	0	0	0	0	0	0	0	0
YDR152W	chrIV	0	0	0.746462	0	0	0	0.00526905	0	0	0.0338992	0.00383591	0.00549335	0	0	0	0	0	0.00614952	0	0	0	0	0	0.00641814	0.00427193	0	0	0	0	0	0	0	0	0	0
YDR153C	chrIV	0	0	0.093349	0.00255264	0	0	0	0.00479406	0.00281259	0.098796	0.0142987	0.00422224	0	0	0	0	0.00418899	0	0	0.00335743	0	0.109836	0	0	0.00661685	0	0.00813207	0	0	0	0	0.00621407	0.0514573	0	0
YDR155C	chrIV	0.0704792	0.0180363	0.880998	0	0	0.00309905	0.00473923	0.0580239	0.0084931	0.199265	0.0100767	0.00471042	0	0.00391439	0.00498774	0.00615149	0	0.0047752	0.0032208	0.00276072	0	0.169433	0	0	0	0.00907331	0.00402669	0.0207602	0	0	0	0	0	0	0
YDR156W	chrIV	0.0704792	0.00848507	0.880998	0	0	0.00309905	0.00473923	0.0580239	0.0084931	0.199265	0.0100767	0.00471042	0	0.00391439	0.00498774	0.00615149	0	0.0047752	0.0032208	0.00276072	0	0.169433	0	0	0	0.00907331	0.00402669	0.0207602	0	0	0	0	0	0	0
YDR158W	chrIV	0.115951	0	0.0849403	0	0.00287726	0	0	0.0263205	0	0	0.00414968	0.00336072	0	0	0	0.00239856	0.0024848	0	0.0213757	0.0104188	0	0.00675668	0	0.00468417	0.0177942	0	0	0.00324726	0	0	0.00243229	0.0158535	0.218894	0.0249727	0.0180586
YDR159W	chrIV	0	0	0	0	0.002758	0	0	0	0	0	0.00349192	0.00660982	0	0	0	0	0	0	0.0031335	0.00424989	0	0	0	0	0	0	0	0	0	0	0	0.00875194	0.0960124	0.00682164	0
YDR160W	chrIV	0	0	0.33603	0	0	0	0	0	0.00473086	0.00458164	0.0263918	0	0	0.00399442	0	0	0.00334711	0.021678	0	0.00975067	0	0	0	0	0	0	0	0	0	0.0103222	0	0.00379138	0	0	0
YDR161W	chrIV	0	0	0.878231	0	0.0106395	0	0	0	0	0.031495	0.0184283	0.0168326	0	0	0.0362941	0.0361588	0	0.00879105	0	0	0	0	0	0.00305344	0	0	0	0	0	0	0.00328223	0.0195396	0.244368	0.0234391	0.0114531
YDR162C	chrIV	0.00323825	0	0	0	0	0	0	0	0.0417904	0	0.00280218	0.0064087	0	0	0	0	0	0	0.00254167	0.00709938	0	0.00261757	0	0	0.00623331	0	0	0.00640345	0	0	0	0.00563267	0.0465703	0	0
YDR163W	chrIV	0	0	0.00788791	0	0	0	0	0	0.0417904	0	0.00829225	0.0064087	0	0	0	0	0	0.00727503	0	0	0	0	0	0	0	0	0	0	0	0	0	0.00482386	0.0396954	0	0
YDR164C	chrIV	0.0439186	0.149006	0	0	0	0.00416236	0	0.00282825	0.00673714	0.350509	0.0025577	0.00505212	0	0	0.0245895	0.0278739	0	0.00612913	0	0	0	0	0	0	0.0134228	0	0	0	0.00476469	0	0.00232025	0.0115404	0.0959136	0	0
YDR165W	chrIV	0.0439186	0.149006	0	0	0	0.00416236	0	0.00282825	0.00673714	0.350509	0.0025577	0.00505212	0	0	0.0245895	0.0278739	0	0.00612913	0	0	0	0	0	0	0.0134228	0	0	0	0	0	0.00232025	0.0115404	0.0959136	0	0
YDR166C	chrIV	0	0	0	0	0.0043392	0	0.00439063	0.0153041	0	0	0	0	0	0	0	0	0	0	0	0.00225439	0	0	0	0	0	0	0	0	0	0	0	0.00293107	0	0	0
YDR167W	chrIV	0	0	0	0	0.0043392	0	0.00255074	0.0153041	0	0	0	0.00556768	0	0.00438847	0.00288915	0.00284749	0	0	0	0	0	0	0	0	0	0	0	0	0	0	0	0.00522898	0.042876	0	0
YDR168W	chrIV	0	0.0215847	0	0	0	0	0.00434658	0	0	0	0.00624862	0	0	0	0	0	0	0.0062576	0	0.00225439	0	0	0.0183069	0	0	0	0	0	0	0	0	0.0053416	0.0442146	0	0
YDR169C	chrIV	0.623632	0.965889	0.00232229	0	0	0.00590054	0	0	0	0	0.00264695	0	0	0	0	0	0.00410666	0.00234393	0	0.00360658	0.00280175	0	0	0.00532578	0	0	0	0.00591976	0	0	0	0	0	0	0
YDR170C	chrIV	0.00910305	0	0.0207458	0	0	0	0.00242123	0.00341782	0.00403724	0	0.0182158	0	0	0	0	0	0.00325108	0.0157167	0.00620457	0	0	0	0.0198517	0	0	0.00602725	0.0381848	0	0	0	0	0.0029888	0	0	0
YDR171W	chrIV	0.162837	0	0.00653249	0	0	0.00625841	0	0.0144926	0.00840976	0	0.00543288	0.00237675	0	0	0	0	0	0.00698203	0	0	0	0.0208265	0	0.00385182	0	0	0	0	0	0.0034203	0	0.00531278	0.0438495	0	0
YDR172W	chrIV	0.0298889	0.597149	0.0502741	0	0	0.39157	0.00469271	0	0	0.480388	0.0126783	0	0	0	0	0	0	0.00248061	0	0.00328338	0	0	0	0	0	0	0	0	0	0	0	0.00842405	0.104824	0.00996963	0.0048203
YDR173C	chrIV	0	0	0.43984	0	0	0	0.00555906	0	0.00677303	0	0.00423395	0.00257553	0	0	0	0	0	0	0.00226984	0.00267267	0	0	0	0	0	0	0	0.00261995	0	0	0.00248106	0.0153993	0.204202	0.021861	0.0141028
YDR174W	chrIV	0	0	0.43984	0	0	0	0.00555906	0	0.00677303	0.0496015	0.00423395	0.00597549	0	0	0	0	0	0	0	0.00434956	0	0	0	0	0	0	0	0.00261995	0	0	0.00248106	0.0153993	0.204202	0.021861	0.0141028
YDR175C	chrIV	0.00855844	0.661591	0.00502236	0	0	0.00846818	0.00585461	0	0.0292716	0.00473934	0.0022589	0	0	0	0	0	0	0	0	0	0	0	0.0114708	0.00442625	0	0	0	0	0	0	0	0.004779	0.0390966	0	0
YDR176W	chrIV	0.00855844	0.661591	0.0517653	0	0	0.00846818	0.00680637	0	0.00328356	0	0	0	0	0	0	0	0	0.00545403	0	0	0	0	0.0114708	0.00442625	0	0	0	0	0	0	0	0	0	0	0
YDR177W	chrIV	0.031561	0.367113	0	0.00226029	0	0.00309286	0	0	0.00392915	0	0.00552358	0.0046561	0	0.00222818	0	0	0	0.00245072	0	0	0	0	0	0.00375038	0	0	0	0.00659761	0	0	0.00256292	0.0202878	0.372417	0.0454651	0.0366907
YDR178W	chrIV	0.216787	0.012572	0	0	0	0.0047146	0.00421999	0	0	0	0.00957617	0	0	0	0	0	0	0.013718	0.00450506	0.00480247	0	0	0	0	0	0	0.0193946	0	0	0	0	0.014352	0.188632	0.019982	0.0127111
YDR179C	chrIV	0.0217086	0	0	0	0	0.0218752	0	0	0	0.00243476	0.012589	0.00227402	0	0.00584259	0	0	0.00516647	0.00817749	0	0	0	0	0	0.00287979	0.00454859	0	0	0	0	0	0	0.00511214	0.0421499	0	0
YDR179W-A	chrIV	0.0463036	0	0	0	0	0	0.00446995	0	0.00442796	0.00555604	0.016549	0.00227402	0	0.00281924	0.0040534	0	0	0.0145772	0	0	0	0	0	0.0178818	0	0	0	0	0	0	0	0.00349673	0	0	0
YDR180W	chrIV	0.0297512	0	0	0	0	0.0224608	0.00460997	0.00221746	0.22808	0.00319998	0.00447458	0.00394816	0	0.0621163	0	0	0.00360427	0.00376583	0	0	0	0	0.20941	0.00251985	0	0.00302847	0	0	0	0	0	0.0112473	0.123476	0.00879036	0
YDR181C	chrIV	0.0558006	0	0.0118331	0	0.00246602	0	0	0	0	0.0067702	0.00852213	0.00530893	0	0	0	0	0	0	0	0	0	0	0	0	0	0	0	0.00350048	0	0	0	0.00277443	0	0	0
YDR182W	chrIV	0.0558006	0	0.00234333	0	0	0.124903	0	0	0	0.00444307	0.00852213	0.00382165	0	0	0	0	0	0	0	0	0	0	0	0	0	0	0	0.00350048	0	0	0	0	0	0	0
YDR183W	chrIV	0.0377245	0.00284639	0	0.00622335	0	0.0794903	0	0	0.0821114	0.00553653	0.00943263	0	0	0	0	0	0	0.0181292	0	0	0	0	0	0.00894229	0	0	0	0	0	0	0	0.0028737	0	0	0
YDR184C	chrIV	0.0331365	0	0	0.00369877	0.0119472	0.0058442	0.00399564	0	0	0.0209279	0.0066579	0.00562658	0	0	0.149489	0.0837401	0	0	0	0	0	0	0	0	0	0	0	0.00861428	0	0.0944217	0.00351438	0.0235439	0.314133	0.0337866	0.0218429
YDR185C	chrIV	0.0236279	0.00311574	0.0456367	0	0	0.0189009	0	0	0	0	0.00575587	0	0	0	0	0	0.00240028	0.00626463	0	0	0.00230228	0	0	0.00806714	0	0	0.00833006	0	0.00550386	0	0	0.0127744	0.176204	0.0200857	0.0145145
YDR186C	chrIV	0.468181	0.858963	0	0	0	0.0249697	0.00440691	0.00977552	0.00960252	0.165057	0.0088314	0.0289535	0.684618	0	0	0.00305795	0	0	0	0.0817406	0.00708435	0.00247917	0	0.00283543	0.00694364	0	0	0.00469347	0	0	0	0.0037985	0	0	0
YDR188W	chrIV	0.468181	0.858963	0	0	0	0.0249697	0.00440691	0.00977552	0.00960252	0.165057	0.0088314	0.0289535	0.684618	0	0	0.00305795	0	0	0	0.0817406	0.00708435	0.00247917	0	0.00283543	0.00694364	0	0	0.00469347	0	0	0	0.0037985	0	0	0
YDR189W	chrIV	0.0466143	0	0.00770595	0.0978906	0	0.0325043	0	0	0	0	0.0265784	0	0	0.0170015	0.00278679	0.00398354	0	0.018555	0	0	0	0	0	0.00437921	0	0	0	0	0	0	0	0.0149438	0.197735	0.0211269	0.0136296
YDR190C	chrIV	0.0481466	0	0.765175	0	0	0.00369669	0	0.129005	0	0.0306261	0.0124268	0.112971	0	0	0	0	0.0114012	0	0	0.0137739	0.0867995	0	0.938657	0.00302889	0.0106891	0	0	0.0159967	0.0338184	0.169808	0.00348785	0.0132253	0.0597854	0	0
YDR191W	chrIV	0	0	0.765175	0	0	0.00260043	0	0	0	0.0306261	0.0124268	0.112971	0	0	0	0	0	0	0.00417815	0.0137739	0.0867995	0	0.938657	0	0	0	0	0	0.0338184	0.169808	0.00348785	0.0132253	0.0542451	0	0
YDR192C	chrIV	0.0089754	0	0	0	0.00398541	0	0	0	0.00282866	0.072101	0.0297605	0.0100043	0	0	0	0	0	0.0338618	0	0	0	0	0	0	0	0	0	0	0	0	0	0.0119376	0.15824	0.0169356	0.0109029
YDR194C	chrIV	0.0293979	0.982049	0	0	0.0096314	0	0.00297358	0.0435806	0.0266857	0.137833	0.0466583	0	0	0	0	0	0	0.0416001	0.0217826	0.00945743	0	0	0	0	0	0	0	0.00558869	0	0	0	0.00398304	0	0	0
YDR194W-A	chrIV	0	0.982049	0.0136247	0	0	0	0	0	0	0.137833	0.0186315	0	0	0	0	0	0	0.0044193	0	0	0	0	0	0	0	0	0	0	0	0.00427754	0	0	0	0	0
YDR195W	chrIV	0.0293979	0.982049	0	0	0	0	0.00297358	0.0435806	0.0266857	0.137833	0.0186315	0	0	0	0	0	0	0.00634079	0.0217826	0.00945743	0	0	0	0	0	0	0	0	0	0	0	0.00398304	0	0	0
YDR196C	chrIV	0	0.00467074	0.138079	0.0420085	0	0	0.00535443	0	0	0.00312634	0.0099666	0.00601574	0	0	0	0	0	0.00409758	0	0	0	0	0	0	0	0	0	0	0	0	0	0.0156078	0.278215	0.0337413	0.0271208
YDR197W	chrIV	0	0	0.138079	0.0420085	0	0	0	0	0	0.00312634	0.0099666	0.00601574	0	0	0	0	0	0.00409758	0	0.00261582	0	0	0	0	0	0	0	0	0	0	0	0.0156078	0.278215	0.0337413	0.0271208
YDR198C	chrIV	0	0	0	0.0589558	0	0.00502046	0.00797094	0	0.00442187	0.00839156	0.00903007	0	0	0	0	0	0	0.013556	0	0	0	0	0	0	0.00243759	0	0	0.00797343	0	0	0	0.0111097	0.129257	0.0122531	0.00589437
YDR200C	chrIV	0.0471081	0	0	0	0	0.0252472	0.00447025	0.00265868	0	0	0.00461281	0	0	0	0	0	0	0	0	0.00311115	0	0	0	0.00235909	0	0.00474846	0	0.00741924	0	0	0	0.00320403	0	0	0
YDR201W	chrIV	0	0.029962	0	0	0	0.00230708	0.00447025	0.0203184	0	0	0.00461281	0	0	0.00418623	0.00245682	0	0.0104276	0	0	0	0	0.00292734	0	0.00235909	0.00374581	0.00474846	0.00904317	0.00929079	0	0	0	0.00299264	0	0	0
YDR202C	chrIV	0.00423363	0.00971405	0.00330965	0	0	0.00333063	0.00424634	0.00675316	0.00284098	0	0.00643724	0.00241951	0	0	0	0	0.00284816	0.00440989	0.002626	0.00717974	0	0	0	0	0.0255057	0	0	0	0	0	0	0.0034679	0	0	0
YDR204W	chrIV	0	0	0	0	0	0	0.00424634	0	0	0.0214059	0.00643724	0.00241951	0	0	0.0172908	0.0268803	0	0.00440989	0.00312629	0.00717974	0	0	0	0	0	0	0	0	0	0	0	0.0034679	0	0	0
YDR205W	chrIV	0	0.577122	0	0	0	0	0.00265485	0	0	0	0.0251727	0.00245527	0	0	0	0	0	0.040221	0	0.00227192	0	0	0	0.00611636	0	0.00454386	0	0.00720544	0	0	0	0	0	0	0
YDR206W	chrIV	0	0.372022	0	0	0	0	0.00366364	0	0.00237794	0.00923105	0.00808971	0	0	0.00240198	0.00250872	0.00263402	0	0.00388896	0	0	0	0	0	0	0.0241696	0	0	0	0	0	0	0.0112191	0.124228	0.0089193	0
YDR207C	chrIV	0.017551	0.800941	0.206365	0	0	0.0129127	0.00425129	0.00847362	0.0356503	0	0	0.0023235	0	0	0	0	0.00786606	0	0.00597133	0.0149948	0	0.00232046	0	0.00357077	0.0201896	0	0	0.0224479	0	0.00389284	0	0.0104115	0.144407	0.0165603	0.0120374
YDR208W	chrIV	0.304354	0.800941	0.206365	0	0	0.0129127	0	0.00847362	0.0356503	0	0	0.0023235	0	0	0	0	0.00786606	0	0.00597133	0.0149948	0	0.00232046	0	0.00357077	0.0201896	0	0	0.0224479	0	0.00389284	0	0.0104115	0.144407	0.0165603	0.0120374
YDR210W	chrIV	0.00250602	0	0	0.00830234	0.0304249	0	0	0.00235105	0.00707726	0	0.00955197	0.0199615	0	0.00292391	0	0	0	0.0110286	0	0.005161	0	0	0	0.00447548	0	0	0	0	0.00491189	0	0	0.0163594	0.225421	0.0256807	0.0185782
YDR211W	chrIV	0.0702472	0.0082135	0	0.129554	0.00291383	0.185755	0.00546899	0	0	0.00453923	0.0119097	0	0	0	0	0	0.00385254	0.00282711	0	0	0	0	0	0.00312869	0	0	0	0.0146802	0	0.00265776	0.00277768	0.0167237	0.261336	0.0357001	0.0325076
YDR212W	chrIV	0	0	0.0143905	0	0	0	0	0	0	0.00518562	0.0118456	0.00277357	0	0	0	0	0	0.00920216	0	0	0	0	0.00434	0.00268296	0	0	0	0.00640668	0	0	0	0.0172714	0.239489	0.0284889	0.02251
YDR213W	chrIV	0.0292013	0	0.00289088	0.00649967	0	0.067707	0	0.00695608	0.00561946	0	0.00998494	0.00462012	0	0	0	0	0.00383444	0.0133113	0.0489997	0	0.00801826	0	0	0	0.0198819	0	0	0.00284474	0	0	0	0.00664362	0.0550651	0	0
YDR214W	chrIV	0	0	0.0293233	0.288608	0.0045374	0	0.00385366	0	0.00365056	0.00419513	0.0980873	0	0	0	0	0	0	0.0328175	0	0.0210755	0	0	0	0	0	0	0	0.00226516	0.00466002	0	0.00297799	0.02176	0.34668	0.0473379	0.0430893
YDR216W	chrIV	0.305506	0.0224986	0.0161534	0	0	0	0.00518719	0.0886659	0.00697441	0	0.00258811	0	0	0.00230575	0	0	0.00386177	0.00222907	0.0234857	0.00588989	0	0.0374532	0	0.00269113	0.01927	0.0723815	0.00288536	0.00814043	0	0	0	0.00369068	0	0	0
YDR217C	chrIV	0.0204689	0	0	0	0	0.00695424	0.00262871	0.0023064	0	0.158447	0.00778245	0.00299303	0	0	0.00246443	0.00272952	0	0.0825328	0	0	0	0	0	0.004974	0.00495567	0	0	0	0	0.0292611	0	0.00651196	0.0533775	0	0
YDR218C	chrIV	0.0033972	0	0	0	0	0.00970979	0	0	0.063487	0.00469483	0.0323265	0.00296598	0	0	0	0	0	0.0240588	0.00251109	0	0	0	0	0	0.00295804	0	0	0	0	0.0434653	0	0.00787747	0.0652331	0	0
YDR219C	chrIV	0.00608142	0	0.768705	0	0	0	0	0.00873353	0	0	0.00439404	0	0	0	0	0.0028978	0	0	0.00311585	0	0	0.0157309	0	0	0.0232286	0	0	0	0	0	0	0.00271934	0	0	0
YDR221W	chrIV	0	0	0.768705	0	0.00299259	0	0.00264778	0	0	0.00890682	0.00439404	0	0.0158567	0	0	0.0028978	0	0	0	0.00491858	0	0	0.00244163	0	0	0	0	0	0	0	0	0	0	0	0
YDR222W	chrIV	0.0261261	0.843317	0.0027235	0.142312	0.00700883	0.0200256	0.00924512	0	0.570889	0.00456565	0.00439818	0.0080556	0	0.0290797	0	0	0.00595535	0.00946476	0.00264729	0.00858143	0	0	0	0	0.064258	0.0698677	0	0	0	0	0.00408572	0.0205938	0.266601	0.0363176	0.0347968
YDR223W	chrIV	0.00482255	0.00256192	0.12017	0	0.00454641	0	0.0026773	0	0.0045691	0	0.00433951	0.00301159	0	0	0	0	0	0.00955612	0	0	0	0	0	0.01282	0	0	0	0	0	0	0	0.0127163	0.167742	0.0178317	0.011383
YDR224C	chrIV	0.326034	0	0	0	0	0.0162091	0.00752115	0.00405267	0.371805	0	0.00839893	0.00598281	0	0	0	0	0.00436376	0.010551	0	0	0	0	0	0.0088481	0	0	0	0	0	0	0	0.00776897	0.0637269	0	0
YDR225W	chrIV	0.326034	0	0	0.0112478	0	0.0162091	0.00752115	0.00405267	0.371805	0	0.0178457	0.00598281	0	0	0	0	0.00436376	0.0099584	0	0	0	0	0	0	0	0	0	0	0	0	0	0.00776897	0.0637269	0	0
YDR226W	chrIV	0.191427	0	0.0089725	0	0	0	0	0.00251586	0	0.00494864	0.04334	0.00445714	0	0	0	0	0.00908557	0.0932845	0	0.0184166	0	0	0	0.00505512	0.0232481	0	0.0154079	0	0	0	0	0.0108787	0.135588	0.0129245	0.00625185
YDR227W	chrIV	0.00430946	0.358556	0	0	0	0.00546385	0	0	0	0.0038302	0.00647835	0	0	0	0	0	0	0.00227131	0	0.00711262	0	0	0	0	0	0	0	0	0	0	0	0.00699776	0.0766207	0.00547459	0
YDR228C	chrIV	0	0	0.703143	0	0	0.0073718	0	0	0.00399485	0.00465744	0.0133276	0.00281833	0	0	0	0	0	0.0077176	0	0.0029134	0	0	0	0	0	0	0	0	0	0	0.0035571	0.0199758	0.221955	0.0159249	0
YDR229W	chrIV	0.00447378	0	0.00241043	0	0	0	0	0	0	0	0.0133276	0.00285412	0	0	0	0	0	0.0077176	0	0.0029134	0	0	0	0.00493806	0	0	0	0	0	0	0	0.00591065	0.0489727	0	0
YDR231C	chrIV	0.0833959	0	0.0860222	0	0	0.0337715	0.00407322	0.111063	0	0.0270601	0.0136187	0.00660508	0	0.00475547	0	0	0.00402521	0.0406543	0	0.0396359	0	0.00276004	0	0	0.0250818	0	0	0	0.00755029	0	0	0.0138434	0.183901	0.019739	0.0127575
YDR232W	chrIV	0.0833959	0	0.269278	0	0	0.0286796	0.00588232	0.111063	0	0.0270601	0.0127292	0.00660508	0	0	0.00403329	0.00329315	0.00857284	0.0103731	0	0.0396359	0.00416765	0	0	0.00511761	0.00404681	0	0	0.0229286	0.00755029	0	0	0	0	0	0
YDR233C	chrIV	0	0.936699	0.0228735	0	0	0.00347496	0.00449426	0	0.194757	0.416965	0.0539977	0.0165666	0	0	0	0.00314679	0	0.0164424	0	0.00339231	0.00360626	0	0	0.00272079	0	0.021754	0	0.0037165	0.00277005	0	0.00233799	0.0164383	0.218657	0.023509	0.0152036
YDR234W	chrIV	0	0.936699	0.0228735	0	0	0.00347496	0.00449426	0	0.194757	0.416965	0.0539977	0.0165666	0	0	0	0.00314679	0	0.0164424	0	0.00339231	0.00360626	0	0	0.00272079	0	0.021754	0	0.0037165	0.00277005	0	0.00233799	0.0164383	0.218657	0.023509	0.0152036
YDR235W	chrIV	0.00428852	0	0	0.00324324	0	0	0	0	0	0.00783666	0.0137228	0.0253425	0	0	0	0	0.00483807	0.0042506	0	0	0	0	0	0	0	0	0	0	0	0	0	0.00316827	0	0	0
YDR236C	chrIV	0	0	0.250496	0	0.0119459	0	0.00243613	0	0	0	0.00281636	0	0	0	0	0	0	0	0	0	0.00291482	0	0	0	0	0	0	0	0	0	0	0.00570381	0.046993	0	0
YDR237W	chrIV	0	0	0.250496	0	0.0119459	0.00588968	0.00243613	0	0	0	0.00281636	0	0	0	0	0	0	0	0	0	0.0174402	0	0	0	0	0	0	0	0	0	0	0.00570381	0.046993	0	0
YDR238C	chrIV	0.0259273	0	0.0294567	0	0	0.0681252	0	0	0.0300676	0	0.0029502	0.00294881	0	0	0	0	0.00375669	0.00637857	0	0	0	0	0	0.00241054	0	0.00467569	0	0	0	0	0	0.0137999	0.183297	0.019672	0.0126978
YDR239C	chrIV	0.0652485	0	0	0	0	0.0105826	0	0	0	0	0.0166589	0.0289794	0	0	0.0214939	0.0142421	0	0.00403108	0.00614714	0	0	0	0	0.00312047	0	0	0	0	0	0.00442773	0	0.00284158	0	0	0
YDR240C	chrIV	0.292092	0	0.00226736	0	0	0	0.00413314	0	0.0022485	0	0.022436	0	0	0	0.00642467	0.00847037	0	0.011306	0	0	0	0	0	0.00409907	0	0	0	0.00245971	0	0	0	0.0109384	0.121245	0.00871631	0
YDR242W	chrIV	0.462466	0.251598	0.00741664	0	0	0.00234678	0.00449546	0.0238553	0.00881237	0.00580041	0.0128824	0.00490425	0	0	0	0	0.00410349	0.0218952	0.00473413	0	0	0	0	0	0	0	0	0	0	0	0	0.00572005	0.0583696	0.00416488	0
YDR243C	chrIV	0.00979871	0	0.041623	0	0	0.00886221	0.00308931	0.00246143	0	0	0.00800817	0	0	0	0.00235481	0.0035089	0	0.0052163	0	0.00676397	0	0.00430339	0	0	0	0	0	0	0	0	0	0	0	0	0
YDR244W	chrIV	0.00979871	0	0.00931889	0	0	0.0036659	0.00308931	0.00246143	0	0	0.00800817	0	0	0	0.00235481	0.0035089	0	0.0052163	0	0.00676397	0	0.00430339	0	0	0	0	0	0	0.0105154	0	0	0.00283044	0	0	0
YDR245W	chrIV	0	0.965289	0	0.00645955	0	0	0	0	0.00815706	0.0206481	0.0116494	0.0431513	0	0	0	0	0	0.0355475	0	0	0	0	0	0.00387575	0.00323774	0	0	0	0	0	0.00222168	0.00833547	0	0	0
YDR246W	chrIV	0	0	0	0	0	0.00260369	0	0.00702799	0.00436086	0.00250668	0.00739253	0.00510167	0	0	0	0	0.00482482	0	0	0.002552	0	0.00256632	0	0	0	0	0	0	0	0	0	0.00592316	0.0488994	0	0
YDR246W-A	chrIV	0.197953	0	0	0	0	0.0141463	0.00484286	0	0	0	0.00436517	0	0.0108644	0	0	0	0	0.0034298	0	0	0	0	0	0	0	0	0	0	0	0	0	0.00698257	0.0576113	0	0
YDR247W	chrIV	0.307908	0	0.0113933	0	0	0.0452293	0.00291544	0.014802	0.00377023	0	0.00652427	0	0.0108644	0.00276402	0	0	0.0308174	0.00340328	0.0567287	0.0182163	0.0738826	0.0109997	0	0.00617428	0.0229917	0	0.00423654	0.0152084	0.00440892	0	0	0.00399726	0	0	0
YDR248C	chrIV	0	0	0	0	0	0	0.00246074	0.00976005	0.003199	0.00312937	0.0079118	0	0	0	0	0	0	0.0185679	0	0.00623563	0	0	0	0.00578831	0.0291763	0	0	0.00237624	0	0.00789108	0	0.00880025	0.0963379	0.00681944	0
YDR251W	chrIV	0.0545221	0	0	0	0	0.00970449	0	0.00325924	0.212355	0	0.00915235	0	0.00896127	0.00287126	0.0159524	0.0184411	0	0.00750345	0	0	0	0.00991525	0	0.00317171	0	0	0	0	0	0	0	0.00400675	0	0	0
YDR249C	chrIV	0.0187464	0	0	0.00272103	0	0.00267283	0	0.00325924	0.212355	0	0.00283945	0.0152544	0	0.00287126	0	0	0	0.00239663	0	0.00234165	0	0.00991525	0	0.00403294	0	0	0.00260613	0	0.00280422	0	0	0.0129993	0.171294	0.01824	0.0116741
YDR252W	chrIV	0.0354191	0	0.0053643	0.00374714	0	0.0057345	0	0	0	0	0.0145632	0	0	0	0	0	0	0.0119659	0.00221325	0.00659885	0	0	0	0.00813433	0.0161558	0	0	0	0	0.0242933	0	0.00758745	0.062885	0	0
YDR253C	chrIV	0	0	0.0822147	0	0	0	0.00329361	0	0	0	0.0265185	0.00406295	0	0	0	0	0	0.0154289	0	0.00502493	0.412718	0	0	0	0	0	0	0	0	0	0	0.00376261	0	0	0
YDR254W	chrIV	0	0	0.0822147	0	0	0	0.00927165	0	0	0	0.0265185	0.00406295	0	0	0	0	0	0.0154289	0	0	0.412718	0	0	0	0	0	0	0.0126452	0	0	0	0.00344048	0	0	0
YDR255C	chrIV	0.159781	0.0360768	0.0090849	0	0	0.0127578	0	0.00940501	0.0310176	0.00312365	0.00515253	0.0188787	0	0	0.0107382	0.00545942	0.00256282	0.0036064	0	0.00244473	0	0	0	0.00349848	0	0	0	0	0.00477299	0	0	0.0081001	0.0672692	0	0
YDR256C	chrIV	0.182586	0	0.00331046	0	0	0.00330029	0.00416624	0.00695378	0.0040279	0	0.0125504	0	0	0	0	0	0	0.00687052	0.00230351	0	0	0	0	0.00787097	0.0171579	0.00221757	0.00461722	0.0133933	0	0	0	0.00272354	0	0	0
YDR257C	chrIV	0	0	0.57302	0	0	0	0	0	0	0.0231173	0.00854204	0.00537981	0	0	0	0	0	0.00826918	0	0.00326941	0	0	0	0.00651224	0	0	0	0	0	0.0133661	0	0.00514644	0	0	0
YDR258C	chrIV	0.0422828	0	0	0.0595255	0	0.0428408	0.00416565	0	0	0.00511782	0.0179823	0.00850358	0.00360373	0.0034943	0.00257276	0.00334777	0.0144879	0.00656753	0	0	0	0	0	0	0	0.0958018	0	0	0	0	0	0.0130476	0.176926	0.0200656	0.014414
YDR259C	chrIV	0.00410575	0	0	0	0	0	0	0.0132617	0.009255	0.0109389	0.00347799	0.00221191	0	0.00631622	0	0	0.0165288	0	0.00228172	0.024775	0	0.0478376	0	0.00494648	0	0	0	0.0177451	0	0	0	0.00953668	0.10529	0.00750073	0
YDR260C	chrIV	0.0029083	0.0329897	0.00507091	0	0	0	0	0	0	0.0237201	0.0147144	0.0106062	0	0	0.0375208	0.0249253	0	0.00797626	0.00958548	0	0	0	0	0	0.00602129	0	0	0.00683239	0	0.0022779	0	0.0137547	0.188986	0.0214503	0.0154241
YDR261C	chrIV	0.128457	0.00998701	0.0121412	0	0	0	0.00473574	0	0.235504	0	0.00587933	0	0	0.00379713	0.00274976	0	0	0.0060913	0	0	0	0	0	0.0033609	0	0	0	0	0.00751279	0	0	0.00282016	0	0	0
YDR262W	chrIV	0.00228045	0.797594	0	0	0	0	0.00996839	0.00302399	0	0	0.0206894	0	0	0	0.013493	0.0124222	0	0.0188998	0	0	0	0	0	0.0153859	0	0.0541813	0.0162104	0	0	0.00283476	0.00388087	0.0218702	0.243625	0.0176061	0
YDR263C	chrIV	0.028623	0	0	0	0	0.238777	0.00415748	0	0	0.0227253	0.0298506	0.00602392	0	0	0	0	0	0.0138778	0	0	0	0	0.0057934	0	0	0	0	0	0.00222935	0	0	0.00242474	0	0	0
YDR264C	chrIV	0	0.00517056	0.0992441	0	0	0	0.00391791	0	0	0	0.00289883	0	0.543572	0	0	0	0.0027175	0	0	0	0	0	0	0	0	0	0	0.00571967	0	0	0	0	0	0	0
YDR265W	chrIV	0	0.00517056	0.0992441	0	0	0	0.00391791	0	0	0	0.00263692	0.00466104	0.543572	0	0	0	0.0081926	0	0	0	0	0	0	0	0	0	0	0	0	0	0	0.00810214	0.0664976	0	0
YDR266C	chrIV	0	0.0187414	0.0165417	0	0.00721575	0	0.00525023	0	0.0355134	0.00780224	0.00235422	0	0	0	0	0	0.00807315	0	0	0	0.0163502	0	0	0	0	0	0	0	0	0	0	0.0133424	0.245109	0.0294871	0.0234205
YDR267C	chrIV	0	0	0	0	0	0	0.00286354	0.00338729	0.00453039	0	0.00318575	0.00432695	0	0	0	0	0	0	0	0.01227	0.115804	0	0	0.00533326	0	0	0	0	0.0145557	0	0	0.00419851	0	0	0
YDR268W	chrIV	0	0.0535366	0	0	0	0	0.00408741	0.00338729	0.00453039	0	0.00318575	0.00432695	0	0	0	0	0	0	0	0.01227	0.115804	0	0.0097475	0.00533326	0	0	0	0	0.0145557	0	0	0.00419851	0	0	0
YDR270W	chrIV	0.0347854	0	0.0170105	0	0	0	0.00233468	0.00674484	0.230045	0	0.0115917	0.00274331	0	0	0.00852461	0.00839733	0.00299409	0.00497133	0.00687961	0.00479733	0	0.0029458	0.00220643	0.00698826	0.00420777	0	0	0	0	0	0	0	0	0	0
YDR272W	chrIV	0.0582704	0	0.330606	0	0	0	0.00263788	0	0	0.0565596	0.0083123	0.00524215	0	0	0	0	0	0.00353164	0	0.00256627	0	0	0	0.0025675	0	0	0	0	0	0	0	0.00839672	0.0696636	0	0
YDR273W	chrIV	0.0274971	0	0.239324	0	0	0.0071764	0.00428521	0	0.002706	0.00320125	0.00584356	0	0	0	0	0	0	0.00299577	0	0.00225578	0	0	0	0.00251769	0.0151771	0	0	0	0	0.0270557	0	0	0	0	0
YDR275W	chrIV	0.145564	0.687509	0.0035108	0.00690998	0	0	0.00395176	0.00331242	0.0747302	0	0.00355307	0	0	0	0.00367587	0.00247598	0.0061389	0.00281381	0.00406562	0.0612513	0	0	0	0	0	0.503621	0	0.00542581	0	0	0.00364193	0.026982	0.377432	0.0436914	0.032071
YDR276C	chrIV	0.328012	0	0.00345678	0	0	0	0.00401841	0.0278859	0.00415983	0.00482067	0.0203941	0.00396939	0.00225354	0.00345583	0.0040711	0.00580496	0	0.0124097	0	0.00676241	0	0	0	0	0.0102191	0.00428578	0	0.00595997	0	0	0	0.00651888	0.0532937	0	0
YDR277C	chrIV	0.0486736	0	0.0115877	0.00446884	0	0.0087122	0.00275896	0.0453903	0	0.0117989	0.00873121	0.00240589	0	0	0	0	0.00325808	0.00607855	0	0.00461417	0	0.00565158	0	0	0	0.0104505	0	0.00627439	0	0	0	0.0142136	0.237376	0.0364874	0.028664
YDR279W	chrIV	0.146165	0	0.0629438	0	0	0.116962	0	0	0.0265338	0.0563446	0.00437695	0.00397511	0	0.00345303	0.0200737	0.0218517	0	0	0	0.00294524	0	0	0.00339896	0.0108443	0	0	0	0.00927745	0	0	0	0.00866394	0.0945391	0.00667091	0
YDR280W	chrIV	0.00230384	0.95544	0.0430911	0	0.00738603	0	0	0	0.00377709	0.00934252	0.0189994	0.00225193	0	0	0.0110161	0.00572828	0.439008	0.00254692	0	0	0	0	0	0.00339907	0	0	0	0	0	0	0.00388904	0.0219143	0.244221	0.0176025	0
YDR281C	chrIV	0.301037	0	0	0	0	0.00752575	0.00285561	0	0	0	0.00595622	0.0022234	0.02566	0	0.0230117	0.0355924	0.00551509	0.00220897	0	0	0.0257876	0	0	0.00329555	0	0	0	0	0	0.120301	0	0.00962085	0.0797633	0	0
YDR282C	chrIV	0.00450695	0.0023253	0	0	0	0.00376889	0	0	0	0.0298871	0.00325114	0	0	0	0	0	0.00612099	0.00556158	0.0627316	0	0	0	0	0.00580397	0.0428922	0	0	0	0	0	0	0	0	0	0
YDR283C	chrIV	0	0.986622	0.0433144	0	0	0	0.00974409	0	0	0	0.00433045	0.00573519	0	0	0	0	0	0.0175194	0	0	0.0044113	0	0.00245593	0	0	0	0	0	0.00245976	0	0	0	0	0	0
YDR284C	chrIV	0.00431728	0.259306	0.262002	0	0	0	0	0	0	0	0.0425686	0.00335731	0	0	0	0	0	0.0386406	0	0	0	0.00244058	0	0.0102924	0.00675152	0	0	0	0.00351809	0.00329861	0.00257495	0.0144002	0.159295	0.011391	0
YDR285W	chrIV	0.134927	0.259306	0.262002	0	0	0.0029086	0.00318945	0	0	0	0.0425686	0.00280804	0	0	0	0	0	0.0386406	0	0	0	0.00244058	0	0.0102924	0	0	0	0	0.00351809	0	0.00257495	0.0144002	0.159295	0.011391	0
YDR286C	chrIV	0	0.00224711	0.012029	0	0	0	0.0029967	0	0.0334767	0	0.00310626	0.00281368	0	0	0	0	0	0.00885186	0.00227377	0	0	0	0	0.00331481	0.0062045	0.00270076	0	0.00747229	0.0029526	0.00455347	0	0.00284308	0	0	0
YDR287W	chrIV	0.00290777	0.00512867	0	0	0	0	0.00278143	0	0.00604124	0	0.00310626	0.00281368	0	0.00671605	0	0	0	0.00885186	0.00227377	0.0055395	0	0	0	0.00331481	0.0062045	0	0	0.00747229	0	0	0	0.00485466	0.0400186	0	0
YDR288W	chrIV	0.146156	0	0.0034211	0	0	0	0	0	0	0.00749151	0.00277878	0	0	0	0	0	0.0200557	0.0211999	0.00526009	0	0	0	0.00241622	0	0	0	0	0.00952799	0	0	0	0.00538555	0.044264	0	0
YDR289C	chrIV	0.00308078	0	0	0	0	0	0	0	0	0.0202221	0.0156748	0	0	0	0	0	0	0.0110571	0	0.00357602	0	0	0	0	0.0101827	0	0	0	0	0	0	0.00867458	0.0951726	0.00673924	0
YDR291W	chrIV	0	0	0	0	0	0	0.00311035	0	0	0.0202221	0.0156748	0	0	0	0	0	0	0.0110571	0	0.00287218	0	0	0	0	0	0	0	0	0	0	0	0.00739186	0.0612323	0	0
YDR292C	chrIV	0	0	0.0176815	0	0	0	0	0	0	0.00226443	0.0296565	0.00954546	0.0039379	0	0	0	0	0.0228965	0	0	0	0	0	0	0	0	0	0.00881681	0	0	0	0.00524502	0.0431347	0	0
YDR293C	chrIV	0.00709578	0	0.00393612	0	0	0	0	0	0.00598675	0.00294149	0.00788536	0	0	0	0	0	0.00819749	0.00318893	0	0	0	0	0	0	0	0	0	0	0	0.0450331	0	0.00583928	0.0478202	0	0
YDR294C	chrIV	0	0	0	0	0	0	0.00577364	0.00987046	0	0.0181319	0.0224521	0.00786533	0	0	0.00470568	0.00985028	0	0.0215364	0	0	0	0.00472772	0	0	0	0.0116876	0.0138624	0	0	0	0	0.00639666	0.0527897	0	0
YDR295C	chrIV	0	0.231637	0.00307934	0	0	0	0.00352622	0.0218852	0.00758549	0	0	0.00311554	0.0030355	0	0	0	0.00513603	0	0	0.00332374	0	0	0	0	0	0	0.00225505	0.0205502	0	0.0140569	0	0.00254526	0	0	0
YDR296W	chrIV	0	0.231637	0	0.0521441	0.0106076	0.00332893	0.00352622	0	0.00758549	0.193092	0.011272	0	0	0	0	0	0.00513603	0.0135718	0.0134175	0	0	0	0	0	0.00568399	0	0	0	0	0.0140569	0	0.0127316	0.210047	0.0249848	0.0193472
YDR297W	chrIV	0.150108	0.00355838	0.0135509	0.00642664	0.00302645	0.127538	0.0071334	0.00697606	0.0354182	0.07693	0	0	0	0	0	0	0.00760729	0.00731036	0.00242853	0.0317384	0.0235797	0	0	0.00270575	0	0.00839224	0	0.0172889	0	0	0	0.0112358	0.139034	0.0131643	0.00629411
YDR298C	chrIV	0.0561868	0	0.829784	0	0	0.0201439	0.00610051	0.0625007	0.0112032	0.666137	0.0121765	0	0	0.00791259	0.18136	0.103416	0.0215418	0.00777623	0	0.0212494	0	0	0	0.00231157	0.00234023	0	0.00304863	0	0	0	0.00281279	0.0105806	0.0206426	0	0
YDR299W	chrIV	0.0561868	0	0.829784	0	0	0.0201439	0.00610051	0.0625007	0.0112032	0.666137	0.0121765	0	0	0	0.18136	0.103416	0.0215418	0.00777623	0	0.0212494	0	0	0	0.00231157	0.00234023	0	0.00304863	0	0	0	0.00281279	0.0105806	0.0206426	0	0
YDR300C	chrIV	0	0.724642	0	0	0	0.00304023	0.00454115	0	0	0	0.00580179	0.00261303	0.947505	0	0.0101996	0.00587863	0	0.0172858	0	0	0	0	0	0.00284219	0	0.00337429	0	0	0	0.0593075	0	0	0	0	0
YDR301W	chrIV	0.0180554	0.724642	0	0	0	0.0125414	0.00454115	0	0.354922	0	0.00580179	0.00261303	0.947505	0.0235269	0.0101996	0.00587863	0	0.0172858	0	0	0	0	0	0.00284219	0	0.00337429	0	0	0	0.0593075	0	0.00258178	0	0	0
YDR302W	chrIV	0.074028	0	0.542125	0	0	0.011483	0.00516251	0	0	0	0.0141526	0.00618657	0	0	0.0050385	0.00287673	0	0.00559884	0	0	0	0	0	0	0	0	0	0.0227119	0	0	0	0.0112775	0.124646	0.00894935	0
YDR303C	chrIV	0.0213294	0.593669	0.621324	0	0	0.0210761	0.00263635	0	0	0	0.00688804	0	0	0	0	0	0	0.0518519	0	0	0	0	0	0	0.00378967	0	0	0	0	0.0100457	0	0	0	0	0
YDR304C	chrIV	0	0.0251269	0.00914634	0	0	0	0	0	0	0	0.00543914	0.00248739	0	0	0	0	0	0.0091091	0	0	0	0.00861481	0	0.00968829	0	0.00321045	0	0.00674686	0	0	0	0.0077566	0.0848107	0.00602092	0
YDR305C	chrIV	0	0	0.00338656	0	0.00226362	0	0.0043626	0	0	0.0184125	0.00319967	0.00399138	0	0	0.00339362	0.002771	0	0.00282842	0	0.00542261	0	0	0	0.00702625	0	0	0	0	0	0	0	0.00739742	0.0813522	0.00579539	0
YDR306C	chrIV	0	0	0.0673823	0	0	0	0.00365976	0.00356332	0	0	0.00755699	0	0	0	0	0	0	0.00477458	0	0.00779115	0	0	0	0.00683449	0	0	0	0.00917199	0	0	0	0.00365427	0.0302131	0	0
YDR307W	chrIV	0	0	0.0673823	0	0	0	0.00365976	0.00356332	0	0	0.00755699	0	0	0	0	0	0	0.00477458	0	0.00779115	0	0	0	0.00683449	0	0	0	0.00917199	0	0	0	0.00365427	0.0302131	0	0
YDR308C	chrIV	0	0.0143385	0	0.123519	0.0169799	0	0	0	0	0.0208241	0.0120192	0.00250991	0	0	0	0	0	0.0206824	0	0	0	0	0	0	0	0	0	0	0	0	0	0.0164646	0.261357	0.0350946	0.0330703
YDR309C	chrIV	0.377406	0	0	0	0	0.2417	0.00312965	0.0191338	0.0464707	0	0.00368722	0.00474387	0	0.0322936	0	0	0.0172848	0.00325324	0.116514	0.00366346	0	0.0213259	0	0	0.0205983	0	0	0.00451003	0	0	0	0.00469689	0.0387916	0	0
YDR310C	chrIV	0.0528961	0.475437	0	0.00222559	0	0.181741	0	0.00712065	0	0.0162047	0.00356202	0	0	0.00381134	0	0	0.0160929	0	0	0.025268	0	0	0.0369475	0.0030366	0.00958018	0	0	0.00296736	0	0.00759981	0	0.0185888	0.313611	0.0412496	0.0330389
YDR311W	chrIV	0.0528961	0.475437	0	0.0121009	0	0.181741	0	0.00712065	0	0.0162047	0.00356202	0	0	0.00381134	0	0	0	0	0	0	0	0	0.0369475	0.0030366	0.00958018	0	0	0.00296736	0	0.00759981	0	0.0185888	0.313611	0.0412496	0.0330389
YDR312W	chrIV	0.485834	0.883076	0.00354179	0	0	0.0119292	0	0	0.015779	0.0317843	0.00537672	0	0	0	0.019254	0.021918	0.00262165	0.00384195	0	0	0	0	0	0.00494138	0.00981529	0	0	0	0	0	0.00276915	0.0104059	0	0	0
YDR313C	chrIV	0	0	0.817276	0	0.00277586	0	0.00587242	0	0	0	0.00263665	0	0	0	0.00340728	0.00383013	0.0039728	0	0	0.00300573	0	0	0	0.00237346	0	0	0	0.00517855	0	0	0	0.0041354	0	0	0
YDR314C	chrIV	0.00312594	0	0.00542438	0	0.00222223	0	0	0	0	0.0151159	0.0255886	0.00456047	0	0	0.0024075	0.0026698	0	0.0059897	0	0	0.00915095	0	0	0.00303412	0	0	0	0	0	0.00231419	0	0.0126578	0.167355	0.0178542	0.0114489
YDR315C	chrIV	0	0	0	0.00262999	0	0	0	0	0	0.0262173	0.00825438	0.00233799	0	0	0	0	0	0.00429276	0	0	0	0	0	0	0	0	0	0.00703168	0	0	0	0.00952425	0.104994	0.00748483	0
YDR316W	chrIV	0	0	0	0	0	0	0.00375429	0	0	0.00222703	0.00825438	0.00390033	0	0	0.00281029	0.00229608	0	0.00429276	0	0	0	0	0	0.00276798	0	0.236622	0	0.00700229	0	0	0	0.00388451	0	0	0
YDR317W	chrIV	0	0	0.00278363	0	0.00313608	0.00378922	0	0	0.00239918	0.00314402	0.0337286	0	0	0	0	0	0	0.00470192	0	0.00838167	0	0	0	0	0	0	0	0	0	0.079194	0	0.0150888	0.248235	0.0294898	0.0227632
YDR318W	chrIV	0.177313	0	0	0	0	0.0153336	0.00227481	0	0.00711737	0.324058	0.0252283	0	0	0	0	0	0	0.0103924	0	0	0	0	0	0.00811946	0	0	0	0.00863505	0	0	0	0.00477567	0	0	0
YDR319C	chrIV	0.150216	0	0	0.0307603	0	0.0152147	0	0	0.00231578	0.00347863	0.0470278	0.00308479	0	0.00475157	0	0	0	0.0260271	0	0	0	0	0	0.00223219	0	0	0	0	0	0	0	0.0144082	0.233744	0.0347904	0.0314176
YDR320C	chrIV	0.00511736	0.00437106	0.0159201	0.0272828	0	0	0.00292767	0	0.0534569	0	0.0103612	0.00376419	0	0	0.00967213	0.00897043	0	0.00678771	0	0.00533026	0	0	0	0	0	0	0	0	0	0	0	0.0147622	0.240102	0.035693	0.0321677
YDR320C-A	chrIV	0	0.00437106	0.00246595	0.0272828	0	0	0	0	0.0028551	0	0.00535416	0.00657131	0	0	0.00967213	0.00897043	0	0.003643	0	0.00533026	0	0	0	0.00295592	0	0	0	0	0	0	0	0.0147622	0.240102	0.035693	0.0321677
YDR321W	chrIV	0.00511736	0	0.0159201	0.0272828	0	0	0.00292767	0	0.0534569	0	0.0103612	0.00376419	0	0	0.00967213	0.00897043	0	0.00678771	0	0	0	0	0	0	0	0	0	0	0	0	0	0.0147622	0.240102	0.035693	0.0321677
YDR322W	chrIV	0	0	0	0.0114858	0	0	0.00320635	0.00238869	0	0.0275482	0.0163817	0.00265473	0	0	0	0	0	0.0192231	0	0.00336771	0	0	0	0.00314276	0	0.00400013	0.00725381	0	0	0.157917	0	0.0122494	0.152751	0.014615	0.00711606
YDR322C-A	chrIV	0.0889038	0.00257027	0	0	0	0	0	0	0.014624	0.0307327	0.00309717	0.00595852	0	0	0	0	0.0106529	0.00360647	0	0.0590569	0	0	0	0.00449093	0	0	0	0	0	0	0	0.00728416	0.0598296	0	0
YDR323C	chrIV	0	0	0.642808	0	0	0	0	0	0.00356912	0	0.00308837	0.00620232	0	0	0	0	0	0.0027783	0	0	0	0	0	0.00288992	0	0	0	0	0	0	0	0.00423004	0	0	0
YDR324C	chrIV	0.153672	0	0	0	0	0	0	0.00492802	0.00463086	0.201112	0.0027321	0	0.0961508	0	0.422004	0.170927	0	0	0	0	0	0	0.00810458	0.0031334	0	0.0028265	0	0	0	0	0.00256952	0.0104899	0.101636	0.00969435	0.00470863
YDR325W	chrIV	0.153672	0	0	0	0	0	0.00499082	0.00281627	0.00463086	0.201112	0.00304709	0	0.0961508	0	0.422004	0.170927	0	0.00289094	0	0	0	0	0.00810458	0	0	0.0028265	0	0	0	0	0.00256952	0.0104899	0.101636	0.00969435	0.00470863
YDR326C	chrIV	0.00238506	0.974863	0.00352054	0	0	0	0.0033878	0	0.00719449	0.00266016	0.0146651	0	0	0.00230314	0.00299697	0.00396916	0.00352186	0.00757096	0	0	0	0.00336865	0	0	0.0531757	0	0	0	0	0	0	0.00534896	0	0	0
YDR328C	chrIV	0.0497199	0	0.617556	0	0	0.0269348	0.00233299	0	0.00902241	0	0.0642122	0.0046563	0	0.0125801	0	0	0	0.0442422	0	0	0	0	0	0.00289271	0	0	0	0	0	0.00344688	0	0.0023626	0	0	0
YDR329C	chrIV	0.0088658	0.948938	0.00262178	0	0	0.0137212	0	0	0.0129182	0	0.00732885	0.0112343	0	0	0	0	0	0	0	0.00401821	0	0	0	0	0.0104408	0	0	0.0100048	0.0118605	0	0	0	0	0	0
YDR330W	chrIV	0.0041068	0.948938	0.0084024	0	0	0	0	0	0.0515281	0	0.00732885	0.0112343	0	0	0	0	0	0	0	0	0	0	0	0	0	0	0	0	0	0	0	0	0	0	0
YDR331W	chrIV	0	0	0.0230594	0.00636273	0	0	0	0.0104676	0.0120866	0	0.00506665	0.00853096	0	0.00242879	0	0	0	0.00561266	0	0.00680362	0	0	0	0.00398997	0	0	0	0	0	0.0061058	0	0.00618165	0.0508638	0	0
YDR332W	chrIV	0.0022325	0	0	0.247427	0	0	0	0	0.00366497	0	0.093338	0	0	0	0	0	0	0.0535558	0	0	0	0	0	0.00759125	0	0	0	0	0	0	0.00240455	0.0146472	0.256251	0.0348704	0.0285213
YDR334W	chrIV	0.0187332	0.00344725	0.780602	0	0.0543554	0.0123786	0	0.00354661	0.130277	0.00428368	0.0107127	0.00852397	0	0.00463374	0	0	0	0.00271174	0	0.00767236	0	0	0	0.00237145	0	0	0	0	0	0	0.00281091	0.0238108	0.397321	0.0478582	0.0374519
YDR333C	chrIV	0.0187332	0.00344725	0.780602	0	0.0543554	0.0123786	0	0	0.130277	0.0786195	0.0107127	0.00852397	0	0.00463374	0	0	0	0.00271174	0	0	0	0	0	0.00237145	0	0	0	0	0	0	0.00281091	0.0238108	0.397321	0.0478582	0.0374519
YDR335W	chrIV	0.25785	0	0.0694165	0	0	0.00257056	0.00334691	0	0	0	0.00289489	0	0	0	0	0	0	0.00393979	0.0347296	0.0138904	0	0.0208069	0	0.00541545	0.0136064	0	0	0.0207592	0.00387738	0	0	0.00770278	0.0840037	0.00592877	0
YDR336W	chrIV	0	0	0	0	0	0	0.00296007	0.00391535	0	0.0160285	0.00359708	0.00245835	0	0	0.0115191	0.0106834	0	0.00295091	0	0.00376959	0	0	0.00269278	0.00566986	0.00853931	0	0	0	0	0	0	0.0138416	0.183444	0.0195998	0.012584
YDR337W	chrIV	0	0	0.00278692	0	0	0	0	0	0.00532247	0	0.0093653	0.00271877	0	0	0	0	0	0.0255164	0	0	0	0	0.00398902	0	0	0	0	0	0	0	0	0	0	0	0
YDR338C	chrIV	0.126756	0.00648844	0.00764868	0	0	0.0751844	0	0	0	0	0.0080057	0.00486881	0	0.00284992	0	0	0	0	0	0.00346225	0.00232685	0	0	0	0	0	0	0	0	0	0	0.00341715	0	0	0
YDR339C	chrIV	0.00396211	0.978692	0	0	0	0	0	0	0	0.0916082	0.00364261	0	0	0	0	0	0	0	0	0	0	0	0.023096	0	0	0	0	0	0	0	0.00276644	0.013828	0.115272	0	0
YDR341C	chrIV	0	0	0	0	0	0	0	0	0.00593753	0.150468	0.0476382	0	0	0	0.0186446	0.0215542	0	0.00565523	0	0	0	0	0	0.0144872	0	0	0	0	0	0	0	0.00489879	0.0403342	0	0
YDR342C	chrIV	0	0	0.00852964	0.00303849	0	0	0.00604794	0.0652253	0.00274146	0.0742798	0.0145779	0	0	0.00394244	0	0	0.00833283	0.00439041	0.00323345	0.00491638	0	0	0	0	0.0122038	0	0	0.0337621	0	0	0	0.0152617	0.250955	0.0297693	0.0229527
YDR343C	chrIV	0.00469313	0	0	0.00673648	0	0	0.00535944	0.0273538	0.00225499	0.0203171	0.00774727	0.00655513	0	0	0	0	0	0.00439685	0.14751	0	0	0	0	0	0.0246024	0	0	0.0107625	0.00468555	0	0	0.00782545	0.0865036	0.0061844	0
YDR345C	chrIV	0.0729155	0	0	0	0	0.00393526	0.00611243	0.00617214	0.0141943	0.0930001	0.0060064	0.00238816	0	0	0	0	0.0135256	0.00252324	0	0.0485017	0	0	0	0	0	0.034367	0.00789417	0	0	0	0	0.0082711	0.0908131	0.00644325	0
YDR346C	chrIV	0.176542	0.614933	0	0	0	0.00244477	0.00249089	0	0.00371721	0	0.00234257	0.0195863	0	0	0.00913609	0.0089982	0	0.0102042	0	0.00397106	0	0	0	0	0	0	0.00538601	0	0	0	0	0.010543	0.0880138	0	0
YDR347W	chrIV	0.176542	0.614933	0.0501289	0	0	0	0.00249089	0	0.00371721	0.0134117	0.0471916	0.0195863	0	0	0.00913609	0.0089982	0	0.0757906	0	0.00397106	0	0	0	0	0.0048913	0	0.00538601	0	0	0	0	0.010543	0.090509	0.00645872	0
YDR348C	chrIV	0.0761946	0.409862	0	0.215694	0	0.0783599	0.0038068	0.00906225	0	0	0.00414898	0.00445392	0	0	0	0	0	0.00676791	0	0.00455429	0	0	0	0	0	0	0	0.00263708	0	0	0.0022039	0.0163551	0.217977	0.0234585	0.0152128
YDR349C	chrIV	0	0	0.178667	0	0	0	0.00552678	0	0	0	0.00633578	0.00457506	0	0	0	0	0	0.0108869	0.00797886	0.010527	0	0	0	0.0153304	0.0389998	0	0	0	0	0	0	0.0137079	0.170791	0.0163055	0.0107623
YDR350C	chrIV	0.153302	0.983425	0	0.0181097	0	0.00429214	0.0102578	0	0	0	0.0206383	0.0267834	0	0.00297587	0	0	0.0032105	0.00564381	0	0.00266729	0	0	0.00448788	0	0	0	0	0	0	0	0.00391863	0.027567	0.44386	0.0652359	0.0586614
YDR351W	chrIV	0.153302	0.983425	0	0.0181097	0	0.0069213	0.0102578	0	0.00246138	0	0.0206383	0.0267834	0	0.00463055	0	0	0.0032105	0.00564381	0	0.00492427	0	0	0.00448788	0	0	0	0	0	0	0	0.00391863	0.027567	0.44386	0.0652359	0.0586614
YDR352W	chrIV	0.00816514	0	0	0	0	0	0.00243722	0	0.00227938	0	0.0192409	0.00444174	0	0	0	0	0	0.0058824	0	0	0	0	0	0	0	0	0	0	0	0	0	0.00980013	0.120463	0.0114499	0.00552262
YDR353W	chrIV	0.0490797	0.0147031	0	0	0	0.0401381	0	0.00902419	0	0	0.00956952	0.00291311	0	0.00221757	0	0	0	0.00533984	0	0	0	0	0.0131676	0	0	0	0	0.00296721	0	0	0	0.00826298	0.0909117	0.0064854	0
YDR354W	chrIV	0.030689	0	0	0	0	0.0783586	0	0	0.00320096	0	0.0207683	0	0	0	0.00223992	0.00264691	0	0.00477401	0	0.011693	0.0177	0	0	0.00385138	0	0	0	0.00949234	0	0	0	0.0107759	0.133239	0.0126057	0.00605297
YDR356W	chrIV	0.172573	0	0.211964	0	0	0.125858	0.00262437	0	0.0106429	0	0.00314112	0.00410739	0	0	0	0	0	0.00367474	0	0.003642	0	0	0	0	0.00905575	0	0	0	0	0	0	0	0	0	0
YDR358W	chrIV	0.0624055	0	0	0	0	0	0.00510624	0	0.00302697	0	0.0490347	0	0	0	0	0	0	0.0322642	0	0	0	0	0.0162319	0.0028461	0	0	0	0.0260098	0	0	0	0.00830669	0.0686699	0	0
YDR357C	chrIV	0.0529317	0	0	0	0	0	0.00510624	0	0	0	0.0490347	0	0	0	0	0	0	0.0322642	0	0.0106338	0	0	0	0.00231928	0	0	0	0	0	0	0	0.00302987	0	0	0
YDR359C	chrIV	0.0497133	0.819852	0.432416	0	0	0	0.0022582	0.0595398	0.206267	0.390454	0.0148732	0.00314297	0	0.00702371	0	0	0.0459934	0.0158055	0	0.0186058	0	0.00236189	0	0.00732557	0.026333	0	0	0	0	0.00305247	0	0	0	0	0
YDR361C	chrIV	0.0177641	0.986905	0.0892295	0	0	0.00430589	0.00254323	0	0.0309603	0	0.0111691	0	0	0	0.158238	0.0886343	0	0.01798	0	0.0210531	0	0	0	0.00248961	0	0	0	0	0	0.087391	0.00229674	0.0113623	0.0939268	0	0
YDR362C	chrIV	0	0.00284017	0.0480728	0	0	0	0	0	0	0.00313429	0	0.00316877	0	0	0.0141256	0.00993961	0	0	0	0.00971957	0	0	0	0	0	0	0.0061207	0	0	0.00326032	0	0.00265625	0	0	0
YDR363W	chrIV	0.00966114	0.00282181	0.0480728	0	0	0.00779953	0	0	0	0.00313429	0.0252619	0.00316877	0	0	0.00818827	0.00772152	0	0.00818163	0	0.00971957	0	0	0	0	0	0	0.0061207	0	0	0	0	0.00265625	0	0	0
YDR363W-A	chrIV	0.230995	0.965015	0	0.0322296	0	0.00498692	0.0103385	0	0	0	0.00357065	0	0	0	0	0	0	0	0	0	0	0.00459301	0	0	0	0	0	0	0	0	0	0	0.0178069	0	0
YDR364C	chrIV	0	0	0	0	0	0.00332148	0.00449445	0	0	0.0189255	0.00800989	0	0.0194167	0	0.0474855	0.0360343	0	0.00982144	0	0	0	0	0	0	0	0	0	0	0	0	0.00223226	0.0165593	0.219327	0.0234393	0.0150639
YDR365C	chrIV	0.00346492	0.627179	0	0	0	0	0.00963066	0.00622316	0	0.0744165	0.0090394	0.00467517	0	0	0.0110289	0.00968636	0.00233416	0.00530543	0	0	0	0	0	0.00222152	0	0	0	0	0	0.00387995	0	0.00648614	0	0	0
YDR367W	chrIV	0	0.00813611	0	0	0	0.00328239	0.00283039	0	0	0.00328484	0.0233627	0	0	0	0	0	0.00234935	0.00923737	0	0	0	0	0	0.00272675	0	0	0	0	0	0.00310273	0	0.00844321	0.0932302	0.00665705	0
YDR368W	chrIV	0	0	0	0	0	0	0	0	0.0041886	0	0.00526692	0	0	0	0.00309463	0	0	0.00776022	0	0	0.130547	0	0.00298227	0.00235091	0	0	0	0	0.00488721	0.00271914	0	0.00909129	0.100297	0.0071671	0
YDR369C	chrIV	0	0	0	0	0	0.00479748	0.00322702	0	0.00330796	0.00377155	0.0155873	0.00712737	0	0	0	0	0	0.022164	0	0	0	0	0	0.00262126	0	0	0	0	0	0	0	0.00625986	0.0516213	0	0
YDR370C	chrIV	0.00442251	0	0.00312833	0	0	0	0.00315412	0	0.00380365	0.0150003	0.0255314	0	0	0	0	0	0	0.0126027	0	0	0	0	0	0.006908	0	0	0	0.00680986	0	0	0	0	0	0	0
YDR371W	chrIV	0.00442251	0	0.00312833	0	0	0	0.00272424	0	0.00380365	0.00449286	0.00288759	0	0	0	0	0	0	0	0	0	0	0	0	0	0	0	0	0.00680986	0	0	0	0.00268538	0	0	0
YDR372C	chrIV	0	0.836857	0.705562	0	0	0	0	0	0	0.00430217	0.00943443	0	0	0	0	0	0	0	0	0.00484149	0	0	0	0.00242907	0	0	0	0	0.00404423	0	0.00326145	0.0165853	0.21638	0.0227264	0.0143347
YDR373W	chrIV	0	0.836857	0.705562	0	0	0	0	0	0	0	0.00943443	0.00244917	0	0	0	0	0	0.00234561	0	0.00484149	0	0	0	0.00242907	0	0	0	0	0	0.0409051	0.00326145	0.0165853	0.21638	0.0227264	0.0143347
YDR374C	chrIV	0.00406502	0.972632	0.0593246	0	0	0.00312516	0.00336171	0.0562921	0.17751	0.0074269	0.0762173	0.00248259	0	0.00432487	0	0	0	0.032063	0	0.0348446	0.00379689	0.00856223	0	0.00501414	0.00715019	0	0	0.00251092	0	0.0146262	0	0	0	0	0
YDR374W-A	chrIV	0.00406502	0.972632	0.0593246	0	0	0.00312516	0.00336171	0.0562921	0.17751	0.00391787	0.0762173	0.00248259	0	0.00432487	0	0	0	0.032063	0	0.0348446	0	0.00856223	0	0	0.00715019	0	0	0.00251092	0	0.0146262	0	0	0	0	0
YDR375C	chrIV	0	0.00323879	0.413775	0	0.0121054	0.00588341	0.00438153	0	0	0.0219906	0.00540539	0	0	0	0	0	0	0.00298482	0	0	0.0027499	0	0	0.00489742	0	0	0	0	0.00530216	0	0	0.00536916	0.0592224	0.00422085	0
YDR376W	chrIV	0	0.00323879	0.413775	0	0	0.00588341	0.00438153	0.0135737	0.00246862	0.0295969	0.00540539	0	0	0	0	0	0.00240101	0.00298482	0	0.00463496	0	0	0	0.011249	0	0	0	0.00232026	0	0	0	0.00536916	0.0592224	0.00422085	0
YDR377W	chrIV	0.279128	0	0	0	0	0.00436159	0.0079183	0	0.0253347	0	0.00819443	0.00695945	0	0.00263142	0	0	0.00292257	0	0	0.0107166	0	0	0	0	0	0	0	0	0	0	0	0	0	0	0
YDR378C	chrIV	0.0165375	0.0855738	0.710886	0	0	0.0440523	0.00295249	0.00727546	0.00587315	0	0.0103542	0.00534393	0	0.00315695	0	0	0	0.00255304	0	0.00339464	0	0	0.441799	0.00321768	0.0029083	0	0	0	0.0172744	0	0	0.00830092	0.0687853	0	0
YDR379W	chrIV	0	0.0855738	0.710886	0	0	0.00261453	0.00559828	0.00727546	0.00587315	0	0.0103542	0	0	0.00315695	0	0	0	0	0	0.00602777	0	0	0.441799	0.00321768	0.0029083	0	0	0	0	0	0	0	0	0	0
YDR379C-A	chrIV	0.0663216	0	0	0	0.00446391	0.0761059	0	0.00531521	0.00505537	0	0.00336354	0	0	0	0	0	0	0.00801295	0	0.0284893	0	0.00878342	0	0.00499229	0.0289122	0	0.0028894	0	0	0	0	0.00781553	0.0861785	0.0061662	0
YDR380W	chrIV	0.0663216	0	0	0	0.00446391	0	0	0.00531521	0.00505537	0	0.00336354	0	0	0	0	0	0	0.00801295	0	0.0284893	0	0.00878342	0	0.00499229	0.0289122	0	0.0028894	0	0	0	0	0.00781553	0.0861785	0.0061662	0
YDR381W	chrIV	0.0125637	0	0	0	0	0.0110324	0.00435583	0.028666	0.104805	0	0.00706524	0.00227961	0	0.00606509	0.0035762	0.00411131	0	0.0032223	0	0.00453333	0	0.00521214	0	0	0.00619189	0	0	0.0309121	0	0.0337332	0	0.0124189	0.143279	0.0150883	0.00958083
YDR381C-A	chrIV	0.0492904	0.184647	0.00368932	0	0	0	0	0.00328764	0.00380575	0.00830691	0.0215631	0	0	0	0	0	0	0.00482211	0	0.00860397	0.138913	0	0	0.00541236	0	0	0	0	0.010255	0	0	0.00283009	0	0	0
YDR382W	chrIV	0.0492904	0.184647	0.00368932	0	0	0	0.00388347	0	0.00380575	0.00830691	0.0879447	0	0	0	0	0	0	0.0778167	0	0	0.138913	0	0	0	0.0106343	0	0	0	0.010255	0	0	0.00440623	0.0363494	0	0
YDR383C	chrIV	0.0322954	0	0.00859911	0	0	0.416484	0	0	0.00286677	0.04565	0.00994708	0	0.00922613	0	0	0	0	0.0194784	0	0.0066998	0	0	0	0	0	0	0	0.00464756	0	0	0	0.0144164	0.249817	0.0338688	0.0276797
YDR384C	chrIV	0.00300873	0.0320186	0	0.0129007	0	0	0	0.0337276	0.00284463	0	0.00475413	0.00289254	0	0.00336888	0.0440463	0.0374956	0.00641885	0.0477655	0.00709219	0.00668738	0	0	0	0	0.00325908	0	0.00403131	0.00929894	0	0	0	0.0142414	0.195768	0.0222498	0.0160517
YDR385W	chrIV	0	0.912391	0.00425992	0.0129007	0	0.0051023	0	0	0.00476262	0.443443	0.0149286	0.0250135	0	0.00239574	0	0	0	0.0477655	0	0	0	0	0	0	0	0	0	0	0	0	0.00275137	0.015487	0.17241	0.0129455	0.00846644
YDR386W	chrIV	0.045169	0	0.00651107	0	0	0.0623117	0	0	0.00322761	0	0.0125401	0	0	0	0	0	0	0.00287823	0	0	0	0	0	0	0	0	0	0	0	0	0	0.00285565	0	0	0
YDR388W	chrIV	0	0	0.0265565	0	0	0	0.00846631	0	0	0.00265673	0.0024123	0.00290709	0.546858	0	0	0	0	0.00451321	0	0	0	0	0	0.00277483	0	0	0.00230882	0	0.00330649	0.00847944	0.00242412	0.0179912	0.239663	0.0257441	0.0166123
YDR387C	chrIV	0	0	0.00444867	0	0	0	0.00846631	0	0.00283595	0.0112284	0.0024123	0.00290709	0.546858	0	0	0	0	0	0	0.00609649	0	0	0	0.00277483	0	0	0.00230882	0	0.00291453	0	0.00242412	0.0179912	0.239663	0.0257441	0.0166123
YDR389W	chrIV	0.217296	0	0.203268	0	0	0.0213406	0	0.059038	0	0	0.00686099	0.00245548	0	0	0	0	0	0.0180652	0.00411283	0.00916595	0	0.00362723	0.172269	0	0.0137228	0	0	0	0	0	0	0.00462283	0	0	0
YDR390C	chrIV	0.155933	0.00511461	0	0	0	0	0.002251	0.0124803	0.00325411	0.0180463	0.00518287	0.00757446	0.00414593	0	0	0	0	0.00494681	0	0	0	0.0317566	0	0.00246665	0	0	0	0	0	0	0	0.00999862	0.123907	0.0117605	0.00567099
YDR391C	chrIV	0	0.057098	0.0215664	0	0	0	0.0029782	0.00857256	0.014974	0	0.00363472	0.00378092	0	0	0	0.00247444	0.00646083	0.00778943	0	0.0124529	0	0	0	0	0	0	0	0.00816237	0	0	0	0.00456719	0.0377776	0	0
YDR392W	chrIV	0	0.057098	0	0	0	0	0.0029782	0.00857256	0.014974	0	0.00363472	0.00378092	0	0	0	0.00247444	0.00646083	0.00778943	0	0.0124529	0	0	0	0	0	0	0	0	0	0	0	0.00456719	0.0377776	0	0
YDR393W	chrIV	0.0318015	0	0.106358	0	0	0.0674482	0	0	0	0.00611233	0.00965149	0	0.455827	0	0	0	0.00240569	0.00384424	0	0	0	0	0	0	0	0	0	0.00903691	0	0	0	0	0	0	0
YDR394W	chrIV	0.350714	0.0163819	0	0	0	0	0.00348038	0	0	0.00392976	0.0065149	0.00389757	0	0	0	0	0	0	0	0.00588065	0	0	0	0	0.00746762	0	0	0	0	0	0	0.00767841	0.0627565	0	0
YDR395W	chrIV	0.458819	0.00265296	0.00450785	0	0.00471257	0	0	0	0.0124353	0.00270249	0.00255062	0.00316275	0	0.00237147	0	0	0	0	0.00228721	0	0	0.0346459	0	0	0	0.00363443	0	0	0.00337455	0.0254919	0.00275474	0.0201096	0.268734	0.0289776	0.0187838
YDR397C	chrIV	0.176626	0.90787	0.0494843	0.00896361	0	0.143929	0.00227449	0.0201747	0.00484653	0.239359	0.0246504	0.00693592	0	0	0.413524	0.200126	0	0.0268146	0.00357694	0.00675384	0	0	0	0.00283713	0	0	0	0	0	0	0.00427146	0.0242589	0.272604	0.0198059	0
YDR398W	chrIV	0.176626	0.90787	0.0494843	0.00896361	0	0.143929	0.00299544	0.0201747	0.00484653	0.239359	0.0246504	0.00693592	0	0	0.413524	0.200126	0	0.0268146	0.00357694	0.00675384	0	0	0	0.0426477	0	0	0	0	0	0	0.00427146	0.0242589	0.272604	0.0198059	0
YDR399W	chrIV	0.038411	0	0.00999777	0.00701851	0.00802814	0.0269925	0.0188495	0	0.41674	0.646826	0.00838506	0.00780382	0	0.0782695	0.471059	0.190793	0.00462574	0.0822574	0	0.0036251	0	0	0.0118514	0.00768009	0	0.00538806	0	0.0229926	0	0	0.00377875	0.0213193	0.238636	0.0180902	0.0117214
YDR400W	chrIV	0.14686	0	0.0104393	0	0	0.0285912	0.00412887	0	0.0161828	0	0.0048416	0.00332236	0	0	0	0	0	0	0	0.00353387	0.00230424	0	0	0.00241852	0	0	0	0	0	0	0	0.00595035	0.0489485	0	0
YDR402C	chrIV	0.307493	0	0	0	0	0.0902108	0.00502234	0	0.00361279	0.0145912	0.0058574	0.00534647	0	0	0	0	0	0.0143849	0.00288176	0	0.00980158	0	0	0.0254254	0	0	0	0.00876732	0	0.0195624	0.00230653	0.0114103	0.0941044	0	0
YDR403W	chrIV	0.307493	0	0	0	0	0.0902108	0.0023654	0	0.00361279	0.00345209	0.0058574	0.00534647	0	0	0	0	0	0.0143849	0.00288176	0	0.00980158	0	0.119874	0.0254254	0	0	0	0.00876732	0.0051652	0.0195624	0.00230653	0.0114103	0.0941044	0	0
YDR404C	chrIV	0.0177424	0.926017	0.00341365	0.012258	0	0.0181319	0	0	0.00700912	0	0.00396364	0.00268403	0	0.00476967	0	0	0.00481453	0	0	0.00479653	0	0.00274715	0	0.00243312	0.00619038	0	0.00316977	0.00459766	0	0	0	0.00352607	0.0312603	0.00299421	0
YDR405W	chrIV	0.0177424	0.926017	0.15815	0	0.00580855	0.0181319	0.00433016	0	0.00700912	0	0.00396364	0	0	0	0	0	0.0325123	0.00444883	0	0.00479653	0	0	0	0	0	0	0	0.00459766	0	0	0	0.00250137	0.0312603	0.00299421	0
YDR406W	chrIV	0.234601	0	0.00279257	0.0075839	0.00668286	0	0.0047133	0.00522274	0.0436507	0	0.0141274	0.0171473	0.11691	0.00909478	0	0	0	0.00643619	0.00601198	0.0512009	0	0.0375181	0	0.00923238	0.00689053	0.00286675	0	0.00715749	0	0	0	0.0159652	0.291182	0.0350185	0.0278582
YDR407C	chrIV	0.237116	0.438637	0	0	0	0.0514916	0	0.0029918	0.111832	0	0.0290127	0.00333278	0	0.0187198	0.00370648	0.00481795	0	0.0193942	0	0.00261745	0	0	0	0	0.0150778	0.00384121	0	0	0	0	0	0.00375082	0	0	0
YDR408C	chrIV	0	0.524075	0	0	0	0.00400121	0.00235218	0	0	0	0.00719978	0	0.737095	0	0	0	0	0.0847319	0	0	0.0346036	0	0	0	0	0	0	0	0.0571504	0.0478786	0	0.00777559	0	0	0
YDR409W	chrIV	0	0.524075	0	0	0	0.00400121	0.00503544	0	0	0	0.00719978	0	0.737095	0	0	0	0	0.0847319	0	0	0.0346036	0	0	0.0041625	0	0	0	0	0.0571504	0.0478786	0	0.00777559	0	0	0
YDR410C	chrIV	0.0251128	0.74084	0.042704	0	0	0	0	0.00458717	0.00321934	0	0.0114189	0.0053671	0	0	0	0.00436819	0	0.0100128	0	0.00473643	0	0	0	0	0	0	0	0.00418881	0	0	0	0	0	0	0
YDR411C	chrIV	0.0766089	0.00316188	0.295703	0	0	0.0027823	0	0.00679366	0.0022703	0.00252489	0.00621708	0	0	0	0.139204	0.0781966	0	0.00618358	0	0.00278766	0	0	0	0	0.0534884	0	0	0.00442379	0.0036277	0	0	0.00245449	0	0	0
YDR412W	chrIV	0.0766089	0	0.295703	0	0	0.0027823	0	0.00679366	0.0022703	0.00252489	0.00621708	0	0	0	0.0074436	0.00673405	0	0.00923823	0	0.00278766	0.00307149	0	0	0	0.0534884	0	0	0.00442379	0.00280483	0	0	0.00245449	0	0	0
YDR414C	chrIV	0	0	0.00324926	0	0	0	0.00791328	0	0.0284138	0	0.00460892	0	0	0.00322097	0	0	0.00304016	0	0	0.0168687	0	0	0	0	0	0	0	0.0103274	0	0	0	0.00717762	0.0592557	0	0
YDR416W	chrIV	0	0	0	0	0	0	0.00468307	0	0	0	0.00491287	0.00273365	0	0	0	0	0	0.00401576	0	0.0114208	0	0	0.033079	0	0.00312126	0	0	0	0	0	0	0	0	0	0
YDR415C	chrIV	0	0	0	0	0	0	0.00294902	0	0	0.00468059	0.00256299	0	0	0	0.0022831	0.00502917	0	0.00393043	0	0.0257897	0	0	0	0	0	0	0	0	0	0	0	0.00592094	0.0486021	0	0
YDR418W	chrIV	0	0	0	0	0	0.0029207	0.00322415	0.011446	0.01012	0	0.00808582	0	0.584221	0	0	0	0.0218834	0	0	0.00585468	0	0	0	0	0	0	0	0.0109522	0	0	0	0.00388089	0	0	0
YDR419W	chrIV	0.0476279	0	0	0	0	0	0.00339071	0	0.0039864	0	0.00976782	0	0	0	0.0031133	0	0	0.00793011	0	0	0	0	0	0	0.00353012	0	0	0	0	0	0	0.0083565	0.091678	0.00649631	0
YDR420W	chrIV	0.216502	0	0.00574962	0	0	0.0214525	0.0025466	0.0137592	0.0110187	0.438667	0.00341378	0.00321554	0	0.00291167	0	0	0	0.00231004	0	0.00247316	0	0	0	0.00429642	0	0	0	0	0.00266726	0	0	0.00432729	0.0357625	0	0
YDR421W	chrIV	0.00358957	0	0	0	0	0	0.00408418	0	0.00252225	0	0.0187417	0.00229726	0	0	0	0	0	0.01287	0	0	0	0	0.00338424	0	0	0	0	0	0	0	0	0.00925893	0.101838	0.0072376	0
YDR422C	chrIV	0.00371434	0.955695	0	0	0	0.00250789	0.00512528	0	0	0	0.00565838	0.00225292	0	0	0	0	0	0.00250188	0	0	0	0	0	0.00387749	0	0	0.00271388	0	0	0	0.00254563	0.00951449	0.00738772	0	0
YDR423C	chrIV	0.0472079	0	0	0	0	0.0181251	0.00291597	0	0.11891	0.00361874	0.0153942	0.00918911	0	0	0	0	0	0.0072127	0	0	0.00392326	0	0	0	0	0	0	0	0	0	0	0	0	0	0
YDR424C	chrIV	0	0	0.303267	0	0	0	0	0.00421635	0	0	0.00403093	0	0.00244341	0	0	0	0.0029202	0	0	0.00263832	0	0	0	0	0	0	0	0.00712016	0	0	0	0.00287371	0	0	0
YDR425W	chrIV	0.0472079	0	0.303267	0	0	0.0181251	0.00286026	0	0.11891	0.00361874	0.0153942	0.00918911	0.00244341	0	0	0	0	0.0072127	0	0	0.00392326	0	0	0	0	0	0	0	0	0	0	0	0	0	0
YDR427W	chrIV	0.00461665	0	0.412973	0	0	0.00704652	0.00299483	0.019171	0.00551328	0.00682501	0.0466389	0.00383706	0	0	0	0	0	0.011549	0	0	0	0	0	0.00257212	0	0	0.0242492	0.0428283	0	0.0048804	0	0	0	0	0
YDR428C	chrIV	0	0.00715906	0	0	0	0	0	0.00287321	0.00326874	0.0318003	0.00585371	0.0104622	0	0	0	0	0	0.0029864	0	0	0	0	0	0	0	0	0	0	0	0.00954317	0	0.00254635	0	0	0
YDR429C	chrIV	0.00371066	0.207035	0.00584504	0	0	0	0	0	0	0.0591569	0.00458947	0	0	0	0.017808	0.0205862	0	0.0155597	0.00345449	0	0	0	0	0	0	0	0	0.00802677	0	0	0	0.00873442	0.0727799	0	0
YDR430C	chrIV	0	0.985274	0	0	0	0	0.00361944	0	0.00443654	0.420682	0.0118125	0.00549659	0.00395997	0	0	0	0.00421854	0.00821125	0	0	0	0	0	0	0	0	0	0.0308204	0	0	0.00380051	0.0213954	0.238208	0.0172186	0
YDR432W	chrIV	0	0.985274	0	0	0	0	0.00232748	0	0.00443654	0.420682	0.0118125	0.00549659	0	0.00330034	0	0	0.00421854	0.00821125	0	0.00326057	0	0	0	0	0	0	0	0.0308204	0	0	0.00380051	0.0213954	0.238208	0.0172186	0
YDR434W	chrIV	0	0.611136	0.00497396	0	0	0	0	0.00764292	0	0	0.014874	0.00236267	0	0	0	0	0	0.0119701	0	0	0	0.00837707	0	0.00248981	0	0	0	0.00960961	0	0	0	0.00486523	0.039548	0	0
YDR435C	chrIV	0.03587	0	0	0	0	0.00292753	0	0.00927747	0.00626719	0	0.00579445	0	0	0	0	0	0	0.0102379	0.00900473	0.00453144	0	0	0	0	0.00320137	0	0	0.00777706	0	0	0	0	0	0	0
YDR436W	chrIV	0.03587	0	0	0	0	0.00292753	0	0.00927747	0.00626719	0	0.00579445	0	0	0	0	0	0	0.0102379	0.00900473	0.00453144	0	0	0	0	0.00320137	0	0	0.00777706	0	0	0	0	0	0	0
YDR437W	chrIV	0	0	0	0	0	0	0.00296893	0	0.0039386	0	0.00511434	0.00707488	0	0	0	0	0	0	0	0	0	0	0	0	0	0	0	0	0	0	0	0.00579517	0.0479255	0	0
YDR438W	chrIV	0.0053145	0	0	0	0	0	0	0	0	0	0.02039	0.00315697	0.0715877	0.00334021	0	0	0	0.0208559	0	0.0147081	0.60028	0.00273333	0	0	0.00289537	0	0	0.00229927	0.00554469	0	0	0	0	0	0
YDR439W	chrIV	0	0	0	0	0	0	0.0046216	0	0.00541561	0	0.0435388	0	0	0	0	0	0	0.00976245	0	0.00668819	0	0	0	0	0	0	0	0	0	0	0	0.00681471	0.056512	0	0
YDR440W	chrIV	0.0354285	0	0	0	0	0.247841	0	0	0.00705485	0	0.00560461	0	0	0	0	0	0.0022198	0	0	0	0	0	0	0.00482851	0	0	0	0	0	0	0	0.00946053	0.104367	0.00742688	0
YDR441C	chrIV	0.0187263	0.022384	0	0	0.0139179	0.0136511	0.00384357	0.0148227	0.00281299	0	0.00307355	0.00257311	0	0.0109508	0	0	0.00465739	0	0.00241868	0.0073985	0.00279206	0	0	0.00536483	0.00331211	0	0.0422163	0.0195407	0.00328448	0	0	0.00658612	0.0543424	0	0
YDR443C	chrIV	0.254429	0.00283571	0.040984	0	0	0	0.00261163	0	0.00378353	0.00669731	0.0193628	0.00422459	0	0.00531725	0	0	0	0	0	0.00255231	0	0	0.00514073	0.00477976	0	0	0.0035943	0.00222056	0	0	0	0.00397303	0	0	0
YDR444W	chrIV	0.16546	0	0.040984	0	0	0.00309192	0.00234357	0	0	0.00669731	0.0107431	0.00422459	0	0.00531725	0	0	0	0.00405345	0	0	0	0	0	0	0	0	0.0035943	0.00222056	0	0.0058382	0	0.00397303	0	0	0
YDR446W	chrIV	0.0450864	0	0.00406502	0	0	0	0.00264709	0	0.249416	0	0.0390821	0	0	0	0.00384644	0.00866045	0	0.0103991	0	0	0	0	0	0	0	0	0	0	0	0	0	0.00696392	0.0565213	0	0
YDR447C	chrIV	0.150065	0	0.0604223	0	0	0.0451893	0.00678415	0	0.00617826	0.00344467	0.0607382	0.00379834	0.989148	0.00732455	0	0	0	0.0391157	0	0.00321924	0	0	0.0210452	0.00314148	0	0	0	0	0	0	0.00352312	0.0132856	0	0	0
YDR448W	chrIV	0.150065	0	0.0604223	0	0	0.0451893	0.00678415	0	0.00617826	0.00344467	0.0607382	0	0.989148	0.00732455	0	0	0	0.0391157	0	0.00321924	0	0	0	0.00314148	0	0	0	0.00942238	0.00231848	0	0.00352312	0.0132856	0	0	0
YDR449C	chrIV	0.00805135	0	0.0458305	0	0	0.00450269	0.00400295	0	0.044952	0.166193	0.00410849	0.00779074	0	0	0.436786	0.176911	0	0	0	0.0117837	0	0	0	0.00474491	0	0	0	0.00435725	0	0	0.00240366	0.0133343	0.145997	0.0103128	0
YDR450W	chrIV	0.282087	0	0.0687122	0	0	0.0314282	0.00350654	0	0.044952	0.00359778	0.0116415	0.00779074	0.878486	0	0	0	0.0110464	0	0	0	0	0	0	0.00474491	0	0	0	0.00387875	0	0	0.00240366	0.0133343	0.145997	0.0103128	0
YDR451C	chrIV	0.344292	0	0.244065	0	0	0.0613593	0.00509605	0.00593659	0.0144449	0.00386052	0.0148442	0	0	0	0	0	0.00572242	0.0138987	0	0.00260165	0	0	0.140092	0	0	0	0	0	0	0	0	0.00680341	0.0567403	0.00406159	0
YDR452W	chrIV	0.344292	0	0.244065	0	0	0.0613593	0.00509605	0.00593659	0.0144449	0	0.0148442	0	0	0	0	0	0.00572242	0.0138987	0	0.00260165	0	0	0.140092	0	0	0	0	0	0	0	0	0.00513232	0.0567403	0.00406159	0
YDR453C	chrIV	0.0100455	0	0.660141	0	0	0	0.00322917	0.0559207	0	0	0.013383	0.0127161	0	0.0082496	0	0.00251781	0	0.00274831	0	0.00377154	0	0.0294149	0	0	0.00833806	0	0	0.00872185	0	0.00388888	0	0.00560853	0.0619169	0.00444134	0
YDR454C	chrIV	0	0.909766	0.0253512	0.0108596	0.0383163	0	0	0.0173064	0	0.00320625	0.0095093	0	0	0	0.00606926	0.00814112	0	0.00677373	0	0	0	0	0	0	0.00575419	0	0	0	0	0.0226421	0	0.0178394	0.24612	0.0281031	0.0203983
YDR456W	chrIV	0	0.909766	0.0253512	0.0108596	0.0383163	0	0	0.0173064	0	0.00320625	0.0095093	0	0	0	0.00606926	0.00814112	0	0.00677373	0	0	0	0	0	0	0.00575419	0	0	0	0	0.0226421	0	0.0178394	0.24612	0.0281031	0.0203983
YDR457W	chrIV	0.0357945	0	0.673674	0	0	0	0	0.00376497	0	0.00248442	0.00903363	0	0	0	0	0	0	0.00284623	0	0	0.00264147	0	0	0.00260073	0	0	0	0	0	0	0	0	0	0	0
YDR458C	chrIV	0	0	0.00977605	0	0	0	0.00273978	0	0	0.00630984	0.0196233	0.00322344	0	0	0	0	0.00262296	0.00367743	0	0	0	0	0	0.00279827	0	0	0	0	0	0	0	0.00580687	0.0476188	0	0
YDR459C	chrIV	0	0	0	0	0	0	0.00606242	0.0109331	0	0	0.0129267	0.00326964	0.0586497	0	0	0	0	0.00412838	0	0.00282134	0	0	0	0.00857443	0	0	0	0.022007	0	0	0	0.012814	0.158565	0.0149879	0.00719396
YDR460W	chrIV	0.00643099	0	0	0	0	0.00542939	0.00606242	0.0109331	0	0	0.0129267	0.00326964	0	0	0	0	0	0.00412838	0	0.00320334	0	0.0106413	0	0.00857443	0	0	0	0	0	0	0	0.012814	0.158565	0.0149879	0.00719396
YDR461W	chrIV	0	0	0	0	0	0	0.00380221	0.00682455	0	0	0.00634253	0.00597278	0	0	0.0036638	0	0.00252298	0.00851238	0	0.0025581	0	0.0154583	0.662374	0.0028724	0	0	0	0	0	0	0	0.00513585	0.0309969	0	0
YDR462W	chrIV	0.00258801	0.965999	0.0295093	0	0	0.0025422	0.00249404	0.0118235	0.0030348	0	0.103989	0.00354482	0.337517	0	0	0	0	0.0268422	0	0.00893443	0	0.007333	0.00355799	0	0.0250517	0.0169881	0	0.0352488	0	0	0	0	0	0	0
YDR461C-A	chrIV	0.169518	0.965999	0	0	0	0.0115162	0.00407249	0	0.0030348	0	0.00535919	0.00354482	0	0	0	0	0	0	0	0.00893443	0	0.177689	0.0631447	0	0.0250517	0	0	0.00275118	0	0	0	0.00397159	0	0	0
YDR463W	chrIV	0.169518	0.962424	0	0	0	0.0115162	0.00707554	0	0.0127323	0	0.00661051	0.0043281	0	0	0	0	0.00601217	0.00348448	0	0.0277938	0.00908274	0.177689	0.0631447	0	0	0	0	0.00251884	0	0	0.00448944	0.0225518	0.219858	0.02106	0.0102464
YDR464W	chrIV	0.00491719	0.941748	0.00346892	0.0399973	0	0	0	0	0.00337056	0	0.00544561	0.00834333	0	0	0	0	0	0.00796137	0	0.0025292	0	0	0	0.00747388	0	0	0	0	0	0	0	0	0	0	0
YDR465C	chrIV	0.221232	0	0.332745	0	0	0	0.00367633	0.00358362	0	0.0336089	0.00486461	0	0	0	0.0297972	0.0195922	0.00266269	0.00233191	0	0.00322572	0	0	0.0382778	0	0	0	0	0	0	0	0	0.00346346	0.028684	0	0
YDR466W	chrIV	0.221232	0	0.332745	0	0	0	0	0.00358362	0	0.0336089	0.0140893	0	0	0	0.0297972	0.0195922	0.0342703	0	0	0.00322572	0	0	0.0382778	0	0	0	0	0	0	0	0	0	0	0	0
YDR468C	chrIV	0.0385201	0	0.00220317	0.0859169	0	0.0170839	0	0	0	0	0.00445477	0.00630308	0	0.00889078	0	0	0	0	0	0	0	0	0	0.00322933	0	0	0	0	0	0.0077844	0	0.0087576	0.0967085	0.00694997	0
YDR469W	chrIV	0	0	0.00220317	0	0	0	0	0	0.00508598	0	0.00528089	0.00630308	0	0	0	0	0	0	0	0	0	0	0	0.00322933	0	0	0	0	0	0	0	0.0087576	0.0967085	0.00694997	0
YDR470C	chrIV	0.231626	0.00239557	0.274936	0	0	0	0	0.00401747	0	0	0.00515021	0.0073695	0.399981	0	0	0	0	0	0	0.00361527	0	0	0	0.0119917	0	0	0	0.00423207	0	0.00241033	0	0.00786951	0.0651717	0	0
YDR471W	chrIV	0.231626	0.00239557	0.274936	0	0	0	0.00247293	0.00401747	0	0	0.00515021	0	0.399981	0	0	0	0	0	0	0.00633907	0	0	0	0	0	0	0	0.00423207	0	0	0	0.00786951	0.0651717	0	0
YDR472W	chrIV	0	0.982704	0.00659063	0	0.124844	0	0	0	0.0072344	0.0189105	0.0509161	0	0	0	0	0	0	0.0112828	0	0	0	0	0	0.00535272	0	0	0	0	0	0	0.00329741	0.0246133	0.330305	0.0357585	0.0232671
YDR473C	chrIV	0.0095821	0	0.0136965	0	0	0	0	0	0.060094	0.0132762	0.00599277	0	0	0	0	0	0	0	0	0	0	0	0	0	0	0	0	0	0	0	0	0.00730746	0.0599786	0	0
YDR475C	chrIV	0.00328138	0.00437258	0	0	0	0.0059542	0.00325523	0	0	0	0.0155076	0	0	0	0	0	0	0	0	0.00435307	0	0	0	0.014353	0	0	0	0	0	0	0	0.0065861	0.0546228	0	0
YDR476C	chrIV	0.0673042	0.0239003	0	0	0	0.00266296	0.00580975	0	0.00557488	0.0139622	0.0148595	0	0	0.00285189	0	0	0.00359833	0.0136463	0	0.0278663	0.01167	0	0	0.00281536	0.013857	0	0	0	0	0	0	0.00669935	0.0541639	0	0
YDR477W	chrIV	0.0673042	0	0.621316	0	0	0.00266296	0	0.00264988	0.0178284	0.0139622	0.0030811	0.00257555	0	0	0	0	0	0.00302302	0.0139842	0.0278663	0.01167	0	0	0.00281536	0.013857	0	0	0	0	0	0	0.00669935	0.0541639	0	0
YDR478W	chrIV	0	0	0	0	0	0	0.00449962	0	0	0	0.0190834	0	0	0	0	0	0	0.00534019	0	0	0	0	0	0.00300211	0.00267071	0	0	0	0	0	0	0.00735826	0.0808553	0.00576219	0
YDR479C	chrIV	0	0	0.042318	0	0	0.0119629	0.00234799	0	0	0	0.00270511	0.015333	0	0	0	0	0	0.00231936	0	0.00642114	0	0	0	0	0.00602268	0	0	0	0.00500434	0	0	0.00353369	0	0	0
YDR480W	chrIV	0	0	0.042318	0	0	0.0119629	0.00234799	0	0	0.0519953	0.00270511	0.00288038	0	0	0	0	0	0.00231936	0	0.00642114	0	0	0	0	0.00602268	0	0	0	0.00500434	0	0	0.002912	0	0	0
YDR481C	chrIV	0.274686	0	0.252206	0	0	0.0428658	0.00470416	0.00272016	0.0517168	0	0.046827	0.00240444	0	0	0.00647143	0.0034594	0	0.0108439	0	0.00613066	0.00489102	0	0	0	0	0	0	0.0103886	0	0	0	0.00298055	0	0	0
YDR482C	chrIV	0	0	0.252206	0	0	0.00384414	0.00375073	0	0	0.00294707	0.00531362	0.00801701	0	0	0	0	0	0.0100834	0	0.0102865	0	0	0	0.00427893	0	0	0	0.00226485	0	0.0034788	0	0.0136599	0.181139	0.0194121	0.0125146
YDR483W	chrIV	0.00544547	0	0.252206	0	0	0.00384414	0.00470416	0.00272016	0	0.00294707	0.00531362	0	0	0	0	0	0	0.0100834	0	0.00331452	0.00489102	0	0	0.00427893	0	0	0	0.00226485	0	0.0034788	0	0.0136599	0.181139	0.0194121	0.0125146
YDR484W	chrIV	0	0	0	0.00826468	0	0	0.00366982	0	0.00323768	0.00617247	0.0149038	0.00281246	0	0	0	0	0	0.00531158	0	0	0	0	0	0	0	0	0	0	0	0	0	0.00705573	0.0778188	0.00554462	0
YDR485C	chrIV	0.00321299	0.899275	0	0	0	0	0	0	0.00419287	0.00296433	0.00493906	0.0048319	0	0	0.00492062	0	0	0	0.00818496	0	0	0	0	0	0	0	0	0	0	0	0	0.00527937	0.0433923	0	0
YDR486C	chrIV	0	0	0	0	0.00850159	0	0	0	0.0206828	0	0.00590833	0.00784286	0	0	0	0	0.00269331	0	0	0.0107957	0	0	0	0	0.00246591	0	0	0	0	0	0	0.00767638	0.0636943	0	0
YDR487C	chrIV	0.398003	0.748132	0.576428	0	0	0.064665	0.00288557	0.0788418	0	0	0	0	0.0029099	0	0	0	0	0	0.00239706	0.031363	0	0.00583251	0	0.00275097	0.0837647	0	0.0077743	0.00834113	0	0	0	0.00618996	0.0681246	0.00484834	0
YDR488C	chrIV	0	0	0	0	0	0	0	0	0.110814	0	0.00648712	0.0101778	0	0.00300514	0	0	0	0.00438846	0	0	0	0	0	0	0	0	0	0.00249703	0	0	0	0.00306762	0	0	0
YDR489W	chrIV	0	0	0	0	0	0	0	0	0.110814	0	0.00648712	0.002336	0	0.00300514	0	0	0	0.00438846	0	0	0	0	0	0	0	0	0	0.00249703	0	0	0	0.00306762	0	0	0
YDR490C	chrIV	0	0	0.0089769	0	0	0	0.00436505	0	0	0	0.0139543	0	0	0	0.00604892	0.00728075	0	0.00666519	0	0	0	0	0	0.00342383	0	0.00316763	0	0	0	0	0	0.00894869	0.0979935	0.00696303	0
YDR492W	chrIV	0.00263397	0	0.0089769	0	0	0	0.00436505	0	0	0	0.0139543	0	0	0	0.00388805	0.00424749	0	0.00666519	0	0.0216451	0	0	0	0.00342383	0	0.00316763	0	0	0	0	0	0.00551738	0.0452493	0	0
YDR493W	chrIV	0	0	0	0	0	0	0	0	0	0	0.00860317	0	0	0	0	0	0	0.0101671	0	0	0	0	0	0.00517083	0	0	0	0	0	0	0	0.00607878	0.0500686	0	0
YDR494W	chrIV	0.0366555	0.0342299	0.00326596	0	0	0	0.00397545	0.00279556	0.00363373	0	0.00235643	0.00647218	0	0	0	0	0	0.00235881	0	0.00384729	0	0	0	0	0	0	0	0	0	0	0	0.00574437	0.0472247	0	0
YDR495C	chrIV	0.181112	0	0.0036089	0	0	0	0.0030889	0	0	0.00585182	0.00577956	0	0	0	0	0	0	0.00835195	0	0	0	0	0	0.00267231	0	0	0	0	0	0	0	0.00630356	0.0511858	0	0
YDR496C	chrIV	0.0374944	0	0.0216157	0.0293587	0	0	0.00417062	0.00229845	0.24455	0.232917	0.0120489	0.00355076	0	0	0.0093287	0.00626953	0	0.0131494	0	0	0	0	0	0.00248005	0	0	0	0	0	0	0	0.0175425	0.289289	0.0344372	0.026618
YDR497C	chrIV	0.172964	0.0543583	0.00448608	0	0	0.0167721	0	0.00283181	0	0	0.0114626	0.0132408	0	0	0.0184794	0.0343334	0	0.0118462	0	0.00381424	0.00408548	0	0	0	0.00239118	0	0	0.00862229	0	0	0	0.00462397	0	0	0
YDR498C	chrIV	0.007314	0	0.714308	0.162753	0	0	0.00410423	0	0.00250126	0	0.01735	0.00729775	0	0	0	0	0	0.0119196	0.12055	0	0.00603326	0	0	0.00458585	0.0711927	0	0	0	0	0	0.00281163	0.0201063	0.267321	0.0286693	0.0184853
YDR499W	chrIV	0.0231672	0	0	0.162753	0	0.00826046	0.00410423	0	0.0176658	0	0.0144255	0.00729775	0	0	0	0	0	0.0055303	0.12055	0	0	0	0	0	0.0711927	0	0	0	0	0	0.00281163	0.0201063	0.267321	0.0286693	0.0184853
YDR500C	chrIV	0.0545768	0	0.0165241	0	0	0.0562094	0	0	0.287336	0.00249378	0.0110096	0.00263351	0.0625266	0.0303587	0	0	0	0.0352922	0	0	0	0	0	0.00260455	0	0	0	0	0	0	0	0.0108474	0.149642	0.0170581	0.0123172
YDR501W	chrIV	0.0545768	0	0.0165241	0	0	0.0562094	0	0	0.287336	0.424112	0.0110096	0.00263351	0.0625266	0.0303587	0	0	0	0.0352922	0	0	0	0	0	0.00289667	0	0	0	0	0	0	0	0.0108474	0.149642	0.0170581	0.0123172
YDR502C	chrIV	0	0	0.00493432	0	0	0.0064923	0	0	0	0	0.012261	0.00771118	0	0.007563	0	0	0.00516217	0.0139713	0.00247712	0	0.377113	0	0	0	0	0	0	0	0.00850926	0	0	0.0071295	0.0590154	0	0
YDR503C	chrIV	0.0563858	0	0	0.00760942	0.00642069	0.0463223	0	0	0.0121929	0.0337762	0.0187987	0.00232331	0	0	0	0	0	0.0368783	0	0	0.01871	0	0	0	0.00327777	0	0	0	0.00910749	0	0	0.0107423	0.118396	0.00845341	0
YDR505C	chrIV	0.064993	0	0.00225175	0.260823	0	0	0	0	0.00732775	0	0	0.00396723	0	0	0	0	0	0	0	0.00285522	0.0171234	0	0	0	0.0228636	0	0.00375615	0.00419094	0	0	0	0.00571569	0.0471981	0	0
YDR506C	chrIV	0.00657676	0	0.0416878	0.00360182	0	0	0.00477411	0	0	0.00278306	0.0216177	0.00471816	0	0	0	0	0	0.00710076	0	0.00648392	0	0	0.00350875	0.00309702	0	0	0	0	0	0	0	0.00609083	0.0493469	0	0
YDR507C	chrIV	0.328579	0	0	0.0407286	0.00737817	0.349143	0	0.00703094	0.138604	0.00834522	0.00485868	0.00308196	0	0.0123878	0	0	0.0294871	0	0	0.00917481	0	0	0.244896	0.00311203	0	0	0	0.00540237	0	0	0	0.0164145	0.260159	0.0373137	0.0379774
YDR508C	chrIV	0.159502	0.0249482	0	0.0103713	0	0.167621	0.0067134	0.00414234	0.0482791	0	0.0069637	0	0	0.00306231	0	0.00243158	0	0.00881963	0.206059	0.00508153	0	0	0	0	0.0341919	0	0.00324767	0.0266657	0	0	0.00313395	0.019109	0.350467	0.0425973	0.0342209
YDR510W	chrIV	0.172707	0.0249482	0.0772116	0	0	0.167621	0.00461938	0.00414234	0.00775126	0	0.00337438	0.00685645	0	0.00306231	0	0.00243158	0	0	0.206059	0.012963	0.153086	0	0	0	0.0341919	0	0.00324767	0.0266657	0.00894171	0	0	0.0157269	0.218077	0.0249943	0.0181751
YDR511W	chrIV	0	0.0173274	0.521455	0	0	0.00507933	0	0.0245934	0.00597104	0	0.0116633	0.00383382	0.0125331	0.00769245	0	0	0	0.0120876	0	0	0	0	0	0.00240422	0	0	0	0.0142738	0	0	0	0.00946097	0.103209	0.00733223	0
YDR512C	chrIV	0	0	0.0388791	0	0	0	0.0040898	0.00528867	0	0.00503444	0.0187254	0.00236904	0	0.00403605	0	0	0	0.0549781	0.00294971	0.00324535	0	0	0	0	0.0289456	0	0	0	0	0	0	0.00261217	0	0	0
YDR513W	chrIV	0	0	0.0388791	0	0	0	0.00310804	0.00528867	0	0	0.0104924	0.00456488	0	0.00403605	0	0	0.0060134	0.0268126	0.00294971	0.00324535	0.0115845	0	0	0	0.0289456	0	0	0.00702188	0.00614038	0	0	0.0149591	0.205882	0.0234302	0.0169185
YDR515W	chrIV	0	0	0	0	0	0	0	0.00661343	0.0322471	0.0235872	0.00662551	0.00369692	0	0	0	0	0	0	0	0	0	0	0	0	0	0.00301704	0	0.00568594	0	0	0	0.00370943	0	0	0
YDR514C	chrIV	0	0	0	0	0	0.00327371	0.00417351	0	0	0.0235872	0.0168589	0.00369692	0	0	0.0165611	0.0109735	0	0.00292978	0	0.00255782	0	0	0	0.00898281	0.00306779	0	0	0	0	0	0	0.0117303	0.145684	0.0138264	0.00668865
YDR516C	chrIV	0.0556946	0	0.0212272	0	0	0.00889831	0.00474312	0.00571584	0	0	0.00250503	0.0030137	0.00303231	0	0	0	0	0.0266079	0	0.00640504	0	0.00339457	0	0.00640752	0.0310199	0.00564055	0	0.0165953	0.00448429	0	0	0.00331878	0	0	0
YDR517W	chrIV	0.0556946	0	0.0212272	0	0	0.00889831	0.00474312	0.00571584	0	0	0	0.0030137	0.00303231	0	0	0	0	0.0266079	0	0.00640504	0	0.00339457	0	0.00640752	0.0310199	0.00564055	0	0.0165953	0.00448429	0	0	0.00331878	0	0	0
YDR518W	chrIV	0.0409449	0	0.00507	0	0.00326729	0.0531188	0.00467549	0	0.00390471	0	0.0342213	0	0.00629086	0	0	0	0	0.0189191	0	0.0036353	0	0	0	0	0	0	0	0.00577853	0	0	0	0.00628327	0.0522553	0	0
YDR519W	chrIV	0.0100293	0.00619817	0.68167	0	0	0	0	0	0.00272205	0	0.00412845	0.00260766	0	0	0	0	0	0.0161351	0	0	0	0	0	0	0	0	0	0	0	0	0	0.0119611	0.131012	0.00927533	0
YDR520C	chrIV	0	0	0.643938	0	0	0	0.00224342	0	0.00453274	0.00277248	0.0128242	0	0	0	0	0	0	0.00752068	0	0	0	0	0.0180433	0	0	0	0	0.0107857	0	0	0	0.00508932	0	0	0
YDR522C	chrIV	0.291587	0	0	0	0.00603499	0.00681615	0	0	0.00236021	0.0211089	0.0399652	0	0	0	0	0	0.00295425	0.0187609	0	0	0.0272057	0	0	0	0	0	0	0	0	0	0	0.00995056	0.123722	0.0117749	0.00569414
YDR523C	chrIV	0.0297171	0	0	0	0	0.0726356	0.00385499	0	0.378682	0	0.00342237	0	0	0.00270383	0	0	0	0.00313766	0.0102651	0	0	0	0	0	0.00254215	0	0	0	0	0.00233575	0.00265968	0.0223008	0.36752	0.0437438	0.0338284
YDR524C	chrIV	0.101638	0.915747	0	0	0.0111933	0	0.00987658	0.00304834	0.0483581	0.357956	0.0113356	0.00836091	0	0.00461228	0	0	0	0.00545134	0	0.00472811	0	0	0	0	0	0	0	0	0	0	0.00301488	0.0169609	0.188593	0.0146526	0.00718362
YDR524W-C	chrIV	0.101638	0.915747	0	0	0	0.0545981	0.00987658	0	0.0483581	0.00640217	0.00789471	0.00836091	0	0.00461228	0	0	0	0.00545134	0	0.00482493	0	0	0	0	0	0	0	0	0	0	0.00301488	0.0169609	0.188593	0.0146526	0.00718362
YDR524C-B	chrIV	0.195602	0	0.856171	0	0.00279467	0.0889017	0.00927771	0.130596	0.0374708	0	0.0360584	0.0121333	0	0.0192679	0.00541109	0.00680373	0.0115189	0.0226837	0.0130084	0.00769032	0	0.00774408	0.00393939	0	0.00558628	0	0.0218987	0.0189434	0	0	0	0.00556166	0.0605039	0.00425506	0
YDR525W-A	chrIV	0.195602	0	0.856171	0	0.00279467	0.0889017	0.00927771	0.130596	0.0374708	0	0.0360584	0.0121333	0	0.0192679	0.00541109	0.00680373	0.0115189	0.0226837	0.0130084	0.00769032	0	0.00774408	0.00393939	0	0.00558628	0	0.0218987	0.0189434	0	0	0	0.00556166	0.0605039	0.00425506	0
YDR527W	chrIV	0.0353308	0.873558	0.0136718	0.0447536	0.0743602	0.00246777	0.00253824	0.0305983	0	0	0.00579636	0.00293492	0	0	0.0442972	0.0248299	0	0	0	0.083194	0	0	0	0	0	0	0	0.00731092	0	0	0.00419325	0.0252661	0.317113	0.0303519	0.0148941
YDR528W	chrIV	0.0558036	0	0.221854	0	0	0.0717271	0.00308434	0.00248187	0.00336879	0.00330396	0.00777437	0	0	0	0	0	0	0.00986432	0	0	0	0.00244395	0.233179	0.002352	0	0	0	0.0123155	0	0	0	0.00725993	0.0787664	0.00553909	0
YDR529C	chrIV	0.197866	0.0176645	0.0297859	0	0	0.0589657	0.00828955	0.0606215	0	0.004076	0	0.00600029	0	0	0	0	0	0	0	0.0055843	0	0.0203771	0	0.0181779	0	0.0567298	0.0172846	0.0287953	0	0	0	0	0	0	0
YDR530C	chrIV	0.0561157	0	0	0.0439043	0	0	0	0.0890766	0	0	0.0183068	0.00228702	0	0	0	0	0.00495051	0.00288293	0	0	0.304817	0	0.0133406	0	0	0	0	0	0	0	0	0.0106988	0.195525	0.0236996	0.0189783
YDR531W	chrIV	0.0561157	0	0	0.0439043	0	0	0.00299226	0.0890766	0	0	0.0183068	0.00731867	0	0	0	0	0.00495051	0.00288293	0	0	0.304817	0.0704909	0.0133406	0	0	0	0	0	0	0	0	0.0106988	0.195525	0.0236996	0.0189783
YDR532C	chrIV	0.0367649	0	0.0254051	0.0339753	0	0.0131538	0	0	0.0273952	0.00445578	0.0157436	0	0	0	0	0	0	0.0107954	0	0.00451147	0	0	0	0.0126479	0	0	0	0	0.002495	0.0126557	0	0.0135817	0.222085	0.0261988	0.0201126
YDR533C	chrIV	0	0	0.431155	0	0	0	0.0056482	0	0	0.525117	0.00610386	0.00273982	0	0.00222058	0	0	0	0.0796565	0	0	0	0	0	0.00612247	0.00508264	0	0	0	0	0	0.00223415	0.0165735	0.220139	0.0235841	0.0151789
YDR536W	chrIV	0.0322021	0	0.17511	0.00318727	0	0	0.00320528	0.00892383	0.0824852	0	0.0091352	0	0	0	0	0	0.00264183	0.00450518	0	0.00250493	0	0.0376413	0.0357366	0	0.00288689	0	0	0.0134464	0	0.0158704	0	0.00388026	0	0	0
YDR538W	chrIV	0.165537	0	0.00477807	0	0	0.0538224	0	0	0	0	0.00770364	0.00262043	0	0	0	0	0	0	0	0.00349131	0	0	0	0.00506332	0	0	0	0	0	0	0	0.00524774	0	0	0
YDR539W	chrIV	0.166924	0	0	0	0	0	0.00328402	0.00331196	0.0356435	0	0.0218266	0.00557661	0	0	0	0	0	0.00973272	0	0.00285604	0	0	0.220886	0	0	0	0	0	0	0	0	0.00575169	0.0474943	0	0
YDR540C	chrIV	0.193124	0	0	0	0	0	0.00392769	0	0	0.0796093	0.00789828	0.00326752	0	0	0	0	0	0.00430286	0	0	0.00388888	0.0104284	0	0	0	0	0	0	0.0118227	0	0	0.00813611	0.0896174	0.00638391	0
YDR541C	chrIV	0.0211433	0.00663998	0.00295682	0	0	0.0211979	0.00257641	0	0	0.0358893	0.00283137	0	0	0	0	0	0.00425827	0.00232026	0.0593272	0.00555421	0	0	0	0.00340967	0.00282269	0	0	0	0.00502573	0	0	0.00663323	0.0545535	0	0
YDR542W	chrIV	0.0660161	0.0281398	0.00257917	0	0	0	0.00221387	0	0	0	0.00573667	0	0	0	0	0	0	0.0111777	0.18807	0.0115296	0	0	0	0	0.0317987	0	0	0	0	0	0	0.00731553	0.060174	0	0
YEL075C	chrV	0.145185	0.0152347	0.0662878	0	0	0.0491054	0.00330751	0	0.0397788	0	0.026709	0.00386554	0.110865	0.003499	0	0	0	0.00492151	0.00709381	0.0151209	0	0	0.273811	0.00278812	0	0	0	0.0323015	0	0.0363867	0	0	0	0	0
YEL073C	chrV	0	0	0.0441065	0	0	0	0	0	0.019715	0.0087011	0.0103749	0.00263849	0	0	0	0	0	0.00450324	0.0040722	0.00237087	0	0	0	0	0.0247433	0	0	0.00786955	0	0	0	0.00771796	0.0848462	0.00605331	0
YEL072W	chrV	0.00257825	0	0.41724	0	0	0.00311829	0.00259535	0	0.0027814	0.00759907	0.00596135	0.00699702	0.940179	0	0	0	0	0.00323937	0.0591003	0	0.23318	0	0	0	0	0	0	0.011147	0.0240412	0	0	0.00476236	0.0325209	0	0
YEL071W	chrV	0.201074	0	0	0.0402282	0	0.00334787	0.00289382	0	0.0137224	0.0656338	0.00713116	0	0	0.00328007	0	0	0.0506344	0.00377188	0.00596056	0.00554997	0.0044409	0	0	0	0	0	0	0	0	0	0	0.0105187	0.194243	0.0235793	0.0188944
YEL070W	chrV	0.135964	0	0.01247	0.108952	0.0284786	0	0	0.00338174	0.0215198	0	0.0110305	0	0	0	0.0148015	0.0139354	0	0.0137221	0	0.00469373	0	0	0	0.0050802	0	0	0	0.0123215	0	0	0	0.0129849	0.239662	0.0291048	0.0233584
YEL069C	chrV	0.247869	0	0.0124942	0.0101454	0	0.00410517	0	0.0134023	0	0.00423275	0.0054132	0.0049304	0.0180058	0	0	0	0	0	0.00325181	0	0	0.0286383	0	0	0.015501	0.00345011	0.00757466	0.0100347	0.00303567	0	0	0.0128347	0.21024	0.0248315	0.0190611
YEL066W	chrV	0.011403	0	0	0	0	0	0.00419599	0	0.0101129	0	0	0	0	0	0.00455569	0.00237715	0	0	0	0.0022151	0	0	0.110334	0.00393157	0	0	0	0	0.00506113	0	0	0.00295619	0	0	0
YEL067C	chrV	0.173381	0.0113788	0	0	0	0.0126847	0	0	0.00447783	0	0	0	0	0	0.166587	0.0782926	0	0.002755	0	0	0	0	0.110334	0.00393157	0.0119339	0	0	0	0	0	0	0.00295619	0	0	0
YEL065W	chrV	0.173381	0.00220142	0	0	0	0.00308009	0.00421478	0.0066897	0.00447783	0.38957	0.00303339	0	0	0	0.166587	0.0782926	0	0.0168704	0.0342779	0.00302087	0	0	0	0	0.017744	0	0	0	0	0	0	0.0031177	0	0	0
YEL064C	chrV	0	0	0.0169675	0	0	0	0.00509581	0	0.0187573	0.00302523	0.0441677	0.00256525	0.0046207	0.0184976	0	0	0	0.0111909	0	0	0.00380192	0	0	0	0	0	0	0	0.00497544	0.00246936	0	0	0	0	0
YEL063C	chrV	0	0	0.0222058	0.106258	0	0.00408909	0.00454485	0	0	0	0.00413286	0	0.00496648	0	0	0	0.00360609	0.00428105	0	0	0	0	0	0.00641132	0.00509016	0	0	0	0	0	0	0.0108174	0.11586	0.00836307	0
YEL062W	chrV	0	0	0.0222058	0.106258	0	0.00408909	0.00454485	0	0.0105265	0	0.00413286	0	0.00496648	0	0	0	0.00360609	0.00428105	0	0	0	0	0	0.00641132	0.00509016	0	0	0	0	0	0	0.0121604	0.150143	0.0142234	0.00688617
YEL061C	chrV	0.0400598	0.883095	0.0185727	0.0143302	0.023171	0.0050456	0.00549264	0	0.443649	0.00921502	0.0100336	0	0	0.00737013	0	0	0	0.00335816	0	0.00238791	0	0	0	0.00633444	0	0	0	0.00705442	0	0	0	0.0112072	0.148788	0.0159639	0.0103311
YEL060C	chrV	0.138024	0.0179561	0.00710082	0	0	0	0.00660897	0.0125631	0	0.150163	0.00426514	0.00409577	0	0	0	0	0	0.0379221	0	0.00856367	0	0.00807791	0	0	0	0.0642978	0.00444447	0.0201387	0.00261652	0	0	0.00491463	0	0	0
YEL059C-A	chrV	0	0.00911434	0	0	0	0.00395089	0.00688516	0	0.00834612	0	0.00277483	0.00497816	0	0.00501311	0	0	0	0.00555728	0.00949763	0.00898239	0.0816413	0.00515143	0	0	0.0370278	0.00491415	0	0	0	0.0835974	0	0.0108997	0.135212	0.0128615	0.00621794
YEL058W	chrV	0.00564537	0.00911434	0	0	0	0.00395089	0.00688516	0.00412959	0.00834612	0	0.00277483	0.00497816	0	0.00501311	0	0	0.0148411	0.00555728	0	0.00898239	0.0076183	0.00515143	0	0	0.0370278	0	0	0.00271709	0	0.0835974	0	0.0108997	0.135212	0.0128615	0.00621794
YEL057C	chrV	0.0234487	0	0.0401708	0	0.013	0.0082959	0.00432918	0.00830705	0	0.00321138	0.0194645	0.00434405	0	0	0.0234445	0.0255211	0	0.00855108	0.0105409	0.00913269	0	0.0191168	0	0.00599991	0.0105884	0	0.0180274	0.00885812	0	0.0248096	0	0.0076328	0.0840102	0.00598436	0
YEL056W	chrV	0.0666319	0	0.0401708	0	0	0.00473446	0	0	0	0.00321138	0.005976	0.00253416	0.964891	0	0	0	0	0.00281819	0.00253866	0.0027332	0	0	0	0.00875049	0	0	0	0.00885812	0	0	0	0.00796016	0.0881738	0.00632299	0
YEL055C	chrV	0	0.0808609	0.661914	0	0	0.00253114	0	0	0.175679	0.0921411	0.00300327	0	0	0	0.0038946	0.00770678	0	0	0	0.00953998	0	0	0.00441223	0.0204429	0	0	0	0.00230145	0	0	0	0	0	0	0
YEL054C	chrV	0.0396346	0	0.0206626	0	0	0.0233702	0.00725379	0.025163	0	0.0100686	0.00313716	0	0.843391	0	0	0	0	0	0.00415536	0.00261601	0	0.00224267	0	0.00683478	0.0218967	0	0	0	0	0	0	0.0034838	0	0	0
YEL053C	chrV	0.0029644	0	0.418111	0	0	0	0.00323349	0	0	0	0.0104472	0.0032061	0.0830242	0.00292461	0	0	0	0.00490421	0	0.00257516	0	0	0.0117594	0	0	0.00395956	0	0.00245291	0.00300444	0	0	0	0	0	0
YEL052W	chrV	0.0029644	0	0.418111	0	0	0	0.00323349	0	0	0	0.0104472	0.0032061	0.0830242	0	0	0	0	0.00490421	0	0.00257516	0	0	0.00964952	0	0	0.00395956	0	0.00245291	0.00300444	0	0	0	0	0	0
YEL051W	chrV	0.056306	0.0117718	0.717565	0	0	0.0208667	0	0	0	0.00780758	0.00245656	0.0199038	0	0	0.0084568	0.00623259	0	0	0	0.0101925	0.00227847	0	0	0.00399243	0	0.00299085	0	0.00247556	0.0310964	0	0.00281235	0.0102727	0	0	0
YEL050C	chrV	0.0660525	0.00280972	0	0	0	0.0108682	0	0	0	0.502612	0.00433357	0.00321239	0	0	0	0	0	0	0	0.00332653	0	0	0	0.00563641	0	0	0	0.013304	0	0	0.00335645	0.0188754	0.209813	0.0159409	0.00765104
YEL049W	chrV	0.18483	0.0825569	0	0	0.00976887	0.0782852	0.00312101	0	0	0	0.00630392	0	0	0	0	0	0	0	0	0	0	0	0.0108915	0.00281507	0	0.00318867	0	0	0	0.00570032	0	0.00575329	0.0475182	0	0
YEL048C	chrV	0.0761704	0	0	0.17739	0.00376754	0.00520825	0.00243283	0.00686272	0	0.00283425	0.0126281	0	0	0	0.145758	0.119432	0	0.0103672	0	0.0152045	0	0	0	0	0	0	0.0546672	0	0	0	0.00263777	0.0194807	0.311969	0.0420291	0.0390932
YEL047C	chrV	0.0447803	0	0.00676547	0.00568999	0	0.374072	0.00286524	0.00293132	0	0.405023	0.0213548	0.00469016	0	0	0	0	0	0.00913093	0	0	0	0.00577779	0	0	0.0023821	0	0	0.00540909	0	0	0	0.00771137	0.0958215	0.00911325	0.00440247
YEL046C	chrV	0.0285369	0.236892	0.00276025	0	0	0.00793391	0.00457283	0.0211795	0.239768	0	0.0333631	0	0.966871	0.014056	0.00418078	0.00941308	0	0.0189217	0.0129782	0.00964631	0.471748	0.00934376	0.681379	0	0.00555093	0.0373831	0.00270038	0	0.0170759	0.00550745	0	0.00895271	0.0741617	0.00511749	0
YEL044W	chrV	0.194623	0.236892	0.00276025	0	0	0.00793391	0.00457283	0.0211795	0.239768	0	0	0	0.966871	0.014056	0.00418078	0.00941308	0	0	0.0129782	0.00964631	0.471748	0.00934376	0.681379	0	0.00555093	0.0373831	0.00270038	0	0.0170759	0.104333	0	0.00895271	0.0741617	0.00511749	0
YEL043W	chrV	0.00427722	0.0861575	0	0.0184335	0	0.00276627	0.0026448	0.0073476	0.00235196	0	0.00588075	0	0.0264289	0	0	0	0	0.00288968	0	0	0.378729	0.030861	0	0	0	0	0.00418867	0.00560207	0.00335414	0	0.00322316	0.0193971	0.303019	0.0358604	0.0274621
YEL042W	chrV	0	0	0.545884	0.0180462	0.0211631	0	0	0.00371855	0.0525576	0	0.0152696	0	0	0.047219	0.00507095	0.00477699	0.00864563	0.00928546	0	0	0.00249677	0	0	0.0103883	0	0	0	0	0.0040796	0	0.00265019	0.021845	0.30339	0.0348274	0.0253739
YEL041W	chrV	0	0	0	0	0	0	0.00281189	0.00432402	0	0	0.00445732	0	0.0241815	0	0	0	0	0.00557742	0	0.00329477	0	0	0.0189338	0	0.0140003	0	0	0.0158486	0	0	0	0	0	0	0
YEL040W	chrV	0.27542	0.00346405	0	0	0	0.00588514	0	0	0.322733	0.0882423	0.00556945	0.0104753	0	0.0237104	0	0	0	0.00874502	0.0810943	0	0	0	0.845358	0	0.0555767	0	0	0	0	0	0.00225469	0.00848567	0	0	0
YEL039C	chrV	0.00536375	0	0.0221411	0	0	0	0.00485712	0.0148562	0	0	0.0131895	0.00473768	0	0	0	0	0	0.0109777	0.0168405	0.00688698	0	0.0442234	0.00433165	0	0.00245222	0	0.00247505	0.0151562	0	0	0	0.00330207	0	0	0
YEL038W	chrV	0.00536375	0	0.0221411	0	0	0	0.00485712	0.0148562	0	0	0.0131895	0.00473768	0	0	0	0	0	0.0109777	0	0.00688698	0	0.0442234	0.00433165	0	0	0	0	0.0151562	0	0	0	0.00330207	0	0	0
YEL037C	chrV	0.0078823	0.990154	0.00364888	0.0414411	0	0	0.00382797	0	0.00528453	0.0171221	0.003413	0	0	0.00247247	0	0	0	0	0	0.0071373	0	0.00521129	0	0	0	0	0	0.00372344	0	0.0887578	0.00315855	0.015832	0.132437	0	0
YEL036C	chrV	0	0	0.026766	0.182118	0.0197276	0	0	0.00402954	0	0	0.00558032	0.00368161	0.928818	0.00921636	0.00314382	0.00439553	0.00351508	0	0	0.0115399	0	0	0	0	0	0	0.0141421	0.0109345	0	0	0	0.0119477	0.131728	0.00944527	0
YEL034W	chrV	0.0622486	0.778021	0.026766	0	0	0.0136308	0.0206803	0.0306684	0	0.13363	0.00595289	0.00368161	0.928818	0	0	0	0.00351508	0.0272388	0.00369294	0.0200524	0	0.00528842	0	0	0.00917883	0	0.0141421	0.0109345	0	0	0	0.00934372	0.0768567	0	0
YEL032W	chrV	0.0670448	0	0	0.187992	0.00289732	0.00317536	0.00297695	0.0460967	0	0.035997	0.0273796	0.00248136	0	0	0	0	0.00343349	0.00541074	0.0036083	0	0	0	0.899418	0.0029914	0	0.00655338	0	0.0268717	0	0	0.00334198	0.0202105	0.316062	0.0430724	0.0396463
YEL031W	chrV	0.12987	0.691419	0.00222785	0.00901056	0	0.216771	0	0.00282806	0	0.0731173	0.00300906	0.0061695	0	0	0.0085079	0.0149617	0	0.00246203	0	0	0	0	0.00562105	0.00565415	0.00579393	0	0	0	0	0	0	0.00798788	0.0659712	0	0
YEL030W	chrV	0.00693057	0	0.00259177	0.00837877	0	0	0.00397144	0	0	0	0.00473413	0	0	0	0	0	0	0.00654467	0	0.0230656	0	0	0	0.00235523	0	0	0	0	0.00416795	0	0	0.00602217	0.0494558	0	0
YEL029C	chrV	0	0	0	0	0	0	0.00283693	0	0	0	0.00740687	0	0	0	0	0	0.00787004	0.0030893	0	0	0	0	0	0.00631135	0	0	0	0	0	0	0	0.00626903	0.0518731	0	0
YEL027W	chrV	0.348679	0.0377845	0.908793	0.174516	0.0053336	0.00679317	0.00495023	0.00278774	0	0.00508747	0.0290242	0.00489318	0	0	0	0	0	0.0347537	0.0611643	0.00383843	0	0	0	0.013235	0.0200031	0	0	0	0	0	0.00308085	0.0224969	0.362763	0.0495583	0.0452861
YEL026W	chrV	0	0	0.942678	0.00227244	0.175868	0	0	0	0.0045783	0.770447	0.0100569	0.00553478	0	0	0.0078489	0.00730445	0	0.00236578	0	0	0	0	0	0.00505129	0	0	0	0	0	0	0	0.00966252	0.121868	0.0117676	0.00577565
YEL025C	chrV	0.154203	0.00465386	0.0122627	0	0	0.0151448	0.00293626	0	0.00271573	0	0.00707212	0	0	0	0	0	0.00289642	0.00652351	0	0.00228664	0	0	0	0	0	0	0	0	0	0	0	0.00710604	0.0780085	0.00555734	0
YEL024W	chrV	0.102382	0.00465386	0.0122627	0	0	0.0567598	0.00293626	0.00786996	0	0	0.00463173	0.0102226	0	0.00287295	0	0	0.00289642	0.00794522	0.00826165	0.00260869	0.448572	0	0	0	0.0036484	0	0	0.00284432	0.00378173	0	0	0	0	0	0
YEL022W	chrV	0.103881	0	0.426637	0	0	0.00338941	0.00335376	0	0	0.00306379	0.0137355	0	0	0.00891468	0	0	0	0.0191578	0	0.00473775	0	0	0	0.00698769	0	0	0	0	0	0	0	0.0045712	0.038107	0	0
YEL023C	chrV	0.103881	0	0.426637	0	0	0.00338941	0.00335376	0.00604737	0	0.0157831	0.0137355	0	0	0.00891468	0.0119275	0.022045	0	0.0191578	0	0.00473775	0	0	0	0.00784977	0	0	0	0	0	0	0	0.00337744	0	0	0
YEL021W	chrV	0.00476503	0	0.00282278	0	0.0201794	0	0.0036594	0	0	0.0117598	0.00515348	0.00490264	0	0	0	0	0	0.00578374	0	0	0	0	0	0	0	0	0	0	0	0	0.00266306	0.0179162	0.29416	0.034807	0.0268529
YEL020W-A	chrV	0	0.109689	0.919043	0.00483469	0.00407664	0.00236462	0	0	0	0	0.01788	0.0069565	0	0	0	0.00270918	0	0.00642985	0	0	0	0	0	0.0148229	0	0	0	0	0	0	0.00242188	0.0201568	0.331461	0.0395851	0.030774
YEL020C	chrV	0	0.00223977	0.00811236	0	0	0	0.0054316	0	0	0.013213	0.0738443	0	0	0	0	0	0	0.0512941	0	0.0238948	0	0	0	0	0	0.00242448	0	0.0186061	0	0	0	0.0103687	0.110026	0.00784095	0
YEL019C	chrV	0.0049962	0	0	0	0	0	0	0.014772	0	0.00370226	0.00941493	0.00276757	0	0	0	0	0	0.00923583	0	0	0	0	0	0	0	0	0	0	0	0	0	0.00676838	0.0558094	0	0
YEL018W	chrV	0	0	0	0	0	0	0.00498158	0.014772	0	0.013213	0.00941493	0	0	0	0	0	0	0.00923583	0	0	0	0	0	0.00344637	0	0	0	0	0	0	0	0.0108128	0.133803	0.0126629	0.00608115
YEL017C-A	chrV	0.581517	0.983748	0.00223569	0	0	0	0.0107531	0.039101	0	0	0.00975217	0.00581947	0	0	0	0	0	0	0.00507207	0.0164088	0	0.00318383	0	0.00679367	0.0223033	0	0	0	0	0	0	0.00806711	0.0671016	0.00484963	0
YEL017W	chrV	0.581517	0.983748	0.00223569	0	0	0	0.0107531	0.039101	0	0	0.00975217	0.00581947	0	0	0	0	0.0108149	0.00567106	0.00507207	0.0164088	0	0.00318383	0	0.00679367	0.0223033	0	0	0	0	0	0	0.00806711	0.0671016	0.00484963	0
YEL016C	chrV	0.0477642	0	0.716766	0	0.00518967	0	0.0033443	0	0.00352313	0	0.00417129	0.00470218	0	0	0.0023005	0.00246254	0.0215402	0.00658439	0	0	0	0	0	0.0051131	0	0	0	0	0	0	0	0.0191822	0.316539	0.0377805	0.0292695
YEL015W	chrV	0	0.0058713	0.716766	0	0.00518967	0	0.0033443	0.00472294	0.00352313	0	0.00688874	0.00470218	0	0	0	0	0.0215402	0	0	0.00273683	0.00231963	0	0	0.0051131	0	0	0	0	0	0	0	0.0191822	0.316539	0.0377805	0.0292695
YEL013W	chrV	0.00592871	0	0.903357	0	0	0.00459518	0	0.00349874	0.0050163	0.005218	0.0197967	0.0032672	0	0	0	0	0	0.0126283	0	0	0	0	0.0028961	0	0	0	0	0	0	0	0	0.0141225	0.173648	0.0163904	0.00790908
YEL012W	chrV	0.00246908	0	0.899181	0	0	0	0.00934051	0.00416257	0	0	0.0271714	0	0	0	0	0	0	0.0190812	0	0.00490157	0	0	0	0.00507831	0	0.0133451	0.0233106	0.00337776	0	0	0.00279992	0.022287	0.308787	0.0353521	0.025653
YEL011W	chrV	0.0532951	0.00320801	0.00481153	0	0	0.00856182	0	0.00657457	0.00273575	0	0.0492932	0.00699641	0	0	0.00587403	0.00265476	0.00227811	0.0137499	0.00372477	0.00508501	0	0.00321094	0	0	0	0	0	0.0161786	0	0	0	0.00808985	0.0889219	0.00632414	0
YEL009C	chrV	0.00425325	0	0.0115022	0.00944361	0	0.00223707	0.00611457	0	0	0.0544679	0.0207039	0.00685651	0.789349	0.00256767	0	0	0.0039349	0.0104028	0	0.00308123	0	0	0	0	0	0	0.00266203	0.0038521	0	0	0.00298096	0.0177843	0.221304	0.0210854	0.0102034
YEL007W	chrV	0.213966	0.709036	0.0067186	0	0.00391786	0.00686464	0.00419407	0	0.00746016	0.351594	0	0.0126783	0.23345	0.0094092	0	0	0	0	0	0.00849259	0	0	0	0	0	0	0	0.00224377	0	0	0.00337349	0.0252037	0.336645	0.0361868	0.0234918
YEL006W	chrV	0.16308	0.019185	0	0	0	0.00749135	0.00504959	0	0.00805455	0	0.0092859	0	0	0	0	0	0	0.0107329	0	0	0.00936405	0	0	0.00355708	0	0	0	0.00764684	0.00392338	0	0	0.00363178	0	0	0
YEL005C	chrV	0	0.259943	0	0	0	0	0.00413879	0	0	0.00339978	0.0291776	0.0077903	0.00768141	0	0	0	0.00243347	0.018423	0	0	0	0	0	0.00240879	0	0	0	0	0	0.0442813	0	0.00354605	0	0	0
YEL004W	chrV	0	0.259943	0	0	0	0	0.00369349	0	0	0.00339978	0.0291776	0	0	0	0	0	0	0.018423	0	0	0	0	0	0	0	0	0	0	0	0	0	0.00987694	0.121981	0.0115523	0.00554909
YEL003W	chrV	0.0482852	0	0	0.056822	0.00230398	0.00316012	0.00577207	0.00515285	0.00755805	0	0.00460971	0	0	0.00625223	0	0	0	0.0193673	0	0.00314633	0	0	0	0.00378632	0	0	0.003127	0	0	0	0	0.016366	0.26205	0.0383284	0.0340678
YEL002C	chrV	0.00252112	0	0.159709	0	0	0.0025739	0.00444493	0	0	0	0.00622872	0	0	0	0	0	0	0	0.0688744	0	0	0.0033264	0	0.00244666	0.00245834	0	0	0.00403145	0	0	0	0.00339543	0	0	0
YEL001C	chrV	0.00461529	0	0.21385	0	0	0	0.00308598	0	0.00232054	0	0.0731113	0.00252416	0	0	0	0	0	0.0265756	0	0	0	0	0	0.00313555	0	0.0023995	0	0	0	0.00674669	0	0.00539268	0.0446916	0	0
YER001W	chrV	0.161225	0.00349027	0	0	0	0.0138802	0	0.00933682	0.0929281	0	0.00743492	0.00468989	0	0.00883327	0.00851655	0.00484925	0	0.00579955	0.00404392	0	0.0323277	0	0.0123822	0	0	0.00712371	0	0	0.00905256	0.166695	0	0.0119738	0.17214	0.0180017	0.0109769
YER002W	chrV	0	0	0.76149	0	0	0	0	0	0	0.0270767	0.00646887	0	0	0	0.109631	0.0614053	0	0.00494449	0	0	0	0	0	0.00386488	0	0	0	0	0	0	0.00366091	0.0220468	0.276947	0.0266181	0.0129813
YER003C	chrV	0.267798	0.129207	0	0	0	0.137288	0	0.0332013	0.0285293	0	0.00963435	0.0036588	0.00273586	0.0106858	0	0	0.00230763	0.0169515	0.0148156	0.00654656	0	0.0379022	0.0137684	0	0.00712727	0	0	0.00367366	0.00393673	0	0	0.00625105	0	0	0
YER004W	chrV	0.267798	0.129207	0	0.156429	0	0.158448	0	0	0.0285293	0	0.0101038	0.0036588	0	0.0106858	0	0	0.00230763	0.0169515	0.0148156	0	0	0	0	0.00234502	0.00712727	0	0	0.00367366	0.00393673	0	0	0.0173042	0.268741	0.0374873	0.0372826
YER005W	chrV	0.425076	0	0	0.0144314	0	0.0346373	0.00259859	0	0.0166237	0	0.00312327	0.00503094	0	0.0178055	0.378955	0.183394	0	0.00559898	0	0	0	0	0	0	0	0	0	0	0	0	0	0.00789121	0.0646693	0	0
YER006W	chrV	0.00462946	0.931741	0	0	0	0	0	0	0	0.0607004	0.0130544	0.00781219	0	0	0.121738	0.069999	0	0.00273249	0	0.00529026	0	0	0	0	0	0	0	0	0.00295232	0	0.00399256	0.0298459	0.400851	0.0434385	0.0282744
YER007W	chrV	0	0	0	0	0	0	0.00238178	0	0	0	0.0154149	0.0350615	0	0	0	0	0	0.0197746	0	0	0	0	0	0.00241259	0	0	0	0	0	0	0	0.00871015	0.0960201	0.00685767	0
YER007C-A	chrV	0	0	0	0	0	0	0.00473953	0	0	0.00470826	0.00439907	0.00453359	0	0	0	0	0	0.00353215	0	0	0	0	0	0	0	0	0	0	0	0	0	0.0038675	0	0	0
YER008C	chrV	0	0.598408	0.183147	0	0	0	0	0	0	0.334258	0.00312135	0.00730105	0	0	0	0	0	0	0	0	0	0	0	0	0	0	0	0	0.00251969	0	0	0.00579664	0	0	0
YER009W	chrV	0	0	0.183147	0	0	0.00894714	0.0034961	0	0	0.334258	0.0141336	0.00730105	0	0	0	0	0	0.00785001	0	0.00602623	0	0	0	0	0	0	0	0	0.00251969	0	0	0.00387688	0	0	0
YER010C	chrV	0.190416	0.00480842	0	0	0	0.0135065	0.00454402	0	0.221551	0.00632596	0.0148057	0.00823971	0	0	0	0	0	0.0108867	0	0.00241452	0	0	0	0	0	0	0	0	0.00225706	0	0.00237585	0.0133025	0.147361	0.0105674	0
YER011W	chrV	0.250127	0	0	0	0	0.0119474	0.00416893	0	0.00962208	0.00223445	0.00417725	0.0039058	0	0	0	0	0.0384355	0.00457902	0	0.00245549	0	0.0138449	0	0	0	0	0	0	0	0	0	0.00326617	0	0	0
YER012W	chrV	0	0	0	0	0	0.00833503	0.00551747	0	0.00247262	0	0.00551677	0	0	0	0	0	0	0	0.0263168	0	0	0	0	0.00342019	0.0119958	0	0	0	0	0	0	0.00382634	0	0	0
YER013W	chrV	0	0.00910107	0.832109	0	0	0	0.00425473	0	0.0206759	0.00221245	0.00663489	0	0	0	0	0	0	0.00618588	0	0	0	0	0	0.00303044	0	0	0	0.00283673	0	0	0	0.00332324	0	0	0
YER014W	chrV	0.0412419	0	0.0135473	0	0	0.00272195	0.00276154	0	0.00788003	0.00623993	0.00464529	0	0	0.0166379	0	0	0	0.010891	0	0	0	0	0	0	0	0.00469017	0	0	0	0	0	0.00639206	0.0526363	0	0
YER015W	chrV	0	0	0	0	0	0.00370916	0.00311283	0.00549315	0	0.00965012	0.0231225	0.00313131	0	0	0	0	0	0.0183856	0	0.00753203	0	0	0	0.00359223	0.0115133	0	0	0.00792274	0	0	0	0.0027381	0	0	0
YER014C-A	chrV	0	0.027048	0.0134714	0	0	0	0.00363676	0.00619305	0.128157	0	0	0	0	0	0	0	0	0	0	0	0	0	0	0	0.0033096	0	0	0	0	0	0	0	0	0	0
YER016W	chrV	0.0432237	0	0.00778364	0	0	0.0933671	0	0	0	0	0	0.00759433	0	0	0	0	0	0	0	0.00267142	0	0	0	0.00489827	0	0	0	0.00266028	0	0	0	0.00994265	0.109785	0.00783195	0
YER017C	chrV	0.326729	0.496251	0.703432	0	0	0.00495971	0.0103218	0.0247079	0.00529454	0	0	0	0	0	0.00532613	0.00568806	0	0.00520149	0.0219206	0.0886844	0.207741	0.0227878	0	0	0.00561036	0	0	0	0.066209	0	0	0	0	0	0
YER018C	chrV	0.0749781	0.00423602	0.00607483	0.194111	0	0	0.00397062	0.0036782	0.0960367	0	0.00245669	0.00793982	0.00275624	0	0	0	0	0	0	0.00395692	0	0.00684542	0	0	0	0	0	0.00287668	0.00320156	0	0	0.00820232	0.0679726	0	0
YER019W	chrV	0.326055	0	0.00607483	0.194111	0	0.00495971	0.00278419	0	0.0960367	0	0.00245669	0.00793982	0.0181965	0	0	0	0.00363024	0	0	0.00395692	0	0.0037682	0	0.00228662	0	0.0689104	0	0	0	0.0611038	0	0.00820232	0.0679726	0	0
YER019C-A	chrV	0.148138	0.0157178	0.827423	0	0	0.0329388	0.00399387	0.0292473	0.0032758	0.00264369	0.00967468	0.00337093	0	0	0	0	0	0.0241851	0	0.00327865	0	0	0	0	0	0.0165587	0	0.0129481	0	0	0.0026432	0.0231607	0.321594	0.0369917	0.0269645
YER020W	chrV	0.148138	0	0.827423	0	0	0.0329388	0.00399387	0.0292473	0.0032758	0.00264369	0.00967468	0.00337093	0	0	0	0	0	0.0241851	0	0.00327865	0	0	0	0	0	0.0165587	0	0.0129481	0	0	0.0026432	0.0231607	0.321594	0.0369917	0.0269645
YER021W	chrV	0	0	0.972644	0.0466666	0.00365797	0.0270632	0	0	0	0.00239608	0.00793328	0	0	0	0	0	0	0.0150184	0	0.00347561	0.572838	0	0	0	0	0	0	0	0.0389131	0	0.00287594	0.0203069	0.326	0.0474492	0.0419673
YER022W	chrV	0.00573721	0	0.0513258	0	0	0	0.00306421	0	0	0	0.0533079	0.00597278	0	0	0	0	0	0.0139416	0	0	0	0	0	0.00237218	0	0	0	0	0	0	0	0.00627444	0.0516843	0	0
YER023W	chrV	0	0.043111	0	0.00273083	0	0	0	0	0	0	0.0185893	0.00698134	0.00301601	0	0	0	0	0.0297547	0	0.00509176	0	0	0	0.00742311	0	0	0	0	0	0	0	0.0075004	0.0824825	0.00585849	0
YER024W	chrV	0	0.00686221	0	0	0	0	0.00389099	0.0267009	0.00380337	0	0.0036882	0.00283045	0	0	0	0	0.0152696	0.00689562	0	0	0	0	0	0.00288585	0.0052928	0.0249906	0	0.0161879	0.00334413	0.0308139	0	0.00655123	0.0540681	0	0
YER025W	chrV	0.102396	0.00488501	0.113647	0	0	0	0.00749635	0	0	0.263343	0.00292502	0.0280854	0	0	0	0	0.0102514	0.00232936	0	0.0143006	0	0	0	0.0110086	0	0	0	0	0	0.00896839	0	0.00281438	0	0	0
YER026C	chrV	0	0.944407	0	0	0	0.00607262	0.0032601	0.00248405	0	0	0.0192535	0	0	0	0	0	0	0.0136847	0.127125	0	0	0.0176332	0	0	0.00242402	0	0	0.00840959	0	0	0	0	0.018159	0	0
YER027C	chrV	0	0.0176133	0	0	0	0	0.00261273	0.00342807	0.0333828	0	0.00430471	0.00838712	0	0.00245736	0	0	0	0	0	0	0	0	0	0.00356943	0	0	0	0	0	0	0	0.00886746	0.0971464	0.00690392	0
YER028C	chrV	0.0275845	0	0	0	0	0.226952	0.00347043	0	0.0131974	0.00309027	0.00305275	0.00573532	0	0	0	0	0	0	0	0.0114838	0	0	0	0.00241448	0	0	0.0532928	0.00672466	0	0	0	0.00979025	0.119427	0.0111878	0.00536049
YER029C	chrV	0.0566565	0.0148208	0.00400454	0	0.00419117	0.00637887	0.00302738	0	0.00251644	0	0.0188004	0.0128802	0	0	0	0	0	0.0050394	0	0	0	0	0	0	0	0	0	0	0	0	0	0.00379863	0	0	0
YER030W	chrV	0.0531286	0	0.0128518	0	0	0.0112355	0.00477048	0	0.00371433	0	0.0061797	0.00733931	0	0	0	0	0	0	0	0	0	0	0	0	0	0	0	0	0	0	0	0.00379863	0	0	0
YER031C	chrV	0.0511437	0.00296137	0.0147729	0	0	0.0036199	0.00407031	0	0.18488	0	0.00958324	0.0122562	0.95232	0	0	0	0.0108819	0.0181186	0	0.018281	0	0	0	0	0	0	0	0.0053523	0	0	0	0.00803198	0.0648949	0	0
YER032W	chrV	0.00293435	0	0.0147729	0	0	0	0.00277257	0.0278361	0	0	0.00732213	0	0.95232	0	0	0	0	0.00323772	0	0.018281	0	0	0	0.00434846	0	0	0	0	0	0	0	0.00803198	0.0648949	0	0
YER033C	chrV	0	0.0282769	0.166782	0.126059	0	0	0.00325937	0	0	0.0153739	0	0.0091772	0.892281	0.00331752	0.0171704	0.021238	0.00362531	0.00311045	0	0	0	0	0	0.00324456	0	0	0	0	0	0	0	0.00812477	0.144674	0.0172993	0.0136888
YER034W	chrV	0	0.0282769	0.166782	0.126059	0	0	0.00325937	0	0	0	0	0.0091772	0.892281	0	0.0171704	0.021238	0.00362531	0.00311045	0	0	0	0	0	0.00324456	0	0	0	0	0	0	0	0.00812477	0.144674	0.0172993	0.0136888
YER035W	chrV	0.165354	0.773559	0.0132315	0	0	0	0.0104718	0.00482973	0.00235471	0	0	0.00274243	0.00234649	0.0024101	0.00240381	0	0	0	0	0.0114874	0	0.00591585	0	0.00224502	0.0243598	0	0	0.0030381	0	0.00228877	0	0.00296114	0.0245127	0	0
YER037W	chrV	0	0.893388	0.512102	0.109217	0.036064	0	0	0.0654995	0	0.356747	0.0744524	0.00571409	0	0	0.0605932	0.0459842	0.00539178	0.0216591	0	0.0077994	0	0.20371	0.0153353	0	0	0.0228762	0	0.0433543	0	0	0.00414935	0.0257272	0.358692	0.0413721	0.0302858
YER036C	chrV	0	0.893388	0.512102	0.109217	0.036064	0	0	0.0654995	0	0.356747	0.0744524	0.00571409	0	0	0.0605932	0.0459842	0.00539178	0.0216591	0	0.0077994	0	0.20371	0.0153353	0	0	0.0228762	0	0.0433543	0	0	0.00414935	0.0257272	0.358692	0.0413721	0.0302858
YER038C	chrV	0	0	0.00271703	0	0	0	0	0	0	0.0160923	0.021614	0.0053746	0	0	0	0	0	0.0200546	0	0.0105638	0	0	0	0	0	0	0	0.00701363	0	0.0875883	0	0.00745129	0.0616281	0	0
YER039C	chrV	0	0	0.908723	0	0	0	0.0153538	0.00298201	0	0	0.0133084	0.105161	0	0	0.00525024	0.00910142	0.00294905	0.00332912	0	0.00567952	0	0.00737222	0	0	0.00293057	0	0.00368904	0.0138567	0	0	0.00269852	0.0101202	0	0	0
YER040W	chrV	0.240457	0	0.908723	0	0	0.0684639	0.0153538	0.013942	0	0	0.0133084	0.105161	0	0	0	0	0	0	0	0	0	0	0	0	0	0	0.00368904	0	0	0.0102063	0.00269852	0.0101202	0	0	0
YER039C-A	chrV	0	0	0.908723	0	0	0	0.0153538	0.00298201	0	0	0.0133084	0.105161	0	0	0.00525024	0.00910142	0.00294905	0.00332912	0	0.00567952	0	0.00737222	0	0	0.00293057	0	0.00368904	0.0138567	0	0	0.00269852	0.0101202	0	0	0
YER041W	chrV	0.0499416	0	0	0	0	0	0.00256769	0	0	0	0.00548732	0	0	0	0	0	0	0	0	0	0	0	0	0.00665422	0	0	0	0	0.00324245	0	0	0.0135484	0.222085	0.0261978	0.0200807
YER042W	chrV	0.157091	0	0.0172184	0	0	0.00283975	0.0052574	0	0	0	0.0177376	0	0	0	0.0246726	0.0285244	0	0.0265493	0	0	0	0	0	0.00496983	0	0	0	0	0	0	0	0.00329799	0	0	0
YER043C	chrV	0	0	0.00574447	0	0.018583	0	0.00235982	0	0.00381142	0.0340004	0.0309661	0.00318002	0.00389689	0	0	0	0.0143279	0.112753	0	0.00465915	0.135791	0	0	0.00465095	0.00433162	0	0	0	0	0	0.00220352	0.0122574	0.134636	0.00957928	0
YER044C	chrV	0.211533	0	0.00299855	0	0	0	0.00613273	0.0306739	0	0.074264	0.00602691	0.00421737	0	0	0	0	0	0.00889137	0	0	0	0	0	0.0404865	0	0	0	0	0	0	0	0.00997972	0.122832	0.0115925	0.00557326
YER044C-A	chrV	0.00280576	0	0	0	0	0	0.00348534	0	0	0	0.007113	0.00236189	0	0	0	0	0	0.0221825	0	0	0	0	0	0.00239993	0	0	0	0	0	0	0	0.00657602	0.054196	0	0
YER045C	chrV	0.150965	0	0.278963	0	0.00318188	0.00283988	0.00333997	0	0.00914386	0	0.0138865	0	0	0.0030632	0	0	0.00416835	0.0129745	0.00260027	0.00287766	0.00229852	0	0.00529995	0.00234514	0	0	0	0	0	0	0	0.00851053	0.0938456	0.00668983	0
YER046W	chrV	0.0374515	0	0.047115	0	0.00310229	0.142559	0.00567525	0	0	0	0.00524055	0.0040264	0	0	0	0	0	0	0	0.00290336	0.0256735	0	0	0	0	0	0	0.00830063	0.0542883	0	0	0.0024955	0	0	0
YER047C	chrV	0.0402478	0	0	0	0	0.00898102	0	0	0	0.00336392	0.0253037	0.00267996	0.00507714	0	0	0	0.00543594	0.0146065	0	0	0.0129525	0	0	0	0	0	0	0	0	0	0	0.0066838	0.0733803	0.00521286	0
YER048C	chrV	0.0715018	0	0.00742537	0	0	0	0.00367346	0.00304024	0.00221546	0.0100885	0.0224703	0.00305421	0	0	0	0	0	0.00510187	0	0.0302959	0	0	0	0	0	0	0	0	0	0	0	0.00578844	0.0476219	0	0
YER048W-A	chrV	0.141739	0.147122	0.858867	0	0.0026904	0	0.0050028	0.00920688	0.0107268	0	0.0339915	0.00236703	0	0	0	0	0.00245854	0.0424926	0	0.013583	0	0	0	0.00773262	0.00537993	0.00825696	0.0564002	0.0108158	0	0	0	0.00482503	0.0232015	0	0
YER049W	chrV	0	0	0	0.00244972	0.00394465	0	0.00371829	0	0	0.0567733	0.0193893	0	0	0	0	0	0	0.0412781	0	0	0	0	0	0.0022035	0	0	0	0	0	0	0	0.0151488	0.266804	0.0363802	0.0296942
YER050C	chrV	0.00449483	0.0179629	0.400085	0	0	0	0	0.00252933	0.00443058	0.00220538	0.00501948	0.00343073	0	0	0	0	0	0.00257357	0	0.00950958	0.0109913	0.00337615	0	0.00739432	0	0	0	0	0	0	0	0.00628216	0	0	0
YER051W	chrV	0.00449483	0	0.400085	0	0	0	0	0	0	0.00293296	0.00501948	0.00343073	0	0	0	0	0	0.00695116	0	0	0	0	0	0	0	0	0	0	0	0	0	0.00628216	0	0	0
YER052C	chrV	0.00789853	0	0	0	0	0	0	0	0.00296325	0.00275834	0.0157532	0	0	0	0	0	0	0.0364276	0	0	0	0	0	0.00277089	0	0	0	0	0	0	0	0.0149795	0.275441	0.0333408	0.0266248
YER053C	chrV	0	0	0.21006	0	0	0.00444148	0.00495586	0	0.00220699	0	0.00932707	0	0.00440593	0	0	0	0	0	0	0.00227077	0.155951	0	0	0	0	0	0	0	0.015385	0.0361599	0	0.0100492	0.110849	0.00797907	0
YER053C-A	chrV	0.0246304	0	0	0.14431	0.00255291	0.0414157	0.00705986	0.0049418	0.0103872	0	0.00342675	0.00379216	0.115928	0.00930342	0	0	0	0	0	0.0115984	0	0.0327027	0	0.0022392	0.00236003	0	0	0	0	0.0970528	0	0.0169002	0.271916	0.0372345	0.0340183
YER055C	chrV	0	0.0411611	0.0639469	0.00652339	0	0.00354487	0	0	0	0.0100476	0.00772269	0	0.00400576	0	0	0	0	0	0	0	0.0211315	0	0	0.00443158	0.00513735	0.14004	0	0	0.00282022	0	0	0.0136729	0.187805	0.0213272	0.0153833
YER056C	chrV	0.0304377	0.0684877	0	0.0393105	0	0.0862056	0.00548545	0.0062555	0.0037369	0.00335261	0.0133341	0.00393158	0	0	0.00306016	0.00327887	0	0.0133971	0	0.0201428	0	0	0	0.00931518	0	0	0.00279675	0.0105174	0	0	0	0.0163569	0.267111	0.0397557	0.0358988
YER056C-A	chrV	0.0755643	0	0.00922237	0	0	0.00315733	0	0.00823744	0.023616	0.0238424	0.0397286	0	0.456123	0	0	0	0	0.021124	0	0	0	0	0	0	0	0	0	0.0183974	0.00287752	0	0.00285019	0.018392	0.243801	0.026055	0.0167548
YER057C	chrV	0.151136	0.0131535	0.016127	0	0	0	0.00531508	0	0.0804001	0	0.0450818	0.00406427	0	0.00591658	0	0	0	0.0214302	0	0.00471225	0.00234453	0	0	0	0.00261506	0	0	0	0.0225146	0	0	0	0	0	0
YER058W	chrV	0.151136	0.0131535	0.040055	0	0	0	0.00531508	0	0.0804001	0.00501584	0.0450818	0.00406427	0	0.00591658	0	0	0	0.0214302	0	0.00471225	0.00234453	0	0	0	0.00261506	0	0	0	0.0225146	0	0	0	0	0	0
YER059W	chrV	0	0	0	0	0	0	0.00265145	0	0	0.0429861	0.0133107	0.00421663	0	0	0	0	0.00414108	0.00338829	0	0	0	0	0.0403409	0	0	0.00238041	0	0	0	0	0	0.00265319	0	0	0
YER060W	chrV	0.161586	0	0.0149069	0	0	0	0	0	0.00354418	0	0.0158255	0	0	0.00360022	0.00578237	0.00308948	0	0.0127021	0	0	0	0	0	0.00264867	0	0	0	0	0	0.00336551	0	0.0163511	0.224884	0.0256051	0.018498
YER061C	chrV	0	0.0108854	0.447873	0	0.00476014	0	0.00327709	0	0	0	0.00866724	0	0	0	0	0	0.00463607	0.00245359	0	0	0	0	0	0.00595034	0.00440963	0	0	0	0	0	0	0.0131848	0.181821	0.0206954	0.0149346
YER062C	chrV	0.0501677	0.606939	0.00685072	0	0	0	0.00250712	0.00391553	0.0137699	0.00415094	0.00796922	0.00390885	0	0	0	0	0.044298	0.00742035	0.00286116	0.0218041	0.401623	0	0	0	0.0150493	0	0	0.0105238	0.00837133	0	0	0	0	0	0
YER063W	chrV	0	0.606939	0.879497	0	0	0	0	0.00228224	0	0.00547274	0.00372721	0.00390885	0.00547907	0	0	0	0	0.00950318	0	0.00847934	0	0.0029172	0	0	0	0	0	0.00280595	0	0	0	0	0	0	0
YER064C	chrV	0.0613726	0	0.690549	0	0	0.00608157	0.00254627	0	0.00260232	0.0102576	0.0805057	0.0132445	0.00224347	0	0	0	0	0.0176727	0.00600719	0.00294395	0	0.003923	0	0	0	0	0	0.024911	0.00294091	0.0722504	0	0.00596062	0.0738327	0.00698628	0.00334718
YER065C	chrV	0.00294052	0	0.110355	0.702464	0	0	0.00739896	0.00470916	0	0.00259279	0.011967	0	0	0	0.00842452	0.0105087	0	0.00895736	0	0.0112746	0	0	0	0	0	0.00228463	0	0.00399151	0	0.0463852	0	0	0	0	0
YER066W	chrV	0	0	0	0.0132458	0	0	0.0031928	0	0	0	0.00270763	0	0	0	0	0	0	0	0.00942224	0	0.00718042	0	0	0	0.00615105	0	0	0.0157922	0	0	0	0.0138376	0.232606	0.0359179	0.0282995
YER067W	chrV	0	0	0	0	0	0.00260807	0	0.00352776	0	0	0.0127367	0	0	0	0	0	0.00243873	0.012761	0	0.00400488	0	0	0	0	0.00236018	0.0100002	0	0	0	0	0	0.0138001	0.254285	0.0307679	0.0245711
YER068W	chrV	0.0225723	0	0.984179	0.00267196	0	0.00793085	0.00417533	0	0.064659	0	0.00281508	0.00294354	0	0	0	0	0	0	0.00255049	0	0.00277148	0	0	0.00291701	0.0131201	0	0	0	0.0245147	0	0.00280432	0.0239305	0.329688	0.037564	0.0271357
YER069W	chrV	0.470933	0.713086	0.0023933	0	0	0.00601299	0	0	0	0.00839536	0.0102614	0.00521313	0	0	0	0	0	0.0133827	0	0	0	0	0	0.0109216	0	0	0	0	0	0	0.00278601	0.016432	0.202157	0.0190514	0.00913739
YER070W	chrV	0.0609722	0.00248788	0.330088	0	0	0.307898	0.00445366	0	0.0475001	0.0659525	0.00862877	0	0	0	0	0	0	0.0311107	0	0	0	0	0	0	0	0	0	0	0	0	0.00236615	0.0119146	0.100015	0	0
YER071C	chrV	0.145681	0.452614	0	0	0	0.00937468	0.00432178	0	0	0	0.00385336	0.00224063	0	0	0	0	0	0.0039634	0	0	0.0613708	0	0	0	0	0	0	0	0.00350639	0	0	0.00472072	0.0388269	0	0
YER072W	chrV	0.145681	0.452614	0	0	0	0.00937468	0.00432178	0	0	0	0.00385336	0.00224063	0	0	0	0	0	0.0039634	0	0	0.0613708	0	0	0	0	0	0	0	0.00350639	0	0	0.00472072	0.0388269	0	0
YER073W	chrV	0.0645713	0.00467083	0.00490802	0	0	0	0	0.0189636	0.0166769	0.0191691	0.012493	0.00287207	0	0.0106417	0.0179914	0.033427	0	0.00772587	0.00446792	0	0	0	0	0	0	0	0	0.0110847	0	0	0	0.0124905	0.171341	0.0193894	0.0138771
YER074W	chrV	0.00296465	0	0	0.333038	0	0.0032802	0.0144226	0.00318373	0.00562086	0	0.0182011	0.00360115	0.863755	0	0	0	0	0.00794285	0.00395509	0.00449556	0.00415968	0	0	0	0	0	0	0.00367353	0.00395611	0	0	0.0184968	0.295793	0.0419586	0.0376563
YER074W-A	chrV	0	0	0	0	0.00275885	0	0.00276197	0	0.0477857	0	0.0599713	0	0	0	0	0	0	0.0956843	0	0.00397978	0.427375	0	0	0	0	0	0	0.00514728	0.103325	0	0	0.00598991	0	0	0
YER075C	chrV	0.00220522	0	0	0	0	0	0.00251979	0	0.0029415	0.0259476	0.00282763	0.00284362	0.0032012	0	0.0402542	0.0267412	0.00818665	0.00447773	0	0.0141632	0	0	0	0	0.00233191	0	0.00368362	0.00605658	0	0	0	0.00626813	0.0515039	0	0
YER076C	chrV	0.11654	0	0.0141819	0.0136821	0	0.00364274	0	0	0.127268	0.00624641	0.00911566	0.00231042	0	0	0	0	0.0102828	0.0224265	0	0	0	0	0	0	0	0	0	0	0	0	0	0.0113547	0.125891	0.00906948	0
YER077C	chrV	0	0	0	0.230373	0.00288656	0	0.00277033	0	0	0.0310548	0.0184269	0.00453282	0	0	0	0	0	0.0076078	0	0	0	0	0.00645835	0.00428845	0	0	0	0	0	0	0	0.0143475	0.260711	0.0311371	0.0249653
YER078C	chrV	0	0	0	0	0	0	0.00290545	0.00376849	0	0	0.0322287	0.0023305	0	0	0	0	0	0.032412	0	0	0	0	0	0	0.0157282	0	0	0	0.00460905	0	0	0.003236	0	0	0
YER078W-A	chrV	0.00289183	0	0.00689362	0	0	0	0.00437174	0	0	0	0.00443148	0.00451614	0	0	0	0	0	0.00453164	0	0	0	0	0	0	0	0	0	0	0.0037564	0	0	0	0	0	0
YER079W	chrV	0.00289183	0	0	0	0	0	0.00290545	0.00376849	0	0	0.0322287	0.00451614	0	0	0	0	0	0.032412	0	0	0	0	0	0	0.0157282	0	0	0	0.0037564	0	0	0.00308079	0	0	0
YER080W	chrV	0	0	0.00567008	0	0	0	0.00766135	0.0766393	0.00402648	0.00381813	0.023843	0.00680442	0	0	0	0	0	0.0144139	0	0	0.0916463	0	0	0.00308221	0	0	0	0.00694223	0.0116782	0	0	0.016091	0.265059	0.031388	0.0241579
YER081W	chrV	0.00304634	0	0.00365097	0	0	0	0.00256947	0	0.00695054	0.00237455	0.0258685	0.00257189	0	0	0	0	0.00479616	0.0119894	0	0	0	0	0	0.00399308	0	0.0189644	0	0	0	0	0	0.00685981	0.0756945	0.0054044	0
YER082C	chrV	0	0	0.152388	0	0	0	0.00460898	0	0.00307969	0.125615	0.00355237	0	0	0	0.104774	0.0623225	0.00927336	0.0277753	0	0	0	0	0	0	0	0	0	0	0	0	0	0.0131858	0.163769	0.0156191	0.00761901
YER083C	chrV	0.180706	0	0.0154917	0	0	0.0154541	0.00330437	0.0105464	0	0	0.0443016	0.00506037	0	0	0	0	0	0.0554459	0	0.00517038	0	0.00832342	0	0.00448349	0.0117863	0.0549562	0	0.0280401	0	0	0	0.00256702	0	0	0
YER086W	chrV	0.0197975	0	0.0647387	0	0.00294315	0.049066	0.00262939	0	0.4133	0.00312439	0.0384866	0.0179425	0	0	0	0	0	0.00383827	0	0.00863994	0	0	0	0.00296759	0.00278665	0	0	0.00570233	0	0.193397	0.00248541	0.0129677	0.172422	0.0185152	0.0119851
YER085C	chrV	0.0197975	0.121168	0.0647387	0	0.00294315	0.049066	0.00262939	0	0.4133	0.00312439	0.00248822	0.0179425	0	0	0	0	0	0	0	0.00863994	0	0	0	0.00463384	0.00278665	0	0	0.00570233	0	0.193397	0.00248541	0.0129677	0.172422	0.0185152	0.0119851
YER087W	chrV	0.154213	0	0	0	0	0.00633776	0	0	0	0	0.00568335	0	0	0	0	0	0.0346081	0.00259832	0	0.00374847	0.00409319	0	0	0.00278351	0.0089184	0	0	0	0	0	0	0	0	0	0
YER087C-B	chrV	0	0	0.921418	0.447545	0.00234801	0	0.00378359	0	0.0837478	0	0.00768545	0.00288981	0	0.00407961	0	0	0	0	0	0.0158045	0	0	0	0.00228264	0	0	0	0.0178046	0	0	0.00269604	0.013093	0.101671	0.00949482	0.00451481
YER088C	chrV	0.262323	0	0	0	0	0.0230251	0.003247	0.279083	0.0022579	0	0.0598949	0.00407777	0.0102757	0.006568	0	0	0	0	0	0.00501437	0	0	0	0	0	0	0	0	0	0.00693989	0	0.0048926	0.0402895	0	0
YER089C	chrV	0	0.960827	0	0	0	0	0	0	0	0	0.00477069	0.00251306	0	0	0	0.00327737	0.00226697	0.00281258	0	0	0	0	0	0	0	0	0	0	0.00625804	0	0.00411182	0.0247095	0.309537	0.0296659	0.0144271
YER090W	chrV	0.048295	0.960827	0.016818	0.234241	0.0170558	0.00859381	0.00270728	0.00679433	0.0113192	0.00225278	0.0268515	0.00251306	0	0	0	0.00327737	0	0.0112341	0	0.0031678	0	0	0	0.00791046	0	0	0	0.0175095	0	0	0.00411182	0.0247095	0.309537	0.0296659	0.0144271
YER091C	chrV	0.00751783	0	0.669511	0	0.00299862	0.00498148	0.00459421	0	0.00918502	0.0092725	0.00475369	0.00404553	0	0.00280057	0.00288589	0.00385401	0.00361214	0.0453249	0.00309877	0.00238847	0.422308	0.00517541	0	0.0229533	0	0.00263578	0	0.00356673	0.0330123	0	0	0.0125063	0.153937	0.0144934	0.00696383
YER092W	chrV	0.00751783	0	0.669511	0	0.00299862	0.00498148	0.00459421	0	0.00918502	0.0092725	0.00475369	0.00404553	0	0.00280057	0.00288589	0.00385401	0.00361214	0.0453249	0.00309877	0.00238847	0.422308	0.00517541	0	0.0229533	0	0.00263578	0	0.00356673	0.0330123	0	0	0.0125063	0.153937	0.0144934	0.00696383
YER093C	chrV	0	0	0.00278344	0	0	0	0	0.00559256	0.00261202	0	0.0125081	0.0133279	0	0	0	0	0	0.00268251	0	0.00695002	0	0	0	0	0.00302666	0	0	0	0	0	0	0.0036841	0	0	0
YER093C-A	chrV	0.0361023	0	0	0	0	0.00248735	0	0.0183129	0	0.00478852	0.00762524	0	0	0.00289932	0	0	0	0.00698913	0	0.0160605	0	0	0.00332298	0.00342711	0.0186265	0	0	0	0	0	0	0	0	0	0
YER094C	chrV	0.0921119	0.661761	0.628348	0	0	0.421963	0.00293006	0	0	0.335315	0	0	0	0	0	0	0.0503493	0	0	0.00329339	0.0762281	0.011427	0	0.00467481	0	0	0	0.0170435	0.0288558	0	0	0.00441184	0	0	0
YER095W	chrV	0.0921119	0.661761	0.628348	0	0	0.421963	0.00517792	0	0	0.335315	0	0	0	0	0	0	0.0503493	0	0	0.00329339	0.0762281	0.011427	0	0.00467481	0	0	0	0.0170435	0.0288558	0	0	0.014668	0.194484	0.020795	0.0133653
YER096W	chrV	0.392114	0	0	0	0	0	0.00884104	0.006146	0	0.493189	0.00611013	0.0198984	0	0	0	0.00343998	0	0.00220614	0	0.00485727	0	0	0.00465208	0.00248684	0.0171391	0	0.00297426	0	0	0	0	0.00423744	0.0468897	0.00336104	0
YER098W	chrV	0.192796	0	0.0144922	0	0	0.0360648	0.0031199	0.0294727	0	0	0.00605496	0	0.0026469	0.0038918	0	0	0	0.00531208	0	0.00436631	0	0.0491275	0	0.0247873	0	0	0	0.00901797	0	0	0	0.00290748	0	0	0
YER099C	chrV	0.270822	0	0	0	0	0.0022875	0.00269642	0	0	0.0641279	0.00432754	0.00335492	0	0	0	0	0	0.0130005	0.0028848	0.00649264	0.541099	0	0	0	0.00631394	0	0	0	0.0198493	0	0	0.00650902	0	0	0
YER100W	chrV	0.270822	0	0.00356476	0	0	0.0022875	0.00269642	0	0	0.0641279	0.00432754	0.00335492	0	0	0	0	0	0.00266466	0.0028848	0	0.541099	0	0	0	0.00631394	0	0	0.0102931	0.0198493	0	0	0.00650902	0	0	0
YER101C	chrV	0.0424178	0	0	0	0	0	0.00424356	0	0.0026037	0.00556073	0.0100107	0.00229924	0	0	0	0	0	0.00667011	0	0	0	0	0	0	0	0	0	0.00755691	0	0	0	0	0	0	0
YER102W	chrV	0	0	0	0.00892902	0	0.00291663	0.00439692	0.00252609	0.00465984	0	0.00625278	0.00591252	0	0.00254944	0	0	0	0.00528081	0	0.0193613	0	0.00443115	0	0	0	0	0	0.00865286	0	0	0	0	0	0	0
YER103W	chrV	0.061487	0	0.00799766	0	0	0	0.00415291	0	0.101185	0.0125288	0.0143175	0.00649723	0	0	0	0	0	0.00563463	0	0.0023522	0	0	0	0	0.0027987	0	0	0.00738157	0	0.00546613	0	0.00388155	0	0	0
YER104W	chrV	0.0392888	0	0	0	0	0.0828395	0.00246973	0.00994981	0.205374	0.00675252	0.0233774	0.0162068	0	0.0285132	0.0156123	0.0109857	0	0.0116128	0	0.0032116	0	0.00274382	0	0.0121689	0.0188511	0	0.043231	0.00636759	0	0	0	0	0	0	0
YER105C	chrV	0	0	0.492089	0	0	0	0.00475275	0	0	0.029126	0.00636255	0.00537793	0	0	0	0	0	0	0	0	0	0	0	0	0	0	0	0	0	0.287767	0	0.0101674	0.124889	0.0117455	0.00561358
YER106W	chrV	0.0114767	0.0354642	0.492089	0	0	0.00527014	0.00350114	0	0.0733652	0.0280367	0.00636255	0.00537793	0	0.010518	0	0.00295249	0	0	0	0	0	0.0796354	0.014842	0	0.00760959	0	0	0.0031051	0	0.287767	0	0.0101674	0.124889	0.0117455	0.00561358
YER107C	chrV	0	0.452011	0	0	0	0	0	0	0.00227892	0	0.0209022	0.00547662	0	0	0	0	0	0.0025158	0	0	0.512755	0	0	0.038633	0	0	0	0	0.0105331	0	0.00235971	0.0197135	0.323925	0.0385469	0.0297875
YER109C	chrV	0.204905	0	0.0066498	0	0	0.00356401	0.00393212	0.0840085	0	0.283551	0.00235187	0.0028492	0	0	0	0	0.0802431	0	0.00899964	0.00968723	0.00498739	0.00552431	0.0134147	0.0248358	0	0.00544407	0.00294973	0	0	0	0	0.00234819	0	0	0
YER110C	chrV	0.344951	0.653117	0	0.232354	0.013155	0.0043319	0	0	0.00692372	0.00285205	0.0243777	0.00244839	0	0	0.231072	0.145074	0	0.0148985	0	0	0	0	0	0	0	0	0	0	0	0	0.0033946	0.0239016	0.369771	0.0498335	0.0453886
YER111C	chrV	0.0431183	0.142545	0.797393	0	0	0.587336	0.00656436	0.0159404	0.581975	0	0.0176273	0.00227475	0	0.0046503	0	0	0	0.0146997	0	0.0280925	0	0.00263162	0.996301	0	0.00363425	0	0	0.0943481	0	0.0408793	0.00246164	0.0180719	0.240378	0.0258389	0.0167146
YER112W	chrV	0.00271888	0.754806	0	0	0	0.00512796	0	0.0069758	0.0413765	0.0280987	0.0087214	0	0	0	0	0	0	0.00305691	0.00401707	0.0160445	0.446981	0	0	0	0	0	0	0	0.109778	0	0.00223434	0.0123531	0.134975	0.00953239	0
YER113C	chrV	0.0126506	0	0.0494551	0.201495	0.00374643	0	0.00569721	0	0.225158	0.0043091	0.00881461	0.00573687	0	0	0	0	0	0.0185137	0	0	0	0	0.00361041	0.00447144	0	0	0	0	0	0	0.00223839	0.0140903	0.246496	0.0336001	0.0276093
YER114C	chrV	0	0	0.00757929	0	0	0	0.00245574	0.00377165	0.00474214	0.00751934	0.0126688	0.00439658	0	0	0.0247759	0.0321367	0	0.00681005	0	0.00284169	0.38673	0	0	0	0.00379793	0	0	0	0.0398168	0.00328952	0.00294135	0.0186358	0.309442	0.0369653	0.0286737
YER115C	chrV	0	0	0	0.0032105	0.00310128	0	0.00440642	0	0	0.00828378	0.00340652	0.00893795	0	0	0	0	0	0	0	0.00641472	0	0.00257673	0	0	0	0	0	0	0.00341761	0	0	0.0129254	0.212746	0.025226	0.0194562
YER116C	chrV	0.00669418	0	0.0191128	0	0.0806806	0	0.00485503	0.0208783	0	0.0451622	0.00731629	0.00445886	0.879157	0	0	0	0	0	0	0	0	0	0	0.0030866	0.0051147	0	0.00326533	0.00263682	0	0	0.00230384	0.00865928	0.069422	0	0
YER117W	chrV	0.00669418	0	0.0191128	0	0.0806806	0	0	0.0208783	0	0.0451622	0.00731629	0.00445886	0.879157	0	0	0	0	0.00448961	0	0	0	0	0	0.0174196	0.0051147	0	0.00326533	0.00263682	0	0	0.00230384	0.00865928	0.069422	0	0
YER118C	chrV	0.0604838	0	0.0100633	0	0	0.155419	0.00554836	0.0024187	0.00576387	0.00303592	0.0032674	0.00231717	0	0.00399566	0	0	0	0	0	0.00698316	0.00290597	0	0	0	0.0060671	0	0	0	0.00714803	0	0	0.00457942	0.0377183	0	0
YER119C	chrV	0.0186123	0.843479	0.00378234	0	0	0.0096401	0.00874777	0	0.0112346	0	0.0175767	0.00564184	0	0.0032931	0	0	0	0.00379427	0.0112758	0.0318342	0	0	0	0	0.0137157	0	0	0.00269007	0	0	0.00282726	0.0243825	0.336405	0.038239	0.0277837
YER120W	chrV	0.0641468	0.843479	0	0	0	0.0336209	0.00874777	0.00363194	0.0112346	0	0.00412457	0.00520847	0	0.0032931	0	0	0	0.00379427	0.00409346	0	0	0.00448387	0	0	0.00727808	0	0	0.00535579	0	0	0.00282726	0.0243825	0.336405	0.038239	0.0277837
YER121W	chrV	0.164953	0.0066694	0	0	0	0.00617699	0	0.0164285	0	0	0.0267279	0.00371945	0	0	0	0	0	0.00944734	0	0	0	0	0	0.00411633	0.01279	0	0	0.0159904	0	0	0	0.00503282	0.0416033	0	0
YER122C	chrV	0.0283076	0.874518	0.0179822	0.127052	0.00364935	0	0.00309501	0	0.0028172	0.0030466	0.0406042	0	0	0	0	0	0	0.00473857	0	0	0	0	0	0.00457388	0	0	0	0	0	0.131281	0.00308604	0.0223752	0.346057	0.0478637	0.0469445
YER123W	chrV	0	0.874518	0.0179822	0.127052	0.00364935	0	0	0	0.00447076	0.0030466	0.0406042	0	0	0	0	0	0	0.00473857	0	0	0.0027289	0	0	0.00457388	0	0	0	0	0.00251452	0.131281	0.00308604	0.0223752	0.346057	0.0478637	0.0469445
YER124C	chrV	0.0218575	0.986526	0	0	0	0	0	0.0581294	0.0179104	0.00800757	0.0299965	0.00822952	0.00889334	0	0	0	0	0.0317266	0	0.0114694	0.763457	0	0	0.00631085	0.102019	0	0	0.00721432	0.0979189	0.00617404	0.00299463	0.0221732	0.295893	0.031799	0.0206295
YER125W	chrV	0.0218575	0.986526	0	0	0	0	0	0.0581294	0.0179104	0.00800757	0.0299965	0.00822952	0.00889334	0	0	0	0	0.0317266	0	0.0114694	0.763457	0	0	0.00631085	0.102019	0	0	0.00721432	0.0979189	0.00617404	0.00299463	0.0221732	0.295893	0.031799	0.0206295
YER126C	chrV	0	0.0179368	0	0.0110875	0	0.00393165	0.00814399	0.00269019	0	0.486492	0.00297563	0	0	0.00406842	0.155295	0.0860895	0	0	0	0	0.00675473	0.00766887	0	0	0	0	0	0	0	0.00268151	0	0.00592835	0.0487132	0	0
YER127W	chrV	0	0.0179368	0.0665482	0.0110875	0	0.00393165	0.00814399	0.00269019	0	0.486492	0.00344297	0	0	0.00406842	0.155295	0.0860895	0	0	0	0	0	0	0	0	0	0	0	0	0	0.00269202	0	0.00464577	0	0	0
YER128W	chrV	0.0325849	0.00510226	0	0.0285196	0.00563009	0.0114059	0.00295553	0	0.00508097	0	0.00721717	0	0	0	0	0	0	0.003878	0	0	0	0	0	0.0097631	0	0	0	0.00467756	0	0	0.00296079	0.0180502	0.296447	0.0352172	0.0271949
YER129W	chrV	0.00732222	0.316285	0.00903825	0	0	0.00475488	0	0	0	0	0.00801843	0	0	0.00299055	0.00772687	0.00584932	0	0.018632	0	0.00247242	0.00792172	0	0	0	0	0	0	0.00870912	0	0	0	0.00946379	0.0785778	0	0
YER130C	chrV	0.197312	0	0.151446	0.00396514	0	0.00250235	0.00467295	0.0285171	0.0116481	0.00671656	0.0154392	0.0240605	0	0.00868982	0	0	0.00974046	0.0292667	0	0.0130705	0	0	0	0	0	0	0	0	0	0	0	0.0154584	0.251645	0.0296887	0.0226377
YER131W	chrV	0.245256	0	0.0181211	0.00396514	0	0.00265287	0	0.00325509	0.0985778	0	0.0118881	0.0112018	0.384279	0.00868982	0	0	0.00974046	0.0188199	0	0.00377176	0	0	0	0	0.0238784	0	0	0	0	0	0	0.0154584	0.251645	0.0296887	0.0226377
YER132C	chrV	0.00486035	0	0.00482452	0	0.00293792	0	0	0	0.00313905	0.00784486	0.00538049	0	0	0.00332496	0	0	0.0125768	0.00500005	0	0.00762436	0	0	0	0.00286366	0	0	0	0	0	0	0	0.0101204	0.134225	0.0143803	0.00926652
YER133W	chrV	0	0	0.0044069	0	0	0	0	0	0.00760604	0	0	0.0093805	0	0.00454665	0.0052948	0.00656298	0	0	0	0	0	0	0	0	0	0	0	0	0	0.0259075	0	0.0137686	0.171463	0.0165161	0.01065
YER134C	chrV	0	0	0.0036398	0	0	0	0	0	0	0.0105799	0.00247613	0	0	0	0	0	0	0	0	0	0	0	0	0	0	0	0	0	0	0	0	0	0	0	0
YER136W	chrV	0.00679468	0	0.398809	0	0	0.00356101	0.00271659	0.00228967	0.00248662	0	0.0142977	0.0049612	0	0.0024928	0	0	0.0105026	0.0052335	0	0.00250915	0	0	0	0	0	0	0	0.0101815	0	0	0	0.00601961	0.0487847	0	0
YER137C	chrV	0.0354123	0	0.0162958	0	0	0.0059765	0.00276948	0.0159779	0.00670065	0.044172	0.00749876	0	0	0	0.355621	0.172102	0.00396794	0.00459855	0.0127931	0.00763791	0	0	0.00327518	0.00550048	0	0	0.00227798	0	0	0.091728	0	0	0	0	0
YER140W	chrV	0	0	0	0	0	0	0.00299798	0	0	0.00844639	0.00377553	0.00341032	0	0	0	0	0	0	0	0	0	0	0.0340914	0	0	0	0	0	0.00260479	0	0	0	0	0	0
YER139C	chrV	0.00587284	0	0.0128162	0	0	0	0.00299798	0	0	0	0.00384044	0	0	0	0	0	0	0.00366045	0.00404065	0	0	0	0.0340914	0	0.00537143	0	0	0	0.00260479	0	0	0.00808359	0.100024	0.00946856	0.00455201
YER141W	chrV	0.0402214	0.124927	0	0	0.00420211	0.0104187	0.0042431	0	0	0.00396934	0.014082	0.0286286	0	0	0	0	0	0.0158496	0	0	0	0	0	0	0.0198382	0	0	0	0	0	0	0.00291414	0	0	0
YER142C	chrV	0	0	0	0	0	0	0.00387068	0.01186	0	0	0.00612493	0.0035069	0	0	0.00344694	0.00281444	0	0.0168169	0.00354988	0	0	0.00504357	0	0	0	0	0.0098465	0.01744	0	0	0	0	0	0	0
YER143W	chrV	0	0	0	0	0	0	0	0.01186	0	0	0.00612493	0.0035069	0	0	0	0	0	0.0168169	0.00354988	0	0	0	0	0	0	0	0	0.01744	0	0	0	0.00299706	0	0	0
YER144C	chrV	0.00666171	0	0	0	0	0.00238189	0.00415766	0	0	0	0.0165533	0.00892084	0	0	0	0	0	0.00469488	0.0119955	0	0	0	0	0	0.00881381	0	0	0	0	0.0314255	0	0.0076661	0.0844347	0.0060588	0
YER145C	chrV	0.143051	0.00398836	0.00734776	0	0	0	0.00452331	0.061481	0.00389357	0.00803677	0.0273311	0.029135	0	0	0.0444179	0.03823	0.00254273	0.0162509	0	0.0213959	0	0.00766456	0	0.00372068	0.00461675	0	0.00670813	0.0182663	0	0	0	0.00866127	0.0702918	0	0
YER146W	chrV	0.248413	0	0.890259	0	0	0	0.0169743	0.061481	0.00507773	0.00803677	0	0.00410216	0.00304355	0	0	0.00248212	0.00254273	0	0	0.0213959	0	0.00766456	0	0.00372068	0.00461675	0	0.00670813	0.0182663	0	0	0	0.00866127	0.0702918	0	0
YER147C	chrV	0.0310149	0.0460265	0.00727247	0	0	0.00511348	0.00468291	0.00283032	0.00674306	0.00705153	0.00845878	0	0	0	0.0496406	0.0541761	0.00228081	0.00474212	0	0.0228813	0	0	0	0.00288499	0.0049364	0	0	0.00699365	0	0	0	0.00763726	0.0829749	0.00583725	0
YER148W	chrV	0.0310149	0.0460265	0	0	0	0.00511348	0.00410015	0	0.00674306	0.00423302	0.00845878	0	0	0	0	0	0	0.00474212	0	0	0.00320632	0	0	0	0.0049364	0	0	0.00699365	0	0	0	0.00640661	0.0530347	0	0
YER149C	chrV	0.214243	0.0606058	0.00662894	0	0	0.102075	0.00648102	0.00712375	0	0.129023	0.00545858	0.00466284	0	0	0.121646	0.0696431	0	0	0	0	0.00720842	0.104973	0.0591431	0.00268854	0	0	0.0059716	0.0120411	0	0	0	0.00509282	0.04186	0	0
YER150W	chrV	0.0541667	0	0	0	0	0.00288652	0.00648102	0.00712375	0	0.0040965	0.0456197	0.00466284	0	0	0.121646	0.0696431	0	0.0117641	0	0	0	0.104973	0.0591431	0.00268854	0.00672355	0	0.0059716	0.0120411	0	0	0	0.00509282	0.04186	0	0
YER151C	chrV	0.0298126	0.00419332	0.30977	0	0.0603875	0.0219028	0.00297832	0	0.0083346	0	0.00618626	0.00439913	0	0.0153847	0.078883	0.0578921	0.0805892	0.00377007	0	0.00302852	0	0	0	0	0.00474309	0.00512743	0	0	0	0	0	0.00803663	0.0668711	0	0
YER152C	chrV	0.166703	0	0.275143	0	0	0.0108659	0	0.00998505	0	0	0	0	0	0	0	0	0	0	0.0264897	0.006411	0	0.0138282	0	0	0.0161866	0	0.00702515	0.00280663	0.00308517	0	0	0	0	0	0
YER153C	chrV	0.0396652	0	0	0	0	0.00533882	0.00421675	0.0103105	0	0.00461107	0	0.00445603	0	0	0.00254256	0	0.00803294	0	0	0	0.00387582	0.00762166	0	0	0	0	0.00398031	0.00764771	0	0	0	0	0	0	0
YER154W	chrV	0.0960167	0	0.275143	0	0	0.00551694	0.00421675	0.00368285	0.0261404	0.00461107	0	0.00445603	0	0.00309365	0	0	0.00314885	0	0	0.00418415	0.00387582	0.00586668	0	0	0	0	0	0	0.00308517	0	0	0	0	0	0
YER155C	chrV	0.0547616	0	0.00330139	0	0	0	0.00319979	0.0156482	0	0.017206	0.0106584	0.00320654	0	0	0	0	0	0.00683574	0	0.00451929	0	0	0.00996731	0	0.0414263	0	0	0.0104242	0	0	0	0.00798501	0.0877118	0.00626488	0
YER156C	chrV	0.0193624	0.0023347	0.893581	0	0	0.00461714	0.00410132	0	0.0406684	0.0267207	0.0363152	0.0118185	0	0.00340193	0.00227436	0.00526104	0	0.0231242	0	0.0243689	0	0	0	0	0	0	0	0	0	0	0	0.0103156	0.0852694	0	0
YER157W	chrV	0.071861	0.0023347	0.893581	0	0	0.0046204	0.00410132	0	0.0406684	0.0267207	0.0363152	0.0118185	0	0.00340193	0.00227436	0.00526104	0.00562636	0.0231242	0	0.0103394	0	0	0	0	0	0	0	0	0	0	0	0.0103156	0.0852694	0	0
YER158C	chrV	0.0444247	0.903662	0.00554497	0	0	0.00802087	0.00637006	0.0066954	0.00598139	0	0.00557533	0	0.605837	0	0	0	0.153156	0.00720518	0.00503426	0.0234447	0	0.012534	0.42384	0	0	0	0.00399509	0.00388722	0	0	0	0	0	0	0
YER159C	chrV	0.173802	0.539104	0.136561	0.0909255	0	0	0.00431359	0.0535524	0.0125323	0.18766	0.0394399	0	0	0	0	0	0	0.0467222	0.00728382	0	0	0.0151608	0	0.00484603	0.00473811	0	0	0.017816	0	0	0.00269581	0.0173163	0.299996	0.0407207	0.0335302
YER161C	chrV	0.0570928	0.443188	0	0	0	0.0122117	0.00550571	0.00521664	0.0035966	0	0.00941992	0	0	0	0	0	0	0.00450659	0	0	0	0	0	0.00235375	0	0	0	0.00229513	0	0	0	0	0	0	0
YER162C	chrV	0	0	0.113244	0	0	0	0.00503935	0	0	0	0.00568038	0.0025477	0	0	0	0	0	0.0234596	0.00284847	0.00721571	0	0	0	0.00374254	0.0320708	0.012743	0	0	0	0	0	0	0	0	0
YER163C	chrV	0.00253746	0	0.0894126	0.0046399	0	0	0.00272974	0.00370157	0.00541743	0.0171144	0.00594811	0	0	0	0	0	0	0	0	0	0	0	0	0	0	0	0	0.0107658	0	0	0	0.0143799	0.253076	0.0346255	0.0284421
YER164W	chrV	0.107166	0	0.60176	0	0.00356496	0	0	0	0.00445442	0	0.0171784	0	0.00442088	0	0	0	0.032546	0.0351503	0	0	0	0	0	0	0	0	0	0	0	0	0.00244355	0.0121965	0.101694	0	0
YER165W	chrV	0.00446729	0.282532	0	0	0.0111049	0	0	0.0164219	0.00280637	0.408572	0.0115359	0.00846108	0	0	0.0212408	0.0330284	0	0.00510613	0	0	0	0	0	0	0	0	0	0	0	0	0.00250031	0.0222516	0.308736	0.0354334	0.0258158
YER166W	chrV	0.0481985	0.190682	0.00566228	0	0	0	0	0	0.359945	0	0.00268269	0.00481	0	0	0	0	0.0062645	0.0067961	0	0.0073543	0	0	0.00488381	0.00233118	0	0	0	0	0	0	0.00222366	0.015279	0.200695	0.0212407	0.0134944
YER167W	chrV	0	0	0.0406807	0	0	0.00530928	0.00289728	0	0	0	0.00418829	0.00299385	0	0	0	0	0.0174056	0.00374343	0	0	0	0	0	0	0.00578943	0.00236056	0	0	0	0	0	0.00970204	0.106269	0.00751498	0
YER168C	chrV	0	0	0.295956	0.262501	0.0440756	0.0026265	0.00886437	0	0	0.184284	0.0196191	0	0.37398	0	0.275285	0.133225	0.0102991	0.0103618	0	0.0197689	0	0.00892135	0	0.00996468	0	0	0	0.00603613	0	0	0	0.0161945	0.26185	0.0387292	0.0349631
YER169W	chrV	0	0	0.295956	0.262501	0.0440756	0.0026265	0.00886437	0	0	0.184284	0.0196191	0	0.37398	0	0.275285	0.133225	0.0102991	0.0103618	0	0.0197689	0	0.00892135	0	0.00264532	0	0	0	0.00603613	0	0	0	0.0161945	0.26185	0.0387292	0.0349631
YER170W	chrV	0.00717537	0	0	0	0	0	0.00502402	0.00281432	0.120631	0	0.0107592	0.00381142	0	0	0	0	0	0.0176481	0	0.00434476	0	0	0	0.00439956	0	0.0106447	0	0	0	0	0	0.00233902	0	0	0
YER171W	chrV	0	0.0291901	0.00268403	0	0	0	0.00443627	0.00663695	0	0	0.00229339	0	0	0	0	0	0	0.00920972	0	0.00512188	0	0	0	0	0	0	0	0	0	0	0	0.00721636	0.0597019	0	0
YER172C	chrV	0	0.913346	0	0	0	0	0	0	0	0.00541811	0.0133557	0.00253503	0	0	0.00385968	0.00496045	0	0.00433419	0	0	0	0	0	0	0	0	0	0	0	0	0	0	0	0	0
YER173W	chrV	0.00286695	0.913346	0	0	0	0	0	0	0	0.00541811	0.0133557	0.00253503	0	0	0	0	0	0.00433419	0	0	0	0	0	0.0030581	0	0	0	0	0	0	0	0.00913983	0.0751935	0	0
YER174C	chrV	0.353795	0.00519622	0.00939055	0	0	0.0114769	0	0	0.00493687	0	0.00256706	0.00273875	0	0	0	0	0.00238823	0	0	0.00269857	0	0	0	0	0.00232057	0	0	0	0.0022782	0	0	0.00220423	0	0	0
YER175W-A	chrV	0.152457	0	0	0	0	0	0.0045406	0	0	0.00346317	0.00430361	0.00220587	0	0	0	0	0.00246672	0	0	0.0083408	0	0	0	0	0	0	0	0	0	0	0	0.0113421	0.140303	0.0132978	0.00640435
YER175C	chrV	0.0459339	0	0	0	0	0	0.0045406	0	0	0	0.00430361	0	0	0	0	0	0	0	0	0.00326033	0	0	0	0.00228925	0	0	0	0	0	0	0	0.0113421	0.140303	0.0132978	0.00640435
YER176W	chrV	0.00263447	0	0.475873	0.00634317	0.00542044	0	0.00334517	0	0	0	0.00421353	0.00287217	0	0	0	0	0	0.00237754	0	0.0179534	0	0	0	0.00683023	0.0237696	0	0	0	0	0	0	0.0154594	0.280384	0.033955	0.02714
YER177W	chrV	0.234713	0	0.00630622	0.138902	0.0033241	0.00712585	0	0.322839	0	0	0	0.00606306	0.0102155	0	0	0	0.0125918	0.00259928	0	0	0.377001	0.0354353	0	0	0.00684469	0.0057383	0.0248497	0.0115918	0.0333431	0	0.00294341	0.0181118	0.249003	0.0283233	0.0204753
YER178W	chrV	0.115444	0.00379357	0.65069	0.0288909	0.0114995	0.00430216	0.0110679	0.00724521	0	0	0.0125383	0	0	0.0112413	0	0	0	0.00454466	0	0.00703805	0	0.00241642	0	0	0	0	0	0.0141639	0	0	0.00254766	0.0185927	0.246381	0.0263933	0.0170465
YER179W	chrV	0.00444876	0	0	0.00670798	0	0	0.00445614	0.00291965	0.00304832	0	0.0601645	0.00286319	0	0	0	0	0.00530048	0.0382282	0	0	0	0	0.00695293	0.0431422	0	0	0	0.00780128	0	0	0	0.00358683	0	0	0
YER180C-A	chrV	0.0483285	0.00368507	0	0	0	0.00786924	0.00479584	0	0	0	0.00544622	0.00243944	0	0	0	0	0	0	0	0.0118353	0	0	0	0	0	0	0	0.0140467	0	0	0	0.0066901	0.0554086	0	0
YER182W	chrV	0	0	0	0	0	0	0	0	0	0.00371604	0.00401239	0.018744	0	0	0.0196362	0.0364825	0	0.00736401	0	0.00297929	0	0	0	0	0	0	0	0	0	0.0106229	0	0	0	0	0
YER183C	chrV	0	0	0	0	0	0	0.00323689	0	0.00351954	0	0.00633196	0.00495093	0	0.00222271	0	0	0	0.0156492	0	0.00243074	0	0	0	0.00592191	0	0	0	0	0	0.00618426	0	0.00602797	0.0495217	0	0
YER184C	chrV	0.135109	0.00291036	0	0	0	0	0.00432156	0.00429261	0.00548999	0.00440519	0.00271581	0	0	0.00571716	0	0	0	0.00290561	0.00729322	0.0156131	0	0	0	0	0.00302829	0	0	0	0	0	0	0	0	0	0
YER185W	chrV	0.135109	0	0	0	0	0	0.00399949	0.00429261	0	0	0	0	0	0	0	0	0	0.00290561	0.00729322	0.0156131	0	0	0	0	0.00302829	0	0	0	0	0	0	0.00518211	0.0429751	0	0
YER186C	chrV	0.171297	0	0	0	0	0.0147989	0.00513009	0	0	0.0255955	0.0236171	0	0	0	0	0	0	0.0352843	0.0041483	0	0.00319507	0	0	0.00304166	0	0	0	0.0094475	0	0	0	0.00517598	0.0425414	0	0
YER187W	chrV	0.237079	0	0.02461	0	0	0	0	0	0.00543222	0	0.0356097	0	0	0.0101616	0	0	0.014085	0.0209551	0	0.0174505	0	0	0	0.0033002	0.00718207	0	0	0.0279965	0	0.0421699	0	0.00522275	0	0	0
YER188C-A	chrV	0.295912	0.00506694	0.930049	0	0	0.0391958	0	0	0.0417398	0.00645059	0.0284209	0.00340484	0.0474501	0.0034889	0	0	0	0.00532122	0.00279336	0.00586584	0	0	0.390784	0.00294433	0	0	0	0.0126395	0	0	0	0.00815221	0.0661091	0	0
YER189W	chrV	0.295912	0.00506694	0.930049	0	0	0.0391958	0	0	0.0417398	0.00645059	0.0284209	0.00340484	0.0474501	0.0034889	0	0	0	0.00532122	0.00279336	0.00586584	0	0	0.390784	0.00294433	0	0	0	0.0126395	0	0	0	0.00815221	0.0661091	0	0
YER190W	chrV	0.295912	0.00506694	0.930049	0	0	0.0391958	0	0	0.0417398	0.00645059	0.0284209	0.00340484	0.0474501	0.0034889	0	0	0	0.00532122	0.00279336	0.00586584	0	0	0.390784	0.00294433	0	0	0	0.0126395	0	0	0	0.00815221	0.0661091	0	0
YFL066C	chrVI	0.0545458	0	0	0	0	0.0116557	0.00937841	0	0.310649	0.00337005	0	0.00356534	0	0	0.00394323	0.00464547	0	0	0	0.010696	0	0.00263202	0	0	0.0215622	0	0	0	0.00242465	0	0	0.00531051	0	0	0
YFL065C	chrVI	0	0	0.00252631	0	0	0	0.00551592	0	0.0161374	0.0165844	0.0063232	0	0	0	0	0	0	0.0117258	0	0	0	0	0	0	0	0	0	0.00538911	0	0.00404895	0	0.00365275	0	0	0
YFL064C	chrVI	0.239246	0	0.0486216	0	0	0.0462519	0	0	0.0354422	0	0.0155777	0	0	0.00309265	0	0	0	0.00376005	0	0	0	0	0.339386	0	0	0	0	0	0	0	0	0	0	0	0
YFL062W	chrVI	0.467699	0	0.00655776	0	0	0.0104586	0	0.0375621	0.0136511	0	0.00891923	0.00313556	0	0.00301408	0	0	0.0123487	0.0118122	0.00359615	0.02286	0.00340789	0	0	0	0.0132964	0	0	0.0106156	0.00587578	0.00987958	0.00258168	0.0143949	0.157592	0.0113503	0
YFL061W	chrVI	0.00321666	0	0.00499967	0	0	0	0.00429812	0.00351492	0.00348989	0	0.0046005	0	0	0	0	0	0	0.00231305	0	0.00238798	0	0	0	0.0046559	0	0	0	0	0	0	0	0.00468225	0.0382287	0	0
YFL060C	chrVI	0.137336	0.00589348	0.0103771	0.022509	0	0.0456307	0	0	0	0	0.00561387	0	0	0	0	0	0.00588796	0.00804272	0.0328767	0	0	0	0.00406121	0.00269768	0.013069	0	0	0	0	0	0	0.0156047	0.275434	0.0377036	0.0309413
YFL059W	chrVI	0.137336	0	0.0103771	0.022509	0	0.0456307	0	0	0	0	0.00561387	0	0	0	0	0	0.00588796	0.00804272	0.0328767	0	0	0	0.00406121	0.00269768	0.013069	0	0	0	0	0	0	0.0156047	0.275434	0.0377036	0.0309413
YFL058W	chrVI	0.172215	0	0	0.15841	0	0.0216137	0	0	0	0.00262677	0.0678063	0	0	0	0.0192882	0.0217679	0	0.00511594	0	0	0.00265641	0.00389447	0.00759371	0.00826739	0	0	0	0	0	0.0251083	0	0.00453631	0	0	0
YFL056C	chrVI	0.00457457	0	0	0	0	0	0.00516795	0	0	0.0143616	0.0352452	0.00612111	0	0	0	0	0.0108892	0.0251508	0	0.00495821	0.00509741	0	0	0	0	0.00233033	0	0.00885218	0.00738161	0	0	0.0124322	0.164607	0.0175639	0.0112452
YFL055W	chrVI	0.00397903	0	0	0	0	0	0.00421256	0	0.00507106	0.00612399	0.0352452	0.00598715	0	0.00241371	0	0	0	0.00352262	0	0	0.00509741	0	0	0	0	0.00233033	0	0	0.00738161	0	0	0.0124322	0.164607	0.0175639	0.0112452
YFL053W	chrVI	0	0.0111842	0.0162641	0	0	0	0	0.00478886	0	0	0.035344	0	0	0	0	0	0.0108116	0.015858	0	0.022268	0	0	0	0	0	0	0	0.00652672	0	0	0	0.012318	0.153261	0.0145901	0.00705591
YFL054C	chrVI	0	0.0111842	0.0162641	0	0	0	0	0.00478886	0	0	0.035344	0	0	0	0	0	0.0108116	0.015858	0	0.022268	0	0	0	0	0	0	0	0.00652672	0	0	0	0.012318	0.153261	0.0145901	0.00705591
YFL052W	chrVI	0.0662002	0	0.00227767	0	0	0.0117666	0.00655079	0.0277208	0	0	0	0.00281511	0	0	0	0	0.0073224	0	0	0.0102794	0.00513028	0	0	0.0136992	0.0144083	0.0105193	0	0.0103461	0	0	0	0.00712812	0.0584258	0	0
YFL051C	chrVI	0	0	0.00579149	0	0.00400883	0	0.00327057	0	0	0.00537759	0.0456635	0.00473229	0	0	0	0	0.00249806	0.0451895	0	0	0	0	0.00427909	0.00270463	0	0	0	0	0	0	0	0.015509	0.213058	0.0242019	0.0174363
YFL050C	chrVI	0	0.0203746	0	0.0150445	0	0	0	0	0.00928223	0.00518018	0.0166505	0.00327975	0	0	0	0	0.00408908	0.0155655	0	0.00252544	0	0	0.0211152	0	0.00687817	0	0	0	0	0	0	0.00866469	0.107349	0.0101885	0.00491758
YFL049W	chrVI	0	0	0	0.0150445	0	0	0	0	0.00236099	0.174878	0.0166505	0	0	0	0	0	0.00408908	0.0155655	0	0.00252544	0	0	0.0211152	0.0136929	0.00331664	0	0	0	0	0	0	0.00866469	0.107349	0.0101885	0.00491758
YFL048C	chrVI	0	0.997207	0.00262084	0	0	0.0055204	0	0	0	0	0.00528883	0.00320424	0	0	0	0	0	0	0	0	0.00413662	0	0	0.00323576	0	0	0	0.0093379	0.0057809	0	0	0	0	0	0
YFL047W	chrVI	0	0.997207	0	0	0	0	0	0	0	0	0.00525838	0.00320424	0	0	0	0	0	0	0	0	0	0	0	0	0	0	0	0	0	0	0	0	0	0	0
YFL046W	chrVI	0	0	0	0.00287095	0	0	0.0041927	0	0.129633	0.0024532	0.0584556	0.00342303	0	0	0	0	0	0.0218304	0	0	0	0	0	0.0134111	0	0	0	0	0	0	0	0.00571071	0.0473992	0	0
YFL045C	chrVI	0.151387	0.112782	0.00281593	0	0	0.00669622	0.00263698	0	0.118885	0.00348095	0.0304171	0	0	0.0307245	0	0	0	0.00471844	0	0	0	0	0	0.00247583	0	0	0	0	0	0	0	0.0129831	0.161971	0.0154601	0.00749046
YFL044C	chrVI	0.0024685	0.00675999	0.0077316	0	0	0.00757253	0	0.0137157	0	0	0.0326161	0	0	0	0	0	0	0.0164999	0.0030041	0	0	0	0	0	0.00640763	0	0	0	0	0	0	0.0031266	0	0	0
YFL042C	chrVI	0.0273086	0.00534426	0.00885989	0	0	0.00956176	0	0	0	0	0.00532184	0.00410933	0	0	0	0.00237221	0	0.00233767	0	0.0182275	0	0	0	0	0	0	0	0.00324734	0	0	0	0	0	0	0
YFL041W-A	chrVI	0.0273086	0.00534426	0	0	0	0.00956176	0	0	0	0	0.00532184	0	0	0	0	0.00237221	0	0.00233767	0	0.0182275	0	0	0	0	0.014606	0	0	0	0	0	0	0	0	0	0
YFL041W	chrVI	0	0	0.00535803	0.011488	0	0	0.00380998	0	0.00229178	0	0.0141471	0.0100431	0	0	0	0	0	0.0193033	0	0	0.0042296	0	0	0	0	0	0	0.00858392	0	0	0	0.00659855	0.0543382	0	0
YFL040W	chrVI	0.0517782	0	0.00443828	0.00326726	0.00228924	0	0	0	0.00813786	0	0.0164217	0.00352162	0.0028344	0	0	0	0	0.0359107	0	0	0	0	0	0.00720959	0.00266083	0	0	0	0	0.116198	0	0.010147	0.125731	0.011932	0.00576868
YFL039C	chrVI	0.191332	0.00648464	0.378717	0	0.00527648	0.188023	0.00225497	0.0038802	0.0149116	0.00884992	0.0157723	0.00465486	0	0	0	0	0	0.00730503	0	0	0	0.0171069	0	0.00333024	0	0	0	0.01342	0.00559253	0	0.0026601	0.0120176	0.0999042	0	0
YFL038C	chrVI	0.018461	0.95332	0.362743	0.00334972	0.0168324	0.00579354	0.00561214	0.00691237	0.131274	0	0.00235681	0.00226788	0	0.0119576	0	0	0	0.00447002	0.0113984	0	0	0	0	0	0.00567338	0	0	0.00290589	0	0	0.00288736	0.0153397	0.170538	0.0122686	0
YFL037W	chrVI	0.018461	0.95332	0.362743	0.00334972	0.0168324	0.00579354	0.00735207	0.00691237	0.131274	0	0	0	0	0.0119576	0	0	0	0.00447002	0.0113984	0	0	0	0	0	0.00567338	0.00582884	0	0.00290589	0	0.0043451	0.00288736	0.0153397	0.170538	0.0122686	0
YFL036W	chrVI	0.0051102	0.957842	0.0145452	0	0	0	0.0144899	0	0	0	0.122041	0.00255618	0	0	0	0	0	0.0290254	0	0.00368847	0	0.00305605	0	0.00367746	0.00288696	0	0	0.00602961	0	0	0	0.00599133	0.0665468	0.00481263	0
YFL034C-B	chrVI	0	0	0	0	0.00538264	0	0	0	0.0452372	0.00277388	0.0108198	0.00223775	0	0	0	0	0	0.00313563	0.0289575	0	0	0	0	0	0	0	0	0	0	0	0	0.00292754	0	0	0
YFL034C-A	chrVI	0.0568145	0	0	0	0	0.0466959	0.00491653	0	0	0.0260059	0.0128505	0.00321281	0.92364	0.00431138	0	0	0	0.00657983	0	0	0	0	0	0.0106463	0	0	0	0	0	0	0.00289171	0.0210897	0.282746	0.0305693	0.01986
YFL034W	chrVI	0.0568145	0	0	0	0	0.0466959	0.00491653	0	0	0.0260059	0.0128505	0.00321281	0.92364	0.00431138	0	0	0	0.00657983	0	0	0	0	0	0.0106463	0	0	0	0	0	0	0.00289171	0.0210897	0.282746	0.0305693	0.01986
YFL033C	chrVI	0	0.620674	0.00245373	0	0	0.00241484	0	0.00804165	0	0.0058985	0.0679544	0.00805497	0	0	0	0	0	0.0446862	0	0	0.395128	0	0	0	0.00518676	0	0	0.0069099	0.0485892	0	0	0.00727494	0.05911	0	0
YFL031W	chrVI	0	0.620674	0.00245373	0	0	0.00241484	0	0.00804165	0	0.0058985	0.0679544	0.00805497	0	0	0	0	0	0.0446862	0	0.00370886	0.395128	0	0	0	0.00518676	0	0	0.00240027	0.0485892	0	0	0.00727494	0.05911	0	0
YFL030W	chrVI	0.241022	0	0	0	0	0.00229858	0	0	0.00605595	0	0.0679951	0	0	0	0	0	0	0.0414255	0	0.00830509	0	0	0	0	0.0101147	0.00564598	0	0	0	0.00748111	0	0.0104435	0.136158	0.0144774	0.00925795
YFL029C	chrVI	0	0	0	0	0	0	0.00288582	0	0	0	0.00320913	0	0	0	0	0	0	0.00710799	0	0	0	0	0	0	0	0	0	0	0	0	0	0.00692844	0.0570932	0	0
YFL028C	chrVI	0.00398453	0	0.0746328	0	0	0	0.00456351	0	0	0.0102886	0.00830208	0.0090419	0	0	0	0	0	0.00714016	0	0.00899457	0	0	0	0	0	0	0	0	0	0	0	0.00331564	0	0	0
YFL027C	chrVI	0	0	0	0	0.00292799	0	0	0	0	0.0113484	0.0126652	0.00523878	0	0	0	0	0.00292258	0.00314893	0.00924103	0	0	0	0.888685	0.00343766	0.03807	0	0	0	0	0	0.00220564	0.00822314	0.0594817	0	0
YFL026W	chrVI	0	0	0	0	0.00292799	0	0	0	0	0.0113484	0.0126652	0.00523878	0	0	0	0	0.00292258	0.00314893	0.00924103	0	0	0	0.888685	0.00343766	0.03807	0	0	0	0	0	0.00220564	0.00822314	0.0594817	0	0
YFL025C	chrVI	0.232667	0	0.0118709	0.0187457	0.00434669	0.00262804	0	0	0.00338959	0	0.00592598	0	0	0	0	0	0	0.00970159	0	0	0	0	0	0.00984634	0	0	0	0	0	0	0	0.013512	0.167489	0.0158798	0.00764401
YFL024C	chrVI	0.0785321	0.00301996	0.898245	0	0	0	0.00260961	0.0441778	0.00328409	0.328183	0.00531685	0.00583461	0.853133	0.00225014	0.497738	0.2016	0	0.036753	0	0.0202106	0	0	0	0	0	0.0199232	0	0.00246746	0	0	0	0.00433695	0.028549	0	0
YFL023W	chrVI	0.0785321	0.110417	0.898245	0	0	0.0107996	0.00260961	0.0441778	0.00328409	0.328183	0.00943958	0.00583461	0.853133	0.00225014	0.497738	0.2016	0	0.0035457	0	0.0202106	0.632656	0	0	0	0	0.0199232	0	0.00246746	0.0228405	0	0	0.00433695	0.028549	0	0
YFL022C	chrVI	0.0226786	0.00550202	0.64699	0	0.00290097	0	0.0042561	0.0280383	0.088458	0.439925	0.0311388	0.00276519	0.957773	0	0	0.00226695	0.00253895	0.0119123	0	0.00496347	0	0.0143161	0	0.00342011	0	0.00285306	0.0847348	0	0	0	0	0.016598	0.293527	0.0343596	0.0265878
YFL021W	chrVI	0.0226786	0.00387751	0.00894976	0	0	0	0.0042561	0.0504321	0.088458	0	0.0497487	0.00975886	0.957773	0	0	0.00224026	0.014655	0.0415555	0	0.00569918	0	0.00486256	0	0	0	0.016628	0.0847348	0	0	0	0	0	0	0	0
YFL018C	chrVI	0.132102	0.883104	0	0	0	0	0.00274298	0	0.0065527	0	0.0195321	0.00356839	0	0	0	0	0	0.012158	0	0.0890713	0.364621	0	0	0	0	0	0	0.00580364	0.0480212	0	0	0	0	0	0
YFL017W-A	chrVI	0.132102	0.883104	0	0	0	0	0.00274298	0	0.0065527	0	0.0195321	0.00356839	0	0	0	0	0	0.012158	0	0.0890713	0.364621	0	0	0	0	0	0	0.00580364	0.0480212	0	0	0	0	0	0
YFL017C	chrVI	0.0537582	0	0.00241532	0.347326	0	0	0	0.00321867	0.0146285	0	0.00604625	0.00397734	0	0	0	0	0.025045	0.00244733	0	0.00998147	0	0	0	0.00254605	0.015174	0	0.00632989	0.00522576	0.00250172	0	0.00291729	0.0213503	0.341101	0.0459013	0.0404536
YFL016C	chrVI	0.0788624	0.00821984	0.940426	0	0	0.0153585	0.00695577	0.00716084	0.0533237	0	0	0.00275338	0.961168	0.0044478	0	0.00260103	0.00228745	0	0	0.00279704	0	0	0.02422	0	0	0.00342353	0.00305856	0.0153774	0	0	0.0035086	0.0174743	0.145463	0.0105235	0
YFL014W	chrVI	0.0370716	0.00821984	0	0	0	0.0153585	0	0.00716084	0	0	0.0296519	0	0.961168	0	0	0.00260103	0.00228745	0.0299336	0	0.00279704	0	0	0.02422	0	0	0.0420128	0.00305856	0.0153774	0	0	0.0035086	0.0174743	0.145183	0.00972849	0.00467471
YFL013C	chrVI	0	0.166442	0.597593	0	0	0	0	0	0.00588899	0.00655029	0.00960895	0	0	0	0	0	0	0.008548	0	0.0022228	0	0	0	0	0	0	0	0	0	0.0284919	0	0.015136	0.201737	0.0217078	0.0140441
YFL012W	chrVI	0	0.166442	0.597593	0	0	0	0.00382051	0	0.00588899	0.00655029	0.00960895	0	0	0	0	0	0	0.008548	0	0.0022228	0	0	0	0.00341694	0	0	0	0	0	0.0284919	0	0.015136	0.201737	0.0217078	0.0140441
YFL011W	chrVI	0.03116	0	0.14076	0.0546835	0	0.120557	0.00236975	0.00399056	0.106127	0	0.00694371	0.00422588	0.00389318	0	0.0365838	0.0326165	0.0154641	0.00354806	0	0	0	0	0	0	0	0	0	0	0	0	0	0.0157945	0.287162	0.0348287	0.0278886
YFL010W-A	chrVI	0.159013	0.00775056	0.00354133	0	0	0.013753	0.0041632	0.00417587	0	0.00325476	0.0077476	0	0	0	0	0	0	0.0107665	0.00409777	0.00230559	0	0	0	0.00260904	0.0053877	0	0	0	0	0.048458	0	0.0110818	0.153287	0.0175286	0.0126997
YFL010C	chrVI	0	0.0164987	0.0371538	0	0	0	0	0.0208643	0	0.00272402	0.0101238	0	0	0	0	0.00397557	0	0.00782517	0	0.00423893	0.00369343	0	0.00774416	0	0	0	0.00400709	0	0.00241528	0	0	0.00637813	0.0528015	0	0
YFL009W	chrVI	0.0043643	0.0164987	0.0038009	0	0	0	0	0.0208643	0	0.00272402	0.0101238	0	0	0	0	0	0.00340915	0	0	0	0.00369343	0	0	0	0	0	0	0	0.00241528	0	0	0.00564001	0.0463606	0	0
YFL008W	chrVI	0.125468	0.667132	0	0	0	0.175072	0.00372922	0	0.0254573	0.00304852	0.00939838	0.00371728	0	0	0	0	0	0.00535002	0	0.00329916	0.00227499	0	0	0.00330145	0	0	0	0	0.00295556	0.00264765	0.00281904	0.0225163	0.41788	0.0511177	0.0412905
YFL007W	chrVI	0.00260642	0.00262217	0.905132	0	0	0	0	0.0720567	0	0.0359142	0.00672927	0	0	0	0	0	0	0.0060055	0	0.00569069	0	0.00660187	0	0.00259684	0	0	0	0.00504338	0	0	0.00411917	0.0206157	0.172252	0	0
YFL005W	chrVI	0	0.00447948	0.887437	0	0	0.00460579	0	0	0	0	0	0	0	0	0	0	0.00382306	0	0	0.00386859	0	0	0	0.0024969	0.0255398	0	0.00667192	0	0	0	0	0	0	0	0
YFL004W	chrVI	0	0.00242852	0.0266137	0	0	0	0	0	0	0	0.0452011	0.0029592	0	0	0	0	0	0.0251631	0	0.00975374	0.0277954	0	0	0	0	0	0	0	0.00433381	0	0	0.0101498	0.125377	0.0118318	0.00564184
YFL003C	chrVI	0	0.0106589	0	0.00490123	0	0	0	0	0	0.00608466	0.00229789	0.00681514	0	0	0.00296348	0	0	0	0	0.00255879	0	0	0	0.0264235	0	0	0	0	0	0	0	0.00734964	0.0602079	0	0
YFL002C	chrVI	0.00427354	0	0.0078013	0	0	0	0.00287879	0	0.00979929	0.1058	0.00505503	0.00427244	0	0.00278783	0	0	0	0.00748463	0	0	0	0	0.0202774	0	0	0	0	0	0	0	0	0	0	0	0
YFL001W	chrVI	0	0	0	0	0	0	0.00422454	0	0.0115992	0.1058	0.00505503	0.00759719	0	0.00278783	0	0	0	0.00748463	0	0.027252	0	0	0	0.00285364	0	0	0	0	0	0	0	0	0	0	0
YFR001W	chrVI	0	0.548989	0	0.0320091	0.00303477	0.00269027	0.00302265	0	0.252118	0.00804324	0.0353883	0.0026948	0	0.00232715	0.482805	0.233653	0	0.0100556	0	0	0.191265	0	0.00357928	0.00655735	0	0	0	0.0027392	0.0192286	0	0.00403476	0.0263667	0.367937	0.0424287	0.0310225
YFR002W	chrVI	0.03778	0	0.853842	0	0	0.00270721	0.0107101	0	0	0	0.00619735	0.00808691	0	0	0	0	0	0.00956297	0	0	0	0	0	0.00272631	0	0	0	0	0	0	0.00326894	0.0163878	0.137171	0.00344128	0
YFR003C	chrVI	0.0680667	0.0214965	0.0162308	0	0	0.00490816	0.00490173	0.00338173	0	0.00484672	0.00411831	0	0	0	0	0	0	0.0030265	0	0.0447424	0.00221022	0.0031007	0	0	0	0.0288274	0.00274003	0.0102861	0.00358551	0	0	0	0	0	0
YFR004W	chrVI	0	0.0214965	0	0	0.00233242	0	0.00335363	0	0	0	0.00411831	0	0	0	0	0	0	0.0030265	0	0.00431247	0.00221022	0	0	0	0	0	0	0.0102861	0.00358551	0	0	0.0100905	0.110561	0.00785475	0
YFR005C	chrVI	0.0535462	0.0128203	0.00355137	0.0238807	0.0056188	0.00876406	0.00379499	0	0	0	0	0	0	0	0	0	0	0	0	0	0	0	0	0	0	0	0	0	0	0.00776625	0.00257494	0.0181761	0.294921	0.0438564	0.0396385
YFR006W	chrVI	0.0535462	0.0128203	0	0.0238807	0	0.00876406	0.00379499	0	0	0.00724329	0.00313177	0	0	0	0	0	0	0	0	0	0	0	0	0	0	0	0	0	0	0	0.00257494	0.0181761	0.294921	0.0438564	0.0396385
YFR007W	chrVI	0	0	0	0	0	0	0.00427211	0	0	0	0.00793911	0	0	0	0	0	0	0.00405053	0	0.00716996	0	0	0	0	0	0	0	0	0	0	0	0.00881419	0.0965777	0.00685874	0
YFR008W	chrVI	0.24839	0	0.00260655	0	0	0	0	0	0	0	0.00733417	0.00461025	0	0.0032049	0	0	0	0.00323028	0	0	0	0	0	0.00379409	0	0	0	0	0	0	0	0	0	0	0
YFR009W	chrVI	0.00542868	0	0	0.00647301	0	0	0	0.00368603	0	0.219616	0.0187835	0.00703574	0	0	0	0	0	0.0158352	0	0	0	0.00328201	0	0	0	0.00935002	0.0597463	0	0	0	0.00230323	0.0128809	0.142419	0.0102528	0
YFR010W	chrVI	0	0.96797	0.00900713	0	0	0	0	0	0	0	0.0109112	0.00255871	0	0	0	0	0	0.012163	0	0.00336267	0	0	0.00270782	0.00313073	0	0	0	0.00256631	0	0	0.00356919	0.0148943	0.207489	0.0238734	0.0174037
YFR011C	chrVI	0.042474	0	0.00282914	0.0310484	0	0.0165845	0.00659005	0.0333566	0.0172652	0.00379363	0.0177062	0.00588919	0	0	0	0	0	0.0100955	0	0	0	0	0	0.00396974	0	0	0	0	0	0.070255	0	0.0151981	0.250657	0.0297742	0.0229466
YFR012W	chrVI	0.042474	0	0.00282914	0.0310484	0	0.0165845	0.00659005	0.0333566	0.0172652	0.00379363	0.0177062	0.00311899	0	0	0	0	0	0.0279039	0	0	0	0	0	0.00396974	0	0	0	0	0	0.070255	0	0.0151981	0.250657	0.0297742	0.0229466
YFR013W	chrVI	0.365379	0.380975	0	0	0	0.177906	0.0055958	0.00243044	0	0	0.00403955	0.00424026	0	0	0	0	0	0.00479943	0.0546822	0	0	0	0	0.00413496	0.0441297	0	0	0	0	0	0.00257047	0.0127957	0.106167	0	0
YFR014C	chrVI	0.088521	0.0181194	0.0136329	0.00517538	0.00736261	0.0145045	0	0.042739	0.0034179	0	0	0.00365419	0	0	0	0	0	0	0	0	0	0	0	0.00256775	0	0.0109719	0	0.0292794	0	0.0918971	0	0.0154453	0.259473	0.0400623	0.0315596
YFR015C	chrVI	0.265795	0	0.00230995	0.00356807	0	0	0.00576053	0.0368355	0	0.00294729	0.0132114	0.00562377	0	0	0	0	0	0.00590095	0.0259128	0	0	0.00524083	0.00231819	0	0.00923489	0	0	0.0079803	0	0	0	0.0111141	0.137145	0.0129636	0.00623001
YFR016C	chrVI	0.00349881	0	0	0	0	0	0.00372841	0.00310158	0.0751766	0.00777895	0.00727584	0	0	0	0	0	0	0.00659174	0.00313839	0.00390719	0	0.00254892	0	0.00456235	0	0.00610415	0.0440369	0.0177524	0	0	0	0.00608554	0.0502859	0	0
YFR017C	chrVI	0.215363	0.538465	0.00629122	0	0	0.0321926	0.00554683	0.0102758	0.0064252	0	0.0381246	0.0145992	0.00241542	0	0.0112832	0.0104721	0	0.0108531	0.0355584	0.0581417	0	0	0	0	0.0449769	0.0387845	0.0116437	0.00946093	0	0	0	0	0	0	0
YFR019W	chrVI	0.334834	0	0.179392	0	0	0.0171563	0.0070631	0.00583104	0.415534	0	0.00253247	0	0	0.0323946	0.00237891	0	0.00460705	0	0	0.00423669	0	0.00278554	0	0.0224411	0	0.0029248	0	0.00315969	0	0	0	0.00377691	0	0	0
YFR018C	chrVI	0.020968	0.00975946	0.0030068	0	0	0.0157957	0	0	0.415534	0.0963912	0.00364392	0	0.00950616	0.0323946	0.00237891	0	0	0	0	0	0.564355	0	0.0813116	0.0224411	0.00897847	0	0	0.0105618	0.0692182	0	0	0.00377691	0	0	0
YFR021W	chrVI	0.267002	0	0.00293493	0.0313393	0.0228334	0	0.00243922	0	0	0	0.0126938	0.00423005	0	0.00251743	0	0	0	0.00399727	0	0.00696527	0	0	0	0.00501841	0	0	0	0	0	0	0	0.0163321	0.268152	0.0318704	0.0246357
YFR022W	chrVI	0.138874	0	0	0	0	0	0.00386177	0	0.00536721	0.00549999	0.0117222	0	0	0.00930957	0.00280158	0.00246256	0.00232037	0.00529217	0	0.00301653	0	0	0.110096	0.00239278	0	0.0482628	0.0491252	0	0	0	0	0.00522649	0.0432019	0	0
YFR023W	chrVI	0	0	0.00472777	0.368094	0	0	0	0	0	0.0148328	0.00982118	0.00418381	0	0	0	0	0	0.0140311	0	0	0	0	0	0.00239628	0	0	0	0	0	0.102147	0	0.0144324	0.191245	0.0204524	0.0131522
YFR024C-A	chrVI	0.00570708	0.00703932	0.0115335	0	0	0	0	0.00765353	0	0.0276581	0.0128761	0.0134243	0	0	0	0	0	0.0575587	0.0440508	0.00234497	0	0.00576881	0	0	0.0177945	0	0	0	0	0	0	0.0114684	0.142391	0.0135376	0.00654329
YFR025C	chrVI	0.294671	0	0.145272	0.020451	0	0	0.00691121	0	0.0294922	0	0.0198062	0	0	0	0	0	0.00334547	0.00386189	0	0.0027477	0	0.00457352	0	0	0	0	0.0801731	0	0	0	0	0.00972317	0.107416	0.00770856	0
YFR026C	chrVI	0.13202	0.0299882	0.0029082	0	0	0.140428	0.00246975	0	0.375802	0	0.0149536	0.00421133	0.0026233	0.00491453	0	0	0	0.00392439	0	0	0.00222512	0	0	0.00363772	0	0	0	0	0	0	0.00277934	0.0139156	0.116201	0	0
YFR027W	chrVI	0.0653632	0	0.0029082	0.00455345	0	0.140428	0	0	0.375802	0	0.0182443	0.00239774	0	0.00491453	0	0	0	0.00392439	0	0.00228709	0	0	0	0	0	0	0	0	0	0	0.00277934	0.0139156	0.164852	0.0155279	0.00742582
YFR028C	chrVI	0.00382961	0.970793	0	0	0	0	0.00564426	0.0350465	0	0.0125052	0.0125858	0	0	0	0	0	0	0.0123557	0	0.00237733	0	0	0	0	0	0	0	0	0	0	0	0.00951854	0.0783243	0	0
YFR029W	chrVI	0.0063445	0	0.00470797	0	0	0	0.00564426	0.0350465	0	0.0125052	0.0125858	0	0	0	0	0	0	0.0123557	0	0.00237733	0	0	0	0	0	0	0	0.00927824	0	0	0	0.00951854	0.0783243	0	0
YFR030W	chrVI	0.00658236	0	0.00745129	0	0	0	0.00260683	0	0.0616628	0	0.0316816	0.00671319	0	0	0	0	0	0.00523065	0.0520369	0	0.428768	0	0	0	0	0	0	0.0179264	0.0391668	0	0	0.0076648	0.063161	0	0
YFR031C	chrVI	0.00345045	0.916773	0.00264268	0	0	0.0073339	0	0	0	0.00701533	0.0067025	0.00301577	0	0	0	0	0.0834953	0.0064241	0	0	0	0	0	0	0	0	0	0.0135836	0	0	0	0.0184474	0.256332	0.0294555	0.0214551
YFR031C-A	chrVI	0.0877912	0	0.00332083	0.00318607	0.00532489	0	0.00222108	0.0140933	0.00319263	0	0.00397264	0	0.636582	0	0	0	0	0	0	0.00473807	0	0.110521	0	0.00572955	0.0300609	0	0	0.0235547	0	0	0.00284312	0.0170787	0.213826	0.0205187	0.0100307
YFR032C	chrVI	0	0	0	0.0257301	0.0104691	0.00302604	0	0	0	0.0202452	0.00619133	0.00608213	0	0	0	0	0	0.0131751	0.00873832	0	0	0	0	0.00378834	0	0	0	0.0109277	0	0.204306	0	0.0185738	0.252273	0.0288914	0.0210101
YFR032C-A	chrVI	0.177191	0	0	0.00769109	0	0	0.00675762	0.00809551	0	0.00234627	0.00703616	0.0105482	0.587313	0	0	0	0.00985671	0.00229856	0.0258328	0.00273127	0	0	0	0.0134494	0	0	0	0	0	0	0.0033897	0.0200686	0.331513	0.0396129	0.0307551
YFR032C-B	chrVI	0.0512331	0	0.12853	0.00769109	0.0203588	0	0	0	0	0.00234627	0.00703616	0.0105482	0.587313	0	0	0	0	0.00229856	0.0258328	0.00273127	0	0	0	0	0	0.00944588	0	0	0	0	0.0033897	0.0200686	0.331513	0.0396129	0.0307551
YFR033C	chrVI	0.600119	0.845508	0.00443087	0	0	0.0889445	0.0132718	0.0826636	0.00453635	0	0	0.0109422	0	0.00802972	0.0259528	0.0239162	0.010776	0	0.0406046	0.0911309	0.513123	0.116314	0	0	0.033393	0.00305284	0.0560177	0.0541353	0.0197617	0	0	0	0	0	0
YFR034C	chrVI	0.149918	0	0.0379122	0.0150063	0	0	0.00222885	0.0235623	0.0110481	0	0.00400928	0.00331235	0	0.00425385	0.00319146	0.00394867	0.0421577	0	0.0962886	0	0	0.00478304	0	0.00670529	0.00812723	0.0124232	0.00312629	0	0	0	0	0.0123983	0.207472	0.0317782	0.0249778
YFR036W	chrVI	0.150451	0.00414079	0	0	0.00472296	0.00323627	0.00222885	0	0.00292279	0	0.0240936	0.00516034	0	0	0	0	0	0.002618	0	0	0	0.00492392	0	0.00670529	0	0	0	0	0	0	0	0.0155978	0.206818	0.0221383	0.0142473
YFR035C	chrVI	0.150451	0.00414079	0	0	0.00472296	0.00323627	0.00222885	0	0.00292279	0	0.0240936	0.00516034	0	0	0.010587	0.0102722	0.00335885	0.002618	0	0	0	0.00492392	0	0.00670529	0	0	0	0	0	0	0	0.0155978	0.206818	0.0221383	0.0142473
YFR037C	chrVI	0.0599167	0	0.0359582	0	0	0.0121604	0.00451213	0.00314652	0.0761949	0	0.00227144	0.0401384	0	0.00320022	0.0994508	0.0608582	0	0	0.0576194	0	0	0	0	0.0295306	0.0413042	0	0	0.00315824	0	0	0.00222453	0.0110457	0.0915014	0	0
YFR038W	chrVI	0	0.021267	0.0359582	0	0	0.0121604	0.00521235	0	0.00419069	0.00443328	0.00227144	0.00480848	0	0.00320022	0.0994508	0.0608582	0.0164906	0	0.0031046	0	0	0	0	0.0295306	0.00797335	0	0	0.00315824	0	0	0	0.00349929	0	0	0
YFR040W	chrVI	0	0.0208033	0.00220642	0	0.0060582	0	0	0	0	0	0.00259783	0	0	0	0	0	0.00308556	0	0	0	0	0	0	0.00249099	0	0	0	0	0	0.00377305	0	0.00624136	0.0513684	0	0
YFR039C	chrVI	0	0.0208033	0.00220642	0.00466791	0.0060582	0	0	0	0	0	0.00427922	0.00313835	0	0	0	0	0	0	0	0.00356871	0	0	0	0.00249099	0	0	0	0	0	0	0	0.00722916	0.0793681	0.00567223	0
YFR041C	chrVI	0	0	0.00428417	0	0	0.0028025	0.00362141	0	0.0444214	0	0.00368888	0.00242498	0	0	0	0	0.00235485	0.00236672	0	0	0	0	0	0.00238722	0	0	0	0	0	0	0	0.00706724	0.0582387	0	0
YFR042W	chrVI	0	0	0.00414972	0	0	0.0028025	0	0	0.0444214	0.00693627	0.00359033	0.00363734	0	0	0	0	0	0.00236672	0	0	0	0	0	0	0	0	0	0	0	0	0	0.00706724	0.0582387	0	0
YFR043C	chrVI	0	0	0.00290413	0	0	0	0.00403452	0.0207008	0	0	0.0106249	0.00258423	0	0	0	0	0.0326385	0.00711467	0	0	0	0	0	0	0	0	0	0	0	0	0	0	0	0	0
YFR044C	chrVI	0.00237755	0.527182	0.00392276	0	0	0	0.00422036	0	0.00494279	0	0.00470956	0.00696478	0	0	0	0	0	0	0	0	0	0	0	0.00639974	0	0	0	0	0.00268455	0	0.00253982	0.0187351	0.249007	0.0267252	0.0172568
YFR045W	chrVI	0.00237755	0.527182	0	0	0	0	0	0	0.00494279	0	0.00470956	0.00696478	0	0	0	0	0.0046906	0	0	0	0	0	0	0.00639974	0	0	0	0	0.00268455	0	0.00253982	0.0187351	0.249007	0.0267252	0.0172568
YFR046C	chrVI	0.195186	0	0	0	0	0.105902	0	0.00287196	0	0	0.0150992	0	0.012885	0	0.0112173	0.00743288	0	0.00980691	0	0	0	0	0	0.00230218	0	0	0.00704108	0.0197685	0	0.00291238	0	0.0109303	0.120167	0.00852852	0
YFR047C	chrVI	0	0.00317484	0	0	0	0	0	0	0	0.0253966	0.00572253	0.00532073	0	0	0	0	0	0.00305439	0	0.00698121	0	0	0	0.00268429	0	0	0	0	0.00412336	0.0916439	0	0.00770253	0.0847721	0.00603614	0
YFR048W	chrVI	0	0.00317484	0.003117	0.00367832	0	0	0.00287313	0	0	0.0253966	0.0112474	0.0043305	0	0	0	0	0	0.00458423	0	0	0	0	0	0.00268429	0	0	0	0	0.00412336	0.00483772	0	0.0137764	0.246297	0.0295527	0.023345
YFR049W	chrVI	0	0.00236269	0.00362937	0	0	0	0.00592757	0	0	0	0.00759421	0	0	0	0	0	0	0.00415654	0	0	0.43646	0	0	0.0027697	0.00301091	0	0	0.0123372	0	0	0	0.00620315	0.051013	0	0
YFR050C	chrVI	0	0	0.752863	0.0131499	0	0	0.0028078	0	0	0	0.0749307	0	0	0	0.00416239	0.00232046	0	0.0816171	0	0	0	0	0	0.0183891	0	0	0	0	0	0	0	0	0	0	0
YFR051C	chrVI	0.384318	0	0.783281	0	0	0.0320245	0.00260665	0.0271401	0.00538172	0.251287	0.00359803	0.00374918	0	0.0153707	0.00335407	0.00296158	0.0626369	0	0	0	0	0.0153176	0	0.0036538	0	0	0	0.0358877	0	0.0172706	0.00390792	0.0220254	0.245516	0.0177365	0
YFR052W	chrVI	0.384318	0	0.783281	0	0	0.0320245	0.00260665	0.0271401	0.00538172	0.251287	0.00359803	0.00374918	0	0.0153707	0.00335407	0.00296158	0.0626369	0	0	0	0	0.0153176	0	0.0036538	0	0	0	0.0358877	0	0.0172706	0.00390792	0.0220254	0.245516	0.0177365	0
YGL258W	chrVII	0	0	0.00328926	0	0	0	0	0	0	0.0125449	0.00599014	0.00567295	0.94975	0	0.00224987	0	0	0.00435776	0	0.015202	0	0	0	0.00531146	0.0104735	0	0	0	0	0	0.0037179	0.0185885	0.155067	0	0
YGL257C	chrVII	0.191925	0.18164	0	0	0	0.00278152	0.00251014	0	0	0.130287	0.00239456	0	0	0	0	0	0	0	0	0.0156708	0.00380708	0	0	0.00228974	0	0	0	0	0.00554382	0	0	0.0156606	0.274417	0.0375045	0.0309286
YGL256W	chrVII	0	0	0	0	0	0	0.00496016	0	0	0.130287	0.00517296	0	0	0	0	0	0	0	0	0.00779901	0	0	0	0	0	0	0	0.00729331	0	0	0	0.00776632	0.0858898	0.0061309	0
YGL255W	chrVII	0.551024	0	0.0118722	0.040211	0	0.00221053	0	0.0102398	0	0	0.00479191	0.0084294	0.00424415	0	0.00280843	0.00245992	0	0.00456503	0.00716195	0.00662204	0	0	0	0.0028654	0	0	0	0	0	0	0.00328471	0.019611	0.243977	0.0232271	0.0112415
YGL254W	chrVII	0	0	0	0	0	0	0.00337132	0	0.00353029	0.00848664	0.00698964	0.00253542	0	0	0	0	0	0	0	0.00748848	0	0	0	0	0	0	0	0	0	0	0	0.00786466	0.0648238	0	0
YGL253W	chrVII	0.0287688	0.42549	0.0729065	0	0	0	0	0.00245617	0.0490004	0.469918	0.00564144	0.00355326	0	0	0.0185867	0.0112671	0.00931074	0.0023732	0	0	0	0	0	0.00413579	0	0	0.0750593	0.00880336	0	0.00254498	0	0.0116214	0.127564	0.00908308	0
YGL252C	chrVII	0.040522	0.00246404	0.0221789	0	0	0	0.00430898	0.00603967	0	0	0.00587376	0	0	0	0	0	0	0.00262688	0	0.00623168	0.0246303	0.00376056	0	0	0	0	0.00497329	0.00291742	0.00881204	0	0	0.00332853	0	0	0
YGL250W	chrVII	0	0.279986	0.00546476	0.0140282	0	0.00742707	0.00379666	0.00418834	0	0	0.0238924	0	0	0	0	0	0	0.0116168	0	0.0125999	0	0	0	0	0	0	0	0.00410358	0	0	0	0.00485094	0	0	0
YGL249W	chrVII	0.0526326	0.00712019	0	0	0	0.00316891	0.0038063	0.00237994	0.00258608	0.00350764	0.00425288	0.00755844	0	0	0	0	0	0.00390048	0	0	0	0.0117417	0	0.00568333	0	0	0	0	0	0	0	0.00717619	0.0593947	0	0
YGL248W	chrVII	0	0.00550537	0.955539	0	0.0188292	0	0.0067153	0	0.0104626	0.0190215	0.00723807	0	0	0	0	0	0	0.00355283	0	0	0	0	0	0	0	0	0	0	0	0	0	0.00884016	0.0731633	0	0
YGL247W	chrVII	0	0.701922	0.909053	0	0.100244	0	0.00660429	0	0.00370121	0.00322736	0.0175712	0.0123651	0	0	0	0	0	0.00675688	0	0.0347891	0	0	0	0	0	0	0	0.00264152	0	0	0	0	0	0	0
YGL246C	chrVII	0	0	0.18619	0	0.00325265	0	0.00530837	0	0.00228995	0.0503104	0.00312489	0	0	0	0.00775241	0.00682625	0	0	0	0.0125186	0	0	0	0	0.00686899	0	0	0	0	0	0	0.00948051	0.0789522	0	0
YGL245W	chrVII	0	0	0.18619	0	0.00325265	0	0.00530837	0	0.00874472	0.0503104	0.00312489	0	0	0	0.00775241	0.00682625	0	0	0	0	0	0	0	0.00410047	0.00686899	0	0	0	0	0	0	0.00948051	0.0886415	0.00632895	0
YGL244W	chrVII	0	0	0.885853	0	0	0	0.00427632	0	0	0	0.0188519	0	0	0	0	0	0	0.0130773	0	0	0	0	0	0	0	0	0	0	0	0	0	0.00236694	0	0	0
YGL243W	chrVII	0.00533618	0	0	0.0107358	0.00970809	0	0	0	0.0257298	0	0.0893354	0	0	0.00777364	0	0	0	0.0163967	0	0	0	0	0	0	0	0	0	0	0.00354145	0	0	0.0152124	0.254372	0.0392023	0.0309098
YGL241W	chrVII	0.0521915	0.349536	0	0	0	0.205097	0.00383654	0	0	0	0.0164601	0	0	0	0	0	0	0.0568913	0	0	0	0	0	0	0	0	0	0.00239849	0.00395252	0	0	0.0154677	0.28648	0.0348685	0.0280329
YGL242C	chrVII	0.0521915	0	0	0	0	0.205097	0.00383654	0	0	0	0.0164601	0	0	0	0	0	0	0.0568913	0	0.0185071	0	0	0	0	0	0	0	0	0.00395252	0	0	0.0154677	0.28648	0.0348685	0.0280329
YGL240W	chrVII	0.00510586	0	0	0	0	0	0.00377379	0	0	0	0.0145289	0	0	0	0	0	0	0.0134458	0	0	0	0	0	0	0.00561913	0	0	0	0	0	0	0.00340261	0	0	0
YGL238W	chrVII	0.0482453	0	0.790678	0	0.0136496	0	0	0	0.005907	0	0.00665493	0.00232773	0.00497321	0	0	0	0	0.00320003	0	0	0	0	0	0	0	0	0	0.0126635	0	0	0.00322274	0.0287062	0.400979	0.0462585	0.0338156
YGL237C	chrVII	0.0046645	0	0.810341	0	0	0	0	0	0	0.00241552	0.00884138	0	0	0.00296618	0	0	0	0.00617845	0	0.00473328	0	0	0	0	0	0	0	0	0	0	0	0	0	0	0
YGL236C	chrVII	0.0215462	0.959873	0.0263614	0.0689864	0	0.00639537	0.00282155	0.00482566	0	0.0550037	0.00430305	0.0125275	0	0	0.0364799	0.0313975	0.00807719	0	0	0	0	0	0.00541571	0	0	0	0	0.0142117	0	0.00275824	0.00375231	0.0282371	0.413351	0.0505241	0.0407386
YGL234W	chrVII	0	0.959873	0.0263614	0.0689864	0	0.00639537	0.00282155	0.00482566	0	0.0550037	0.00430305	0	0	0.00324818	0.0364799	0.0313975	0.00536735	0.00299802	0	0.00261707	0	0	0	0	0	0	0	0.00490783	0	0	0.00375231	0.0282371	0.413351	0.0505241	0.0407386
YGL233W	chrVII	0.188054	0	0	0	0	0.00713214	0	0	0	0.00666639	0.014949	0.00576108	0	0	0	0	0	0.0135688	0	0.00284429	0	0	0	0	0	0	0	0	0	0	0	0.00382913	0	0	0
YGL232W	chrVII	0	0	0	0	0	0	0.00305156	0	0.00901387	0.0167241	0.0387258	0	0	0	0.00388986	0.00488996	0	0.0305225	0	0	0	0	0.081591	0	0.0264366	0	0	0.0089614	0	0	0	0.012115	0.160079	0.0170664	0.0109482
YGL231C	chrVII	0	0	0	0	0	0	0	0	0.0083948	0	0.090729	0	0	0	0	0	0	0.0448384	0	0.00335616	0	0	0	0.00269034	0	0	0	0	0	0	0	0.00940051	0.0779837	0	0
YGL230C	chrVII	0	0.003331	0.00385509	0.079389	0	0	0.00332456	0	0.00356696	0	0.00889374	0.00605065	0.00285343	0.00396008	0	0	0	0.00850901	0	0	0	0	0	0.00462156	0	0	0	0	0	0.0834454	0	0.0135582	0.168049	0.0159218	0.007689
YGL229C	chrVII	0.00344962	0.880621	0.00567321	0	0	0	0.0074898	0	0	0.00363363	0.00499508	0	0	0	0	0	0.0892158	0.00957888	0	0	0	0.00417882	0	0	0	0	0.0089812	0	0	0	0	0.00475413	0	0	0
YGL228W	chrVII	0.00344962	0.880621	0.00567321	0	0	0	0.0074898	0	0.00423411	0.00363363	0.00499508	0	0	0	0	0	0.0892158	0.00957888	0	0.00344765	0	0.00417882	0	0	0	0	0.0089812	0	0	0	0	0.00475413	0	0	0
YGL227W	chrVII	0.230935	0	0.0023386	0	0	0.118306	0	0	0.00409073	0	0.0868399	0.00310564	0	0	0	0	0	0.0380984	0	0.016644	0	0	0	0	0	0	0	0	0	0	0	0	0	0	0
YGL226C-A	chrVII	0.0221298	0	0.0024678	0	0	0.0534939	0	0	0.244912	0	0.0133138	0	0	0.00227635	0	0	0.00945232	0.0074742	0	0.00279414	0	0	0	0.01113	0	0.00855411	0	0	0	0	0	0.00320919	0	0	0
YGL226W	chrVII	0.0221298	0	0	0	0	0.0534939	0	0.00244668	0.244912	0	0.00564694	0	0	0.00227635	0	0	0.00945232	0	0	0.00279414	0	0	0	0	0	0	0	0	0	0	0	0	0	0	0
YGL225W	chrVII	0.0994317	0.59416	0.0318038	0	0.00449772	0.218979	0.00465368	0	0.240539	0	0.0230324	0.00363488	0	0.0111981	0	0	0	0.0125386	0.00522256	0	0	0	0	0.00256436	0.0218347	0	0	0.00253784	0	0	0.00225012	0.0165685	0.305873	0.0375081	0.0304273
YGL224C	chrVII	0	0	0.029981	0	0	0	0.00270157	0	0	0	0.0700987	0	0	0	0	0	0	0.0168484	0	0.00392212	0	0.194172	0	0.00318828	0	0	0	0	0	0	0	0	0	0	0
YGL223C	chrVII	0	0	0.0025857	0.286886	0.00423579	0	0	0	0	0.00359894	0.0138002	0	0	0.00306737	0	0	0.00424836	0.00620906	0	0	0	0	0	0	0	0	0	0.0258852	0	0	0.00306231	0.0224876	0.358102	0.0484069	0.043829
YGL222C	chrVII	0	0.970034	0	0	0	0	0.0110571	0.0123087	0	0	0.00360748	0.0053668	0	0	0	0	0.00502241	0.00885715	0	0.00406822	0	0	0	0.00254514	0	0	0	0	0	0	0	0.00259696	0	0	0
YGL221C	chrVII	0.0269613	0	0	0	0	0	0.00299314	0	0.0025331	0	0.0416794	0	0.00250775	0	0	0	0	0.0128989	0	0	0	0	0	0	0	0	0	0.00581053	0	0	0	0.00387562	0	0	0
YGL220W	chrVII	0.00384157	0	0	0	0	0	0.00233199	0	0.0036516	0	0.0416794	0	0	0.00292214	0.00254076	0.00560607	0.00502241	0.0128989	0	0	0	0	0.00608418	0	0	0	0	0	0	0	0	0	0	0	0
YGL219C	chrVII	0	0	0.00702407	0.0189863	0.00512133	0	0	0	0	0.00685197	0.0351265	0.00556624	0	0	0	0	0	0.00880354	0	0	0	0	0	0	0	0	0	0	0	0	0	0.0148829	0.265191	0.0317226	0.0253451
YGL216W	chrVII	0	0.00729326	0.00702407	0.0189863	0	0	0	0	0.00431693	0	0.00757259	0.00556624	0.00413284	0	0	0	0.00250486	0.00880354	0	0	0	0	0	0	0.00479653	0	0	0	0	0	0	0.0067547	0.0737217	0.00522738	0
YGL215W	chrVII	0	0	0.207396	0	0	0.00230764	0.00377296	0.0169581	0.011402	0.685635	0.0165714	0	0	0.00275909	0	0	0	0.00422153	0	0.0232115	0.00317873	0.00547668	0	0	0	0.00409819	0.00234188	0.0126356	0.00279783	0	0.00333942	0.0186459	0.206251	0.0148649	0
YGL213C	chrVII	0.00465734	0	0	0.0130714	0	0	0.0027464	0	0.0123371	0	0.0088922	0.00233284	0	0	0	0	0	0.00488423	0	0	0	0	0	0.0044205	0	0	0.00338802	0	0	0	0	0.0106685	0.117574	0.00840473	0
YGL212W	chrVII	0	0	0	0.0130714	0.00541718	0	0	0	0.0123371	0	0.0088922	0	0	0	0	0	0	0.00488423	0	0	0.0154947	0	0	0.0044205	0	0	0	0	0.007039	0	0	0.0106685	0.117574	0.00840473	0
YGL211W	chrVII	0.175337	0	0.125612	0.00262898	0	0.00769664	0.00236896	0	0.00820743	0.0482964	0.00407964	0.00369796	0	0.00375626	0.0254771	0.0270736	0.0163935	0	0.0109828	0	0	0	0	0.0031408	0.00403223	0	0	0.00570767	0	0	0	0.0179779	0.248799	0.0284681	0.0206678
YGL210W	chrVII	0.348381	0	0.0369678	0	0	0.0222975	0	0.00274173	0	0	0.0505367	0.00252994	0	0.00267577	0	0	0	0.025412	0.0254033	0.00295049	0	0	0	0	0.0105083	0	0	0	0	0	0	0.00272041	0	0	0
YGL209W	chrVII	0.0433023	0	0.00259002	0	0	0	0.00404208	0	0.00223645	0.0710595	0.00641346	0.00797606	0	0	0.00380093	0	0.00348669	0.00338519	0	0.0282708	0	0	0	0.00276236	0	0	0	0.024193	0	0	0	0.00788959	0.0643871	0	0
YGL208W	chrVII	0.033387	0	0.00228935	0	0	0.0703388	0.00229611	0.00460483	0	0	0.00533605	0.00976772	0	0	0	0	0	0.00450814	0.00264413	0	0	0	0	0.00423009	0	0	0	0	0	0	0	0.0051021	0.0414784	0	0
YGL207W	chrVII	0.0589511	0.521181	0.0732161	0	0	0.071836	0.00751382	0	0	0	0.00295129	0	0	0	0	0	0	0	0	0	0.0367626	0.0137266	0	0.0022105	0.00241224	0	0	0	0.138966	0	0.00276792	0.0242866	0.336976	0.038621	0.0280234
YGL206C	chrVII	0	0	0.189634	0.00926304	0	0	0.00550293	0	0.00653539	0	0.00913735	0.00283764	0	0.00498938	0	0	0.0196786	0.0037465	0	0	0	0	0	0.00230637	0	0	0	0	0	0	0	0.00885851	0.0730717	0	0
YGL205W	chrVII	0	0	0.189634	0.00926304	0	0	0.00550293	0	0.00653539	0	0.00913735	0.00283764	0	0.00498938	0	0	0.0196786	0.0037465	0	0	0	0	0	0.00230637	0	0	0	0	0	0	0	0.00885851	0.0730717	0	0
YGL203C	chrVII	0	0	0.0032557	0.00362948	0	0	0.00254262	0	0.0384494	0	0.0120137	0	0	0	0	0	0	0.00557487	0	0	0	0	0	0	0	0	0	0	0	0	0	0.00858145	0.0941352	0.00674893	0
YGL202W	chrVII	0.00569873	0	0.095146	0	0	0	0.00233987	0	0.0384494	0	0.00607296	0	0	0	0	0	0	0.00815363	0	0	0	0.00243493	0	0.0103296	0	0	0	0	0	0	0	0.00883385	0.0731468	0	0
YGL201C	chrVII	0.0211348	0	0.056892	0.00308259	0.0134101	0	0	0	0.146086	0.00929103	0.00625145	0	0.00886123	0.00989557	0	0	0	0	0	0	0	0	0.969022	0.00453109	0	0	0	0	0.00242669	0	0.00255498	0.0223002	0.310098	0.0356614	0.0260072
YGL200C	chrVII	0.132774	0	0.876148	0	0.00320323	0.155739	0.00667881	0.00540663	0.0376811	0	0.00375883	0.00220245	0	0.00613615	0	0	0.0051772	0	0	0.00376012	0	0.0109311	0	0	0.0129949	0	0.00457003	0.00817288	0	0	0.00291073	0.0109155	0	0	0
YGL198W	chrVII	0.0609609	0	0.876148	0	0.00320323	0.155739	0.00667881	0.0119735	0.0376811	0	0.00375883	0.00220245	0	0.00613615	0	0	0.00416035	0	0	0.00376012	0	0	0	0	0	0	0	0	0.004608	0	0.00291073	0.0109155	0	0	0
YGL197W	chrVII	0.0126954	0.00240443	0.017283	0	0	0	0	0.00486167	0.0237941	0	0.00696695	0	0	0	0	0	0.0051772	0	0	0.00799492	0	0	0	0	0	0	0	0	0	0	0	0.0120874	0.212774	0.0291054	0.0239361
YGL196W	chrVII	0.00348608	0	0.864363	0	0	0	0.00248252	0	0.146852	0.00505262	0.0156927	0	0	0	0	0	0	0.0144696	0	0	0	0	0	0.0048753	0	0	0	0	0	0	0	0	0	0	0
YGL195W	chrVII	0.0276389	0.754664	0	0	0	0.0220939	0	0	0.0212018	0.00479289	0.00526134	0	0	0	0	0	0	0.0059613	0	0	0	0	0	0.00290677	0	0	0	0.00351054	0	0	0	0	0	0	0
YGL194C-A	chrVII	0	0.007113	0.00274637	0.222799	0.0260354	0	0.00670001	0.00489846	0	0	0.0113917	0.00278254	0	0	0	0	0	0.0122651	0	0	0	0	0	0	0.00397827	0	0.115275	0	0	0	0.00305976	0.0242006	0.446752	0.0542546	0.0438875
YGL194C	chrVII	0	0.73379	0	0	0	0	0	0.0090235	0.0372893	0	0.0159735	0	0	0	0	0	0	0.0804219	0	0.00347029	0	0	0	0	0.00336011	0	0	0	0	0.00431385	0	0.00357392	0.0289814	0	0
YGL192W	chrVII	0	0.73379	0	0	0	0	0	0.0090235	0.0372893	0	0.0159735	0	0	0	0	0	0	0.0804219	0	0.00347029	0	0	0	0	0.00336011	0	0	0	0	0.00431385	0	0.00357392	0.0289814	0	0
YGL191W	chrVII	0.00231074	0	0.882141	0	0	0	0.0056753	0.00261882	0	0.00305371	0.00451347	0.00926144	0	0	0	0	0.00496445	0.00956545	0.00512847	0	0	0.00581799	0	0	0	0	0	0	0	0	0.0030959	0.0159749	0.147608	0.00448013	0
YGL190C	chrVII	0	0.87424	0.00253888	0	0	0.00392528	0.00281276	0.00639381	0.0120206	0.0261763	0.0100804	0.00343169	0	0.00421301	0	0	0	0.00337467	0	0.00585714	0.00335762	0	0	0.00746351	0	0	0	0	0	0	0.00383739	0.0225989	0.282138	0.0270138	0.0131011
YGL189C	chrVII	0	0	0	0	0	0	0.00224647	0.0287161	0.00336499	0	0.00301854	0	0	0	0	0	0	0	0	0	0	0	0	0.00444167	0	0	0	0.0112941	0	0.104907	0	0.00572537	0.0472292	0	0
YGL188C-A	chrVII	0	0	0	0	0	0.00531783	0.00224647	0.0287161	0	0	0.0106132	0.00872839	0.920807	0	0	0	0	0.00435671	0	0	0	0	0	0.00444167	0	0	0	0.0112941	0	0	0.00245569	0.0122522	0.101895	0	0
YGL187C	chrVII	0.00472164	0	0	0	0	0.00421849	0	0	0.00347738	0	0.0170752	0	0	0.00232932	0	0	0	0.00305477	0	0.0125286	0	0	0	0	0	0	0	0	0.0114499	0.0495835	0	0.00520038	0.0424897	0	0
YGL186C	chrVII	0	0	0.00571052	0	0	0.00454302	0.00261918	0	0	0.00410215	0.0182503	0.00664991	0	0	0.158283	0.124596	0	0.00887869	0.0106103	0.00345498	0	0.00474028	0	0	0.0323108	0.00491328	0	0	0	0.0419077	0	0.00291598	0	0	0
YGL185C	chrVII	0.171884	0.0339362	0	0.0196387	0	0.00314752	0.00534963	0.0105574	0	0.00494252	0.00656477	0.0026946	0	0	0.0104794	0.0101627	0	0.00404349	0	0.00667792	0	0	0	0.0066116	0	0	0	0	0	0	0	0.0141392	0.22871	0.0338255	0.0304727
YGL183C	chrVII	0.00628202	0	0.873093	0.00596631	0	0	0.00376783	0.00790154	0.0245491	0	0.00386875	0	0.0113698	0	0	0	0.00416419	0.00376873	0.0487533	0.00830161	0	0	0	0.00250693	0.016644	0.142784	0	0	0	0	0	0.00424934	0.0346905	0	0
YGL181W	chrVII	0.00628202	0	0.873093	0.00596631	0	0	0.00376783	0.00790154	0.0245491	0	0.00386875	0	0.0113698	0	0	0	0.00416419	0.00376873	0.0487533	0.00830161	0	0	0	0.00250693	0.016644	0.142784	0	0	0	0	0	0.00424934	0.0346905	0	0
YGL180W	chrVII	0.218256	0	0.0352044	0	0	0	0	0.0109488	0.0325082	0	0.00500626	0.00728754	0	0.00350571	0	0	0.00953934	0	0	0.0169193	0.0181733	0.0206952	0	0.00401916	0	0	0.00247264	0	0.00692647	0	0	0.0157909	0.209433	0.0224725	0.0144866
YGL179C	chrVII	0.279951	0	0.0132162	0	0	0.00259841	0.00332794	0.0131743	0	0	0.0307467	0.0100379	0.0338781	0	0	0	0	0.00811291	0.00264527	0.0118281	0	0	0	0.00641271	0	0.0046224	0	0.0101177	0.0101673	0	0	0.00627775	0.066806	0.00472665	0
YGL178W	chrVII	0.016896	0.103466	0	0.14246	0.0036593	0.00568005	0.00707186	0	0	0.0154368	0.00631036	0.0442597	0	0	0	0	0.00268161	0	0.011818	0	0	0	0	0	0	0	0	0.00245372	0	0	0.00253894	0.0182764	0.290717	0.041328	0.0419571
YGL176C	chrVII	0	0.00318753	0.00483333	0	0.0314885	0	0.00259376	0	0	0	0.00390522	0.00368841	0	0.00260747	0	0	0.00942987	0.00334412	0	0	0	0	0.00289139	0	0	0	0	0.00223606	0	0	0	0.00731539	0.0804598	0.00572652	0
YGL175C	chrVII	0.238987	0	0	0	0.0112888	0.0239695	0	0	0.0772949	0	0.00659962	0	0	0	0	0	0	0.00258833	0	0	0	0	0	0	0	0	0	0	0	0	0	0.0153261	0.190542	0.0181673	0.00881648
YGL174W	chrVII	0.238987	0	0	0	0	0.0239695	0.00298654	0.0665339	0.0624903	0	0	0	0	0.0123401	0	0	0	0	0.00265454	0.0218617	0.00716593	0	0	0	0	0	0	0.0167227	0.0204112	0	0	0.0153261	0.190542	0.0181673	0.00881648
YGL173C	chrVII	0.0384108	0.963976	0.00338172	0	0	0.0287604	0	0.0106013	0.0049687	0	0.00446975	0.028048	0	0.0317595	0	0	0.0130929	0	0	0.042095	0	0	0	0	0	0.00311902	0	0.0103643	0.0328044	0	0	0	0	0	0
YGL172W	chrVII	0	0.963976	0	0	0	0	0.00407375	0.00287647	0.0162606	0.0228235	0.00619143	0.028048	0	0.030633	0	0	0.0780991	0.00449413	0	0.042095	0	0	0	0	0	0.00311902	0	0	0.0328044	0	0	0.0162091	0.200484	0.0189742	0.00911908
YGL171W	chrVII	0.00936	0	0.00268189	0	0	0	0	0	0.0061444	0.357826	0.00265551	0	0	0.0050446	0.147806	0.0829839	0	0.0331594	0.00338543	0.0096033	0	0	0	0.00281413	0	0	0	0	0	0	0.00226713	0.0112747	0.0936387	0	0
YGL170C	chrVII	0.0735517	0.885091	0	0	0	0	0	0	0	0.0632102	0.0237085	0.00257697	0	0	0.475756	0.230241	0	0.0107846	0	0.00239999	0	0	0	0	0	0	0	0	0	0.144964	0.00366397	0.014327	0.148495	0.0160092	0.0103732
YGL169W	chrVII	0.0735517	0.885091	0	0	0	0	0	0	0	0.0632102	0.0237085	0.00257697	0	0	0.475756	0.230241	0	0.0107846	0	0.00239999	0	0	0	0	0	0	0	0	0	0.144964	0.00366397	0.014327	0.148495	0.0160092	0.0103732
YGL168W	chrVII	0	0.00620049	0	0	0	0	0.00412462	0	0.00319188	0.00454244	0.0145115	0.00390574	0.00543794	0	0	0.00220082	0	0.0052248	0	0	0	0	0	0	0.00959072	0	0	0	0.00267651	0	0	0.00928582	0.102013	0.00725386	0
YGL167C	chrVII	0.387715	0.00567564	0.611618	0	0	0.00421261	0.00265313	0.00827514	0.015672	0	0	0.00256127	0	0.0107194	0.00317923	0	0.00231908	0	0.0678049	0.00446487	0	0.00246044	0.00244179	0.0107127	0.0273494	0	0	0	0	0	0	0	0	0	0
YGL166W	chrVII	0.387715	0.00567564	0.611618	0.0928742	0	0.00421261	0.00265313	0.00827514	0.015672	0	0.0115911	0.0276335	0	0.0107194	0.00317923	0	0	0.0159515	0	0.00446487	0	0.00246044	0.00244179	0.0107127	0.0161556	0	0	0	0	0	0.00266721	0.0188597	0.309423	0.0423609	0.0347563
YGL164C	chrVII	0	0.0657991	0.343131	0	0	0.00225541	0.00499777	0	0.0878819	0	0.0174687	0	0	0	0	0	0	0.0116259	0	0	0	0	0	0.00246115	0	0	0	0.00225406	0	0	0	0.00661445	0.0544279	0	0
YGL163C	chrVII	0.310563	0	0.0136197	0.0993491	0	0.160786	0	0	0.147896	0.0200833	0.0043744	0.012448	0	0	0	0	0	0.0156074	0	0	0	0.0252427	0	0.00318679	0.0091096	0.185501	0	0	0	0	0.00295647	0.0263852	0.364595	0.0418936	0.030545
YGL162W	chrVII	0	0	0	0	0	0	0.00410543	0.0234855	0.0048591	0.0522724	0	0.00275476	0	0	0	0	0.00446451	0	0	0.00589868	0	0.00355252	0	0	0	0	0	0.0134427	0	0	0	0.00988069	0.108927	0.00778587	0
YGL161C	chrVII	0	0	0.629618	0	0	0.00588481	0.0032504	0	0	0	0.00868835	0.00329858	0	0	0.00220873	0	0.00712812	0.00491391	0	0	0	0.00275557	0	0.00705886	0.00221127	0	0	0.00908551	0	0	0	0.00254342	0	0	0
YGL160W	chrVII	0	0	0.629618	0	0	0.00588481	0	0	0	0	0.00868835	0.00329858	0	0	0	0	0.00478297	0.00491391	0	0	0	0	0	0.00705886	0.00221127	0	0	0	0	0	0	0.00350646	0	0	0
YGL159W	chrVII	0.187122	0	0	0	0	0	0.00263947	0.00734242	0	0	0.0187532	0.00327698	0	0	0	0	0	0.00936359	0	0	0	0	0	0	0	0	0	0.00617927	0	0	0	0.00490033	0.0401941	0	0
YGL158W	chrVII	0.0420813	0	0	0	0	0	0.00310713	0.0429223	0	0.00738403	0.00735906	0.00406117	0	0	0	0	0	0	0	0.00813694	0	0	0	0.0023726	0	0	0	0.0218754	0	0.0440614	0	0.0116514	0.152357	0.0160985	0.0102339
YGL157W	chrVII	0.0790971	0	0	0	0	0	0.00451214	0	0.0388627	0.00448683	0.00860012	0.00304715	0	0	0	0	0.0255279	0.00553981	0	0.0338502	0	0	0	0	0	0.00902217	0	0	0	0	0	0.00329423	0	0	0
YGL156W	chrVII	0.103348	0.00397654	0.188393	0	0	0	0	0.00288959	0	0	0.0192973	0.00339444	0	0	0	0	0.00960899	0.00713066	0.0195854	0.0140162	0.0038973	0	0	0	0.0409295	0	0	0	0	0	0	0.00857769	0.0943521	0.00671894	0
YGL155W	chrVII	0.0245308	0	0.00808357	0.00434545	0.00814844	0.0198746	0.00436228	0	0.00397817	0	0.00579844	0.00647965	0	0.00550285	0	0	0	0.00255783	0	0	0	0	0	0.00579857	0	0	0	0.0189969	0	0	0	0.0139434	0.191533	0.0217658	0.0156959
YGL154C	chrVII	0.00664346	0	0	0	0	0	0.00585213	0	0	0	0.0123106	0.0027799	0	0	0.00389067	0.00253237	0	0	0	0	0.00258696	0	0	0.00609222	0	0	0	0.00611303	0.00888525	0.0194744	0	0.00500309	0.0413754	0	0
YGL153W	chrVII	0.0472461	0	0	0	0	0	0.00585213	0.0112373	0	0	0.0123106	0.0027799	0	0.00919597	0	0	0	0.00253813	0	0	0.00258696	0	0	0.00609222	0	0	0	0	0	0	0	0.00452553	0.0370316	0	0
YGL151W	chrVII	0.00381525	0	0.962564	0	0	0.0105575	0	0	0	0	0.00950648	0.00264723	0	0	0	0	0.00462348	0.0334193	0	0	0	0	0.00678685	0.00865788	0.0061854	0	0.00542553	0	0	0	0	0.00490002	0.0190733	0	0
YGL150C	chrVII	0.407937	0.0267995	0	0	0.00533962	0.00264981	0	0	0.0278035	0	0.00252199	0.00391343	0	0.0160945	0	0	0	0	0	0.00227619	0	0.00236437	0	0	0	0	0.0146832	0	0	0	0	0.015283	0.199649	0.0210144	0.0132867
YGL148W	chrVII	0.407937	0.0267995	0	0	0.00533962	0.00264981	0	0	0.0278035	0	0.00252199	0.00391343	0	0.0160945	0	0	0	0	0	0.00227619	0	0.00236437	0	0	0	0	0.0146832	0	0	0	0	0.015283	0.199649	0.0210144	0.0132867
YGL147C	chrVII	0.286585	0	0	0	0	0.0519277	0	0.00753943	0.00410387	0.00728024	0.0193199	0	0.0252382	0	0	0	0.0135557	0.00281457	0	0.00725534	0	0	0	0.00865539	0	0.0104854	0	0.00532979	0	0.0286611	0	0.00910474	0.0753291	0	0
YGL145W	chrVII	0	0	0.00469423	0	0	0	0	0.0336597	0	0	0.0128099	0	0.00225853	0	0	0	0	0.0306155	0	0	0	0.00913998	0	0.00536711	0.00381294	0	0	0.00861794	0	0	0	0.0103475	0.127467	0.0119988	0.00573002
YGL146C	chrVII	0	0	0.00469423	0	0	0	0	0.0336597	0	0	0.0128099	0	0.00225853	0	0	0	0	0.0306155	0	0	0	0	0	0.00536711	0	0	0	0.00861794	0	0	0	0.0103475	0.127467	0.0119988	0.00573002
YGL144C	chrVII	0.00519604	0	0.00223741	0	0	0	0.00471211	0.00346247	0.00225272	0	0.00322032	0.00255703	0	0	0	0	0	0	0.00263878	0	0	0	0	0	0	0	0	0.00642433	0	0	0	0	0	0	0
YGL143C	chrVII	0.00775221	0.00622715	0.00343592	0	0	0	0.00263941	0	0.203652	0.010921	0.00655079	0.00562712	0	0	0	0	0	0.00537168	0	0.00832493	0	0	0	0.00980948	0	0	0	0	0.00318418	0	0	0	0	0	0
YGL142C	chrVII	0	0	0	0	0	0	0.00462861	0	0.00390073	0	0.00306047	0.00277711	0.00453457	0	0	0	0	0	0	0	0	0	0	0	0	0	0	0	0	0	0	0.00307229	0	0	0
YGL141W	chrVII	0	0	0	0	0	0	0.00276304	0	0.00390073	0	0.00351807	0	0	0	0	0	0	0	0	0	0	0	0	0.00488551	0	0	0	0	0	0	0	0	0	0	0
YGL139W	chrVII	0.0104437	0	0.282122	0	0	0.00262704	0	0	0.00274119	0.00829355	0.00224966	0	0	0	0.011389	0.0185981	0	0	0	0.00533952	0	0	0	0	0	0	0	0	0	0	0	0	0	0	0
YGL140C	chrVII	0	0	0.282122	0	0	0.00262704	0	0	0	0.00538285	0.0039021	0	0	0	0.011389	0.0185981	0	0.006439	0	0.00533952	0.00680479	0	0	0.00392968	0	0	0	0.00782028	0	0	0	0.00585758	0.0480163	0	0
YGL137W	chrVII	0.0735717	0.202035	0.760352	0	0	0.166132	0	0	0	0.00337227	0.0209153	0	0	0.00661133	0	0	0.00431635	0.0055664	0.0298369	0	0	0	0	0.00227626	0.0327012	0	0	0	0	0.358342	0.00306718	0.0152359	0.12627	0	0
YGL138C	chrVII	0.249942	0.202035	0.760352	0	0	0.166132	0.00442228	0	0	0.00496216	0.0209153	0.00398379	0	0.00661133	0	0	0.00431635	0.0055664	0.0298369	0	0	0	0	0	0.0327012	0	0	0	0	0.358342	0.00306718	0.0152359	0.12627	0	0
YGL136C	chrVII	0	0	0.0025766	0	0	0	0	0	0.00228967	0.00465902	0.0192374	0.00388783	0.771288	0	0	0	0	0.00975865	0	0	0	0	0.00956662	0	0	0	0	0	0	0	0.00374884	0.0225496	0.283253	0.027256	0.0133121
YGL135W	chrVII	0	0	0.0025766	0	0	0	0	0	0.00228967	0.00465902	0.0192374	0.00388783	0.771288	0	0	0	0	0.00975865	0	0	0	0	0.00956662	0	0	0	0	0	0	0	0.00374884	0.0225496	0.283253	0.027256	0.0133121
YGL134W	chrVII	0	0	0	0	0	0	0.00474107	0.00228998	0.00394511	0	0	0.00265142	0	0	0	0	0	0	0	0	0	0	0	0	0	0.00763206	0	0	0	0	0	0.00302016	0	0	0
YGL133W	chrVII	0	0	0.00336048	0	0	0	0.00597946	0	0.00548974	0.00521088	0.00476216	0.00499749	0	0	0	0	0	0	0	0	0	0	0	0.00577992	0	0	0	0	0	0	0	0.00970322	0.1075	0.00774453	0
YGL131C	chrVII	0.00287905	0.0772748	0.0027308	0	0	0.00243298	0.00577628	0	0	0	0.0155412	0.00362003	0.112523	0	0	0	0.0107009	0.0280281	0	0.0222117	0	0.00234322	0	0.00280516	0	0	0	0.0026679	0	0	0	0	0	0	0
YGL130W	chrVII	0	0	0.00770169	0	0	0.00238224	0.00577628	0	0.00276273	0	0.0155412	0	0.00886363	0	0	0	0.0107009	0.0280281	0	0	0	0.00234322	0	0	0	0	0	0	0	0	0	0.00284005	0	0	0
YGL129C	chrVII	0.00256696	0	0	0	0.0100909	0	0.00221962	0	0	0	0.0258728	0.00477069	0	0	0	0	0.0026458	0.0104046	0	0.00396385	0	0	0.016094	0	0	0	0	0	0	0	0	0	0	0	0
YGL128C	chrVII	0	0	0	0	0.090845	0	0.00231865	0	0	0	0.0285174	0	0	0	0	0	0	0.00786847	0	0.00233432	0	0	0	0	0.0221522	0	0	0.00745771	0	0	0	0	0	0	0
YGL127C	chrVII	0.0379739	0.0967122	0.377619	0	0.090845	0.0803543	0.00300112	0.0328377	0.00552388	0	0.00229535	0	0	0	0	0.00293782	0.0074301	0	0.056903	0.0045705	0.539257	0.00630827	0	0	0.0325923	0.00337553	0.00998415	0	0.0148431	0	0	0	0	0	0
YGL126W	chrVII	0.0379739	0	0	0	0.090845	0.0803543	0.00231865	0	0.00232399	0	0.00399706	0	0	0	0	0	0.0074301	0	0	0.00233432	0	0	0	0	0	0	0	0.00745771	0	0	0	0	0	0	0
YGL125W	chrVII	0.376748	0.984249	0	0	0	0.06548	0.00245787	0.0222117	0.0374439	0.00880457	0.0922135	0.0115412	0	0	0.00496212	0.00325521	0.0035464	0.0255707	0	0.0142383	0.434396	0.293595	0	0	0.05494	0	0.00233493	0	0.0456918	0	0	0.0100233	0.125504	0.0120439	0.00588262
YGL124C	chrVII	0.071457	0.477987	0.00236947	0	0	0.0255256	0	0	0.0028431	0	0.00672331	0	0.660076	0.00435779	0	0	0	0.00613044	0	0.0143501	0	0	0	0.0107113	0	0	0	0	0	0	0	0.00264145	0	0	0
YGL123W	chrVII	0.0104231	0.477987	0.00236947	0	0	0.0255256	0	0	0.0028431	0	0.0248839	0	0.660076	0.00435779	0	0	0	0.070373	0	0	0	0	0	0.0107113	0	0	0	0.00736738	0	0	0	0.00264145	0	0	0
YGL122C	chrVII	0.0218688	0.0374131	0.00220462	0	0	0.0357361	0.00293192	0	0	0.00800323	0.00845786	0	0	0	0	0	0	0.0318581	0	0	0	0.00311143	0	0	0	0	0	0.0201872	0	0	0	0.00292235	0	0	0
YGL121C	chrVII	0.0974888	0	0	0.0217869	0	0	0.00587537	0	0.00234127	0	0.0196283	0.00655675	0	0	0	0	0	0.0178691	0	0.0194811	0	0	0	0.00646409	0	0	0	0	0	0	0	0.0161334	0.271854	0.0419659	0.0330723
YGL120C	chrVII	0.0953622	0	0.90679	0.0309824	0.104231	0.00804385	0	0	0	0.155093	0.00710066	0.00279309	0	0	0.0288618	0.0219021	0	0.00622822	0	0	0	0	0	0	0	0	0	0	0	0	0.00272205	0.0152243	0.168249	0.0121183	0
YGL119W	chrVII	0.0953622	0	0.90679	0.0309824	0.104231	0.00804385	0.00220535	0	0	0.155093	0.00710066	0.00279309	0	0	0.0288618	0.0219021	0	0.00622822	0	0.0104476	0	0	0	0	0	0.365313	0	0	0	0	0.00272205	0.0152243	0.168249	0.0121183	0
YGL117W	chrVII	0.0692629	0.0148565	0.00619217	0	0	0.00445111	0.00402637	0.00457016	0	0.0102326	0.0383052	0.00424836	0	0	0	0	0.0199881	0.0166221	0	0.00376388	0.00358755	0	0	0	0	0	0.00329083	0.0201627	0.00511805	0.0488794	0	0.00701278	0.0580309	0	0
YGL116W	chrVII	0	0	0	0	0	0	0.00338976	0	0.00991461	0	0.0094448	0.00944878	0	0	0	0	0	0	0	0.0219632	0	0	0.227963	0.00387343	0	0	0	0	0	0	0	0	0	0	0
YGL115W	chrVII	0.378446	0	0	0	0	0.00723735	0	0	0.00440064	0	0.00731311	0.00227983	0.306049	0	0.00320553	0	0	0.00225062	0	0.00366905	0.00344005	0	0	0	0	0	0	0	0.0509678	0	0	0.00703061	0.0768973	0.00546254	0
YGL114W	chrVII	0	0	0	0.00461421	0	0	0.00258404	0	0.0437215	0	0.00819629	0	0	0	0.0207736	0.0135027	0	0.0137304	0.00312645	0.0118267	0	0	0	0.00289803	0.00807479	0	0	0.00814419	0	0	0	0.0080445	0.0878708	0.00622861	0
YGL113W	chrVII	0.0238415	0	0.00616016	0.0048493	0	0.0244286	0.00416291	0.0081925	0.00307849	0	0.0105186	0	0	0.00300246	0	0	0	0.00938145	0	0.00824261	0	0	0	0.00584606	0	0	0	0.00286149	0	0	0	0.00807771	0.0882681	0.00626368	0
YGL112C	chrVII	0	0	0.0222186	0	0	0	0.00369611	0	0.00269226	0.095388	0.00439948	0.0136706	0	0	0.00596257	0.0109128	0	0.00246979	0	0	0	0	0	0.00225917	0	0	0	0	0	0	0	0.00648352	0.0536717	0	0
YGL111W	chrVII	0	0	0.0222186	0	0	0.00717361	0.00369611	0	0.00269226	0.095388	0.00439948	0.0136706	0	0	0.00596257	0.0109128	0	0.00246979	0	0	0	0	0	0.00877026	0	0	0	0	0	0	0	0.00648352	0.0536717	0	0
YGL110C	chrVII	0.16773	0	0	0	0	0	0.00230279	0	0.00297013	0.0145458	0.00502735	0.0230111	0	0	0	0	0.00273169	0.00227736	0	0	0	0	0	0	0	0	0	0	0	0	0	0.00548725	0.0450018	0	0
YGL108C	chrVII	0.139368	0	0	0	0	0	0.0022103	0	0.109091	0	0.0206734	0	0	0	0	0	0	0.0255365	0	0	0	0.00510357	0	0	0	0	0	0	0	0	0	0.00655084	0.0541759	0	0
YGL107C	chrVII	0.0329212	0.981954	0.00440954	0	0	0.00551733	0	0	0	0	0	0	0	0	0	0	0	0	0.00423256	0	0	0	0	0	0	0	0	0.00822114	0	0	0	0.0052111	0	0	0
YGL106W	chrVII	0.00746956	0.981954	0	0	0	0	0	0	0	0	0.00297903	0.00608149	0	0	0	0	0	0	0.00423256	0	0	0	0	0	0	0	0	0	0	0	0	0.0052111	0	0	0
YGL105W	chrVII	0.00484152	0.773438	0.00225134	0.00294278	0	0	0	0	0	0.317307	0.0732383	0.00703157	0	0.00403974	0	0	0	0.0199534	0	0	0	0	0	0.00250643	0	0	0	0	0	0	0	0.00306255	0	0	0
YGL104C	chrVII	0.167034	0	0	0	0	0.0115045	0	0	0	0.00273756	0.0177556	0.00650091	0.136611	0.00238884	0	0	0.00382892	0.0309104	0	0.0315408	0	0	0	0	0	0	0	0	0	0.00434011	0	0.0060342	0.0493947	0	0
YGL103W	chrVII	0.167034	0.00907771	0	0	0	0.0115045	0	0	0.00636232	0.00872554	0.0177556	0.00377477	0.136611	0.00238884	0	0	0.00382892	0.0309104	0	0.0315408	0.00367064	0	0	0	0	0	0	0	0	0.00434011	0	0.00622293	0.0502866	0	0
YGL101W	chrVII	0	0	0.00346186	0	0	0	0	0	0	0.00466361	0.0132855	0	0	0	0	0	0	0.0428619	0	0	0	0	0	0.00228723	0	0	0	0	0	0	0	0.00351705	0	0	0
YGL100W	chrVII	0.00890282	0	0	0	0	0	0	0	0	0.0031009	0.00549818	0.00295626	0	0.00444398	0	0	0	0.0110915	0	0	0	0	0	0	0	0	0	0	0	0	0	0.0082535	0.090658	0.0064535	0
YGL099W	chrVII	0	0	0	0	0	0	0	0	0.00829142	0.0408688	0.135072	0	0	0	0.0222484	0.00866895	0	0.0622835	0	0	0	0	0	0.011665	0	0	0	0.00622669	0	0.0357528	0	0.00355856	0	0	0
YGL098W	chrVII	0	0.0035863	0.111715	0	0	0	0	0	0	0.0723539	0.0294871	0.00856599	0	0	0	0	0.00254993	0.0171915	0	0	0	0	0	0.00429284	0	0	0	0	0	0	0	0	0	0	0
YGL097W	chrVII	0.0373467	0.00232837	0.671106	0	0	0.481673	0.00364962	0	0.100946	0	0.0243362	0	0	0	0.00496427	0.00298064	0	0.0108722	0	0.00291413	0	0	0	0.00330984	0	0	0	0	0	0	0.00263577	0.0131225	0.108891	0	0
YGL096W	chrVII	0.132497	0	0	0.00328357	0	0.00672386	0.00280059	0	0.178942	0.00392827	0.0162665	0.00338233	0	0	0	0	0.0173816	0.0113281	0	0.00240011	0.00467146	0	0	0.00508371	0.00231118	0	0	0.00350022	0	0	0	0.0130928	0.172722	0.0184436	0.0118625
YGL095C	chrVII	0	0.00937357	0.401901	0	0	0	0	0.00232604	0.00419126	0.0025943	0.023191	0	0	0	0.00235004	0	0	0.0165521	0	0	0	0	0	0	0	0.0263564	0	0	0	0	0	0.0050884	0.0418271	0	0
YGL094C	chrVII	0.0293353	0.0428036	0.0108683	0	0	0.00292323	0.00614171	0.246309	0.382486	0	0.00959725	0.00458773	0	0.0071587	0	0	0	0.00368698	0.00286029	0	0	0.0247558	0	0.0023445	0	0.00468167	0.00923816	0.0193496	0	0	0.00245808	0.0122133	0.101103	0	0
YGL093W	chrVII	0.0293353	0.0428036	0	0	0	0.00292323	0.00287949	0.0525315	0.382486	0.21533	0.00959725	0	0	0.0071587	0.00439906	0.00758996	0	0.00368698	0	0	0	0.0247558	0	0.0023445	0	0	0.00923816	0.00848636	0	0	0.00245808	0.0122133	0.101103	0	0
YGL092W	chrVII	0	0	0.0084082	0	0	0	0.00322021	0.0634965	0	0.0458875	0.00557216	0.00745955	0	0	0.0039762	0	0	0.00306872	0.00953583	0.00499268	0.0039987	0	0	0	0	0	0	0.0223622	0	0	0	0.00992361	0.109731	0.00784833	0
YGL091C	chrVII	0.00434268	0	0.0451614	0	0	0.00967925	0.00337159	0	0	0.00729087	0.0178139	0.00230438	0	0	0	0	0	0.00718456	0	0	0	0	0	0.00739561	0	0	0	0	0	0	0	0.0028287	0	0	0
YGL090W	chrVII	0.00518106	0	0.0451614	0	0	0.00967925	0.00337159	0	0	0.00687232	0.0178139	0	0	0	0	0	0	0.00718456	0.00552709	0	0	0	0	0.00739561	0	0	0	0	0	0	0	0	0	0	0
YGL087C	chrVII	0	0.00331207	0.411683	0	0	0	0.00496659	0	0	0.025401	0	0.0116429	0	0	0	0	0	0.00553804	0	0	0	0	0.0129628	0.00330765	0	0	0	0	0.00252625	0	0	0.00500634	0.0317616	0	0
YGL086W	chrVII	0	0	0.411683	0	0	0	0	0	0	0.025401	0.00821497	0.0116429	0	0	0	0	0	0.00553804	0	0	0	0	0	0.00330765	0	0	0	0.00863819	0	0	0	0.00500634	0.0317616	0	0
YGL085W	chrVII	0	0	0	0	0	0	0	0	0.00484729	0.0567567	0.00731954	0	0.00893098	0	0	0	0	0	0	0.01367	0.00486811	0	0	0	0	0	0	0	0	0	0	0.0137973	0.253332	0.0306973	0.0245908
YGL084C	chrVII	0	0	0.102353	0.0227657	0	0	0.00383372	0	0.00293883	0	0.0174945	0	0.521488	0	0	0	0	0.044912	0	0	0	0	0	0.00481372	0	0	0	0.00241887	0	0	0	0.00964001	0.119492	0.0113359	0.00546007
YGL083W	chrVII	0	0	0.102353	0.0227657	0	0	0.00383372	0	0.00293883	0	0.0174945	0.00335809	0.521488	0	0	0	0	0.044912	0	0	0	0	0	0.00481372	0	0	0	0.00241887	0	0	0	0.00964001	0.119492	0.0113359	0.00546007
YGL082W	chrVII	0	0	0.0123697	0	0	0.00334827	0.00502209	0.00256055	0	0.00280747	0.0145742	0	0	0	0	0	0	0.0107264	0	0	0	0.0110539	0	0	0	0	0	0.00597872	0	0	0	0.00310639	0	0	0
YGL081W	chrVII	0	0	0	0	0	0	0.00451264	0	0	0	0.00356219	0	0	0	0	0	0.00303066	0.0120328	0	0.00513764	0	0	0	0	0.00498148	0	0	0	0	0	0	0.0103962	0.127371	0.0119451	0.0056932
YGL080W	chrVII	0	0	0.00348241	0	0.0364212	0.016586	0	0.0196112	0.00440074	0.00283385	0.0143475	0.0268689	0	0.0023799	0	0	0	0.00383738	0	0.00498878	0	0	0	0	0	0.00280092	0	0.0194921	0	0.00261795	0	0.00290778	0	0	0
YGL079W	chrVII	0.00249088	0	0	0	0	0	0	0	0	0	0.0100636	0.002274	0	0	0	0.00264535	0.00493581	0.00490415	0	0	0	0	0	0.00588415	0	0	0	0	0	0	0	0.00326102	0	0	0
YGL078C	chrVII	0	0.0202982	0.0989394	0.0124111	0.00252001	0	0.00390655	0.00316541	0.0155791	0.544349	0.00920426	0.00727492	0	0	0.504892	0.244342	0.00709588	0.00347393	0	0	0	0	0	0.00269959	0	0	0	0.00746716	0	0	0.00323146	0.0239115	0.318985	0.0343511	0.0222609
YGL077C	chrVII	0.00933803	0.636307	0.00535199	0.0185192	0	0	0.00332002	0	0.0136437	0	0.00667494	0.00256704	0	0	0	0	0	0.0226187	0	0.00414087	0	0	0	0.010021	0	0	0	0	0	0	0.00343464	0.0194081	0.28549	0.0348579	0.028104
YGL076C	chrVII	0.0186977	0	0	0.0164813	0	0.0635449	0	0.00524927	0	0.00253508	0.121504	0	0.719004	0	0	0	0	0.0606395	0	0	0	0.0024233	0	0.00304417	0	0	0	0	0	0	0	0.00703926	0.0583219	0	0
YGL075C	chrVII	0.267806	0.00352905	0.00229953	0	0	0.0450113	0	0	0	0.00585794	0.00292003	0.0036414	0.0204541	0	0	0	0.0280488	0.00283972	0	0	0	0	0	0	0	0	0	0.0062137	0	0	0	0.00360424	0	0	0
YGL073W	chrVII	0.267806	0.00352905	0.00229953	0	0	0.0450113	0	0	0.015191	0	0.00292003	0.0036414	0.0204541	0.00284627	0	0	0.0280488	0.00283972	0	0	0	0	0	0	0.0231304	0	0	0	0	0	0	0.0104843	0.115158	0.0081765	0
YGL071W	chrVII	0.0714548	0.0045978	0.23964	0	0	0.0222303	0.00572603	0.0293232	0.00654227	0.00322283	0.00989502	0.0130342	0.979794	0	0.0133909	0.00694496	0.00338903	0.00884038	0.154421	0.0137008	0	0.00933411	0	0.00563127	0.106336	0	0	0	0	0	0.00451825	0.0255203	0.28536	0.0206546	0
YGL070C	chrVII	0.364458	0.00738005	0.546898	0	0	0.0323454	0	0	0.00306044	0.217368	0	0	0	0	0	0	0	0	0	0	0	0	0.00484325	0	0	0	0	0.0023343	0	0	0	0	0	0	0
YGL068W	chrVII	0.364458	0	0.546898	0	0	0.0323454	0.00581005	0	0.00306044	0.217368	0	0	0	0	0	0	0	0	0	0.00385316	0	0	0	0	0	0	0	0.0023343	0	0	0	0.00428339	0.0353047	0	0
YGL067W	chrVII	0	0.00738005	0	0	0	0	0	0	0.123311	0	0.0149397	0.00488534	0	0	0	0	0	0.00971852	0	0	0	0	0	0	0	0	0	0	0	0	0	0	0	0	0
YGL066W	chrVII	0	0.00360621	0.689038	0	0	0	0	0.00415927	0	0	0.0416263	0.00354757	0	0	0.0670895	0.0657042	0	0.00658398	0	0.00405529	0	0	0	0	0	0	0	0.00303715	0	0	0	0.00668266	0.0729425	0.00515025	0
YGL065C	chrVII	0.289412	0	0.00407363	0	0	0.0139008	0.0025585	0.0102328	0.00312413	0.00237253	0.0142594	0.00499785	0	0	0.012424	0.0160406	0	0.00260916	0.00712583	0.00362253	0	0	0	0	0	0	0	0	0	0.010938	0	0.0075526	0.0625941	0	0
YGL064C	chrVII	0	0.794094	0	0	0	0	0	0	0	0.00275794	0.0289565	0.0023767	0	0	0.0132566	0.0061694	0	0.0129358	0.00932452	0.00626876	0	0	0	0.00397573	0.0304226	0	0	0	0	0	0	0	0	0	0
YGL063W	chrVII	0	0.794094	0.00800316	0	0	0	0	0	0	0	0.0289565	0.0023767	0	0	0	0	0	0.00294921	0	0.00293411	0	0	0	0.00397573	0	0	0	0	0	0	0	0.00326544	0.026072	0	0
YGL062W	chrVII	0.146404	0.397919	0.0110104	0	0	0.0141711	0.00544898	0.00764013	0	0	0.0026865	0.0022126	0	0.00460096	0	0	0	0.0185318	0	0.00792003	0.48753	0	0	0	0	0	0	0.0076361	0.0104646	0	0	0	0	0	0
YGL061C	chrVII	0.0282162	0	0.00239068	0	0	0.0284835	0.00280762	0	0.027254	0	0	0	0	0.0268668	0.0235682	0.0208936	0	0	0	0	0	0	0	0	0	0	0	0	0	0.0022202	0	0.0040115	0	0	0
YGL060W	chrVII	0.0282162	0	0.00655461	0	0	0.0284835	0	0	0.027254	0	0.00259596	0.00639403	0	0.0268668	0.0235682	0.0208936	0	0	0	0	0	0	0	0.00986942	0	0	0	0	0	0.0022202	0	0.0040115	0	0	0
YGL059W	chrVII	0	0.0085583	0.00273281	0	0	0	0.00509765	0	0	0.0103503	0.00565492	0.00636401	0	0	0	0	0	0.00775834	0	0.00444421	0	0	0	0.0036974	0	0	0	0	0	0.00574961	0	0.00575857	0.0473325	0	0
YGL058W	chrVII	0	0	0.0466092	0	0.00529188	0.00571812	0.00311674	0	0.00230425	0	0.0291691	0.00343161	0	0	0	0	0	0.0111522	0	0	0	0.00229959	0	0	0	0.696825	0	0.00711798	0	0	0	0.0067297	0.0559419	0	0
YGL057C	chrVII	0	0	0	0.0717337	0	0	0	0.00366393	0	0	0.0116509	0	0	0	0.00509166	0.00751074	0	0.0107899	0	0.0173678	0	0	0	0.0025772	0	0	0	0	0	0	0	0.0146778	0.270141	0.0328412	0.02637
YGL056C	chrVII	0.0190946	0.91485	0.0891083	0.171055	0.0160307	0	0.00950738	0.0223886	0	0	0.00548316	0.00283074	0	0	0	0	0.0183867	0	0	0	0.406607	0.0100187	0	0	0	0.0998078	0.336099	0.00605666	0.184236	0	0.00299865	0.0220424	0.298243	0.0400067	0.0376575
YGL055W	chrVII	0.0190946	0.91485	0.0072686	0	0	0	0.00950738	0.0211355	0	0	0.0232965	0	0	0	0.0184206	0.0286374	0	0.0162979	0	0	0	0.0100187	0	0	0	0.0998078	0.336099	0	0	0	0	0.00281348	0.0233935	0	0
YGL054C	chrVII	0.113669	0.272395	0	0	0	0	0.00663532	0	0.00805789	0.452112	0.0357103	0.00602224	0	0	0	0	0	0.0465115	0	0	0	0.063873	0	0	0	0	0	0	0	0	0	0.0111125	0.123788	0.00892337	0
YGL053W	chrVII	0	0	0	0	0	0.00790015	0.00310422	0	0	0.00247815	0.0202722	0	0	0.00445992	0	0	0.00285866	0.0175918	0	0	0	0	0	0	0	0	0	0	0	0	0	0	0	0	0
YGL050W	chrVII	0.21395	0	0.00673498	0	0	0.29844	0.00535177	0	0.0156747	0	0.0415859	0	0	0.00254909	0	0	0	0.0502586	0.00277193	0	0	0	0	0	0	0	0	0	0.00934523	0	0	0.0111311	0.138098	0.0131221	0.006336
YGL049C	chrVII	0	0	0	0	0	0	0	0.0652747	0	0	0.00410507	0	0	0	0	0	0.00239224	0	0	0.00332934	0.00355101	0.0241453	0	0	0	0.0079056	0	0.00544871	0	0.117657	0	0.0130802	0.172306	0.018313	0.0117048
YGL048C	chrVII	0.0524067	0.0660259	0	0	0	0.00859868	0.00421344	0.0116744	0	0	0.00445037	0	0	0	0	0	0.0040276	0	0	0.00263549	0	0	0	0	0	0	0	0.0148018	0	0	0	0.00311009	0	0	0
YGL047W	chrVII	0	0.00457669	0	0	0	0	0.00279592	0	0.0441108	0	0.00445037	0	0	0	0	0	0	0.00300045	0	0	0	0	0	0	0	0	0	0.00527891	0	0	0	0.00311009	0	0	0
YGL045W	chrVII	0.286364	0	0	0.0136017	0.0278228	0.014917	0.00711402	0	0.00560906	0	0.00255796	0.00284463	0	0	0	0	0	0	0	0.0130781	0.0065052	0	0	0	0	0	0	0	0	0	0	0.0134845	0.221831	0.0262684	0.0202371
YGL044C	chrVII	0.00435012	0.00271228	0.404118	0	0	0.00305445	0	0.00498257	0	0.00754753	0.0113102	0	0	0	0	0	0	0.0132239	0	0	0	0.00364224	0	0.00635699	0	0	0.00283465	0.00770403	0.00220874	0.00841797	0	0.00244778	0	0	0
YGL043W	chrVII	0	0	0.404118	0	0	0.00765972	0.00392742	0.00498257	0	0.00754753	0.0113102	0	0	0	0	0	0	0.0132239	0	0	0	0	0	0	0	0	0	0.0166917	0.00220874	0	0	0	0	0	0
YGL041W-A	chrVII	0	0	0	0	0.00778991	0	0	0	0	0.00539787	0.00807063	0.00702951	0.00358496	0	0	0	0	0.00674006	0	0.0237228	0	0	0	0	0	0	0	0	0	0	0	0.00754652	0.0833071	0.005955	0
YGL041C-B	chrVII	0.00532373	0	0	0	0	0	0.00227313	0.0671449	0.0130213	0	0.00637765	0.00270146	0	0	0	0	0	0	0	0	0	0	0.18101	0.00296161	0	0	0	0.0193105	0	0	0	0.00890014	0.0972458	0.00687632	0
YGL040C	chrVII	0.00354585	0	0.194369	0	0	0.00697931	0	0	0.00293542	0.0125943	0.0188572	0.00275109	0	0.00347549	0	0	0.0031701	0.0105874	0.00814296	0	0.0180573	0	0.00916747	0.00323585	0	0	0	0	0.00262775	0	0.00285715	0.0170876	0.213243	0.0203732	0.00988733
YGL039W	chrVII	0.0110037	0.848397	0	0	0	0	0.00418501	0	0.0109579	0	0.0060292	0.00575528	0.0949046	0.00522411	0	0	0	0.00896457	0	0	0	0	0	0.00577726	0	0	0	0	0	0.0054458	0	0.00564644	0.0464529	0	0
YGL038C	chrVII	0.212887	0	0	0	0	0.0275775	0.00347234	0.00257454	0.25838	0	0.0110285	0	0	0.00349052	0	0.00232042	0.0131302	0.0158521	0	0.00538608	0	0.0442407	0	0	0	0	0	0	0	0	0	0.00420473	0	0	0
YGL036W	chrVII	0.170333	0.993181	0.817944	0.00340064	0.0177952	0.00655541	0.01028	0.00980398	0.0610824	0.00352584	0.321165	0	0	0	0	0	0	0.0759228	0.279619	0.0160514	0	0.106389	0	0	0.0475244	0	0.00513135	0.0272915	0.00478626	0	0.00441669	0.0275423	0.384713	0.0445185	0.032668
YGL037C	chrVII	0.170333	0.993181	0.817944	0.00340064	0.0177952	0.00655541	0.01028	0.00980398	0.0610824	0.00235472	0.321165	0	0	0	0	0	0	0.0759228	0.279619	0.0160514	0	0.106389	0	0	0.0475244	0	0.00513135	0.0272915	0.00478626	0	0.00441669	0.0275423	0.384713	0.0445185	0.032668
YGL035C	chrVII	0.0283963	0.00371797	0.0123309	0	0	0.00757229	0.00369364	0.138645	0.0898622	0.0110716	0.0035994	0.00287101	0	0	0	0	0.0143794	0.00454834	0.0597325	0.0116608	0.0258247	0.102525	0	0	0.0413191	0	0.00504476	0.0111069	0	0	0	0.00783671	0.0852356	0.00600224	0
YGL032C	chrVII	0.0103944	0	0.00270452	0	0	0	0	0	0	0.0111614	0.00746602	0.00749458	0	0	0	0	0.00466537	0.0030909	0	0	0	0	0.398901	0.0037899	0	0	0	0	0	0	0	0.00788926	0.0655132	0	0
YGL031C	chrVII	0	0.00414845	0	0	0	0	0	0	0	0	0.0150809	0.00244876	0	0.00605786	0	0	0	0.0202367	0	0	0	0	0	0.00393879	0	0	0	0	0	0	0	0.0150902	0.198995	0.0211355	0.0134696
YGL030W	chrVII	0	0	0.00442588	0.0043126	0.00639193	0	0	0.0026634	0.00342269	0.00229711	0.013228	0.00408404	0.473098	0.00605786	0	0	0.0193324	0.0030291	0.0033085	0.00702758	0	0	0	0	0	0	0	0	0	0	0.00274944	0.0158995	0.292748	0.0356069	0.0286658
YGL029W	chrVII	0	0	0	0	0	0	0.00547739	0.00391097	0	0.0128353	0.039026	0.00432104	0	0	0.083493	0.0467651	0	0.0294902	0	0.00668352	0	0	0.0353425	0	0	0.00685075	0	0	0	0	0	0	0	0	0
YGL028C	chrVII	0.0371549	0	0.00282139	0	0	0.029252	0.00302444	0	0.0125347	0	0.017506	0.00304425	0	0.0101738	0	0.00609079	0	0.0210994	0	0.010128	0	0	0	0.0101422	0.0243193	0	0	0	0	0	0	0.0135419	0.183132	0.0204637	0.0145131
YGL027C	chrVII	0.0172031	0	0	0	0	0	0.00383685	0	0.335779	0	0.00484245	0.00624929	0.00704807	0	0	0	0.0336005	0.021029	0	0.00222513	0	0	0.00800775	0.00285905	0	0	0	0	0	0	0	0	0	0	0
YGL026C	chrVII	0.150421	0	0.44231	0.124929	0.0158652	0	0.00321053	0	0	0	0.0120979	0	0	0	0	0	0	0	0.00451365	0.00866256	0	0	0	0	0	0	0	0.0162082	0	0	0	0.0120397	0.133518	0.00960932	0
YGL025C	chrVII	0.0091805	0	0.00249086	0	0	0	0	0.0029871	0	0	0.0325774	0.00500422	0	0	0	0	0	0.0303476	0.00433028	0	0	0	0	0	0	0	0	0	0	0	0	0.00257397	0	0	0
YGL023C	chrVII	0.229695	0.683987	0	0	0	0.00396323	0.00336169	0	0.289248	0	0	0.00968702	0	0.0133415	0	0	0	0	0	0	0	0.00716202	0	0	0	0	0	0.0083779	0	0	0	0	0	0	0
YGL022W	chrVII	0.229695	0.683987	0.0554449	0	0	0.00396323	0.00336169	0	0.289248	0	0	0.00968702	0	0.0133415	0.00421434	0.00381189	0	0	0	0.00675961	0	0.00852638	0	0	0	0	0	0.00229015	0	0	0	0	0	0	0
YGL021W	chrVII	0	0.141988	0.00388375	0.0289012	0	0	0.00282445	0	0	0.00346666	0.0388704	0.00408052	0	0	0	0	0.00253234	0.00897325	0	0.0231177	0.0188665	0	0.34712	0	0	0	0	0	0	0	0	0.00525365	0	0	0
YGL020C	chrVII	0	0	0.00230891	0.00258393	0	0	0.00562778	0	0	0	0.0023268	0	0	0	0	0	0	0	0	0.00258194	0.00912502	0.00639872	0	0	0	0	0	0.00764119	0	0	0	0.00800853	0.0880189	0.00624941	0
YGL019W	chrVII	0.147204	0	0	0.00258393	0	0	0.00562778	0.00543246	0.00518969	0	0.00242648	0	0	0	0	0	0.0316725	0	0	0.00347323	0	0	0	0	0	0	0	0	0	0.00284005	0	0.00800853	0.0880189	0.00624941	0
YGL018C	chrVII	0	0	0.0108837	0.00888968	0.023354	0.0026374	0.00581466	0	0.0351965	0	0.0131795	0	0	0	0.00348091	0.00376021	0.00993166	0.00611584	0	0.00316193	0	0	0	0	0	0	0	0.00988529	0	0	0	0.0132647	0.174911	0.0185897	0.0119032
YGL017W	chrVII	0.00342562	0	0.0108837	0.00888968	0.023354	0	0	0	0	0	0.0067826	0	0.00306571	0	0	0	0	0.00255974	0	0	0	0	0	0	0	0	0	0.0052843	0	0	0	0.0132647	0.174911	0.0185897	0.0119032
YGL016W	chrVII	0.138294	0	0	0	0	0.0101909	0.00356107	0	0	0.00580204	0.0375597	0.00551177	0	0	0.153974	0.144821	0.00237842	0.0534825	0	0	0.00337143	0	0	0.00919522	0.00270547	0	0.00328009	0.00876146	0.0269265	0.0717033	0	0.00610573	0	0	0
YGL014W	chrVII	0	0.97892	0	0	0	0.00762921	0	0	0	0.0183045	0.0118492	0.00807314	0	0	0	0	0	0.00609741	0	0.00569553	0	0	0	0.00371307	0	0	0	0	0	0.389874	0.00476812	0.0269115	0.300456	0.0218636	0
YGL015C	chrVII	0	0.97892	0	0	0	0.00762921	0	0	0.0111416	0.0549123	0.0118492	0.00807314	0	0	0	0	0	0.00722339	0	0.00540525	0	0.00808038	0	0.00371307	0.00246997	0	0	0	0	0.389874	0.00476812	0.0269115	0.355873	0.0408786	0.0297622
YGL013C	chrVII	0.0340424	0	0.295206	0	0	0.0120525	0.00458805	0	0.054	0	0	0.0027681	0	0	0	0	0	0.00362682	0	0	0.00281623	0	0	0.0137672	0	0	0	0	0	0	0	0	0	0	0
YGL012W	chrVII	0.0497589	0	0.0163874	0	0	0.0120525	0	0.0045417	0.054	0	0.00244963	0.0027681	0	0	0	0	0	0.00362682	0	0.0329867	0.00281623	0	0	0.0137672	0	0	0	0	0	0	0	0.00541145	0.0446988	0	0
YGL011C	chrVII	0.0235626	0.740547	0	0	0	0.00893765	0	0	0	0	0.00887559	0.00366016	0	0	0	0	0.00311851	0.00361844	0	0	0	0	0	0	0	0	0	0.00603915	0	0	0	0	0	0	0
YGL010W	chrVII	0.0235626	0.740547	0	0	0	0.00893765	0.00676363	0	0.00293323	0	0.0101391	0.00366016	0	0	0	0	0	0	0	0	0	0	0	0	0	0	0.00236032	0.00603915	0	0	0	0.0035219	0.0183492	0	0
YGL009C	chrVII	0.035022	0.0143188	0.0140915	0	0	0.00280159	0	0.0284642	0.136086	0	0.00294135	0.00551961	0	0	0	0.00237989	0.00772847	0.00526647	0	0.0140799	0	0	0	0	0	0.00233916	0	0	0	0	0	0	0	0	0
YGL006W	chrVII	0.00710946	0	0.731829	0.0025948	0.0188553	0	0.00617902	0.0282299	0	0	0.00772526	0	0	0	0	0	0	0.00397136	0	0.0767001	0	0	0	0	0.00502941	0	0	0.00671081	0	0	0.0041064	0.0247378	0.310975	0.0299306	0.0146605
YGL006W-A	chrVII	0.00710946	0	0.731829	0.0025948	0.0188553	0	0.00617902	0	0	0	0.00772526	0	0	0	0	0	0	0.00397136	0	0.0767001	0	0	0	0	0.00502941	0	0	0.00492989	0	0	0.0041064	0.0247378	0.310975	0.0299306	0.0146605
YGL005C	chrVII	0	0.0581184	0.00225812	0	0	0	0	0	0	0	0.00364629	0.00503458	0	0	0.0102272	0.00715632	0	0.00266375	0	0	0.00351374	0	0	0.00718206	0	0	0	0.00227053	0	0	0	0.003275	0	0	0
YGL004C	chrVII	0	0	0	0	0	0.00326122	0	0	0	0	0.0302959	0.0033137	0	0	0	0	0	0.00689032	0	0	0	0	0	0	0	0	0	0	0	0	0	0.00812986	0.0894341	0.00635543	0
YGL003C	chrVII	0.0601583	0	0.267611	0	0	0.00987307	0.00389693	0	0.0675153	0	0	0	0	0.00903906	0	0	0.00347141	0	0	0	0	0	0	0	0	0	0	0	0	0	0	0.00780578	0.0647356	0	0
YGL002W	chrVII	0.00291451	0.00315317	0.267611	0	0	0	0.00495741	0.00287413	0	0	0.00281264	0	0	0	0	0	0	0	0	0	0	0	0	0	0	0	0	0.00793299	0	0	0	0.00780578	0.0647356	0	0
YGL001C	chrVII	0	0	0	0.0180404	0	0.00282402	0.00392843	0	0.00442368	0.00246361	0.0539438	0	0	0	0	0	0	0.0393599	0	0	0.158028	0	0	0	0	0	0	0	0.0110241	0	0	0.0121764	0.224571	0.0271574	0.0216943
YGR001C	chrVII	0.00544646	0	0.00576305	0.0757986	0	0.00328108	0.00279345	0	0.00506703	0.131415	0.0154173	0	0	0	0	0	0	0.0148116	0	0	0	0	0	0.00238703	0	0	0	0	0	0	0	0.01491	0.205586	0.023447	0.0169643
YGR002C	chrVII	0.00637054	0	0.144587	0	0	0	0.00404874	0	0	0	0.00968637	0	0.202756	0	0.0184357	0.0278356	0	0.00486091	0	0	0.00282101	0.00367719	0	0.00680136	0	0	0	0	0	0	0	0	0	0	0
YGR003W	chrVII	0.00637054	0	0.144587	0	0	0	0.00339386	0.00327439	0.00426093	0	0.00514828	0	0	0	0.0184357	0.0278356	0	0.00434151	0	0.00243313	0	0.00367719	0	0.00388424	0	0	0.00404678	0	0	0	0	0.00587907	0.0485444	0	0
YGR004W	chrVII	0.00662715	0	0.00447209	0	0	0	0	0	0	0	0.037083	0.00790259	0	0	0	0	0	0.0127022	0	0	0	0	0	0.00250522	0	0.00825788	0	0.00837913	0	0	0	0.0112327	0.184281	0.0217362	0.0166638
YGR005C	chrVII	0.139877	0	0	0	0	0.00416454	0	0.00517185	0.0923471	0	0.00616785	0.00531001	0	0	0	0	0	0.00777948	0	0	0	0	0	0	0	0	0	0	0	0	0	0.00292621	0	0	0
YGR006W	chrVII	0.139877	0	0.00432961	0	0	0.00512646	0	0	0.0923471	0	0	0.00531001	0	0	0	0	0.00405529	0	0	0	0	0	0	0	0	0	0	0	0	0	0	0.00292621	0	0	0
YGR007W	chrVII	0.0239516	0.209167	0	0	0	0.0237913	0.00469029	0.00517185	0.0217805	0	0.00616785	0	0	0	0	0	0	0.00777948	0	0.00237319	0	0	0	0.00262398	0	0	0	0	0.00517795	0	0	0.00248306	0	0	0
YGR008C	chrVII	0.257706	0	0.00327658	0	0	0.00257608	0.0045515	0.0706277	0	0	0.00955062	0.0242075	0	0	0	0	0.0031566	0.00408406	0	0.00746454	0	0.0111125	0	0	0	0	0	0.0118686	0	0	0	0	0	0	0
YGR009C	chrVII	0	0	0.398709	0	0	0	0.00513403	0	0.00284677	0	0.00518096	0.00220421	0	0	0	0	0	0.00255673	0	0	0	0	0	0	0.00377508	0	0	0.0137274	0	0	0	0.0099836	0.110112	0.00785599	0
YGR010W	chrVII	0	0	0.398709	0	0	0	0	0	0.00594614	0.0357363	0.00518096	0.00220421	0	0	0	0	0	0.00255673	0	0	0	0	0	0	0.00377508	0	0	0.0137274	0	0	0	0.00340848	0	0	0
YGR012W	chrVII	0.0674117	0.00233397	0.640389	0	0	0.0558028	0.00531507	0	0	0	0.00462099	0.0137117	0	0	0	0	0.00279899	0.00825103	0	0.00413565	0.00573785	0	0	0	0.0166243	0	0	0	0	0	0	0.00629376	0.0518742	0	0
YGR013W	chrVII	0	0.00569806	0	0	0	0.0100877	0	0	0.0112515	0	0.00437265	0.00393821	0	0	0	0	0	0	0	0.0072083	0	0	0	0.00341396	0.0067018	0	0	0.00600861	0.00366801	0	0	0.00332144	0	0	0
YGR014W	chrVII	0.403071	0	0	0	0	0.0202847	0.00634058	0.0031993	0.156906	0	0.00929286	0.00665134	0	0.00231499	0	0	0.0055868	0.00669871	0.00463858	0.00352853	0	0	0.441208	0	0	0	0	0	0	0.00298737	0	0.0030213	0.0250138	0	0
YGR015C	chrVII	0.151059	0	0	0	0	0.0430994	0	0	0	0.0103015	0.00635536	0	0	0	0	0	0	0	0	0	0.00350747	0	0.00384225	0	0	0	0	0	0	0	0	0	0	0	0
YGR016W	chrVII	0.151059	0	0.0746166	0	0	0.116611	0	0	0	0.0103015	0.00369501	0.0297888	0	0	0	0	0	0.00250827	0	0	0.117073	0	0	0.0152716	0	0	0	0	0.0043346	0	0	0.00292249	0	0	0
YGR017W	chrVII	0.0928399	0	0	0	0	0.00544647	0.00256462	0	0.046091	0	0.0046692	0.0112086	0	0	0	0	0.00222738	0.00405563	0	0.0620719	0	0	0	0	0.00250214	0	0	0.00221362	0	0.0403111	0	0.0169585	0.280023	0.0332536	0.0256696
YGR019W	chrVII	0.154255	0.0234046	0	0	0	0	0	0.0312766	0.00324418	0	0.0280911	0.00402808	0	0.00255004	0	0	0.00249563	0.00855917	0.00570691	0.00991189	0	0.00225276	0	0	0.0121551	0	0	0	0	0	0	0.00306056	0	0	0
YGR020C	chrVII	0.00260106	0.0038161	0	0.0161335	0.00688825	0	0.00313965	0	0.00231969	0.0159886	0.00297123	0.00353872	0	0	0.00986279	0.0091091	0.00306211	0.00237042	0	0	0	0.00802765	0	0	0	0	0	0	0	0.0259027	0	0.0128302	0.21078	0.0249169	0.0191737
YGR021W	chrVII	0.0311789	0.0038161	0.0759854	0.0161335	0.00688825	0	0	0	0.0135182	0.0159886	0.00442212	0	0	0	0	0	0.00306211	0.00237042	0	0	0	0	0	0	0	0	0	0	0	0	0	0.0128302	0.21078	0.0249169	0.0191737
YGR023W	chrVII	0	0	0	0	0	0	0.00473043	0.0102554	0	0	0.00338347	0.00339664	0	0	0.00297352	0.0035829	0.00415978	0.00245293	0	0.0175796	0	0	0.00279791	0.0063067	0	0	0.00257174	0.0090612	0	0	0	0.0168517	0.232326	0.026445	0.0190937
YGR024C	chrVII	0	0.00522279	0.686688	0	0	0.00749175	0.00259969	0	0.0226577	0.0234859	0.0187271	0.0401782	0	0	0	0	0	0.00623967	0.00512098	0	0.0110618	0	0.0022661	0	0.00332879	0	0	0	0	0	0	0.00976601	0.107676	0.00773034	0
YGR026W	chrVII	0	0.0817745	0.686688	0	0	0	0.00494776	0	0.0226577	0.00846261	0.00543784	0.0401782	0	0.00722177	0	0	0	0.00971372	0.00512098	0	0.0110618	0	0	0	0.00332879	0	0	0	0	0	0	0.00699336	0.0195736	0	0
YGR027C	chrVII	0.491742	0	0.572972	0	0	0.0248362	0	0	0	0	0.021877	0.00756331	0.479834	0	0	0	0	0.024447	0	0	0	0	0	0.00728055	0	0	0	0	0	0.00871552	0.0029243	0.0145858	0.121388	0	0
YGR028W	chrVII	0	0	0	0	0	0.00846571	0.0025541	0	0	0	0.00794153	0.0026246	0	0	0	0	0.00408649	0.00432219	0	0	0	0.037985	0	0.00404932	0	0	0	0.00317799	0	0	0	0.00589483	0.0483943	0	0
YGR029W	chrVII	0	0	0	0	0	0.00247687	0.00231173	0.00292771	0	0.0052098	0.00865731	0	0	0	0	0	0	0.00481385	0	0	0	0	0	0.00279615	0	0	0	0	0	0	0	0.00808482	0.0886355	0.00631707	0
YGR030C	chrVII	0	0.326816	0.00433295	0	0.0198856	0.00244763	0.0041524	0.00382419	0	0	0.00518244	0	0	0	0	0	0	0	0	0	0	0	0	0.00296266	0.00287205	0	0	0.0192473	0	0	0	0.00599809	0.0490973	0	0
YGR031W	chrVII	0	0	0	0	0.0198856	0	0.00336285	0.00382419	0	0.00779701	0.00663397	0	0	0	0	0	0	0.00515836	0	0	0	0	0	0	0	0	0	0.0192473	0	0	0	0.00599809	0.0490973	0	0
YGR031C-A	chrVII	0.245738	0.0280966	0.0819581	0	0	0.0316167	0.00497697	0	0.0558658	0	0.0162095	0	0.00372008	0.00522695	0	0.00620729	0	0.0106546	0	0	0.518438	0.00530865	0	0	0	0.00512491	0	0.00674264	0.0108933	0.00300286	0	0	0	0	0
YGR032W	chrVII	0.0272228	0.0280966	0	0	0.0368632	0	0	0	0.0558658	0	0.0162095	0	0.00372008	0.00522695	0	0	0	0.0106546	0.00880772	0	0.011327	0.00530865	0	0	0	0	0	0	0	0.00300286	0	0.011251	0.154634	0.0175513	0.0126619
YGR033C	chrVII	0.0368717	0.00510811	0.0196781	0.0038894	0	0.00330691	0.00357266	0.00430084	0.121988	0.0213774	0.0218317	0.00226256	0.861598	0.00232586	0	0	0	0.0105837	0	0.0055811	0	0	0	0.00229902	0	0	0	0	0	0	0.00289159	0.0162586	0.183387	0.0201963	0.014024
YGR034W	chrVII	0.0368717	0.00510811	0.0196781	0.0038894	0	0.00330691	0	0.00430084	0.121988	0.0213774	0.0218317	0.00226256	0.861598	0.00232586	0	0	0	0	0	0.0055811	0	0	0	0	0	0	0	0	0	0	0.00289159	0.0162586	0.183387	0.0201963	0.014024
YGR035C	chrVII	0.080977	0.0123979	0.00286719	0	0	0	0.00726802	0.0545484	0.00236465	0	0.0442344	0.00390004	0	0	0	0	0.179591	0.0665319	0.0542127	0.0294642	0	0	0	0.00225629	0.0391299	0	0	0.0186971	0	0.0113239	0	0.0069181	0.0571416	0	0
YGR036C	chrVII	0	0.015785	0	0	0.00314807	0	0.00523642	0	0.0072368	0.00644035	0.0102632	0.00661415	0	0.0173255	0	0	0	0.0185136	0	0.00546706	0.00292643	0	0	0.00635677	0	0	0	0	0	0	0	0.00859767	0.0947551	0.0067492	0
YGR037C	chrVII	0.166487	0.0110042	0.706799	0	0	0.0141146	0.0142562	0.00822404	0.00796076	0	0.0104743	0	0	0	0	0	0	0.0147078	0	0.0136684	0	0.0447069	0	0.00371006	0	0	0	0	0.00361434	0	0	0.00437767	0	0	0
YGR038W	chrVII	0.166487	0.0110042	0.706799	0	0	0.0141146	0.0142562	0.00822404	0.00796076	0	0.0104743	0	0	0	0	0	0	0.0147078	0	0.0136684	0	0.0447069	0	0.00371006	0	0	0	0	0.00361434	0	0	0.00437767	0	0	0
YGR040W	chrVII	0.208713	0	0	0.061909	0	0.0204891	0	0	0.0383066	0.00870461	0.0893892	0.00240267	0	0	0	0	0	0.0693552	0	0	0	0	0	0.00255935	0	0	0	0	0	0.00309041	0	0.00520649	0.0353181	0	0
YGR041W	chrVII	0.0716485	0	0	0	0	0.119573	0	0.00785115	0.184585	0	0.00646125	0.00453358	0	0	0	0	0	0.00439131	0.00572994	0.00908357	0.0069232	0	0.963299	0	0.0503097	0	0	0	0	0	0	0.0187888	0.260889	0.0299077	0.0217801
YGR042W	chrVII	0.0104658	0	0.00234144	0	0	0.00253828	0	0	0.0150861	0	0.0322836	0.0190152	0	0	0	0	0.0144211	0.0625663	0	0	0	0	0	0	0	0	0	0	0	0	0	0.00332738	0	0	0
YGR043C	chrVII	0.0345602	0.00553441	0.218439	0	0.00263827	0.00570363	0	0	0	0	0.0134663	0	0	0	0	0	0	0.00614627	0	0	0	0	0	0	0	0	0	0.0100815	0	0.292376	0	0.00867151	0.0949305	0.00677115	0
YGR044C	chrVII	0.00387251	0	0	0	0	0	0.00272754	0.00679778	0.0687241	0	0.00476371	0	0	0	0	0	0.0176202	0.00342005	0	0.00415605	0	0	0	0.00538263	0	0	0	0	0	0	0	0.00237761	0	0	0
YGR046W	chrVII	0.268242	0	0.237687	0	0	0	0.00325413	0.00679778	0.0687241	0	0.00393441	0.00809798	0	0	0	0	0	0.00335142	0	0.00415605	0.00492896	0	0	0.0129152	0	0	0	0.0146851	0.00815991	0	0	0.00237761	0	0	0
YGR047C	chrVII	0.0128358	0	0.00251128	0	0	0.00410992	0.00223259	0.00247994	0.0157174	0.00933163	0.0244825	0.0040032	0	0	0	0	0	0.00562703	0	0.00894247	0	0	0.586459	0.00592287	0.0159587	0	0	0	0	0	0.00284479	0.0248596	0.344551	0.0394697	0.0286589
YGR048W	chrVII	0.0434089	0.0130776	0.21261	0	0.0257769	0.0436432	0.00341627	0	0.00736986	0	0.00328626	0.0040032	0	0.00351485	0.00638319	0.00844139	0	0	0	0.00325396	0	0	0.586459	0.00592287	0	0	0	0	0	0	0.00284479	0.0248596	0.344551	0.0394697	0.0286589
YGR049W	chrVII	0.216212	0	0	0.00421046	0.00506459	0	0	0.00806555	0.0408245	0.00314653	0.00907767	0.00749747	0	0	0	0	0.00294834	0.0184873	0	0.00305634	0	0	0	0	0	0	0	0	0	0	0	0.0126767	0.17461	0.0198584	0.014314
YGR052W	chrVII	0.162539	0	0	0	0	0	0.00271649	0	0	0.11137	0.0988806	0.00395821	0	0	0	0	0.0088905	0.0238668	0	0	0	0	0	0.00829643	0	0	0.00273598	0	0	0	0	0.00640754	0.0529499	0	0
YGR053C	chrVII	0.170867	0.77077	0.672069	0	0.00398333	0.00851507	0.00454322	0	0	0	0.00678224	0.00761138	0	0	0	0	0	0.00233652	0	0.0970661	0	0	0	0.0023493	0	0	0	0	0	0	0.00232902	0.0127749	0.138126	0.00962127	0
YGR054W	chrVII	0.170867	0.77077	0.672069	0	0.00398333	0.00851507	0.00454322	0	0	0	0.00678224	0.00761138	0	0	0	0	0	0.00233652	0	0.0970661	0	0	0	0.0023493	0	0	0	0	0	0	0.00232902	0.0127749	0.138126	0.00962127	0
YGR055W	chrVII	0.0147966	0.00255238	0.0113065	0.00276167	0.335316	0	0	0.0369522	0.0081957	0.00390794	0.0355693	0.00240419	0	0.00410724	0	0	0.0105937	0.0166239	0.257786	0.00564253	0	0	0	0	0.0232069	0.00405407	0	0	0.00298089	0.0330767	0.00280253	0.018817	0.253329	0.0231488	0.0180129
YGR056W	chrVII	0.18541	0.952148	0.412296	0	0	0	0.0203995	0	0.107162	0.0043065	0.0718966	0.0207276	0	0	0	0	0	0.0226827	0	0	0	0	0	0.00567806	0.00348393	0	0	0.00275672	0	0	0.00334799	0.0248095	0.331458	0.0357824	0.0232345
YGR057C	chrVII	0	0.0118188	0	0	0	0	0.0042063	0	0	0	0.0128838	0	0	0	0.0109527	0.0103125	0	0.00618174	0	0.00909042	0	0	0	0	0	0	0	0	0	0	0	0.0094284	0.103502	0.00740795	0
YGR058W	chrVII	0	0.00416984	0	0	0	0	0.0042063	0	0	0	0.0128838	0	0	0	0.0109527	0.0103125	0	0.00618174	0	0.00909042	0	0	0	0	0	0	0	0	0	0	0	0.0094284	0.103502	0.00740795	0
YGR059W	chrVII	0	0.956122	0	0.0282883	0	0.00818062	0	0	0.00453745	0.00373804	0.0174779	0.00225995	0	0	0	0.00232971	0	0.00504293	0	0	0	0	0	0	0.00327686	0	0	0	0	0.516832	0.00324523	0.0195288	0.244757	0.0235589	0.0115373
YGR060W	chrVII	0.00397953	0	0	0	0	0.0022147	0.00345193	0.0202416	0	0	0.0276446	0.00669861	0	0	0.00371623	0.00410795	0.00399648	0.0289194	0	0.00414942	0.734198	0.0241476	0	0	0	0	0	0.00665757	0.00597026	0	0	0.00841651	0.108513	0.0112954	0.00706403
YGR061C	chrVII	0	0.00750901	0.00278654	0.0689328	0.0129453	0.00309496	0	0	0.00688314	0	0.00378493	0.00521506	0	0.0032808	0.00686889	0.00884555	0	0	0.00535864	0	0	0	0	0.00759895	0	0	0.00846337	0.00650117	0	0	0	0.0157563	0.249681	0.0359259	0.036726
YGR062C	chrVII	0	0	0.00684427	0.0822638	0	0	0	0	0	0	0.00622363	0.00434633	0	0	0	0	0	0.00273598	0	0	0	0	0	0.00331987	0	0	0	0	0	0	0	0.0148415	0.246374	0.0335544	0.0273788
[truncated: 3,543 more rows]
