# Supplementary material for: Thermodynamic modeling of genome-wide nucleosome depleted regions in yeast
Source: PLoS Comput Biol. 2021 Jan 11;17(1):e1008560. doi: 10.1371/journal.pcbi.1008560 (PMC7822557; doi:10.1371/journal.pcbi.1008560)
Supplement: S2 Table — (XLSX) [file pcbi.1008560.s010.xlsx]

## Sheet: Sheet1
Gene	Chr	RSC3	ABF1	REB1	ORC1	AZF1	MBP1	RDS2	SUT1	SWI4	SFP1	NHP6B	MAC1	RAP1	STB1	TOD6	DOT6	YRM1	NHP6A	STP2	PDR3	CBF1	PUT3	MCM1	PHO2	STP1	ECM22	AsG1	YML081W	TYE7	SUM1	PolyA5	PolyA6	PolyA7	PolyA8	PolyA9
YAL068C	chrI	0.189196	0	0	0	0	0.136018	0.00622336	0	0.0099928	0	0.0225119	0	0	0	0	0	0	0.00605328	0	0.00249984	0	0	0	0.00477974	0.0222277	0	0	0	0	0	0	0.00633137	0	0	0
YAL067W-A	chrI	0	0	0.00842924	0	0	0	0.00384605	0	0	0	0.00251015	0	0	0	0	0	0	0	0	0.0121552	0	0	0	0	0	0	0	0	0	0	0	0	0	0	0
YAL067C	chrI	0	0	0	0	0	0	0.00327113	0	0	0.0350034	0.0177148	0	0	0	0	0	0	0.00854697	0	0.0025674	0	0	0	0	0	0	0	0	0	0	0.00224579	0.016585	0.219265	0.0233926	0.0149937
YAL064C-A	chrI	0	0	0.0031914	0	0	0	0	0	0	0	0	0.00265035	0	0	0.00242447	0	0	0	0	0	0	0	0	0	0	0	0	0	0	0	0	0	0	0	0
YAL064W	chrI	0	0	0	0	0	0	0	0	0	0	0.0127443	0.0042485	0	0	0	0	0	0.00951474	0	0	0	0	0	0	0	0	0	0	0	0	0	0	0	0	0
YAL063C	chrI	0	0	0	0.189233	0.00252292	0	0	0	0	0.00246376	0.0285104	0.00237929	0	0	0	0	0	0.00910766	0	0	0	0	0	0.00417143	0	0	0	0	0	0	0.00270748	0.0193846	0.307325	0.0422895	0.0388916
YAL062W	chrI	0.0714101	0.0697197	0	0	0	0	0	0.0123514	0.0489749	0	0.00451619	0	0	0	0	0	0.00373702	0.00471706	0	0.0475223	0	0	0	0	0.0046489	0	0	0.0184303	0	0.00418634	0	0	0	0	0
YAL061W	chrI	0	0	0.00449403	0.00536363	0	0	0	0	0	0.0056978	0.00357224	0.00295915	0	0	0.00419279	0.00285988	0	0	0	0	0	0	0	0.00970207	0	0	0	0.00616115	0	0	0.00241367	0.0169229	0.283513	0.0434329	0.034262
YAL060W	chrI	0	0	0	0.0143288	0.023328	0	0	0	0	0.348195	0.00361406	0.00484442	0	0	0.534698	0.216568	0	0.00624074	0	0	0	0	0	0	0	0	0	0	0	0	0.0043345	0.0260563	0.361857	0.0416468	0.0304147
YAL059W	chrI	0	0.00326415	0	0	0	0	0	0	0	0.00289048	0.0118411	0	0	0	0	0	0	0.00260804	0	0	0	0	0	0	0	0	0	0	0	0	0	0.00280788	0	0	0
YAL058W	chrI	0	0	0.272464	0	0	0	0.00396544	0	0.169932	0	0.00333238	0.00599134	0	0	0	0	0	0	0	0	0	0	0	0	0	0	0	0	0	0	0	0.00463138	0	0	0
YAL056W	chrI	0	0	0.0031499	0.0262556	0	0	0	0	0.00235403	0.0033448	0.019137	0	0	0	0	0	0	0.0273814	0	0	0.00391212	0	0	0.00234549	0	0	0	0	0	0	0	0.0141546	0.233287	0.0276621	0.021318
YAL055W	chrI	0	0	0	0	0	0	0.00367179	0	0.133358	0	0.025039	0.0102092	0	0	0	0	0	0.0110627	0.0124308	0	0	0	0	0	0	0	0	0	0	0	0	0.0173453	0.222976	0.0225887	0.0163028
YAL054C	chrI	0	0.00438629	0	0	0	0	0	0	0	0	0.00287488	0	0	0	0	0	0	0.00335895	0.00359859	0.00748246	0.0138017	0	0	0	0	0	0	0	0	0	0	0	0	0	0
YAL053W	chrI	0	0.00909854	0.0027236	0	0	0.00543191	0.00241727	0	0	0	0.00380883	0	0.0181767	0	0	0	0	0.0033545	0	0	0.00260882	0	0	0	0	0	0	0.00676602	0	0.0562633	0	0.00356846	0	0	0
YAL051W	chrI	0	0	0	0	0	0	0	0.00303747	0	0	0	0	0	0	0	0	0	0	0	0.00806601	0	0	0	0	0	0	0	0	0	0	0	0	0	0	0
YAL049C	chrI	0	0	0	0	0	0	0	0.00447396	0.00890383	0.0736097	0	0.00590909	0	0.00998662	0	0	0	0	0	0.00455557	0	0	0	0.0122991	0	0	0	0.00285282	0	0	0	0	0	0	0
YAL048C	chrI	0	0	0	0	0	0	0.00391623	0	0	0.00343889	0	0.00273032	0	0	0.0172708	0.0113103	0	0	0	0.00278287	0	0	0	0.00697798	0	0	0	0	0	0	0	0	0	0	0
YAL047C	chrI	0	0	0.0776942	0	0	0	0.00422626	0	0	0	0.00884516	0	0	0	0	0	0	0.0290018	0	0	0	0	0	0	0	0	0	0	0	0	0	0	0	0	0
YAL046C	chrI	0	0	0	0	0	0	0	0	0.0971925	0	0	0	0	0	0.00567127	0.00426068	0	0	0	0	0	0	0	0	0	0	0	0	0	0	0	0.00367595	0	0	0
YAL044W-A	chrI	0	0	0	0	0	0	0.00261134	0	0	0	0	0	0	0	0	0	0	0	0	0	0	0	0	0	0.00233869	0	0	0	0	0	0	0	0	0	0
YAL044C	chrI	0	0	0.00575026	0	0	0	0	0	0.00379612	0	0.0257895	0	0	0.00285831	0	0	0	0	0	0.00269704	0	0	0	0	0.014041	0	0	0.00664781	0	0	0	0	0	0	0
YAL043C	chrI	0	0.00397901	0	0	0	0	0	0.00337643	0	0	0.0281618	0.0052398	0	0	0	0	0	0.015479	0	0.0192219	0	0	0	0	0.00456316	0	0	0.0025075	0	0	0	0	0	0	0
YAL042W	chrI	0.0213497	0.814325	0	0	0	0.00450157	0.00817972	0	0	0	0	0.00402975	0	0.00848476	0	0	0.00235425	0	0	0	0	0.01109	0	0	0	0	0	0	0	0	0	0	0	0	0
YAL041W	chrI	0	0	0	0.0305955	0	0	0	0	0	0	0.0189265	0.00408958	0	0	0	0	0	0.00366992	0	0	0	0	0	0.00530074	0	0	0	0.00702235	0	0	0	0.0130646	0.241861	0.0294034	0.0236317
YAL040C	chrI	0	0.0137097	0	0	0	0	0	0	0	0	0.00441074	0.00408958	0	0	0	0	0	0.00490273	0	0	0	0	0	0.00241347	0	0	0	0.00702235	0	0	0	0.0130646	0.241861	0.0294034	0.0236317
YAL039C	chrI	0.00606067	0.00874914	0.00752772	0	0	0.00498741	0.00793425	0	0	0	0.0033348	0.00439449	0.428436	0	0.00592715	0.00728173	0.00349213	0	0	0.0354788	0	0.0030532	0.967248	0	0.0028303	0.00315948	0	0.0114033	0.00825725	0	0	0	0	0	0
YAL038W	chrI	0	0	0	0	0	0	0	0	0.0047973	0	0.0202819	0	0	0	0.00654161	0.0044526	0	0.00367526	0	0	0	0	0	0	0	0	0	0	0	0	0	0.00439733	0	0	0
YAL037C-A	chrI	0	0	0.0032508	0	0	0	0	0	0	0	0.0437218	0	0	0	0	0	0	0.0591748	0	0	0	0	0	0.00232882	0	0	0	0	0	0	0	0.00800508	0.0660063	0	0
YAL037W	chrI	0	0	0.00292281	0.0142488	0	0	0	0	0.00371324	0	0.0108054	0.00697745	0	0	0	0	0	0.00727038	0	0	0.0115868	0	0	0.00301679	0	0	0	0.00535944	0	0	0	0.014738	0.259293	0.0354085	0.0290883
YAL036C	chrI	0	0	0.00976609	0	0	0	0.00284332	0	0	0	0.00888808	0	0.00260427	0	0.0165986	0.011456	0	0.00280739	0	0	0	0	0	0.00301679	0	0	0	0	0	0	0	0	0	0	0
YAL035W	chrI	0.0401826	0	0	0	0	0.0152577	0	0	0.0126689	0.00638013	0.00264503	0.00909581	0	0	0	0	0	0	0	0	0	0	0	0.00237213	0	0	0	0	0	0	0	0.00356267	0	0	0
YAL034W-A	chrI	0	0.00628976	0.0102708	0	0	0	0	0	0	0.00529335	0	0	0	0	0	0.00224706	0	0	0	0.00850357	0	0	0	0	0	0.00423294	0	0	0	0	0	0	0	0	0
YAL034C	chrI	0	0	0	0	0	0	0	0	0	0	0.0150033	0	0	0	0	0	0	0	0	0	0	0	0	0	0	0	0	0	0	0	0	0	0	0	0
YAL033W	chrI	0.00759652	0.0029106	0.00324677	0	0	0	0.00245365	0	0.012297	0	0	0	0	0	0	0	0	0	0	0	0	0	0	0	0	0	0	0.00698766	0	0	0	0	0	0	0
YAL032C	chrI	0	0.00313842	0	0	0	0	0.002501	0	0.00381803	0	0	0	0	0	0.00232837	0.00418281	0.00824776	0	0	0	0	0	0	0	0	0	0	0	0	0.00327999	0	0	0	0	0
YAL031C	chrI	0.0360202	0.412688	0	0	0	0.0365633	0	0	0	0	0	0	0	0	0.00220287	0	0	0.00301436	0	0	0	0	0	0	0.00252976	0	0	0	0	0	0	0	0	0	0
YAL030W	chrI	0	0	0	0	0	0.00748933	0	0	0	0.00228255	0.00291915	0	0	0	0	0	0	0	0	0	0	0	0	0	0	0	0	0	0	0.0105482	0	0	0	0	0
YAL029C	chrI	0	0	0	0	0	0	0	0	0	0	0.0812586	0	0	0	0	0	0	0.00257661	0	0	0	0	0	0	0	0	0	0.00405349	0	0	0	0	0	0	0
YAL028W	chrI	0	0.0647844	0	0	0	0	0	0	0.00252775	0	0.00450023	0	0	0	0	0	0	0.00469055	0	0	0	0	0	0	0	0	0	0	0.00231731	0	0	0	0	0	0
YAL027W	chrI	0	0	0	0.0146194	0	0	0	0	0	0.0154372	0.00414731	0	0	0	0	0	0	0	0	0	0	0	0	0	0	0	0	0	0	0	0	0.00327719	0	0	0
YAL026C	chrI	0	0	0	0	0	0	0	0	0	0	0.0058272	0	0	0	0	0	0	0	0	0	0	0	0	0.00967114	0	0	0	0	0	0	0	0	0	0	0
YAL025C	chrI	0.00253014	0	0	0.00879532	0	0.00242396	0	0	0.00849215	0	0.00295447	0	0	0	0	0	0	0	0	0	0.186869	0	0	0	0	0	0	0	0.080719	0	0	0.0104757	0.184175	0.025157	0.0206278
YAL024C	chrI	0	0	0.321462	0.199878	0.00312997	0	0	0	0	0.5918	0.00428113	0.00421592	0	0	0.146366	0.0687883	0	0	0	0	0	0	0	0	0	0	0	0	0	0	0.00354027	0.0239985	0.376703	0.051362	0.0471025
YAL023C	chrI	0.0172069	0	0.185553	0	0	0	0.00422485	0	0.198915	0	0.00963712	0.0073086	0	0	0	0	0	0.0384991	0	0	0	0	0	0	0	0	0	0	0	0	0	0.0114863	0.142766	0.0135836	0.00655754
YAL022C	chrI	0	0.987581	0.0481677	0.0124192	0	0.0436736	0	0	0.0681888	0	0.00433222	0.00220811	0	0	0	0.00228298	0	0.00342057	0.00432612	0	0	0	0	0	0.00279199	0	0	0	0	0.253602	0.00274753	0.0243454	0.340299	0.0393411	0.0288288
YAL021C	chrI	0	0	0.00325639	0	0	0	0.00825874	0	0	0	0.0140514	0	0	0	0	0	0	0.00396733	0.00573731	0	0	0	0.0193811	0.00521598	0	0	0	0	0	0	0	0.0126981	0.156018	0.0148653	0.00723225
YAL020C	chrI	0	0	0.00448909	0	0	0	0.00224001	0	0	0.00904757	0.00263377	0	0	0	0	0	0	0	0	0.00673907	0	0	0	0	0	0	0	0	0	0	0	0.00281167	0	0	0
YAL019W	chrI	0	0	0	0	0	0	0	0	0.00259153	0.0392047	0.01244	0	0	0	0	0	0	0.00382867	0	0	0	0	0	0.00274925	0	0	0	0	0	0	0	0.00277533	0	0	0
YAL018C	chrI	0	0	0	0.0380876	0	0	0	0	0	0.0392047	0.01244	0	0	0	0	0	0	0.00382867	0	0	0	0	0	0.00274925	0	0	0	0	0	0	0	0.00597971	0.0495404	0	0
YAL017W	chrI	0	0.953469	0.0810756	0	0	0	0.00573107	0	0.0126838	0	0.00705683	0.0082793	0	0	0	0	0	0.0041647	0	0	0	0	0	0	0	0	0	0	0	0	0	0	0	0	0
YAL016W	chrI	0	0	0	0	0.00592396	0	0	0	0	0	0	0	0	0	0	0	0	0	0	0	0	0	0	0.00350606	0	0	0	0	0	0.00372324	0	0.0147386	0.248203	0.0384122	0.0301834
YAL015C	chrI	0	0.00966995	0.0977701	0	0.00592396	0	0	0	0	0	0.0127847	0	0	0	0	0	0	0	0	0	0	0	0	0.00806619	0	0	0	0	0	0.00372324	0	0.0147386	0.248203	0.0384122	0.0301834
YAL014C	chrI	0	0	0	0.00335728	0	0	0	0	0	0	0	0	0	0	0	0	0	0	0	0.00298959	0	0	0	0	0	0	0	0.00686104	0	0	0	0	0	0	0
YAL013W	chrI	0.0168826	0	0	0.00372174	0	0	0	0.00221314	0	0.019595	0.0044813	0	0	0	0	0	0	0.00568305	0.00757048	0	0.177801	0	0	0.00247138	0	0	0	0	0.0224742	0	0	0.0113607	0.125321	0.00894467	0
YAL012W	chrI	0.034446	0.479323	0	0	0	0.00225189	0	0	0	0	0.00426006	0	0	0	0.00285428	0.00377782	0	0.00230333	0	0	0	0	0	0	0	0	0	0	0	0	0	0.00775595	0	0	0
YAL011W	chrI	0	0	0.00499828	0	0	0	0.00254958	0.0167236	0.0410869	0.00769683	0.00491876	0	0	0	0	0	0	0	0	0.00414572	0.00349822	0	0	0	0	0	0.00511053	0.00837969	0.00496616	0	0	0	0	0	0
YAL010C	chrI	0	0	0	0	0.00848602	0	0.00477382	0	0	0.0108764	0	0.00415412	0	0	0	0	0	0	0	0	0	0	0	0	0	0	0	0	0	0	0	0.00330406	0	0	0
YAL009W	chrI	0	0.00497253	0	0	0	0	0	0	0	0	0.00413417	0	0	0	0	0	0	0.00225195	0	0	0	0	0	0.0190311	0	0	0	0.00660115	0	0.00448403	0	0	0	0	0
YAL008W	chrI	0	0	0	0	0	0	0	0.00402562	0	0.00335959	0.00653775	0	0	0	0	0	0	0.00619676	0.0024623	0	0	0	0	0	0.00664216	0	0	0	0	0	0	0.00512995	0.0423095	0	0
YAL007C	chrI	0	0	0	0	0	0	0	0	0	0	0	0	0	0	0	0	0	0	0	0	0	0	0	0.0190311	0	0	0	0	0	0	0	0.00327768	0	0	0
YAL005C	chrI	0	0.00228428	0	0	0	0	0.0049158	0.00501904	0	0.090775	0.0153602	0	0	0	0	0	0	0.00473296	0	0	0	0	0	0	0	0	0	0	0	0	0	0.0141131	0.18745	0.0200765	0.0129243
YAL003W	chrI	0.0485844	0.0147275	0	0	0	0	0	0	0.00525359	0.00291113	0.00748714	0	0	0.00331249	0	0	0	0	0	0	0	0	0	0	0	0	0	0	0	0	0	0.0133691	0.220253	0.026103	0.0200818
YAL002W	chrI	0	0	0	0	0	0	0	0	0.00526919	0	0.0138178	0	0.00655378	0	0	0	0	0.0118241	0	0.00251418	0	0	0	0	0	0	0	0	0	0	0	0	0	0	0
YAL001C	chrI	0.00468475	0	0	0	0	0	0.00395507	0	0	0.00266224	0	0	0	0	0	0	0	0.00391096	0	0.0252265	0	0	0.00338038	0	0	0	0	0	0	0	0	0.00550059	0.0452318	0	0
YAR002W	chrI	0	0	0.0468547	0	0	0.00644591	0	0	0.0023807	0.0862525	0.0025555	0.0221791	0	0	0	0	0	0	0	0	0	0	0	0	0.00339889	0	0	0	0	0	0	0.00670141	0.073553	0.00521329	0
YAR002C-A	chrI	0.00416695	0	0	0	0	0	0	0	0.0023807	0.00576398	0.00235693	0	0	0	0	0	0	0.00339044	0	0	0	0	0	0	0	0	0	0	0	0	0	0.00670141	0.073553	0.00521329	0
YAR003W	chrI	0.0565582	0	0	0	0	0	0	0	0	0.106681	0	0	0	0	0	0	0	0	0	0	0	0	0	0.0233362	0	0	0	0	0	0	0	0.00379325	0	0	0
YAR007C	chrI	0	0	0	0	0	0	0	0	0	0.00241222	0	0	0	0	0	0	0	0	0	0	0	0	0	0.0233362	0	0	0	0	0	0	0	0.00379325	0	0	0
YAR008W	chrI	0	0	0.00336611	0.00963754	0	0	0.00259309	0	0	0	0.0211589	0.0101677	0	0	0	0	0	0.0144715	0	0.010009	0	0	0	0.0032528	0	0	0	0	0	0	0	0.00897794	0.0985655	0.00699247	0
YAR014C	chrI	0.259069	0	0	0	0	0	0	0	0	0.00380933	0	0	0	0	0.066125	0.0367652	0	0	0	0	0	0	0	0	0	0	0.00456867	0	0	0	0	0.00725887	0.0599068	0	0
YAR015W	chrI	0	0.00258965	0.00358474	0	0	0	0	0	0	0.0685184	0.00242431	0.00680057	0	0	0	0	0	0	0	0	0	0	0	0.00365672	0	0	0	0	0	0	0	0.00304414	0	0	0
YAR018C	chrI	0	0	0.00929504	0	0	0	0	0	0	0	0.0123836	0	0	0	0.00229799	0.00420485	0	0.0237942	0	0	0	0	0	0	0	0	0	0	0	0	0	0	0	0	0
YAR019C	chrI	0	0	0	0	0.00577492	0.00255127	0.00285244	0	0	0.0354363	0.0056017	0	0	0	0	0	0.00278897	0.0370308	0	0	0	0	0.242227	0	0	0	0	0	0	0	0	0.0134613	0.178549	0.0191357	0.0123449
YAR023C	chrI	0	0	0	0	0	0	0	0	0	0	0.00289801	0.00296233	0	0	0	0	0.00943335	0	0	0.00261222	0	0	0	0	0	0	0	0	0	0	0	0.00367933	0	0	0
YAR027W	chrI	0	0.00355247	0.0122212	0.0081384	0	0	0.00440796	0.00384594	0.00538021	0.00395978	0.0110396	0.00224251	0	0	0	0	0	0.00974962	0	0	0	0	0	0	0	0	0	0	0	0	0	0.00321897	0	0	0
YAR028W	chrI	0	0	0	0	0.0479938	0	0	0	0.00270805	0	0.00457314	0.0055431	0	0	0	0	0	0	0	0	0	0	0	0	0	0	0	0	0	0	0	0.00539542	0.0445249	0	0
YAR029W	chrI	0	0	0	0	0	0	0.00330843	0	0	0	0	0.00240722	0	0.00403464	0	0	0	0	0	0	0.00245111	0	0	0	0	0	0	0.00231505	0.00392223	0	0	0.00261685	0	0	0
YAR033W	chrI	0.306714	0	0	0	0	0	0.00366385	0	0.00501027	0	0.00246668	0	0	0	0	0	0.00504039	0	0	0.00652985	0	0	0	0.00540812	0	0	0	0	0	0	0	0	0	0	0
YAR035C-A	chrI	0.111628	0	0	0	0	0	0	0	0.00336933	0	0.0100304	0.0128863	0	0	0	0	0	0.00510219	0	0.00421039	0	0.00316668	0	0	0	0	0	0.00313215	0	0.00315287	0	0	0	0	0
YAR042W	chrI	0	0	0.00353679	0	0	0	0	0	0	0.0111608	0.00523623	0	0	0	0	0	0	0.00283372	0	0	0	0	0	0	0	0	0	0	0	0	0	0.0114935	0.157827	0.0179134	0.0128878
YAR066W	chrI	0	0	0.0103839	0	0	0	0	0	0	0	0	0	0	0	0	0	0.0045116	0.00274137	0	0.00686867	0	0	0	0	0	0	0	0	0	0	0	0	0	0	0
YAR071W	chrI	0.0060826	0	0.00954622	0.0855543	0	0	0	0	0	0	0.00498364	0.00351853	0	0	0	0	0	0.00411144	0	0.00535348	0	0	0	0	0	0	0	0	0.00292996	0	0	0.0148503	0.234805	0.0337231	0.0346969
YBL111C	chrII	0.0276322	0	0	0	0	0.00449421	0.00392096	0	0	0	0.00222091	0	0	0	0.00597649	0.0075491	0	0	0	0	0	0	0	0	0	0	0	0	0	0	0	0.00537131	0.0442762	0	0
YBL108C-A	chrII	0.192145	0	0	0.0213662	0	0.146254	0.0066592	0	0.0100434	0	0.0190144	0	0	0	0	0	0	0.00847138	0	0.0121945	0	0	0	0.00650006	0	0	0	0	0	0	0	0.00649799	0.053782	0	0
YBL107C	chrII	0.279764	0	0.10982	0	0	0	0.00323464	0	0	0	0	0	0	0	0	0	0	0	0	0.00633572	0	0.0220147	0	0	0	0	0	0	0	0	0	0.00908425	0.100566	0.00720646	0
YBL106C	chrII	0	0	0.0592284	0	0	0	0.00254037	0	0	0.00361694	0.00296848	0	0	0	0	0	0	0.00380124	0.0315454	0	0.00318719	0	0	0	0	0	0	0	0	0.00797874	0	0.00767041	0.0847096	0.00606898	0
YBL105C	chrII	0.0440885	0.00529293	0	0	0	0	0	0	0.00434503	0.0101511	0.00455284	0.00320316	0	0	0.00816902	0.0108476	0	0.00298881	0	0	0	0	0	0	0.00421367	0	0	0	0	0	0	0.00267995	0	0	0
YBL104C	chrII	0	0	0.0195436	0	0	0	0	0.0199778	0.00657908	0	0.00244713	0	0	0.00333226	0	0	0	0	0	0	0	0	0	0	0	0	0	0	0	0	0	0.00564462	0.0464875	0	0
YBL103C	chrII	0	0	0.00648756	0	0	0	0	0	0.0141365	0	0.0150174	0	0	0.0150405	0	0	0	0.0541662	0	0	0	0	0	0	0.00284757	0	0	0	0	0.0109906	0	0	0	0	0
YBL102W	chrII	0.0540992	0	0.011345	0	0	0.0089116	0	0	0.00299038	0.00278052	0	0.003414	0	0	0	0	0	0	0	0.0198987	0	0	0	0	0	0	0	0	0	0	0	0.00475521	0	0	0
YBL100W-C	chrII	0	0	0	0	0.00242395	0.00222998	0.00594075	0	0.00424892	0	0.00467685	0	0	0	0	0	0	0	0	0.0025894	0	0	0.00235913	0	0	0	0	0	0	0	0	0.00266857	0	0	0
YBL101C	chrII	0.00316234	0	0	0	0	0	0	0	0	0	0	0	0	0	0	0	0	0	0	0.00240629	0	0	0	0.00301925	0	0	0	0	0	0	0	0	0	0	0
YBL099W	chrII	0	0	0	0	0	0	0.00461304	0	0	0	0.00730907	0	0	0	0	0	0.00325714	0.00229038	0	0	0	0	0	0	0	0	0	0	0	0.00236882	0	0.0140681	0.192879	0.0218646	0.0157125
YBL098W	chrII	0.210673	0.0792421	0	0	0	0.00719633	0.00406375	0	0.204029	0	0.00632778	0.0184936	0	0.00572998	0	0	0	0.00752614	0	0	0	0	0	0	0	0	0	0	0.00481621	0	0	0.00607906	0.0661634	0.0046452	0
YBL097W	chrII	0	0	0	0	0	0	0.00302073	0.00286076	0.00400239	0	0	0	0	0	0	0	0	0	0	0.00231859	0	0	0	0	0.0116635	0	0	0	0	0	0	0	0	0	0
YBL095W	chrII	0.00335394	0	0.00394332	0	0	0	0	0	0	0	0.0102595	0.00667591	0	0.00617453	0.00593648	0.00722301	0	0.0126978	0	0	0	0.00849651	0	0	0	0	0	0.00662249	0	0	0	0	0	0	0
YBL093C	chrII	0	0	0	0	0	0	0	0	0	0.0729852	0.0051913	0	0	0	0	0	0	0	0	0	0	0	0	0	0	0	0	0	0	0	0	0.00552051	0.0454391	0	0
YBL092W	chrII	0.00370728	0	0.00525783	0	0	0	0	0	0	0	0	0	0	0	0	0	0	0	0	0.0161707	0	0	0.0154193	0	0	0	0	0	0	0	0	0	0	0	0
YBL091C-A	chrII	0	0.0962042	0.00525783	0.0123729	0	0	0	0	0	0	0.00509907	0	0	0	0	0	0	0.00488776	0	0	0	0	0	0.00596212	0	0	0	0	0	0	0	0.00519264	0.043014	0	0
YBL091C	chrII	0	0.859141	0.00287822	0	0	0	0	0	0.00324223	0	0.0228321	0	0	0	0	0	0	0.0692554	0	0	0	0	0	0.0118205	0	0	0	0	0	0	0	0.00360032	0	0	0
YBL090W	chrII	0	0	0	0	0	0.00556433	0.00319837	0	0.024115	0	0	0.00490709	0	0	0	0	0	0	0	0	0	0	0	0	0	0	0	0	0	0	0	0.00680932	0.0560548	0	0
YBL089W	chrII	0	0	0.0211348	0	0	0	0.0067501	0	0	0	0.00242384	0	0	0	0	0	0	0	0	0	0	0	0	0.00293782	0	0	0	0	0	0	0	0	0	0	0
YBL088C	chrII	0	0	0	0	0	0	0	0	0	0	0.00744467	0	0	0	0	0	0	0	0	0	0	0	0	0.0177452	0	0	0	0	0	0	0	0	0	0	0
YBL087C	chrII	0	0	0	0	0	0.00720317	0	0	0.00236144	0	0.00679998	0	0	0	0	0	0	0.0137331	0	0	0.00471892	0	0	0	0.00507981	0	0	0	0.00625112	0	0	0.00934578	0.103121	0.00735981	0
YBL086C	chrII	0	0	0.00685008	0	0	0	0.00399484	0	0	0	0.00534719	0.00475852	0.113196	0	0	0	0	0	0	0	0	0	0	0	0.00950695	0	0.00237721	0	0	0	0	0.00587149	0.0484486	0	0
YBL085W	chrII	0	0	0.366792	0	0	0	0	0	0	0	0.00996866	0.00378649	0	0	0	0	0	0.00845648	0	0.0194445	0	0	0	0	0	0	0	0	0	0	0	0.00350513	0	0	0
YBL084C	chrII	0	0	0.00657524	0.00292944	0	0	0	0	0	0	0.0253181	0	0	0	0	0	0	0.0217587	0	0.0194445	0	0	0	0.00267054	0	0	0	0	0	0	0	0	0	0	0
YBL081W	chrII	0.0618309	0	0.0125642	0	0	0.00678066	0	0	0	0	0.00325071	0.00291339	0	0	0	0	0	0.00396052	0.00537906	0	0	0	0.00269652	0	0.0258709	0	0	0	0	0	0	0.00313275	0	0	0
YBL082C	chrII	0.102677	0	0.600418	0	0	0	0	0	0.0598935	0	0.0049605	0	0	0	0	0	0	0	0.00750849	0	0	0	0	0	0	0	0	0	0	0	0.00267165	0.0233313	0.323563	0.0371314	0.0270405
YBL080C	chrII	0	0.00544693	0	0.00393239	0	0	0.00316601	0	0	0.00323151	0.0132436	0	0	0	0.00715424	0.0142993	0	0	0	0	0	0.0172134	0	0	0	0	0	0	0	0	0	0	0	0	0
YBL079W	chrII	0	0	0	0.00565055	0	0	0	0	0	0	0.0130897	0	0	0	0	0	0	0.00352873	0	0	0	0	0	0	0	0	0	0	0	0	0	0.00704831	0.0771572	0.00548423	0
YBL078C	chrII	0	0	0	0.00968195	0	0	0	0	0	0	0.0130897	0	0	0	0	0	0	0.00946936	0	0	0	0	0	0	0	0	0	0	0	0	0	0.0112525	0.139041	0.0131342	0.00631254
YBL076C	chrII	0	0	0.0447179	0	0	0	0.0030656	0.0588141	0	0.0385441	0.00239608	0	0	0	0	0	0.0127249	0	0	0.01223	0.00415149	0	0	0	0.015925	0.00340885	0	0.0100356	0	0.00471438	0	0.00301616	0	0	0
YBL075C	chrII	0	0	0.749492	0.13761	0.00449687	0	0.0028669	0	0	0.414244	0	0.00405369	0	0	0	0	0	0	0	0.0254461	0	0	0.0314383	0	0.00311913	0	0	0	0	0	0.00313439	0.0198829	0.279704	0.0304418	0.0200432
YBL074C	chrII	0.00402273	0.00284474	0.0032755	0	0	0	0	0	0	0	0	0	0.0173972	0	0	0	0	0.00396539	0.0566388	0	0	0	0	0.00339791	0.0379144	0	0	0	0	0	0	0.00589845	0.0486936	0	0
YBL072C	chrII	0	0	0	0.00485126	0.00809045	0	0	0	0	0	0.0162695	0.00472631	0	0	0	0	0	0.0097014	0	0	0	0	0	0	0	0	0	0	0	0	0	0.0165413	0.303556	0.0368123	0.0294887
YBL071W-A	chrII	0	0	0	0.00895171	0	0	0	0	0	0	0.0141593	0.00241155	0	0	0	0	0	0.00981559	0.0028263	0	0	0	0	0	0	0	0	0	0	0	0	0	0	0	0
YBL071C-B	chrII	0	0	0	0	0	0	0	0	0	0.00466312	0.00384954	0	0	0	0	0	0	0.00287802	0	0	0	0	0	0	0	0	0	0	0	0.00438647	0	0.0070125	0.0579758	0	0
YBL069W	chrII	0	0	0	0	0	0	0	0	0	0.0142921	0.029093	0.00247761	0	0	0.00492777	0.00928578	0	0.0165882	0	0	0.11151	0	0	0	0	0	0	0	0	0	0	0.0109619	0.134921	0.0127057	0.00608021
YBL068W	chrII	0	0	0	0	0	0	0	0.0123744	0	0.00950231	0.011506	0.00303405	0.00369498	0	0	0	0	0.00386166	0	0	0	0	0	0.00262664	0	0	0	0	0	0	0	0.00782167	0.0858166	0.00607793	0
YBL067C	chrII	0	0	0	0	0	0	0	0.0123744	0	0.0250869	0.00652879	0	0	0	0	0	0	0	0	0	0	0	0	0.00262664	0	0	0	0	0	0	0	0.00256304	0	0	0
YBL064C	chrII	0	0.0836381	0	0	0	0	0	0	0	0	0.0166536	0	0	0	0.00236047	0	0	0.00946287	0	0	0	0	0	0	0	0	0	0	0	0	0	0	0	0	0
YBL063W	chrII	0	0	0	0	0	0	0	0	0	0.00909208	0.00295404	0	0	0	0	0	0	0	0	0	0	0	0	0	0	0	0	0	0	0	0	0.0138439	0.225083	0.026519	0.0202682
YBL061C	chrII	0	0	0	0	0	0	0	0	0	0.0443851	0.00274012	0.0223438	0	0	0	0	0	0	0	0	0	0	0	0	0	0	0	0	0	0	0	0.00284133	0	0	0
YBL060W	chrII	0	0	0	0	0	0	0.00243981	0	0	0	0.00364091	0	0	0	0	0	0	0.00569881	0	0	0	0	0	0.00583371	0	0	0	0	0	0.170965	0	0.00454087	0.037342	0	0
YBL059C-A	chrII	0	0	0	0	0	0	0	0	0	0	0.0112999	0	0	0.00298057	0	0	0	0	0	0	0	0	0	0	0	0	0	0	0	0	0	0	0	0	0
YBL059W	chrII	0	0	0	0	0	0	0.0026456	0	0.00584166	0	0.0316692	0	0	0	0	0	0	0.00586131	0	0	0	0	0	0	0	0	0	0	0	0	0	0	0	0	0
YBL058W	chrII	0.254521	0	0	0	0	0.00412658	0	0	0	0	0	0	0	0	0.141446	0.133041	0	0	0	0.00617381	0	0	0	0	0	0	0	0.00976402	0	0.0134537	0	0	0	0	0
YBL057C	chrII	0	0	0	0	0	0	0	0	0.00357032	0	0.00344844	0.00584449	0	0	0	0	0	0	0	0.00292093	0.00631349	0	0	0	0	0	0	0	0	0	0	0	0	0	0
YBL056W	chrII	0	0.0456404	0.004072	0	0	0	0.00372161	0	0	0	0.00357869	0.00505271	0	0	0	0	0	0	0	0	0	0	0	0	0	0	0	0.00229135	0	0	0	0	0	0	0
YBL055C	chrII	0	0	0	0.143023	0.017501	0	0	0	0	0	0.00720353	0.00513378	0	0	0	0	0	0	0	0.00653301	0	0	0	0.00402766	0	0	0	0	0	0	0.00299344	0.0181522	0.288135	0.0387242	0.0364804
YBL054W	chrII	0	0	0.0431892	0	0	0	0	0.00605695	0.0183289	0	0.00253179	0.0163282	0	0	0	0	0	0.00442905	0	0	0	0	0	0	0	0	0	0	0	0	0	0	0	0	0
YBL052C	chrII	0	0	0	0	0	0	0	0	0	0	0.0535409	0.00285514	0.27788	0	0.0065842	0.00801209	0	0.0235802	0	0	0	0	0	0.00557132	0	0	0	0	0	0	0	0	0	0	0
YBL051C	chrII	0	0	0	0.527029	0	0	0	0	0	0	0.015043	0.00270383	0	0	0	0	0	0.0244312	0	0	0	0	0	0	0	0	0	0	0	0	0.00335104	0.0207107	0.280981	0.0330088	0.0186413
YBL050W	chrII	0.0163794	0	0.0089939	0	0	0.00680927	0	0	0.00346436	0	0	0.00554089	0.00644814	0	0.0102076	0.00718259	0	0	0	0.00486799	0	0	0	0	0.0117599	0	0	0	0	0	0	0	0	0	0
YBL049W	chrII	0	0	0	0	0	0	0	0	0.00572606	0	0.00513242	0	0	0	0	0	0	0	0	0	0	0	0	0	0	0	0	0	0	0	0	0.0102179	0.11189	0.00793541	0
YBL047C	chrII	0	0	0	0.0390351	0	0	0	0	0	0.0100672	0.011447	0	0	0	0	0	0	0.00653989	0	0	0	0	0	0.00227526	0	0	0	0	0	0	0	0.013999	0.258126	0.0312165	0.0249153
YBL046W	chrII	0.00589096	0	0	0.0145217	0.00998672	0	0	0	0	0	0.0094074	0	0	0	0	0	0	0.0121274	0	0	0	0	0	0.00243671	0	0	0	0	0	0	0	0.0119443	0.148707	0.0142187	0.00695684
YBL045C	chrII	0	0.00404044	0.0424048	0	0	0	0	0	0	0	0.0614604	0	0	0	0.0621393	0.0509088	0	0.0204846	0	0	0.0137689	0	0	0	0	0	0	0	0.0139378	0	0	0.00754428	0.0825052	0.00583715	0
YBL043W	chrII	0.00371744	0	0	0.210261	0.00359469	0	0	0	0.00653427	0.065452	0.0272889	0.00955255	0	0	0	0	0	0.00356436	0	0	0	0	0	0.00406963	0	0	0	0	0	0	0.00267418	0.0195611	0.308196	0.0421553	0.0385849
YBL042C	chrII	0.00371744	0	0	0	0	0	0	0	0	0.065452	0.00473985	0.00870854	0	0	0	0	0	0	0	0	0	0	0	0.00323274	0	0	0	0	0	0	0	0.0160635	0.261357	0.0307163	0.023478
YBL041W	chrII	0.0398603	0	0	0.0308575	0	0	0	0	0.00462766	0	0.0142907	0	0	0	0	0	0	0.0121824	0	0	0	0	0	0.00285785	0	0	0	0	0	0	0	0.0129851	0.172861	0.0185819	0.0120339
YBL040C	chrII	0	0	0.00233558	0	0	0	0	0	0	0.00505552	0.0149147	0	0	0	0	0	0	0	0.00406268	0.00464843	0	0	0	0	0	0	0	0	0	0	0	0.0129851	0.172861	0.0185819	0.0120339
YBL039W-B	chrII	0	0	0	0.0197982	0	0	0	0	0.00285303	0.013716	0.0229045	0.00374923	0	0	0	0	0	0.00457255	0	0	0	0	0	0.00250199	0	0	0	0	0	0	0	0.0139183	0.228252	0.0269682	0.0206818
YBL039C	chrII	0	0.00232037	0	0	0	0	0	0	0	0.0157833	0.0125345	0	0	0	0	0	0	0.00507839	0	0	0	0	0	0.00316843	0	0	0	0	0	0	0	0.00775719	0.084211	0.00593091	0
YBL038W	chrII	0	0	0.0101521	0	0	0	0	0	0.00525023	0	0.00343966	0	0	0	0	0	0.0207275	0	0	0.0275364	0.0202574	0	0	0	0	0	0	0	0	0	0	0.00561376	0.0459064	0	0
YBL037W	chrII	0	0.00307598	0	0	0	0	0.00239148	0	0	0	0.0028248	0	0	0	0	0	0	0	0	0.00509203	0	0	0	0	0	0	0	0	0	0	0	0.0109247	0.135196	0.0128268	0.00619716
YBL036C	chrII	0	0	0.00486863	0	0	0	0.00434169	0.00247998	0	0.035515	0.00396424	0	0	0	0	0	0	0	0	0	0	0.00274561	0	0	0	0	0.00618921	0	0	0	0	0	0	0	0
YBL035C	chrII	0.32419	0	0.864921	0	0	0	0	0	0	0.00243857	0.00613003	0.0030244	0	0	0	0	0	0	0	0	0.0193698	0	0	0	0	0	0	0	0.00892105	0	0	0.0137217	0.190352	0.02181	0.0158279
YBL034C	chrII	0	0	0	0	0.00228125	0.00316573	0	0	0	0.00483633	0.00902188	0	0	0	0	0	0	0	0	0.00273114	0.00282225	0	0	0	0	0	0	0	0	0	0	0.0171438	0.31514	0.0382356	0.0306273
YBL033C	chrII	0	0	0.00353474	0	0	0	0	0	0.00262165	0	0.0028662	0	0	0.00402097	0	0	0	0	0	0	0	0	0	0	0	0	0	0	0	0	0	0.00275118	0	0	0
YBL032W	chrII	0.121717	0	0	0	0	0	0.00257063	0.00668777	0.0803154	0	0.00243347	0	0	0.00969604	0.00499669	0.00658468	0	0	0.0265764	0.00525856	0	0	0	0.00712011	0.0421729	0	0	0	0	0	0	0.00270794	0	0	0
YBL031W	chrII	0	0.00886	0.0141528	0	0	0	0	0	0.00541527	0.00310608	0.00316167	0	0	0	0	0	0	0	0	0	0	0	0	0	0	0	0	0	0	0	0	0.00719893	0.0596863	0	0
YBL030C	chrII	0.0029408	0	0	0	0	0	0	0	0.0228337	0	0.00417227	0.00240419	0	0	0	0	0	0.00226815	0	0	0	0	0	0	0	0	0	0	0	0	0	0.00481115	0.0396478	0	0
YBL029C-A	chrII	0.121435	0.880084	0	0	0	0.00473844	0	0	0.0113055	0	0.00411332	0	0	0	0	0	0	0.00965507	0	0	0	0	0	0	0	0.00899332	0	0.00569093	0	0	0	0.00381539	0	0	0
YBL028C	chrII	0	0	0.00328144	0	0	0	0.00268455	0	0	0	0.0212728	0	0	0	0	0	0	0.0368767	0	0	0	0	0	0	0	0	0	0	0	0	0	0.0175782	0.242703	0.0276983	0.020043
YBL027W	chrII	0	0	0	0	0	0	0	0	0	0.00650502	0.00877311	0.00304956	0	0	0.00429229	0.00587028	0.00454607	0	0	0	0	0	0	0	0	0	0	0.00267837	0	0	0	0.00641818	0.0527666	0	0
YBL026W	chrII	0	0	0.00767074	0	0	0	0	0	0	0.0348302	0.00455477	0.00584994	0	0	0.00255215	0.0026785	0.00468838	0.00636497	0	0	0	0	0	0.00320862	0	0	0	0	0	0	0	0.0114474	0.141432	0.0133983	0.00645841
YBL025W	chrII	0.21841	0	0	0	0	0	0	0.00601322	0.00744531	0	0.00805214	0.00270844	0	0	0	0	0	0	0	0.00329774	0	0	0	0	0.0217866	0.00416149	0	0	0	0	0	0	0	0	0
YBL024W	chrII	0	0	0	0.0702869	0	0	0	0	0	0.0181194	0.00972531	0	0	0	0	0	0.00929459	0.00404408	0	0.00652329	0	0	0	0.0067917	0	0	0	0	0	0	0	0.0169766	0.267545	0.0382181	0.039043
YBL023C	chrII	0	0	0	0.0702869	0.226705	0	0	0	0	0	0.00972531	0	0	0	0	0	0	0.00279488	0	0.0365503	0	0	0	0.0067917	0	0	0	0.00441653	0	0	0.00224291	0.0169766	0.267545	0.0382181	0.039043
YBL022C	chrII	0.0271532	0	0	0	0	0.014152	0	0	0	0.00274702	0.00950687	0	0	0	0	0	0	0.0026562	0	0	0.00253068	0	0	0	0	0	0	0	0	0	0	0.00329329	0	0	0
YBL021C	chrII	0	0	0	0	0	0	0	0	0	0.00259762	0	0.00322049	0.93574	0	0	0	0.00381675	0	0	0	0	0	0	0	0	0	0	0	0	0	0	0.00547177	0	0	0
YBL020W	chrII	0	0	0	0.00708289	0	0.00272019	0	0	0.00596004	0.0449949	0.00724156	0	0	0	0	0	0	0.00425771	0	0	0.00363575	0	0.0345749	0.00403452	0	0	0	0	0	0	0	0.00322254	0	0	0
YBL019W	chrII	0	0	0	0	0	0	0	0	0	0	0	0	0	0	0	0	0	0.00459142	0	0	0	0	0	0	0	0	0	0	0	0	0	0.00310259	0	0	0
YBL018C	chrII	0	0	0	0	0	0	0.00393276	0	0.0156905	0	0.002282	0	0	0	0	0	0	0	0	0.0024959	0	0.00290495	0	0	0	0	0	0	0.0142213	0	0	0.0062778	0.0518373	0	0
YBL017C	chrII	0.0290756	0.057746	0	0	0	0.0103609	0	0	0.00302578	0	0.00379966	0	0	0	0.0146047	0.0102767	0	0.0051042	0	0	0	0	0	0	0	0	0	0.003462	0	0	0	0	0	0	0
YBL016W	chrII	0.357517	0.0146616	0.0156211	0	0	0.0463863	0.00480565	0.0411635	0	0	0.00600088	0.00495007	0	0	0	0	0.00439902	0	0	0.0209871	0	0.0340563	0	0	0.0243098	0.00615788	0.0773468	0	0	0	0.00224728	0.0168741	0.226215	0.0244892	0.0159464
YBL015W	chrII	0.0022636	0	0.59219	0	0	0	0	0	0.00454386	0	0.00486963	0.0207976	0	0	0.00220782	0	0	0.00765418	0	0	0	0	0	0.017504	0	0	0	0	0	0	0	0.00712894	0.0788951	0.00563677	0
YBL014C	chrII	0	0	0.00391934	0	0	0.00467569	0	0	0	0	0.00383856	0	0	0	0	0	0	0	0	0	0	0	0	0	0	0.0216002	0	0	0	0	0	0	0	0	0
YBL013W	chrII	0.0996963	0	0.113476	0	0	0	0.0059479	0	0.00350851	0.0110061	0.0292814	0.00239956	0	0	0	0	0	0.0124392	0	0	0	0	0	0	0	0	0	0	0	0	0	0.00912047	0.111981	0.0106385	0.0051296
YBL011W	chrII	0	0	0	0	0	0	0	0.00905825	0.00251222	0	0.00242497	0.00639428	0	0	0	0	0	0	0	0	0	0	0	0	0	0	0	0	0	0	0	0	0	0	0
YBL009W	chrII	0	0	0	0	0	0	0	0	0	0	0.00239553	0	0	0	0	0	0	0	0	0	0	0.00598987	0	0	0	0	0	0.0066189	0	0	0	0	0	0	0
YBL010C	chrII	0	0	0	0	0	0	0	0	0.00263332	0	0.0082482	0.00728043	0.00296159	0	0	0	0	0	0	0	0	0	0	0	0	0	0	0.00987242	0	0.016174	0	0.0048788	0.0401249	0	0
YBL008W-A	chrII	0.0072394	0	0	0	0	0	0.00236148	0	0.119881	0	0	0.00632261	0	0.00903199	0	0	0	0	0	0	0	0.00598987	0	0	0	0	0	0	0	0	0	0	0	0	0
YBL008W	chrII	0	0	0	0	0	0	0	0	0.00266006	0.0131457	0.00833357	0	0	0	0	0	0	0.00325045	0	0	0	0	0	0.0033026	0	0	0	0	0	0	0	0.0142906	0.196536	0.0223236	0.0160775
YBL007C	chrII	0	0.0143732	0	0	0	0	0	0	0.00266006	0.0131457	0.00833357	0	0	0	0	0	0	0.00325045	0	0	0	0	0	0.0033026	0	0	0	0	0	0	0	0.0142906	0.196536	0.0223236	0.0160775
YBL006C	chrII	0	0	0	0	0	0	0.00238125	0	0	0	0.00258117	0	0	0	0	0	0	0.00439343	0	0.0268956	0	0	0	0	0.0348098	0	0	0	0	0	0	0	0	0	0
YBL005W	chrII	0.0158137	0	0	0	0	0.0384489	0	0	0	0.00416697	0.00652677	0.00269661	0	0.00888349	0	0	0	0	0	0.0053627	0	0	0	0	0	0	0	0	0	0	0	0.0112468	0.139383	0.0132537	0.0064211
YBL004W	chrII	0	0	0	0	0	0	0	0	0	0	0.00868547	0	0	0	0	0	0	0.00598153	0	0	0	0	0	0.00415043	0	0	0	0	0	0	0	0.00592408	0.0485195	0	0
YBL003C	chrII	0	0	0	0	0	0	0	0	0	0	0.00446938	0	0	0	0	0	0.0063382	0	0	0.00283675	0	0	0	0	0	0	0	0	0	0	0	0.00353694	0	0	0
YBL002W	chrII	0	0	0	0	0	0.00452382	0	0	0	0.0620015	0	0	0	0	0	0	0	0.00288522	0	0	0	0	0	0	0	0	0	0	0	0	0	0.00954591	0.117477	0.0110801	0.00531385
YBL001C	chrII	0	0	0.00353477	0.00830132	0	0	0.00296482	0	0	0.00251823	0.0482948	0	0	0	0	0	0	0.0552249	0	0	0	0	0	0.0121497	0	0	0	0	0	0	0	0.0068431	0.0747707	0.0053475	0
YBR001C	chrII	0	0.0321311	0	0	0	0	0.00348847	0	0	0	0.00353827	0	0	0	0	0	0	0	0	0	0	0	0	0	0	0	0	0	0	0	0	0.00333846	0	0	0
YBR002C	chrII	0.316705	0	0.0315541	0.0225242	0	0.00353172	0.00416704	0.00739434	0	0	0.0109782	0	0	0	0	0	0.00342587	0.0317143	0.0086919	0	0	0.00454832	0	0.00758705	0.00319134	0	0	0.0133309	0	0	0	0	0	0	0
YBR003W	chrII	0	0	0.0440472	0	0	0	0.00362624	0	0	0.00381951	0.00377909	0.00497955	0	0	0	0	0	0.00429646	0	0	0	0	0	0	0	0	0	0	0	0	0	0.00847956	0.0930815	0.00662136	0
YBR004C	chrII	0	0	0	0	0	0	0	0	0	0	0	0	0	0	0	0	0	0.0102322	0	0	0	0.0179404	0	0.00273271	0	0	0	0.00704117	0	0	0	0.00260054	0	0	0
YBR005W	chrII	0.367562	0	0.00549775	0	0	0	0	0	0	0.0046915	0.00278832	0	0	0	0	0	0	0	0.00334753	0	0	0	0	0	0.0098845	0	0	0	0.00306568	0	0	0	0	0	0
YBR006W	chrII	0	0.0117358	0	0	0	0	0.00331356	0	0.00272648	0	0.00351203	0.0134561	0	0	0	0	0	0	0	0	0	0	0	0	0	0	0	0	0	0	0	0.00248233	0	0	0
YBR007C	chrII	0	0	0.00268671	0	0	0	0.00257775	0	0	0.0314015	0.0119683	0	0	0	0	0	0	0.00459513	0	0	0	0	0	0	0	0	0	0	0	0	0	0.0035353	0	0	0
YBR009C	chrII	0.133354	0	0	0.245953	0.0046113	0.0102411	0	0	0	0.00275448	0.0128339	0	0	0	0	0	0	0.00491404	0	0	0	0	0	0.00368171	0	0	0	0	0	0	0	0.010046	0.124912	0.0119113	0.00579512
YBR010W	chrII	0	0	0.00478894	0	0	0	0	0	0	0	0.00802342	0	0	0	0	0	0	0.0109746	0	0.0032146	0.0206935	0	0	0	0.023172	0	0	0	0	0	0	0.00303717	0	0	0
YBR011C	chrII	0	0	0.00478894	0	0	0	0	0	0	0	0.0200905	0.00357028	0	0	0	0	0	0.00807223	0	0	0	0	0	0.00224382	0	0	0	0	0	0	0	0.0111235	0.137099	0.0129653	0.00625284
YBR013C	chrII	0	0	0	0	0	0	0.00271671	0	0	0	0.0167459	0	0	0	0	0	0	0.0145144	0	0	0	0	0	0	0	0	0	0	0	0	0	0	0	0	0
YBR014C	chrII	0.0173988	0	0	0	0	0.0177499	0.00343471	0	0	0	0.00601034	0.00308533	0	0	0.00258752	0.00236816	0	0.00918312	0.00408763	0	0	0	0	0.0028872	0	0	0	0	0	0	0	0.00620493	0.0509101	0	0
YBR015C	chrII	0	0.0091292	0	0	0	0	0	0	0.00315212	0.0500437	0.0133661	0	0	0.00854663	0	0	0	0.0326081	0	0	0	0	0	0.00280219	0	0	0	0.0102352	0	0	0	0.006123	0.0673776	0.00481207	0
YBR016W	chrII	0.165617	0	0	0	0	0.00353513	0.00508775	0	0.00242399	0.0411768	0.00420154	0.0121787	0	0	0	0	0	0.00442232	0	0	0	0	0	0	0	0	0	0	0	0	0	0.012144	0.199561	0.0236366	0.0181573
YBR017C	chrII	0	0	0.00746029	0	0.0031123	0	0	0	0.00429188	0	0.00236928	0	0	0	0	0	0.00432953	0	0	0	0	0	0	0	0	0	0	0.0147046	0	0	0	0.0154864	0.283148	0.0343325	0.0274865
YBR018C	chrII	0	0	0	0.00556756	0.00351455	0	0	0	0	0.00508043	0.0565354	0	0	0	0	0	0	0	0	0	0	0	0	0	0	0	0	0.0094253	0	0.077377	0	0.0148242	0.249771	0.0385989	0.030351
YBR019C	chrII	0.0593236	0	0.00649137	0	0	0	0	0	0	0	0.00271276	0	0	0	0	0	0	0	0	0.0254046	0	0	0	0.00407623	0.0227726	0	0	0.00767752	0	0	0	0.00347112	0	0	0
YBR020W	chrII	0	0.109735	0	0	0	0	0	0	0	0.00220384	0	0	0	0	0	0	0	0	0	0.0035622	0	0	0	0.00299544	0	0	0	0.00622312	0	0	0	0.00853937	0.11154	0.0117483	0.00742896
YBR021W	chrII	0	0	0	0	0	0	0	0	0.114338	0	0.00616018	0.00236874	0	0	0	0	0	0.00356459	0	0	0	0	0	0.00334239	0	0	0	0.00590566	0	0	0	0.00304919	0	0	0
YBR022W	chrII	0	0	0	0	0	0	0.00256589	0.00667093	0	0	0	0.00268854	0	0	0	0	0	0	0	0	0	0	0.00687928	0	0	0	0	0	0	0	0	0	0	0	0
YBR023C	chrII	0.0343786	0	0	0	0	0.0876164	0.00326135	0	0	0	0.00312139	0	0	0	0	0	0	0	0	0	0	0	0.0508351	0.00897201	0	0	0	0	0	0	0	0	0	0	0
YBR024W	chrII	0	0.16016	0.0530918	0	0	0	0	0	0.0291819	0.00381183	0.00530469	0	0	0	0	0	0	0.0105297	0	0.0065638	0	0	0	0	0	0	0	0	0	0	0	0	0	0	0
YBR025C	chrII	0	0	0	0.00248071	0	0	0	0	0	0	0.00815071	0.0214887	0	0	0.00243896	0.0026991	0	0	0	0	0	0	0	0.0034909	0	0	0	0	0	0	0	0.0136848	0.185055	0.0211859	0.0154144
YBR026C	chrII	0	0	0	0	0	0	0.00248209	0	0	0	0.00502865	0	0	0	0	0	0	0.00387142	0	0	0	0	0	0.00658951	0	0	0	0	0	0	0	0.00467065	0.0384314	0	0
YBR028C	chrII	0	0	0	0	0	0	0	0.0101652	0	0	0.0507273	0	0	0	0.0055851	0.00295313	0	0.00669679	0	0.00484452	0	0	0	0	0	0	0	0.025939	0	0	0	0.0120154	0.157986	0.0167404	0.010656
YBR029C	chrII	0	0	0.0025973	0.169186	0.00361426	0.00385695	0	0	0	0.00431514	0.0273368	0.00508501	0	0	0	0	0	0.0063533	0	0	0	0	0	0	0	0	0	0.00299036	0	0	0.0025794	0.0189966	0.30821	0.0422977	0.0386765
YBR030W	chrII	0	0	0	0	0	0	0	0	0	0	0	0.016092	0	0	0	0	0	0	0	0.00534522	0	0	0	0	0	0	0	0.00295804	0	0	0	0	0	0	0
YBR031W	chrII	0	0	0	0	0	0	0	0	0	0	0.00756619	0.00329104	0	0	0	0	0	0	0	0	0	0	0	0	0	0	0	0.0168054	0	0	0	0.0078938	0.0866008	0.00615945	0
YBR033W	chrII	0.0469479	0	0.476072	0	0	0.1169	0	0	0.00634374	0.00518678	0.00241569	0.00638775	0	0	0	0	0	0.0040118	0	0	0	0	0	0	0	0	0	0	0	0	0	0.00722565	0.0598403	0	0
YBR034C	chrII	0.00524547	0.00831007	0	0	0.00476749	0.00620227	0.00277512	0	0	0.00603826	0	0	0	0	0	0	0	0.00596322	0	0	0.019999	0	0	0.0228648	0	0	0	0	0	0.00335296	0	0.00238565	0	0	0
YBR035C	chrII	0	0	0.221728	0	0	0	0.00798698	0	0	0.490338	0.0119851	0	0	0	0.0344692	0.0218995	0.0116182	0.00379333	0	0	0	0	0	0	0.00447695	0	0	0	0	0	0.0027599	0.015569	0.173668	0.0126415	0
YBR036C	chrII	0.228979	0.0022495	0	0	0	0.00253704	0	0	0.0025241	0.0108047	0.016124	0	0	0	0	0	0.0239249	0.00441611	0	0	0	0	0	0	0	0.0346481	0	0	0	0	0	0.0120399	0.132479	0.00946401	0
YBR037C	chrII	0	0.00313505	0.0437607	0	0	0	0	0.00847378	0	0	0.00355553	0	0	0	0	0	0	0	0	0	0	0.00380689	0	0	0	0.0028293	0.0291998	0.0085105	0.00522299	0	0	0.0123244	0.160981	0.0169633	0.0107362
YBR038W	chrII	0.00236541	0	0	0	0	0	0	0	0.00361779	0	0.00228264	0	0	0	0	0	0	0.00441661	0	0.00269022	0	0	0	0	0.00505924	0	0	0	0	0.0128676	0	0.00724979	0.0894533	0.00846786	0.00408512
YBR039W	chrII	0	0	0	0.212618	0.00267686	0	0	0	0	0.00234879	0.00501965	0	0	0	0	0	0	0.0134361	0	0	0	0	0	0	0	0	0	0	0	0	0	0.0149988	0.234651	0.0321102	0.0310384
YBR040W	chrII	0.166854	0	0	0	0	0.0194535	0.00267851	0	0.196477	0.0312376	0.0364013	0.00728966	0	0	0	0	0	0.0355461	0	0	0	0	0	0	0	0	0	0.00540578	0	0.0986706	0	0.00635227	0	0	0
YBR041W	chrII	0	0	0	0	0	0	0.00410415	0	0	0	0.00594025	0	0	0	0	0	0	0.0319444	0	0	0	0	0	0	0	0	0	0	0	0	0	0.00332669	0	0	0
YBR042C	chrII	0	0	0.00224748	0	0	0	0	0	0	0	0.00293332	0.0333078	0.0089891	0	0	0	0	0.00225888	0	0.00386815	0	0	0	0	0	0	0	0	0	0	0	0.00678294	0.0561738	0	0
YBR043C	chrII	0.0242353	0	0	0	0	0.0182051	0	0	0.32537	0.0033209	0.00640256	0	0	0.0500976	0	0	0	0.00418125	0	0	0	0	0	0.00226118	0	0	0	0	0	0	0	0.0131927	0.163974	0.0156287	0.00759074
YBR044C	chrII	0.00462261	0	0	0	0	0.00609155	0.00425417	0.00233656	0	0.00529841	0.010353	0	0	0	0	0	0.00845146	0	0	0	0	0	0.0147428	0	0.0149673	0	0	0	0	0	0	0	0	0	0
YBR045C	chrII	0.00509487	0	0	0	0	0	0	0.00453394	0	0.00871798	0.00894851	0	0	0	0	0	0	0.0273045	0	0	0	0	0	0	0	0	0	0	0.00554957	0	0	0.00296739	0	0	0
YBR046C	chrII	0.00228284	0	0	0	0	0	0	0	0	0.0197199	0.00712623	0	0	0	0	0	0	0	0	0	0	0	0	0	0	0	0	0	0	0	0	0.0028894	0	0	0
YBR047W	chrII	0	0	0.0186611	0	0	0	0	0	0	0.00908999	0.00287737	0	0.0420992	0	0	0	0	0	0	0.00880756	0	0	0	0	0	0	0	0	0	0	0	0	0	0	0
YBR048W	chrII	0.135722	0	0	0	0	0.102988	0	0	0	0	0.0193788	0	0	0	0	0	0	0.00296393	0.00912246	0	0	0	0	0	0.016166	0	0	0	0	0	0	0.00981633	0.107838	0.00767412	0
YBR049C	chrII	0.135722	0	0	0	0.0216075	0	0	0	0	0	0.010284	0.00427651	0	0	0	0	0	0.0294332	0.00912246	0	0	0	0	0	0.016166	0	0	0	0	0	0	0.00604497	0.0496664	0	0
YBR050C	chrII	0	0	0.588504	0	0	0	0.00782381	0.0126181	0	0.00320881	0.0083737	0	0	0	0.00824938	0.00485454	0	0.00808362	0	0.00577251	0.325718	0.00353559	0	0	0	0	0.00240807	0	0.14099	0	0	0	0	0	0
YBR052C	chrII	0	0.00300305	0	0	0.00500307	0	0.00612002	0.0254058	0.0149441	0	0	0	0	0	0	0	0.00227452	0	0.0112099	0	0	0	0	0.0243626	0	0.28413	0	0.0269586	0	0	0	0.00702556	0.0583363	0	0
YBR053C	chrII	0	0	0	0	0	0	0	0	0	0	0.00245081	0.00339631	0	0	0	0	0	0.0115218	0	0	0	0	0	0	0	0	0	0	0	0	0	0.0100203	0.110138	0.00782754	0
YBR054W	chrII	0.220587	0	0.0034202	0	0	0	0.00341258	0	0	0	0.0104736	0.00276143	0	0	0	0	0	0.00302367	0	0	0	0	0	0	0	0	0	0	0	0	0	0.00896175	0.0946393	0.00896655	0.00432253
YBR055C	chrII	0.131086	0	0	0.0186224	0	0.011534	0	0	0	0.00232224	0.0104736	0.0022648	0	0	0	0	0	0	0	0	0	0	0	0.00520846	0	0	0	0	0	0	0	0.0120223	0.149242	0.0141904	0.00686317
YBR056W	chrII	0	0	0	0	0	0	0	0	0	0.00231488	0.0045977	0	0	0	0	0	0	0	0	0	0	0	0	0.00247561	0	0	0	0	0	0	0	0.0101067	0.124998	0.0118543	0.0057269
YBR057C	chrII	0	0	0	0	0	0.00899327	0	0	0	0.0108282	0.0234611	0.00261266	0	0	0	0	0	0.010521	0	0	0	0	0.00537793	0	0	0	0	0	0	0	0	0.00565542	0.0463698	0	0
YBR058C	chrII	0	0.00306174	0.00370209	0.00833711	0.00652853	0	0	0.045184	0.00426992	0	0	0.00397252	0	0	0	0	0	0	0	0	0	0	0	0.00281083	0.00886559	0	0	0.00619476	0	0	0	0.0144461	0.237069	0.0280224	0.0216089
YBR058C-A	chrII	0	0.173127	0	0	0	0	0.00298594	0	0	0	0.00351457	0	0	0	0	0	0	0.00254894	0	0	0	0	0	0	0	0	0	0	0.0038744	0	0	0	0	0	0
YBR059C	chrII	0.317251	0.723603	0.00243256	0	0	0.0989697	0	0	0	0	0	0	0	0	0	0	0	0	0	0	0	0	0	0	0	0	0	0	0	0	0	0	0	0	0
YBR060C	chrII	0	0	0	0.0176756	0.00223443	0	0.00306696	0	0	0	0.00488342	0	0	0	0.00686526	0.0045989	0	0	0	0	0	0	0	0	0	0	0	0.0259922	0	0	0	0.00850177	0.093668	0.00666825	0
YBR061C	chrII	0	0	0.0114452	0	0	0	0	0	0	0	0.0634157	0	0	0	0	0	0	0.0110743	0	0	0	0	0	0	0	0	0	0	0	0	0	0	0	0	0
YBR062C	chrII	0.00928202	0	0	0	0	0.00228214	0	0	0.0026992	0	0.00226997	0.00322058	0	0	0	0	0	0	0	0	0	0	0	0	0	0	0	0	0	0	0	0	0	0	0
YBR063C	chrII	0	0.0110346	0	0	0	0	0.00472671	0	0	0.00504426	0.00773567	0	0	0	0	0	0	0.0038842	0	0	0	0	0	0	0.0074115	0	0	0	0	0	0	0.00611364	0.0507241	0	0
YBR065C	chrII	0	0	0	0	0	0	0.00284322	0	0	0	0.0264526	0.00477626	0	0	0	0	0	0.00624746	0	0	0	0	0	0	0	0	0	0	0	0	0	0.00803287	0.0885339	0.00633815	0
YBR066C	chrII	0	0	0.329759	0.0526555	0	0	0.00380417	0	0	0.0092095	0.00685934	0	0	0	0.0112389	0.00618819	0	0.00574614	0	0	0	0	0	0.00281238	0	0	0	0.002344	0	0	0	0.0147549	0.257484	0.0349737	0.0286335
YBR067C	chrII	0.00488526	0	0	0	0	0	0.0050429	0	0	0	0.010164	0.00498472	0	0	0.0053536	0.00979605	0	0.00274163	0	0	0	0	0	0	0	0	0	0	0	0	0	0.00606004	0.0500429	0	0
YBR068C	chrII	0.00319111	0	0.00233382	0.0151581	0	0	0	0	0.00230287	0.0024742	0	0	0	0	0	0	0	0	0	0.0030656	0	0	0.0239752	0	0	0	0	0.0177365	0	0	0	0.0118147	0.146958	0.014042	0.00687626
YBR069C	chrII	0.233286	0	0.00351121	0	0	0.0201404	0	0	0.00289966	0.00381987	0.00472197	0.0123463	0	0	0	0	0	0.00352296	0.0531791	0	0	0	0	0	0.0114023	0	0.00385381	0	0	0	0.00225169	0.0112313	0.0932499	0	0
YBR070C	chrII	0	0	0	0	0	0	0	0	0.00490387	0	0.0071097	0	0	0	0	0	0	0.00733248	0.0244495	0	0	0	0	0	0	0	0	0	0	0.0615594	0	0	0	0	0
YBR071W	chrII	0.052246	0	0	0	0	0.0113712	0	0.00304303	0	0	0	0	0	0	0	0	0	0	0	0	0	0.00234513	0	0.00229768	0	0	0	0.00286344	0	0.00284186	0	0.00567711	0.0469134	0	0
YBR072W	chrII	0.0841441	0	0	0.0193161	0	0.0390184	0	0	0	0	0.00456609	0.00295245	0	0.0317016	0.0272028	0.0206004	0	0.023852	0	0	0	0	0	0.00804475	0	0	0	0	0	0	0	0.0176242	0.289095	0.0343141	0.026494
YBR073W	chrII	0.00764703	0	0	0.126927	0	0	0	0.00240587	0	0.0149716	0.0029762	0.0043971	0.025475	0	0	0	0	0	0	0.00758765	0	0	0	0.00328037	0	0	0	0	0	0	0	0.017907	0.280035	0.0383478	0.037093
YBR072C-A	chrII	0.00784798	0	0.0132266	0	0	0	0	0	0	0	0.00352208	0	0.00587239	0	0	0	0	0	0	0	0	0	0	0	0	0	0	0.00755874	0	0	0	0	0	0	0
YBR074W	chrII	0	0	0	0	0	0	0	0	0	0	0.00405456	0	0	0	0	0	0	0.00771217	0	0	0	0	0	0	0	0	0	0	0	0	0	0	0	0	0
YBR076W	chrII	0	0.00228979	0	0	0	0	0	0	0	0.00795757	0.00405749	0	0	0	0.00262926	0.00238329	0	0.00305728	0	0	0	0	0	0	0	0	0	0	0	0	0	0.00859583	0.0941312	0.00667135	0
YBR077C	chrII	0	0.00228979	0	0	0	0	0	0	0	0.00795757	0.00405749	0	0	0	0.00262926	0.00238329	0	0	0	0	0	0	0	0	0	0	0	0	0	0	0	0.00859583	0.0941312	0.00667135	0
YBR078W	chrII	0	0	0	0.0242071	0	0	0	0	0	0.0203997	0.0331061	0.00449274	0	0	0	0	0	0.0138178	0	0	0	0	0	0.00285299	0	0	0	0	0	0	0.00273132	0.0180546	0.298793	0.0355736	0.0275467
YBR079C	chrII	0	0	0	0.0242071	0	0	0	0	0	0.0203997	0.0331061	0.00449274	0	0	0	0	0	0.0138178	0	0	0	0	0	0	0	0	0	0	0	0	0.00273132	0.0180546	0.298793	0.0355736	0.0275467
YBR080C	chrII	0	0.198052	0.70141	0	0	0	0.0118315	0	0	0.502627	0.0035702	0.00415555	0	0	0	0	0.00254901	0	0	0	0	0	0	0	0	0	0	0.00436528	0	0	0	0	0	0	0
YBR081C	chrII	0	0.708162	0.00900555	0	0	0	0	0	0	0	0.00287827	0.0128424	0	0	0	0	0	0.00259915	0	0	0	0	0	0.00865936	0	0	0	0	0	0.317128	0	0.00793991	0.0655113	0	0
YBR082C	chrII	0.119962	0	0.0753222	0	0	0	0	0	0	0.0121837	0.00463654	0.00291856	0	0	0	0	0.0175722	0	0	0.00225742	0	0	0	0.00857419	0	0	0	0	0	0	0	0.0127655	0.234209	0.0285077	0.0228997
YBR083W	chrII	0.146527	0	0.0127403	0	0	0.0474113	0.00805688	0	0	0.029369	0	0.00319525	0	0	0	0	0	0	0	0.00387334	0	0	0	0	0	0	0	0	0	0.158656	0	0.00814135	0.0898262	0.00646042	0
YBR084W	chrII	0	0	0.359305	0	0	0.00564176	0	0	0.00444102	0	0.00653486	0	0	0	0	0	0	0	0	0	0.00759844	0	0	0.00892449	0	0	0	0	0	0	0	0	0	0	0
YBR084C-A	chrII	0	0	0	0	0	0	0	0	0	0	0.0114292	0	0	0	0	0	0	0.0269933	0	0	0	0	0	0.00434352	0	0.00462398	0	0	0	0	0	0	0	0	0
YBR085W	chrII	0.00426747	0	0.00227305	0	0	0	0	0	0	0.0030599	0	0	0	0.00260311	0	0	0	0	0	0	0	0	0	0.0126295	0	0	0	0.0025757	0	0	0	0	0	0	0
YBR085C-A	chrII	0.148286	0	0	0	0	0.0128005	0.00460404	0	0	0.00627763	0	0	0	0	0	0	0	0	0	0	0	0	0	0.00971539	0	0	0	0	0	0	0	0	0	0	0
YBR086C	chrII	0.0818084	0	0	0	0	0	0	0.00266261	0	0	0.00451473	0.00681547	0	0	0	0	0	0	0	0.0159704	0	0	0	0	0.0176373	0	0	0	0	0	0	0.00420613	0	0	0
YBR087W	chrII	0	0	0	0.021058	0	0	0.00308435	0	0	0	0.0122738	0	0	0	0	0	0	0.0103532	0	0	0	0	0	0	0	0	0	0	0	0	0	0.0151446	0.199721	0.0212877	0.0136815
YBR088C	chrII	0	0.00524883	0	0	0	0.00265404	0	0	0	0	0.00604553	0	0	0	0	0	0	0	0	0	0	0	0	0	0	0	0	0	0	0	0	0.0151446	0.199721	0.0212877	0.0136815
YBR089C-A	chrII	0.0595157	0.00363161	0.00941006	0	0	0.115821	0.00663698	0	0.197324	0	0.0304907	0.00512687	0	0.0572685	0	0	0	0.0322203	0	0	0.0200084	0	0	0.00302064	0	0	0	0	0	0	0.00259297	0.0228436	0.317259	0.036388	0.0264329
YBR091C	chrII	0.284028	0	0.074982	0.0380182	0.00502621	0.00235915	0.00659474	0.00291462	0	0	0.00482521	0	0	0	0	0	0	0.00343827	0.0770793	0.00285939	0.552438	0	0	0.00549163	0	0.00273772	0	0.0286872	0	0	0.00317875	0.0218136	0.304166	0.035084	0.0257137
YBR090C	chrII	0.0595157	0.00363161	0.00941006	0	0	0.115821	0.00663698	0	0.197324	0	0.0304907	0.00512687	0	0.0572685	0	0	0	0.0322203	0	0	0.0200084	0	0	0.00302064	0	0	0	0	0	0	0.00259297	0.0228436	0.317259	0.036388	0.0264329
YBR092C	chrII	0	0	0.417811	0	0.0265751	0.00621898	0	0	0	0	0.0087669	0	0	0	0.0095063	0.00695988	0	0.00360006	0	0.00884068	0	0	0	0	0	0	0	0	0	0	0	0.00458995	0	0	0
YBR093C	chrII	0	0	0.00262447	0	0	0	0.00274067	0	0.0033241	0.00539846	0.00731833	0	0	0	0	0	0	0.00550502	0	0.00222382	0	0	0.226739	0.00436759	0	0	0	0	0	0	0	0.017538	0.289274	0.0343702	0.0265013
YBR094W	chrII	0	0	0	0	0	0	0.00437313	0	0	0	0	0	0	0	0	0	0	0	0	0	0	0	0	0.00365663	0	0	0	0	0	0	0	0.00343356	0	0	0
YBR095C	chrII	0	0	0.0182147	0.0828106	0.00697027	0	0.00508905	0	0	0	0.00328203	0	0	0	0	0	0	0	0	0	0	0	0	0	0	0	0	0	0	0	0	0.012788	0.234396	0.0282495	0.0224975
YBR096W	chrII	0	0	0	0	0	0	0	0	0	0	0.0033777	0	0	0	0	0	0	0.00399455	0	0	0	0.0025952	0	0	0	0	0	0	0	0	0	0.00274142	0	0	0
YBR097W	chrII	0.0374136	0	0	0	0	0.145257	0.00277854	0	0.0436219	0	0.00575178	0.00388724	0.00312606	0	0	0	0	0	0	0	0	0	0	0	0	0	0	0	0	0	0	0.00629499	0.0520226	0	0
YBR098W	chrII	0	0	0.00279333	0	0	0	0	0	0.00707649	0	0	0.00432172	0	0	0	0	0	0	0	0	0	0	0	0	0	0	0.0116041	0	0.0110792	0	0	0	0	0	0
YBR101C	chrII	0	0	0.00279333	0	0	0	0	0	0	0	0.0158078	0	0	0	0	0	0	0.00652986	0	0	0	0	0	0	0	0	0	0.00739243	0	0	0	0.00334274	0	0	0
YBR102C	chrII	0.101984	0.949196	0	0	0	0	0	0	0	0	0.00232821	0	0	0	0	0	0	0	0	0	0	0	0	0	0	0	0	0	0	0.00340489	0	0.0140666	0.171801	0.0160875	0.0076816
YBR103W	chrII	0.0434721	0	0	0	0	0.00292502	0	0.0135104	0.0660254	0.0157403	0.00329151	0.00312601	0	0	0.00849586	0.00788644	0	0	0.0138857	0	0	0	0	0.00416575	0.00452695	0	0	0	0	0	0	0.00339073	0	0	0
YBR104W	chrII	0.00832518	0	0.0639837	0	0	0	0	0	0	0	0.00693249	0	0	0	0	0	0	0	0	0	0	0	0	0.00300274	0	0	0	0	0	0	0	0.0101537	0.1259	0.0119523	0.00576689
YBR105C	chrII	0.166201	0	0	0	0	0	0	0.0166958	0	0	0.00693249	0	0	0	0	0	0	0	0	0	0	0	0	0	0	0	0	0	0	0.0026935	0	0	0	0	0
YBR106W	chrII	0	0	0	0.0201308	0	0	0.00433083	0	0	0	0.0078435	0.00225132	0	0	0	0	0	0.00370731	0.0028145	0	0	0	0	0	0	0	0	0.00583298	0	0	0	0.0092063	0.114046	0.0108294	0.00523586
YBR107C	chrII	0	0	0.00698564	0	0	0	0.00433083	0	0	0	0.0078435	0	0	0	0	0	0	0.00370731	0.0028145	0	0	0	0	0	0	0	0	0.00583298	0	0	0	0.00342714	0	0	0
YBR108W	chrII	0	0	0.0747919	0	0	0	0	0.00428215	0	0	0	0.0234111	0	0	0.0123261	0.00588164	0.0372494	0	0	0.0128539	0.0195109	0	0	0	0	0	0	0	0.00267553	0	0	0.00248867	0	0	0
YBR109C	chrII	0	0	0.00682737	0	0	0	0.0036626	0	0	0	0.00394046	0	0	0	0	0	0	0	0	0.0027586	0	0	0	0.00620171	0	0	0	0	0	0	0	0.00303241	0	0	0
YBR110W	chrII	0.00562685	0	0.00351972	0	0	0	0.00462219	0	0	0	0.00555645	0	0	0	0	0	0	0.00453162	0	0	0	0	0	0.00254861	0	0	0	0	0	0	0	0.00549952	0.0453586	0	0
YBR111C	chrII	0.147644	0	0	0	0	0.00460697	0	0	0	0	0.00487955	0	0	0	0	0	0	0	0	0	0.00305221	0	0	0.0025227	0	0	0	0	0	0	0	0.00280318	0	0	0
YBR111W-A	chrII	0	0	0.0210787	0	0	0	0	0	0.00364909	0	0.0260525	0.0168939	0	0	0	0	0	0.00973375	0	0.00359416	0	0	0	0	0	0	0	0.00750087	0	0	0	0.00994489	0.123522	0.0117552	0.00568442
YBR112C	chrII	0	0	0.00245425	0	0	0	0.00373532	0	0	0	0.0100242	0	0	0	0.0428118	0.0391039	0	0.00224187	0	0	0	0	0	0	0	0	0	0	0	0	0	0.0100808	0.124514	0.0117851	0.00567784
YBR114W	chrII	0	0	0	0	0	0	0	0	0	0	0.0192959	0.00680634	0	0	0	0	0	0.019192	0	0.00506907	0	0	0	0	0.00498581	0	0	0	0	0	0	0	0	0	0
YBR115C	chrII	0.00327643	0	0	0	0	0	0	0.00404301	0	0	0.00252933	0	0	0	0	0	0	0	0	0	0	0	0	0	0	0	0	0	0.00246644	0	0	0.00520213	0.0424716	0	0
YBR117C	chrII	0.0166983	0	0	0	0	0.00442691	0	0	0.32876	0	0.010637	0	0	0	0	0	0.00309962	0.00356866	0	0.0080698	0	0	0	0	0	0	0	0.00397893	0	0	0	0.00730319	0.0903893	0.00857213	0.00413502
YBR118W	chrII	0	0	0.00966006	0.171489	0.00597806	0	0	0	0	0	0.00386914	0	0	0	0	0	0	0.00223931	0	0	0	0	0	0	0	0	0	0	0	0	0	0.0125038	0.218356	0.0297029	0.0243524
YBR119W	chrII	0	0	0	0	0	0	0	0	0.00306732	0	0.00635771	0.00567508	0	0	0.00335542	0	0.00285778	0	0	0	0	0	0	0.00489377	0	0	0	0.00270887	0	0	0	0.00287991	0	0	0
YBR120C	chrII	0	0.00324111	0	0	0	0	0	0	0.045026	0.00585124	0.00431722	0.00583086	0	0	0	0.00333963	0	0	0	0	0	0	0	0	0	0	0	0	0	0	0	0	0	0	0
YBR121C	chrII	0.00280858	0	0	0	0	0	0.00275654	0	0.00483876	0.00284622	0.0034118	0	0	0	0	0	0.0168242	0	0	0.00220639	0	0	0	0	0	0	0.0168925	0	0	0	0	0.00485234	0.0399174	0	0
YBR122C	chrII	0.00510605	0.712913	0.00561325	0	0	0	0	0	0	0.107764	0.00283272	0.00270637	0	0	0	0	0.00283898	0	0	0.00409785	0	0	0	0	0	0	0	0	0	0	0.0023429	0.011689	0.0974295	0	0
YBR123C	chrII	0	0.74644	0.0156913	0	0	0	0	0	0.00231723	0	0.00267237	0	0	0	0	0	0	0	0	0	0	0.0025849	0	0	0	0	0	0	0	0	0	0.00900332	0.0994041	0.00708731	0
YBR125C	chrII	0	0	0	0.0230888	0	0	0	0	0	0.0091522	0.00934084	0	0	0	0	0	0	0.00334991	0	0	0	0	0	0	0	0	0	0	0	0	0	0.0145521	0.199321	0.0225458	0.0161776
YBR126C	chrII	0.168428	0.00345998	0	0	0	0.00584799	0	0	0	0	0.00392397	0.00231069	0	0	0	0	0	0	0	0.00265916	0	0	0	0	0	0	0	0	0	0	0.00238942	0.0133884	0.152478	0.014571	0.00708238
YBR127C	chrII	0	0	0.0141421	0	0.00468077	0	0	0.00804689	0	0	0.00444565	0.00436266	0	0	0	0	0	0.00474892	0	0	0	0	0	0	0	0	0.00614498	0	0	0	0	0.0108991	0.179155	0.0212687	0.0164265
YBR128C	chrII	0	0	0	0	0	0	0	0	0.00279974	0	0	0	0	0	0	0	0	0.00766958	0	0	0.00237843	0	0	0.00315806	0.00312428	0	0	0	0	0	0	0	0	0	0
YBR129C	chrII	0	0	0	0	0	0	0	0	0.00292479	0	0.00380749	0.00289715	0	0	0	0	0	0	0	0	0	0	0	0.00444704	0	0	0	0	0	0	0	0	0	0	0
YBR130C	chrII	0	0.461431	0.0135277	0	0	0.00285293	0	0	0	0	0.00533721	0.00713288	0	0	0	0.00233112	0	0.00399939	0	0.00372619	0	0	0	0.00646302	0	0	0	0	0	0	0	0.00787827	0	0	0
YBR131W	chrII	0	0	0.0112306	0.143491	0.00246719	0	0	0	0	0	0.0180337	0.00545917	0	0	0	0	0	0.0176544	0	0	0	0	0	0	0	0	0	0	0	0	0	0.0183201	0.295688	0.0399823	0.0372056
YBR132C	chrII	0	0	0.00577043	0.006661	0.0311644	0	0	0	0	0	0.0131696	0.00545917	0	0	0	0	0	0.00311698	0	0	0.00407169	0	0	0	0	0	0	0	0.0143479	0	0.00261111	0.0193692	0.257179	0.0275414	0.0177208
YBR133C	chrII	0	0	0	0	0	0	0	0	0	0	0	0	0	0	0	0	0	0	0	0	0	0	0	0.00529045	0	0	0	0	0	0	0	0.00756458	0.0625546	0	0
YBR135W	chrII	0.0680487	0.020597	0.00528176	0	0	0.00493116	0.00311177	0.00402806	0.00852931	0	0.00340612	0	0	0	0	0	0	0	0	0.00587556	0	0	0	0	0	0	0	0	0	0	0	0.00353259	0.0292	0	0
YBR136W	chrII	0	0	0	0	0	0	0.00507436	0	0	0.015521	0.00383218	0.00820489	0	0	0	0	0	0.00290413	0	0	0	0	0	0	0	0	0	0	0	0	0	0.00641826	0.0527506	0	0
YBR137W	chrII	0	0	0	0	0	0	0	0	0	0	0	0	0	0	0	0	0.00257291	0.0202411	0	0	0	0	0	0	0	0	0	0	0	0	0	0.0096845	0.120167	0.0114165	0.00551238
YBR139W	chrII	0	0.00561531	0	0.00687815	0	0	0	0	0	0	0.0126214	0	0	0	0	0	0	0.00978976	0	0	0	0	0	0.00272987	0	0	0	0	0	0	0	0.00341041	0	0	0
YBR138C	chrII	0	0	0	0	0	0	0.00270139	0	0	0.0537873	0.00262388	0	0	0	0	0	0	0.00318646	0	0	0	0	0	0	0	0	0	0	0	0	0	0.00302009	0	0	0
YBR140C	chrII	0	0	0	0	0	0	0.0022649	0	0	0	0	0	0	0	0	0	0.0035626	0	0	0	0	0	0	0.00272987	0	0	0	0	0	0	0	0	0	0	0
YBR142W	chrII	0	0	0	0	0	0	0.00260984	0	0.00322992	0	0.0168928	0.0098226	0	0	0	0	0	0.010875	0	0	0	0	0	0.0126723	0	0	0	0	0	0	0	0.00634547	0.0528047	0	0
YBR141C	chrII	0.125541	0	0	0	0	0.00491345	0	0	0	0.108111	0.00338819	0	0	0	0	0	0.00820386	0	0	0.00265403	0	0	0	0.00241076	0	0	0	0	0.00289051	0	0	0.0148747	0.24367	0.0287326	0.022018
YBR143C	chrII	0	0	0	0	0	0.003932	0	0	0	0	0.00226838	0	0	0	0	0	0	0.010875	0	0	0	0	0	0.00228931	0	0	0	0	0	0	0	0.00309359	0.0255052	0	0
YBR145W	chrII	0.00280024	0.972152	0	0	0	0	0	0	0	0	0.0224996	0	0	0	0	0	0.00760351	0.0228965	0	0	0	0	0	0	0	0	0	0	0	0	0	0.00247364	0	0	0
YBR146W	chrII	0	0	0.00500182	0	0	0	0	0	0	0	0.00906893	0	0	0	0	0	0	0.00358286	0	0	0	0	0	0	0	0.00397961	0	0.00346035	0	0	0	0.00308534	0	0	0
YBR147W	chrII	0.0336237	0	0	0.0510341	0	0.231509	0	0	0.0109405	0	0.0203606	0	0	0.00514399	0.0223974	0.0210983	0	0	0	0	0	0	0	0	0.0118173	0	0	0.00790883	0	0.0463713	0	0.00909316	0.0988191	0.00699617	0
YBR148W	chrII	0	0	0	0	0	0	0	0	0.0344724	0	0.038384	0	0	0	0	0	0	0.0228649	0	0	0	0	0	0	0	0	0	0.00854113	0	0	0	0	0	0	0
YBR149W	chrII	0.400038	0	0	0	0	0.00380497	0.00747674	0	0	0	0.0491011	0	0	0	0	0	0	0.0531007	0	0	0	0	0	0.00435384	0	0	0	0	0	0	0	0.0100192	0.124459	0.0118453	0.00573208
YBR150C	chrII	0.400038	0	0.00382192	0	0	0.00295058	0	0	0	0	0.00262351	0	0	0	0.0210117	0.0326839	0	0	0	0	0	0	0	0.00868914	0	0	0	0	0	0	0	0	0	0	0
YBR151W	chrII	0	0	0	0	0	0	0	0.0220091	0	0.0093956	0.0114898	0	0	0	0	0	0	0.00715374	0	0.00285258	0	0	0	0	0	0	0	0	0	0	0	0.00789683	0.0864902	0.0061374	0
YBR152W	chrII	0	0.00369092	0	0	0	0	0.00556906	0	0	0.00846425	0.00249716	0	0	0	0	0	0	0	0	0	0.00326536	0	0	0	0	0	0	0	0	0	0	0.00356005	0	0	0
YBR153W	chrII	0.205364	0	0	0	0	0.0214972	0	0	0	0	0.0235866	0	0	0	0	0	0	0.00539285	0	0	0	0	0	0	0	0	0	0	0	0	0	0.00886757	0.0706089	0	0
YBR154C	chrII	0.205364	0	0	0	0	0.0214972	0	0	0	0	0.00267401	0	0	0	0	0	0	0.00539285	0	0	0	0	0	0.00362858	0	0	0	0	0	0	0	0.00886757	0.0706089	0	0
YBR155W	chrII	0.0556835	0	0.00376071	0	0	0.0310089	0.00273968	0	0	0.00350267	0	0	0	0	0	0	0	0	0	0	0	0	0	0.00384882	0	0	0	0	0	0	0	0	0	0	0
YBR156C	chrII	0	0	0	0	0	0	0	0	0.00409915	0	0.00663516	0	0	0	0	0	0	0.0154249	0	0	0	0	0	0	0	0	0	0	0.00257277	0	0	0.00275316	0	0	0
YBR158W	chrII	0.0737144	0	0	0	0	0	0.00353592	0.00262638	0.0100492	0	0.00343016	0	0	0	0	0	0.0307583	0.00242916	0	0.0304799	0	0	0	0	0	0	0	0	0	0	0	0.00526237	0.0431486	0	0
YBR159W	chrII	0	0	0.00569704	0.00790471	0	0	0	0	0.0309737	0.00834174	0.0182682	0.00399391	0	0.0298943	0	0	0	0.00713586	0	0	0	0	0.0188063	0	0	0	0	0	0	0	0	0.0154476	0.213059	0.0242891	0.0175576
YBR160W	chrII	0.025469	0.455589	0.010362	0.176781	0.0202272	0.0026077	0	0	0.370397	0	0.00420413	0.00841988	0	0.00666766	0.0106892	0.0187977	0	0	0	0.00291792	0	0	0	0	0	0	0	0	0	0	0	0.0182435	0.290622	0.0400473	0.0369062
YBR161W	chrII	0	0	0.00248704	0.283786	0.00243785	0	0	0.00632317	0	0.0219383	0.0074653	0	0	0	0.0101386	0.00963479	0	0.00456248	0	0.0322099	0	0	0	0.00708851	0	0	0	0	0	0	0.00277294	0.0210242	0.340728	0.0459949	0.0427003
YBR162C	chrII	0	0	0	0	0	0	0	0	0.00251534	0.00337102	0.00554436	0	0	0	0	0	0	0.00503601	0	0	0	0	0	0	0	0	0	0.0096124	0	0	0	0.00308878	0.0257153	0	0
YBR162W-A	chrII	0.0259659	0	0.558848	0	0	0.00431824	0.00326867	0.0131734	0	0	0	0.00322033	0.00317529	0.00492122	0	0	0	0	0	0	0	0	0	0	0	0	0	0.00603139	0	0	0	0.00568699	0	0	0
YBR163W	chrII	0	0	0	0	0	0	0.0031254	0	0	0	0.00774443	0	0	0	0	0	0	0	0	0	0	0	0	0.0047631	0	0	0	0	0	0	0	0.0103985	0.128915	0.0122311	0.00589284
YBR164C	chrII	0	0	0	0	0	0	0.0031254	0	0.0103582	0	0.00774443	0	0	0	0	0	0	0	0	0	0	0	0	0.0047631	0	0	0	0	0	0	0	0	0	0	0
YBR165W	chrII	0	0.00566336	0	0	0	0	0	0	0	0	0.0212753	0	0	0	0	0	0.00408166	0.0230675	0	0.0122467	0	0	0	0	0	0	0	0	0	0	0	0.00525517	0.0433555	0	0
YBR166C	chrII	0.040847	0	0	0	0	0	0	0	0	0	0.00847729	0.00232444	0	0	0	0	0	0.0230675	0	0	0.0206868	0	0	0	0	0	0	0	0	0	0	0.00570181	0.0469626	0	0
YBR167C	chrII	0	0	0	0.0885709	0	0	0	0	0	0.0296876	0.0106077	0	0	0	0	0	0	0.00349781	0	0	0	0	0	0	0	0	0	0	0	0	0	0.0161937	0.251852	0.0352122	0.0350358
YBR168W	chrII	0.173599	0	0	0	0	0.00724119	0	0	0	0.00467254	0.0126077	0.035508	0	0	0.00700694	0.0090253	0	0.00256471	0	0	0	0	0	0	0	0	0	0	0	0	0	0.00238003	0	0	0
YBR169C	chrII	0	0	0	0	0	0.00820504	0	0	0	0.0312197	0.0077946	0	0	0	0	0	0	0.00355244	0	0	0.00377167	0	0	0	0	0	0	0	0	0	0	0	0	0	0
YBR170C	chrII	0	0.385619	0	0.0183917	0	0	0	0	0	0	0.0176321	0	0	0	0	0	0	0.0124078	0	0	0	0	0	0	0	0	0	0	0	0	0	0.0159774	0.258365	0.0377111	0.0334259
YBR171W	chrII	0	0	0	0	0	0.00684494	0	0.00647872	0	0	0.00541266	0.0027374	0	0	0	0	0	0.00339917	0	0	0	0	0	0.00383142	0	0	0	0	0	0	0	0.00431914	0	0	0
YBR172C	chrII	0	0	0	0	0	0	0	0.00488694	0	0.00307961	0.0191364	0.0103323	0	0	0	0	0	0.0289765	0	0	0	0	0	0.00378975	0	0	0	0	0	0	0	0	0	0	0
YBR173C	chrII	0	0.00516388	0	0	0	0	0	0	0	0.335829	0.0022966	0	0	0	0	0	0	0.00259968	0	0	0	0	0	0	0.00479024	0	0	0	0	0	0.00295053	0.0188307	0.268081	0.0271154	0.021129
YBR175W	chrII	0.116364	0	0	0.0134304	0.00475403	0	0.00505424	0	0	0.0213623	0.0125727	0.00235125	0	0	0	0	0	0	0	0.00286161	0	0	0	0.00405269	0	0	0	0	0	0	0	0.0130425	0.179651	0.0204551	0.0147827
YBR176W	chrII	0.00555415	0	0	0	0	0	0.00379794	0	0	0.00642405	0.0023632	0	0	0	0	0	0	0	0	0	0	0	0	0	0	0	0	0	0	0	0	0	0	0	0
YBR177C	chrII	0	0.0232999	0.00567762	0	0	0	0.00521893	0	0	0	0.0592091	0	0	0	0	0	0	0.0115064	0	0	0	0	0	0	0	0	0	0	0	0	0	0.00758882	0.0629834	0	0
YBR179C	chrII	0.00260501	0.510006	0	0	0	0.00311536	0.0033423	0	0.020392	0	0.00994123	0.00261527	0	0	0	0	0	0.0041	0	0.00958123	0	0	0	0.00418177	0	0	0	0	0	0	0.00307873	0.0173019	0.172772	0.0149132	0.0114391
YBR180W	chrII	0	0	0	0	0	0	0	0	0.00405401	0.0807082	0.0137328	0	0	0	0	0	0	0.00522694	0	0	0	0	0	0.0042394	0	0	0	0	0	0	0	0	0	0	0
YBR181C	chrII	0	0	0	0	0	0	0	0	0	0.0807082	0.0137328	0	0	0	0	0	0	0.00522694	0	0	0	0	0	0	0	0	0	0	0	0	0	0	0	0	0
YBR182C	chrII	0	0	0.00229753	0	0.00569275	0	0.00900156	0	0	0	0.0102813	0.010154	0.935533	0	0	0	0.00894191	0	0	0	0	0	0	0	0	0	0	0	0	0	0.00327523	0.0164611	0.182352	0.0131307	0
YBR182C-A	chrII	0	0.111317	0.00898867	0	0	0	0.00389749	0	0	0	0	0	0	0	0	0	0	0	0	0	0	0	0	0	0.00252249	0	0	0	0	0	0	0.00589846	0.0485674	0	0
YBR183W	chrII	0	0	0	0	0	0	0.00461219	0.008412	0	0.00386038	0.00476512	0.00822493	0	0	0	0	0.0119064	0.00637254	0	0.00872102	0	0	0	0.0035399	0	0	0	0	0	0	0	0.00695751	0.0767373	0.00547484	0
YBR184W	chrII	0	0	0.00804958	0	0	0	0	0	0	0	0.00505928	0	0	0.00240103	0	0	0	0.00696127	0	0	0	0	0	0.00705226	0	0	0	0	0	0	0	0	0	0	0
YBR185C	chrII	0	0	0	0	0	0	0	0	0	0.00317409	0.0139213	0	0	0	0	0	0	0.00984825	0	0	0	0	0	0.00464065	0	0	0	0	0	0	0	0.0031673	0	0	0
YBR186W	chrII	0.00929057	0	0	0	0	0	0	0	0.106735	0.00452211	0.00522226	0.00931494	0	0	0	0	0	0.0210565	0	0.003234	0	0.00299377	0	0	0	0	0	0	0	0	0	0.00843648	0.0703232	0	0
YBR187W	chrII	0.00553485	0.00746071	0	0	0	0	0.00374373	0	0	0	0	0	0	0	0.00627012	0.00341541	0	0.011376	0	0	0	0.00358351	0	0	0	0.00396807	0	0	0	0	0	0.00528413	0.0436867	0	0
YBR188C	chrII	0	0	0	0	0	0	0	0	0.00657854	0	0.00634421	0.00583065	0	0	0	0	0	0.00499537	0	0	0	0	0	0	0	0	0	0	0	0	0	0.00287568	0	0	0
YBR189W	chrII	0.0031674	0	0	0	0	0	0.00295871	0	0	0	0.00492637	0	0	0	0	0	0	0.00344864	0	0	0	0	0	0	0	0	0	0	0	0	0	0	0	0	0
YBR191W	chrII	0	0	0	0	0	0	0.00495353	0	0.0286807	0	0.00508578	0	0	0	0	0	0	0.0040778	0	0	0	0	0	0	0	0	0	0	0	0	0	0.00530556	0.0436018	0	0
YBR192W	chrII	0.25646	0	0.0487779	0	0	0.00249415	0	0	0	0	0.00393369	0	0	0	0	0	0	0	0	0	0	0	0	0	0	0	0	0	0	0	0	0	0	0	0
YBR193C	chrII	0	0	0	0.00447339	0	0	0.00224826	0	0	0	0.00763989	0	0	0	0	0	0	0.00283152	0	0	0	0	0	0	0	0	0	0.0163916	0	0	0	0.0034213	0	0	0
YBR194W	chrII	0	0	0	0	0	0	0	0	0.0340039	0	0	0	0	0	0	0	0	0	0	0	0	0	0	0.00236495	0	0	0	0	0	0	0	0	0	0	0
YBR195C	chrII	0	0	0	0	0	0	0	0	0	0	0	0.00491968	0	0	0	0	0	0.00237488	0	0	0	0	0	0	0	0	0	0	0	0	0	0	0	0	0
YBR196C	chrII	0.164998	0	0	0	0	0.00434419	0	0	0.108657	0.00808631	0.00471062	0.00229076	0	0.00294878	0	0	0	0.00674444	0	0	0	0	0	0	0	0	0	0	0	0.00924736	0	0	0	0	0
YBR196C-B	chrII	0.229876	0	0.0143842	0	0	0.00957208	0.00256322	0.00511354	0.0101531	0.00582559	0	0	0.373919	0	0	0	0.00254621	0	0	0.00697069	0	0	0	0	0	0	0	0.0112927	0	0.0181738	0	0	0	0	0
YBR197C	chrII	0	0.035158	0.00437074	0	0	0	0	0	0	0	0.00384595	0	0.00616158	0	0	0	0	0.0040085	0	0.00392504	0	0	0	0	0	0	0	0	0	0	0	0	0	0	0
YBR198C	chrII	0.0508285	0	0	0	0	0.0273135	0.00640751	0.00877524	0.00234155	0	0	0.0124481	0	0	0	0	0	0	0	0.0100134	0	0	0	0	0	0	0	0.00547572	0	0	0	0.0118688	0.154395	0.0164606	0.010549
YBR199W	chrII	0	0	0.149199	0	0	0	0.00234583	0	0	0	0.00555311	0	0	0	0	0	0.00267027	0	0	0	0	0	0.00390964	0	0	0	0	0	0.003381	0	0	0.00622195	0.0511532	0	0
YBR200W	chrII	0.00281696	0	0	0.0335013	0	0	0	0	0	0.0426493	0.00700802	0	0	0	0	0	0	0.00315758	0	0	0	0	0	0	0	0	0	0	0	0.0305327	0	0.00897419	0.110371	0.0104043	0.00498965
YBR200W-A	chrII	0.381195	0	0	0	0	0	0	0	0.0469226	0.00418928	0.00703406	0	0	0	0	0	0	0.00378736	0	0.00341831	0	0	0	0	0	0	0	0	0	0.0442062	0	0.0045848	0	0	0
YBR201W	chrII	0	0	0	0	0	0	0.00426171	0	0	0	0.00475789	0	0	0	0	0	0	0.0304647	0	0	0	0	0	0	0	0	0	0	0	0	0	0	0	0	0
YBR201C-A	chrII	0	0	0	0	0	0	0	0	0	0	0.00696334	0	0	0	0	0	0	0.00713797	0	0	0	0	0	0	0	0	0	0	0.00406779	0	0	0	0	0	0
YBR202W	chrII	0.142766	0.00319476	0.0247635	0.00717564	0	0	0.00401736	0.0110617	0.0050544	0.00437285	0	0.00309535	0	0	0	0	0.00440793	0	0	0.0284062	0	0	0	0	0.00545645	0.0159916	0	0.00841061	0	0	0	0.0171938	0.311582	0.0376952	0.0301204
YBR203W	chrII	0.00598602	0	0	0	0	0	0	0	0.0369833	0	0.00581429	0	0	0.00589995	0	0	0.0778482	0.0111815	0	0.00378816	0	0	0	0	0	0	0	0	0	0	0	0	0	0	0
YBR204C	chrII	0	0	0	0	0	0	0	0	0	0	0.00313348	0	0.0153711	0	0	0	0	0	0	0	0	0	0	0.00254495	0	0	0	0	0	0	0	0.00740784	0.061696	0	0
YBR205W	chrII	0	0	0	0	0	0	0	0	0.0058921	0	0.00328172	0	0	0	0	0	0	0.00275442	0	0	0	0	0	0	0.00504945	0	0	0	0	0	0	0.00243853	0	0	0
YBR207W	chrII	0	0	0.256425	0	0	0	0.00369117	0	0	0	0	0.00264318	0	0	0	0	0	0	0	0	0	0	0	0	0	0	0	0	0	0	0	0	0	0	0
YBR208C	chrII	0	0	0	0	0	0	0	0	0.00237457	0	0.00425728	0	0	0	0	0	0	0	0	0	0	0	0	0	0	0	0	0	0	0	0	0	0	0	0
YBR210W	chrII	0	0	0	0	0	0.00591138	0	0	0	0	0	0.00249006	0	0	0	0	0	0	0	0.00250078	0	0	0	0	0	0	0	0	0	0	0	0	0	0	0
YBR211C	chrII	0	0	0.00324202	0	0.0214113	0	0	0	0	0	0	0	0	0	0	0	0	0.00228378	0	0	0	0	0	0.00227391	0	0	0	0	0	0	0	0.00903543	0.111928	0.0106327	0.00514298
YBR212W	chrII	0	0	0	0	0	0.00301166	0.0023725	0.00435028	0.00420155	0	0.0193751	0	0	0	0	0	0	0.00975516	0	0	0.0150162	0	0	0.005596	0	0	0	0	0	0	0	0.00686589	0.0750492	0.00529768	0
YBR213W	chrII	0.00620971	0	0	0	0	0.00438623	0	0.00328152	0	0	0	0	0	0	0	0	0	0	0.0238434	0.00730041	0	0	0	0	0.0111858	0	0	0.00474369	0	0	0	0	0	0	0
YBR214W	chrII	0.0236414	0	0.00241386	0	0	0.0223864	0	0	0	0	0.00245321	0	0	0	0	0	0	0	0	0	0	0	0	0	0	0	0	0	0	0	0	0.00768065	0.0630876	0	0
YBR215W	chrII	0	0	0	0	0	0	0.00282973	0	0	0	0	0.00406148	0	0	0	0	0	0.00250722	0	0	0	0	0	0	0	0	0	0	0	0	0	0.00771089	0.0846455	0.00602033	0
YBR216C	chrII	0	0.00975397	0	0	0	0	0.00292803	0	0	0	0.00237466	0	0	0	0	0	0	0	0	0	0	0	0	0	0	0	0	0	0	0	0	0.00513986	0.0424075	0	0
YBR217W	chrII	0	0	0	0	0	0.00336966	0	0	0	0	0	0.0052623	0	0	0	0	0	0	0	0.00251717	0	0	0	0	0	0	0	0	0	0	0	0	0	0	0
YBR218C	chrII	0.00673272	0	0.0153309	0	0	0	0	0.00265372	0	0	0.00386971	0.00347293	0	0	0	0	0	0.00911913	0	0.00882432	0	0	0	0	0	0.00417378	0	0	0	0	0	0	0	0	0
YBR220C	chrII	0	0.716681	0.378265	0	0	0.00351607	0.00493022	0	0	0	0.00398511	0	0	0	0	0	0.0120839	0	0.0203736	0.00793076	0	0	0	0	0.0247387	0	0	0.00942025	0	0	0	0.0115607	0.149993	0.0156817	0.00985944
YBR221W-A	chrII	0	0	0	0	0	0	0.00431365	0	0	0	0.0101803	0.00548208	0	0	0	0	0	0	0	0	0	0	0	0	0.00701262	0	0	0	0	0	0	0.00254708	0	0	0
YBR221C	chrII	0	0	0.0368148	0.00498514	0	0	0	0	0.00673825	0	0.00599923	0	0	0	0	0	0	0.00303176	0	0	0	0	0	0.00337523	0	0	0	0.00340945	0	0	0	0.00928165	0.102423	0.00737757	0
YBR222C	chrII	0.0406848	0	0.0107509	0	0	0.00338628	0.0030229	0.00389679	0	0	0.0101803	0	0	0	0	0	0	0	0	0.00310048	0	0.00338328	0	0	0.0213947	0	0.0164799	0	0	0	0	0	0	0	0
YBR223C	chrII	0	0	0	0	0	0.00260404	0.00238409	0	0.00378546	0	0.0130349	0	0	0	0	0	0	0.0186216	0	0	0.0142399	0	0.00386064	0	0	0	0	0	0.0219156	0	0	0	0	0	0
YBR225W	chrII	0.00666598	0.0378003	0.0325658	0	0	0	0	0	0	0	0	0.00591864	0	0	0	0	0	0	0	0	0	0	0	0	0	0	0	0	0	0	0	0.00237804	0	0	0
YBR227C	chrII	0.00518454	0	0	0	0	0	0	0	0	0	0.0383395	0.00448552	0	0	0	0	0	0.00259708	0.0132574	0.00565916	0	0	0	0	0.00292784	0	0	0	0	0	0	0.0107948	0.132626	0.012461	0.00594566
YBR228W	chrII	0	0	0	0	0	0	0.00384665	0	0	0	0.00667644	0	0	0	0	0	0	0.00291201	0	0	0	0	0	0	0	0	0	0	0	0	0	0.00856834	0.0935651	0.00660499	0
YBR229C	chrII	0	0.00287784	0	0	0	0.00365994	0	0	0	0	0	0.00661789	0	0	0	0	0.00385842	0	0	0	0	0	0	0	0	0	0	0	0	0	0	0.00900164	0.0990158	0.00710527	0
YBR230C	chrII	0	0	0.637843	0	0	0	0	0	0	0	0.0150307	0.0033296	0	0	0	0	0	0.0051504	0.0200704	0	0	0	0	0.00825831	0	0	0	0	0.0048851	0	0	0.00616241	0	0	0
YBR230W-A	chrII	0.00467249	0	0.00347729	0	0	0.011109	0	0	0	0	0	0.0038161	0	0	0	0	0	0	0	0	0	0	0	0.00734546	0	0	0	0	0	0	0	0.0102515	0.110465	0.00761682	0
YBR231C	chrII	0.00300913	0.925752	0	0	0.00919477	0	0.00453717	0.00870745	0	0.00646208	0.00423113	0.00659723	0.998736	0	0.00430158	0.00815065	0	0	0	0.0259335	0	0	0	0.00357512	0	0	0	0.0126955	0	0	0.00435796	0.0245249	0.273012	0.0292007	0.0236296
YBR233W	chrII	0.433862	0	0	0.0054871	0	0	0.00228884	0	0	0	0.0039215	0	0	0	0	0	0	0.00549069	0	0.00309764	0	0	0	0.00573021	0.00305347	0	0	0	0	0	0.00261629	0.019721	0.346515	0.0475186	0.0393235
YBR233W-A	chrII	0	0	0	0	0	0	0	0	0	0	0	0	0	0	0	0	0	0	0	0	0	0	0.0209863	0	0	0	0	0	0.00453443	0	0	0	0	0	0
YBR234C	chrII	0	0	0	0	0	0	0	0	0	0	0.00340075	0	0	0	0	0	0	0.00549069	0	0	0	0	0	0.00335139	0	0	0	0	0	0	0	0.00569648	0.046866	0	0
YBR235W	chrII	0	0	0	0	0	0	0	0	0.00697302	0.0153883	0.0125114	0	0	0	0	0	0	0.00835369	0	0	0	0	0	0.00991934	0	0	0	0	0	0	0	0.00343272	0	0	0
YBR236C	chrII	0	0	0	0	0	0	0.00425216	0	0	0	0.00758236	0	0.00408237	0	0	0	0	0.00412981	0	0	0	0	0	0	0	0	0	0	0	0.0319209	0	0.00291951	0	0	0
YBR237W	chrII	0	0	0	0.00401828	0	0	0	0	0	0.0265111	0.0224757	0	0	0	0	0	0	0.0430064	0	0	0	0	0	0.00418781	0	0	0	0.0127073	0	0	0	0.0154241	0.285342	0.034605	0.0277388
YBR238C	chrII	0	0	0	0	0	0	0	0	0	0.0265111	0.00497719	0.0035445	0	0	0	0	0	0	0	0.00380146	0	0	0	0	0	0	0	0.0127073	0	0	0	0.00659383	0.0546366	0	0
YBR239C	chrII	0	0	0	0.102318	0.00338887	0	0.005398	0	0	0	0.0300291	0.047543	0	0	0	0	0	0.0310909	0	0	0	0	0	0	0	0	0	0	0	0	0	0.0167458	0.265476	0.0381135	0.0390032
YBR240C	chrII	0	0	0.0160245	0.0504463	0	0	0.00359007	0	0	0	0.012503	0	0	0	0	0	0	0.0192245	0	0.00239875	0	0	0	0	0	0	0	0	0	0.0486815	0	0.0137179	0.230115	0.0356313	0.027985
YBR241C	chrII	0.246869	0	0	0	0	0.0391464	0	0.0174217	0.00310861	0	0.00398791	0	0	0	0	0	0	0	0	0.00336595	0	0	0	0	0	0	0	0	0	0	0	0.00339279	0	0	0
YBR242W	chrII	0.0034338	0	0	0	0	0	0	0	0.00870085	0	0.012448	0.00506563	0	0.00254469	0	0	0	0	0	0	0	0	0.0205323	0	0	0	0	0	0	0	0	0	0	0	0
YBR243C	chrII	0.0330026	0	0	0	0	0	0	0	0.00783343	0	0.00244935	0	0	0.00338429	0	0	0	0	0	0	0	0	0	0	0	0	0	0	0.00452107	0	0	0	0	0	0
YBR244W	chrII	0	0	0	0	0	0	0	0	0	0.00345667	0.020357	0.0194833	0	0	0.00570535	0.00512179	0	0	0	0	0	0	0.00817421	0	0	0	0	0	0	0.00244766	0	0.00785438	0.0651292	0	0
YBR245C	chrII	0	0	0.00945834	0	0	0	0	0	0	0.00586834	0.00310075	0	0	0	0	0	0	0.0101442	0	0	0	0	0	0	0	0	0	0	0	0	0	0	0	0	0
YBR246W	chrII	0	0	0.0204902	0	0	0	0	0	0	0	0.00461656	0	0	0	0	0	0	0.0048173	0	0	0	0	0	0	0	0	0	0	0	0	0	0.00350411	0	0	0
YBR247C	chrII	0	0	0	0	0	0	0.00232422	0	0	0	0.00914055	0	0	0	0.00366591	0.00491733	0	0.0409618	0	0	0	0	0	0.00413524	0	0	0	0	0	0	0	0.0111231	0.137748	0.0130692	0.00630565
YBR248C	chrII	0	0	0	0.0227929	0	0	0.00594368	0	0	0.0325526	0.0065703	0	0	0	0.0988306	0.0810013	0	0.012263	0	0	0	0	0	0	0	0.00568876	0	0	0	0	0	0.0141268	0.233176	0.0276586	0.0212914
YBR249C	chrII	0	0	0.00246366	0	0	0	0	0	0.0439761	0	0	0.0037766	0	0	0	0	0	0	0	0	0	0	0	0.00423859	0	0	0	0	0	0	0	0.0112323	0.140337	0.013416	0.00650926
YBR250W	chrII	0	0.00317608	0	0	0	0	0	0	0	0.00454755	0.00541264	0	0	0	0	0	0	0	0	0	0	0	0	0	0	0	0	0	0	0	0	0	0	0	0
YBR251W	chrII	0.208084	0	0.00405411	0	0.00638975	0.00447596	0	0.00832976	0.00334466	0.00570145	0.010176	0	0	0	0	0	0	0.00289943	0	0	0	0	0	0.0158371	0	0	0	0	0	0	0	0.01029	0.113511	0.00812247	0
YBR252W	chrII	0	0	0	0	0	0	0	0	0	0	0	0.00699689	0	0	0	0	0.0134444	0.00405106	0	0	0	0	0	0	0	0	0.00416683	0	0	0	0	0.00688327	0.0750993	0.00530045	0
YBR253W	chrII	0	0	0.107764	0	0	0	0	0	0	0	0	0	0	0	0	0	0	0	0	0	0	0.00534807	0	0	0	0	0	0	0	0	0	0	0	0	0
YBR254C	chrII	0	0	0	0	0	0	0	0	0	0	0	0.00699689	0	0	0	0	0.0134444	0.00405106	0	0	0	0	0	0	0	0	0.00416683	0	0	0	0	0	0	0	0
YBR255W	chrII	0	0	0	0	0	0	0	0	0	0	0.00729898	0	0	0	0.00483699	0.00816713	0	0.0086372	0	0	0	0	0	0	0	0	0	0	0	0.0391338	0	0.00336072	0	0	0
YBR255C-A	chrII	0	0	0	0	0	0	0	0	0	0	0	0.00392595	0	0	0	0	0	0	0	0	0	0	0	0	0	0	0	0.00290561	0	0	0	0.00589438	0.0485194	0	0
YBR256C	chrII	0	0	0.00509	0	0	0	0	0	0	0.0027477	0.00651476	0	0	0	0	0	0	0.00311149	0	0	0.433044	0	0	0	0	0	0	0	0.0113514	0.0391338	0	0.00412805	0	0	0
YBR257W	chrII	0	0	0	0	0	0	0.00240484	0	0	0.00320787	0.00569023	0	0	0	0	0	0	0.00271814	0	0	0	0	0	0	0	0	0	0.00711264	0	0	0	0.00229492	0	0	0
YBR258C	chrII	0.0302987	0	0.00509484	0	0	0.0648903	0	0	0.003704	0.0134356	0.00241105	0.0269398	0	0	0	0	0	0.0210285	0	0	0	0	0.00921804	0	0	0	0	0	0	0	0	0.00330333	0	0	0
YBR259W	chrII	0.00672625	0	0	0	0	0	0.00429378	0.00398183	0	0.10083	0.00541353	0	0	0	0	0	0	0.0221527	0	0	0	0	0	0.00394812	0	0	0	0	0	0.00358725	0	0.00331546	0	0	0
YBR260C	chrII	0	0	0.0331258	0	0	0	0	0	0	0.00698619	0.00784473	0.00231366	0	0	0	0	0	0.101849	0	0	0	0	0	0	0	0	0	0	0	0	0	0.0172636	0.237442	0.0269865	0.0193903
YBR261C	chrII	0.00571584	0	0	0	0	0	0.00314126	0	0.00514227	0	0.00492023	0	0	0	0	0	0	0	0	0	0	0	0	0	0	0	0	0	0	0	0	0	0	0	0
YBR262C	chrII	0	0	0	0	0	0	0	0	0	0.00671926	0	0	0	0	0	0	0	0	0	0	0	0	0	0	0	0	0	0.0143848	0	0	0	0	0	0	0
YBR263W	chrII	0	0	0.0108985	0	0	0	0.00480382	0.00757819	0	0	0.00410085	0	0	0	0.00344566	0.00507273	0	0.00230063	0	0.00485468	0	0	0	0	0	0	0	0	0	0	0	0	0	0	0
YBR264C	chrII	0	0	0.00428664	0	0	0	0	0	0	0	0	0	0	0	0	0	0	0.00335322	0	0.00421918	0	0	0	0	0	0	0	0.00653713	0.00475921	0	0	0	0	0	0
YBR265W	chrII	0	0	0	0	0	0.00926272	0.00339244	0	0	0.6786	0.0437547	0	0	0	0.519027	0.252171	0.00384979	0.0103926	0	0	0	0	0	0	0	0	0	0	0	0	0	0.00515558	0.0428809	0	0
YBR267W	chrII	0.222907	0	0.0172694	0	0	0	0	0	0.00671962	0	0.0130244	0.0139551	0	0	0	0	0.00647132	0.0131997	0	0.00576168	0	0	0	0.00327628	0	0	0	0	0	0	0	0.00355314	0	0	0
YBR268W	chrII	0	0	0	0.0245847	0	0	0	0	0.0695567	0	0.0417605	0	0	0	0	0	0	0.014582	0	0	0	0	0	0	0	0	0	0	0	0	0	0	0	0	0
YBR269C	chrII	0	0	0	0.0245847	0	0	0	0	0.0695567	0	0.0417605	0	0	0	0	0	0	0.014582	0	0	0	0	0	0	0	0	0	0	0	0	0	0	0	0	0
YBR270C	chrII	0.00497911	0	0	0	0	0	0.00454771	0.00556741	0	0	0.00304514	0	0	0	0	0	0	0.0022518	0	0.00246234	0	0.00302567	0	0	0	0.0108038	0	0	0	0	0	0	0	0	0
YBR271W	chrII	0	0	0	0	0.00319571	0	0	0	0	0.0152473	0	0.00287658	0	0	0	0	0	0	0	0	0	0	0	0	0	0	0	0	0	0	0	0.00245809	0	0	0
YBR272C	chrII	0.176087	0	0	0	0	0.0169115	0	0	0.0150027	0	0.0280256	0	0.0122218	0.00245346	0	0	0	0.00584901	0	0	0	0	0	0	0	0	0	0	0	0	0	0	0	0	0
YBR273C	chrII	0	0	0	0.0190313	0	0	0	0	0.00233253	0	0.00536849	0.00566957	0	0	0	0	0	0.00654054	0	0	0	0	0	0.00564379	0	0	0	0	0	0	0	0.00688461	0.0572946	0	0
YBR274W	chrII	0.159473	0	0	0	0	0.0137282	0	0	0	0	0	0	0	0	0	0	0	0	0	0	0	0	0	0	0	0	0	0	0	0	0	0.00515175	0.0423915	0	0
YBR275C	chrII	0	0	0	0	0	0	0.00381589	0	0	0	0.0163335	0	0	0	0	0	0	0.00292538	0	0.00292685	0	0	0	0.0043455	0	0	0	0	0	0	0	0.0145975	0.24167	0.0367942	0.0286713
YBR276C	chrII	0.0312479	0	0	0.0215565	0	0.405778	0	0	0	0	0.0217359	0.00325183	0	0.00345533	0	0	0	0.0228442	0	0.0103153	0	0	0	0.0103125	0	0	0	0	0.0047424	0	0	0.00707097	0	0	0
YBR278W	chrII	0	0.726149	0.00992384	0	0.0245455	0	0	0	0	0	0.00363051	0	0	0	0	0	0	0.00518543	0	0	0	0	0.0028674	0.00377619	0	0	0	0	0	0	0	0.0098615	0.0823396	0	0
YBR279W	chrII	0.0458603	0.0042484	0.0105643	0	0	0.00807889	0	0	0.0665432	0	0.00311973	0.00554625	0	0	0	0	0	0.00236735	0	0	0	0	0	0	0	0	0	0	0	0.00796486	0	0.00293536	0	0	0
YBR280C	chrII	0	0	0	0	0	0	0.00373472	0	0	0	0.00237802	0.00417147	0	0	0	0	0	0	0	0	0	0	0	0	0	0	0	0	0	0	0	0	0	0	0
YBR281C	chrII	0.00757674	0	0	0	0	0	0	0.00500825	0	0	0.00769453	0.00480337	0	0	0	0	0	0.0033127	0.00446063	0	0	0	0	0	0	0.003551	0.0101942	0	0	0	0	0.00342307	0	0	0
YBR282W	chrII	0.207112	0	0	0.00659486	0.0121603	0	0	0	0	0	0.0069078	0.0376455	0	0	0	0	0	0.00922695	0	0	0	0	0	0	0	0	0	0	0	0.00438842	0	0.00923296	0.101978	0.00735874	0
YBR283C	chrII	0	0.0189397	0	0	0	0	0	0.00442087	0	0	0.00269975	0	0	0	0	0	0	0.00922695	0	0.00285295	0	0.0143128	0	0	0.00245333	0	0	0	0	0	0	0.00262735	0	0	0
YBR284W	chrII	0	0	0	0.0144568	0	0.00279354	0	0.00247668	0	0	0.0203843	0	0	0	0	0	0	0.00558916	0	0	0	0	0	0	0	0	0	0.00766811	0	0	0	0.0146814	0.20287	0.0232136	0.0168499
YBR285W	chrII	0	0	0	0	0.00353747	0	0	0	0	0.472274	0.0285385	0.00278203	0	0	0	0	0	0.0193969	0	0	0	0	0	0.015906	0	0	0	0	0	0	0	0.00578988	0	0	0
YBR286W	chrII	0	0	0.00234546	0	0	0	0	0	0	0	0	0.00693624	0	0	0	0	0	0	0	0.00222937	0.00392027	0	0	0	0	0	0	0	0	0	0	0.0127271	0.158021	0.0150413	0.00728313
YBR287W	chrII	0	0	0	0	0	0	0	0	0	0	0.0166149	0.00220549	0	0	0	0	0	0.0034722	0	0	0	0	0	0	0	0	0	0	0	0	0	0.00462562	0.0382748	0	0
YBR288C	chrII	0	0	0	0.01329	0	0	0	0	0	0	0.0166149	0	0	0	0	0	0	0.0105386	0	0	0	0	0	0	0	0	0	0.0102491	0	0	0	0.0165427	0.276494	0.0426439	0.033586
YBR289W	chrII	0.0102777	0.281299	0	0	0	0	0.00316003	0	0	0.00879013	0.00552113	0.00717919	0	0	0	0	0.0107071	0.00378097	0	0	0	0	0	0	0	0	0	0.00352694	0	0.00879837	0	0.00861905	0.0715061	0	0
YBR290W	chrII	0	0	0.00662637	0	0	0	0	0	0.0069936	0	0	0	0	0	0	0	0	0	0.0169097	0	0	0	0	0	0	0	0	0	0	0	0	0	0	0	0
YBR291C	chrII	0	0	0.0117604	0	0.0292021	0	0	0	0	0	0.00324141	0	0	0	0	0	0	0.00347663	0	0	0	0	0	0	0	0	0	0	0	0	0	0.00331055	0	0	0
YBR293W	chrII	0	0.00250023	0	0	0	0	0.002367	0	0	0	0.00319211	0	0	0	0	0	0	0	0	0	0	0	0	0.00254095	0.0169652	0	0	0.00919315	0	0	0	0.00579555	0.047829	0	0
YBR294W	chrII	0.00320468	0	0.00539895	0.165892	0	0	0	0	0.050513	0	0.00584839	0	0	0	0	0	0	0.00409095	0	0	0	0	0	0.00406001	0	0	0	0	0	0	0	0.00225354	0.0249891	0	0
YBR295W	chrII	0	0.00711806	0.0162146	0	0	0	0	0	0.00375509	0	0.00249605	0.00848864	0	0	0.00286616	0.00282514	0	0	0	0	0	0	0.0036577	0.00325011	0	0	0	0	0	0	0	0.0134266	0.222777	0.0265933	0.0206289
YBR296C	chrII	0	0	0.00294228	0	0	0	0	0	0.0160868	0	0	0	0	0.00292855	0	0	0	0	0	0	0	0	0	0	0.0114036	0	0	0	0	0	0	0.00550402	0	0	0
YBR296C-A	chrII	0	0	0	0	0	0	0	0	0	0.0713576	0.00890335	0.00735874	0	0	0	0	0	0.00259789	0.0323666	0.00745943	0	0	0	0	0	0	0	0	0	0	0	0.00567985	0.0467826	0	0
YBR297W	chrII	0	0	0.0284498	0	0	0	0	0	0	0.00327999	0.0257122	0	0	0	0	0	0	0.0154651	0	0	0	0	0	0.00315762	0	0	0	0	0	0	0	0.013591	0.179931	0.019226	0.0123502
YBR298C	chrII	0	0	0	0	0	0	0	0	0	0.00327999	0.0257122	0.00274936	0	0	0	0	0	0.0154651	0	0	0	0	0	0.00315762	0.0271497	0	0	0	0	0	0	0.013591	0.179931	0.019226	0.0123502
YBR299W	chrII	0.144357	0.478924	0	0	0	0.00308796	0.00237718	0	0	0.0216235	0.01145	0	0	0	0	0	0	0.0048996	0	0	0.00460449	0	0	0.00368668	0	0	0	0	0	0	0	0.00764807	0.0844486	0.00602363	0
YBR302C	chrII	0.003333	0	0.197092	0	0	0	0.00485997	0	0	0	0.0110202	0.005385	0	0	0	0	0	0.010878	0	0.0117286	0	0	0	0	0	0	0	0	0.00289418	0	0	0	0	0	0
YCL068C	chrIII	0.0033026	0	0	0.73281	0	0	0.00221764	0	0	0	0.0128269	0.00488701	0.00436672	0	0	0	0	0.0216922	0	0	0	0	0	0.00814556	0	0	0	0.00220572	0	0	0	0	0.0157774	0	0
YCL064C	chrIII	0	0	0	0	0	0	0	0	0	0	0.00350311	0.00659364	0	0	0	0	0	0.00264989	0	0	0	0	0	0	0	0	0	0	0	0	0	0.0030378	0	0	0
YCL063W	chrIII	0	0	0	0	0	0	0.00281524	0	0.00413294	0	0.00381057	0	0	0	0	0	0	0	0	0	0	0	0	0	0	0	0	0.00891345	0	0	0	0.00545126	0.0449177	0	0
YCL061C	chrIII	0	0.0022033	0	0.00234286	0	0	0	0	0	0	0.00497534	0.01572	0	0	0	0	0	0.0035187	0	0	0	0	0	0.0369123	0	0	0	0.0105157	0	0	0	0.0165864	0.228915	0.0261335	0.0189298
YCL059C	chrIII	0.0573741	0	0	0	0	0.345625	0	0	0	0	0.00711993	0	0	0	0	0	0	0.0408467	0	0	0	0	0	0	0	0	0	0	0	0	0	0.00747211	0.06203	0	0
YCL058W-A	chrIII	0.00265992	0	0	0.0116884	0	0	0	0.00447096	0.0220738	0	0.0383685	0	0	0	0	0	0	0.027808	0.0192547	0	0	0.0060205	0	0	0.00713627	0	0	0	0	0	0	0.0141602	0.192858	0.0216125	0.0152283
YCL058C	chrIII	0	0	0.00389075	0	0	0.00362481	0	0	0.00241801	0.231547	0.0074321	0.00233206	0	0	0.156481	0.0876467	0	0.00478755	0	0	0	0	0.00313601	0	0	0	0	0	0	0	0.00254796	0.0142513	0.157427	0.0113808	0.00548142
YCL057C-A	chrIII	0	0	0	0	0	0	0.00239815	0	0	0	0	0.00553914	0	0	0	0	0	0	0	0.0133265	0	0	0.11357	0	0	0	0	0	0	0	0	0.0052114	0.0429367	0	0
YCL057W	chrIII	0	0.15008	0.00325568	0	0	0	0	0	0	0	0	0	0	0	0	0	0	0.00367097	0	0	0	0	0	0	0.00379535	0	0	0	0	0	0	0.00320848	0	0	0
YCL056C	chrIII	0	0	0	0	0	0	0	0	0.00297575	0.0140875	0	0	0	0	0	0	0	0	0	0.00362156	0	0.00381998	0	0	0	0	0	0	0	0	0	0.00320848	0	0	0
YCL055W	chrIII	0.00278766	0	0	0	0.00255896	0	0	0	0.120874	0	0.00384653	0.00285539	0	0	0	0	0	0	0	0	0	0	0	0.00877004	0	0	0	0	0	0	0	0.00431741	0	0	0
YCL054W	chrIII	0	0	0.00804461	0	0	0	0	0	0	0.00578366	0.00933379	0	0	0	0	0	0	0.00296962	0	0	0.0140065	0	0	0.00327041	0	0	0	0	0	0	0	0.00327012	0	0	0
YCL052C	chrIII	0	0	0.0680486	0	0	0	0	0	0	0.00248301	0	0.00281777	0	0	0	0	0	0.0029042	0.00645079	0	0	0	0	0	0	0	0	0	0	0	0	0.00276254	0	0	0
YCL051W	chrIII	0	0	0	0	0	0	0	0	0	0	0.0133668	0.0024123	0	0	0	0	0	0.00457858	0	0	0	0	0	0	0	0	0	0	0	0	0	0	0	0	0
YCL050C	chrIII	0.00406405	0	0	0	0	0	0	0	0	0.0025145	0.00751903	0	0	0	0	0.00231228	0	0.00297552	0	0	0	0	0	0.00298064	0	0	0	0	0	0	0	0.00337062	0	0	0
YCL049C	chrIII	0	0	0	0.277147	0	0	0	0	0	0.00322504	0.0115526	0	0	0	0	0	0	0.0051855	0	0	0	0	0	0.00772765	0	0	0	0	0	0	0	0.00643141	0.0532093	0	0
YCL048W-A	chrIII	0.0134308	0	0	0.50778	0	0.00780414	0	0	0	0.00527801	0.0059911	0.00780934	0	0.00642735	0	0	0.00546797	0.0029399	0.00679389	0	0	0	0	0	0	0	0	0	0	0.395235	0.00336834	0.0239816	0.385379	0.0551969	0.0503451
YCL048W	chrIII	0.00560467	0	0	0	0	0	0.00415117	0	0	0.0276691	0.021913	0.00367298	0	0	0	0	0	0.00489308	0	0	0	0	0	0	0	0	0	0	0	0	0	0.00874231	0.0964578	0.00689825	0
YCL047C	chrIII	0.0218257	0	0	0	0	0.00284939	0	0	0.00388554	0.0276691	0	0	0	0	0	0	0	0	0	0	0	0	0	0	0	0	0	0	0	0	0	0	0	0	0
YCL045C	chrIII	0	0	0.00243409	0.129513	0.00310268	0	0	0	0	0	0.0168602	0	0	0	0	0	0	0.0239466	0	0	0	0	0	0	0	0	0	0	0	0	0	0.0176056	0.281257	0.0379863	0.0359541
YCL044C	chrIII	0	0	0.0504271	0	0	0	0	0	0	0	0	0	0	0	0	0	0	0	0	0	0	0	0	0.00273186	0	0	0	0	0	0	0	0.00378522	0	0	0
YCL043C	chrIII	0	0.602895	0	0	0	0.00624058	0	0	0	0	0.00456397	0.00457906	0	0	0	0	0	0	0	0	0	0	0.0197682	0	0	0	0	0	0	0	0	0.0106563	0.0891909	0	0
YCL040W	chrIII	0	0	0	0	0	0	0	0.00231262	0	0	0	0	0	0	0	0	0	0.00220419	0	0.00622491	0	0	0	0.0148642	0.00314142	0	0	0	0	0	0	0	0	0	0
YCL042W	chrIII	0.171152	0.0552443	0.134424	0	0	0	0.00434859	0	0.00253388	0	0.00452084	0.00655906	0	0	0	0	0.00814186	0	0.00392082	0.0117568	0	0.010371	0	0	0	0	0.0026638	0	0	0	0	0	0	0	0
YCL039W	chrIII	0.0553724	0	0	0.0877039	0	0	0	0	0	0	0	0	0.00322063	0	0	0	0	0	0	0.0237364	0	0	0.00222731	0.00481045	0	0	0	0	0	0	0	0.0133038	0.244983	0.029739	0.0238616
YCL038C	chrIII	0	0	0.00640427	0	0	0	0	0	0	0.00534877	0	0	0	0	0	0	0.00980935	0	0	0	0	0	0	0.00246452	0	0	0	0	0	0	0	0	0	0	0
YCL037C	chrIII	0	0	0	0.307742	0.00359701	0	0	0	0.00354376	0.00336203	0.0163711	0.00339836	0	0	0	0	0	0	0	0	0	0	0	0.00710718	0	0	0	0	0	0	0.00293521	0.0211571	0.300761	0.0439381	0.0331036
YCL036W	chrIII	0.00714206	0	0	0	0	0	0	0	0	0.008528	0.0025474	0	0	0	0	0	0	0.00252008	0	0	0	0	0	0	0	0	0	0	0	0	0	0.00821677	0.088795	0.00618212	0
YCL035C	chrIII	0	0	0.0140556	0	0	0.00368709	0.00292529	0	0	0	0	0	0	0	0	0	0	0	0	0	0	0	0	0	0	0	0	0	0	0	0	0	0	0	0
YCL034W	chrIII	0	0	0	0	0	0	0	0	0	0	0	0.00247361	0	0	0	0	0	0	0	0	0	0	0	0	0	0	0	0	0	0	0	0	0	0	0
YCL033C	chrIII	0	0.00262203	0.00835831	0	0	0	0	0	0	0	0.0700292	0	0	0	0	0	0	0	0	0	0	0	0	0	0.0082067	0	0	0	0	0	0	0	0	0	0
YCL032W	chrIII	0	0	0	0	0	0	0	0	0	0.00265361	0.0141558	0	0.00866314	0	0	0	0	0.00332847	0	0	0	0	0	0	0	0	0	0	0	0	0	0.00348876	0	0	0
YCL031C	chrIII	0	0	0	0	0	0	0	0	0	0	0.018442	0	0	0	0	0	0.00276907	0.00698596	0.00391952	0	0	0	0	0	0	0	0	0.0197217	0	0	0	0.007049	0.0582583	0	0
YCL030C	chrIII	0	0.975094	0	0.00951303	0	0	0	0	0	0.704117	0.00666193	0.00566961	0	0	0	0	0	0	0	0	0	0	0	0.0264487	0	0	0	0	0	0	0	0	0	0	0
YCL029C	chrIII	0	0	0	0	0	0	0	0	0	0	0	0	0.00269516	0	0.00278168	0.00509528	0	0	0	0	0	0	0	0	0	0	0	0	0	0	0	0.00904071	0.099313	0.00707728	0
YCL028W	chrIII	0.131207	0.0468491	0	0	0	0	0.00431608	0	0.138215	0.00329245	0.00702598	0.00453218	0	0.00641124	0.00398151	0.00728991	0	0	0	0	0	0	0	0.00922728	0	0	0	0	0	0	0	0.00317513	0	0	0
YCL027W	chrIII	0.0383457	0	0.00777242	0	0	0	0	0.0045461	0.100055	0	0	0	0.00505603	0	0.0023686	0	0	0	0.00459029	0	0	0.00983611	0	0	0.0229404	0	0	0	0	0	0	0.00346465	0	0	0
YCL026C-B	chrIII	0	0	0	0	0	0	0	0	0	0	0.0072564	0	0	0	0	0	0.00250991	0.00572396	0	0	0.00313885	0	0	0	0	0	0	0	0	0	0	0	0	0	0
YCL026C-A	chrIII	0.0242209	0	0	0	0	0.0241321	0.00361753	0	0	0	0	0	0	0	0	0	0	0	0	0	0	0	0	0	0	0	0	0.00244484	0	0	0	0.00298949	0	0	0
YCL025C	chrIII	0	0.00427021	0	0	0	0	0	0	0	0	0	0.0122702	0	0	0	0	0	0	0	0	0	0	0	0	0	0	0	0	0	0	0	0.00735022	0.0805273	0.0056352	0
YCL024W	chrIII	0	0	0.00317081	0	0	0.00235027	0.00496569	0	0.0040356	0.0198642	0.0131848	0	0	0	0	0	0	0.00338639	0	0	0	0.0691839	0	0.00448501	0	0	0	0	0	0	0	0.012723	0.168357	0.0179909	0.0115684
YCL018W	chrIII	0	0	0	0	0	0	0	0	0.0786694	0	0.0208682	0	0	0	0	0	0	0.00260483	0	0	0	0	0	0	0	0	0	0	0	0.00274203	0	0.00615732	0.0503382	0	0
YCL017C	chrIII	0	0	0	0	0	0	0	0	0.0786694	0	0.0208682	0	0	0	0	0	0	0.00260483	0	0	0	0	0	0	0	0	0	0	0	0.00274203	0	0.00615732	0.0503382	0	0
YCL016C	chrIII	0	0.0034486	0.617363	0	0	0	0	0	0	0	0.165434	0	0	0	0.00686681	0.00699239	0	0.00380674	0	0	0	0	0	0	0	0	0	0	0	0	0	0	0	0	0
YCL014W	chrIII	0	0.0043383	0	0	0	0	0.00392845	0	0.0313904	0	0.0247346	0	0	0	0	0	0	0.0382756	0	0	0	0	0	0	0	0	0	0	0	0	0	0	0	0	0
YCL012C	chrIII	0.0302983	0	0	0	0	0.0114541	0	0	0	0.00329158	0.00270229	0	0	0	0	0	0	0	0	0	0	0	0	0	0	0	0	0	0	0	0	0.0135462	0.178539	0.019018	0.0122354
YCL011C	chrIII	0	0	0	0.152777	0.00486229	0	0	0	0	0	0.0581167	0.00387112	0	0.00764757	0.172268	0.0968629	0	0.0204612	0	0	0	0	0	0.00311482	0	0	0	0	0	0	0	0.0181056	0.283086	0.0387085	0.0374588
YCL010C	chrIII	0	0.895873	0	0.00270248	0	0	0	0	0.00257764	0	0.00879385	0.00455121	0	0	0	0	0	0.0177433	0	0	0	0.00425354	0	0	0	0	0	0	0	0	0.00344408	0.0183925	0.205086	0.0147793	0
YCL009C	chrIII	0	0	0	0.0122214	0.0137494	0	0	0	0	0	0.00266166	0	0	0	0	0	0.0038141	0	0	0	0	0	0	0	0	0	0	0.00613576	0	0	0	0.00641072	0.0531379	0	0
YCL008C	chrIII	0.0486848	0	0	0	0	0.00781706	0.00408755	0.0150435	0	0	0.00479766	0	0	0	0	0	0	0	0	0.00524521	0	0.00412348	0	0	0	0	0	0	0	0	0	0	0	0	0
YCL005W-A	chrIII	0.0108435	0.00226761	0	0	0	0.0136377	0	0	0	0	0	0	0	0	0	0	0	0	0	0.00223273	0	0	0	0	0	0	0	0	0	0	0.0024053	0.0120265	0.100196	0	0
YCL005W	chrIII	0	0	0.00741929	0.434032	0	0	0.00551984	0	0	0	0.0209522	0.00379455	0.0684269	0	0	0	0	0.00879704	0	0.00595857	0	0	0	0.00261616	0	0	0	0	0	0	0	0	0	0	0
YCL004W	chrIII	0	0	0.00447328	0	0	0	0	0	0	0	0	0	0	0	0	0	0	0	0	0	0	0	0	0	0	0	0	0	0	0	0	0	0	0	0
YCL001W	chrIII	0	0.00272043	0	0	0	0	0	0	0	0.00401084	0.0103637	0.00278415	0	0	0	0	0	0.00414661	0	0	0	0	0	0.00299398	0	0	0	0	0	0	0	0	0	0	0
YCL002C	chrIII	0	0	0.0025873	0	0	0.00706358	0	0	0.00418282	0.0303974	0.00938096	0	0	0	0	0	0	0	0	0	0	0	0	0.00411416	0	0	0	0	0	0	0	0.00923302	0.101255	0.00720563	0
YCL001W-A	chrIII	0.149722	0	0	0	0	0	0	0	0.0130594	0.0377557	0.00238149	0.0227151	0	0	0.0562518	0.0550935	0	0	0	0	0	0	0	0	0	0	0	0	0	0	0	0.00274312	0	0	0
YCR002C	chrIII	0	0	0	0	0	0	0	0	0	0	0.00973087	0	0	0	0	0	0	0.00387508	0	0	0	0	0	0	0	0	0	0	0	0	0	0	0	0	0
YCR003W	chrIII	0.0259271	0	0.0023474	0	0	0.0625772	0	0	0.00653605	0.00417894	0.0377883	0	0	0.0154994	0	0	0	0.00494318	0	0.00349807	0	0	0	0	0	0	0	0	0	0	0	0.00390694	0	0	0
YCR004C	chrIII	0	0	0	0	0	0	0	0	0.00653605	0.00417894	0.0377883	0	0	0	0	0	0	0.0110502	0	0.00349807	0	0	0	0	0	0	0	0	0	0	0	0.00390694	0	0	0
YCR005C	chrIII	0.0165071	0	0.687116	0	0	0.00871496	0.00364178	0.0197974	0	0	0.0157937	0	0	0	0	0	0.018115	0.00999069	0	0.0221944	0.00257156	0	0.00427522	0.0278316	0	0	0	0.0498981	0.0194852	0	0	0	0	0	0
YCR008W	chrIII	0.0509093	0	0	0	0	0	0.00487619	0	0	0	0.00437111	0.00690479	0	0	0	0	0	0	0	0.00927227	0.00255423	0	0	0.00898256	0	0	0	0	0	0	0	0.00412857	0	0	0
YCR009C	chrIII	0.0509093	0	0.0129403	0.0265867	0	0	0	0	0	0	0.0106458	0	0	0	0	0	0	0.00787666	0	0.00927227	0.00255423	0	0	0.202134	0	0	0	0	0	0	0.00272166	0.0240586	0.333166	0.0380886	0.0287972
YCR010C	chrIII	0	0	0	0.0192168	0	0	0	0	0	0	0.00812018	0.00296038	0	0	0	0	0	0.00245946	0	0	0	0	0	0	0	0	0	0.00231342	0	0	0	0.00344349	0	0	0
YCR011C	chrIII	0.0436617	0	0.0150149	0	0	0	0	0.00240294	0.0026983	0.0240836	0	0	0	0	0	0	0	0	0.0030671	0.00237198	0	0	0	0	0	0.045088	0	0.019361	0	0	0	0.0053964	0.0446899	0	0
YCR012W	chrIII	0	0	0	0	0.00731249	0	0.00670246	0	0	0.00473963	0.00509445	0.0106165	0.00362683	0	0.0162345	0.00398994	0	0	0	0	0	0	0	0	0	0	0	0	0	0	0	0.0124653	0.155263	0.0148116	0.00717889
YCR014C	chrIII	0	0	0.00601903	0	0	0	0.00337453	0	0.00560533	0	0	0.00261641	0	0	0	0	0	0	0	0.00290894	0	0	0	0	0	0	0	0	0	0	0	0.00595288	0.0488603	0	0
YCR015C	chrIII	0.00840964	0	0.0435983	0.00541786	0	0	0	0	0.00778441	0.0422529	0.00394462	0	0	0.00392093	0	0	0	0	0	0	0	0	0	0.00230168	0	0	0	0	0	0	0	0.00302897	0	0	0
YCR016W	chrIII	0	0	0.00232414	0	0	0	0.00267407	0	0	0	0	0	0	0	0	0	0	0.00321816	0	0	0	0	0	0.00238241	0	0	0	0.00802958	0	0	0	0.00620806	0.0509515	0	0
YCR017C	chrIII	0	0	0	0	0	0	0.00304933	0	0	0	0.00510464	0.00288039	0	0	0	0	0	0.00240348	0	0	0	0	0	0.00277702	0	0	0	0	0	0	0	0	0	0	0
YCR020C	chrIII	0.00523804	0	0	0	0	0	0.00275715	0.0044708	0	0	0.0158867	0.00685514	0	0	0	0	0	0.00624476	0	0	0	0	0	0	0.00733762	0	0	0.0185089	0	0	0	0	0	0	0
YCR020C-A	chrIII	0	0	0	0	0	0	0	0	0	0	0	0.0112572	0	0	0	0	0	0	0	0	0	0	0.00244527	0.00314428	0	0	0	0	0	0	0	0.00440412	0.0361908	0	0
YCR020W-B	chrIII	0.0495975	0.00401019	0.00254669	0	0	0	0	0	0.00455139	0	0.0130253	0	0	0	0	0	0	0.00681496	0	0	0	0	0	0.00590292	0	0	0	0	0	0	0	0	0	0	0
YCR021C	chrIII	0.0495975	0.00401019	0.00254669	0	0	0	0	0	0.00455139	0	0.0130253	0	0	0	0	0	0	0.00681496	0	0	0	0	0	0.00590292	0	0	0	0	0	0	0	0	0	0	0
YCR023C	chrIII	0.0104631	0	0	0	0	0	0	0	0	0	0.00326733	0	0	0	0	0	0.00226039	0	0	0	0	0	0	0	0	0	0	0	0	0	0	0.00227491	0	0	0
YCR024C	chrIII	0.160627	0	0.00311217	0.00295208	0	0.0513549	0.00331231	0	0	0	0.00579682	0	0	0	0	0	0	0.00643751	0	0	0	0	0	0	0	0	0	0	0	0	0	0.00252522	0	0	0
YCR024C-A	chrIII	0	0	0	0.0137089	0	0	0	0	0.00485731	0	0.0113101	0	0	0	0	0	0	0.00689156	0	0	0	0	0	0	0	0	0	0	0	0	0	0.0127628	0.157241	0.0148206	0.00713555
YCR026C	chrIII	0.440818	0	0	0	0	0	0	0.00628253	0	0	0.0049732	0.0125895	0.873104	0	0	0	0	0	0	0.0473646	0.00414736	0	0.125659	0	0.0674933	0.218466	0.00247357	0	0	0	0	0.00633248	0	0	0
YCR027C	chrIII	0	0	0	0	0	0.00887582	0	0	0	0	0	0	0	0	0	0	0	0	0	0	0	0	0	0.0093753	0	0	0	0	0	0	0	0.0031087	0	0	0
YCR028C	chrIII	0	0	0	0	0.00314826	0	0	0	0.118948	0	0.0036773	0.00277611	0	0	0	0	0	0	0	0	0	0	0	0	0	0	0	0	0	0.00415238	0	0.00915207	0.113201	0.0107215	0.00516077
YCR028C-A	chrIII	0	0.00290836	0	0	0	0.00245868	0.00269091	0	0	0	0.00491616	0	0	0	0	0	0	0	0	0	0	0	0	0	0	0	0	0	0	0	0	0	0	0	0
YCR030C	chrIII	0.0107549	0	0	0	0.00376534	0.00432869	0.00233195	0.0121398	0	0	0.00246847	0.00626747	0	0	0	0	0	0	0.0164096	0.00276158	0	0	0	0	0.00463517	0	0	0	0	0	0	0.014512	0.199859	0.022745	0.0164351
YCR031C	chrIII	0.00617194	0	0	0	0	0	0	0	0	0	0.00329886	0	0	0	0	0	0	0	0	0	0	0	0	0.00312261	0	0	0	0	0	0	0	0.00952463	0.105273	0.00753455	0.00352077
YCR032W	chrIII	0	0	0.0772263	0	0	0	0.0031934	0	0.0105432	0	0.00364475	0.00303911	0	0	0	0	0.00222018	0.00315379	0	0.0165801	0	0	0	0.00392195	0.00247304	0	0	0	0	0	0.00321974	0.0161012	0.13473	0	0
YCR033W	chrIII	0.0102193	0	0	0	0	0	0.00277239	0	0.176761	0.115046	0.00270317	0.00311516	0	0.00842449	0	0	0	0.00270967	0	0	0	0	0	0.00236155	0	0	0	0	0	0	0	0.00414042	0	0	0
YCR034W	chrIII	0.0036877	0.0068167	0.00313273	0	0	0	0.00449634	0	0	0	0.00707898	0	0	0	0	0	0.00376412	0	0	0	0	0	0	0	0	0	0	0	0	0	0	0	0	0	0
YCR035C	chrIII	0	0	0	0	0	0	0	0	0.00238938	0	0.0162438	0	0	0	0	0	0.00464043	0	0.00224443	0.00335898	0	0	0	0	0.00715411	0	0	0	0	0	0	0.0033614	0	0	0
YCR036W	chrIII	0.00703542	0	0.183021	0	0	0	0	0	0	0	0	0	0	0	0	0	0.00677189	0	0	0	0	0	0	0	0	0	0	0	0	0.0521969	0	0	0	0	0
YCR037C	chrIII	0	0	0	0.339268	0	0	0	0	0.030726	0	0.045611	0	0	0	0	0	0	0.0360545	0	0	0	0	0	0	0	0	0	0.00678431	0	0	0	0.00246488	0	0	0
YCR039C	chrIII	0	0	0	0.0283595	0	0	0	0	0	0	0	0	0	0	0	0	0	0	0	0	0	0	0	0	0	0	0	0.00665528	0	0	0	0.00640686	0.0701181	0.00495791	0
YCR040W	chrIII	0	0	0.00247096	0	0	0	0	0	0	0	0.00427854	0.00321925	0	0	0	0	0	0	0	0	0.0199197	0	0	0	0	0	0	0	0	0	0	0	0	0	0
YCR042C	chrIII	0.171266	0	0	0.0104547	0	0.00332843	0	0.0028176	0.00582785	0	0	0.00376412	0	0	0	0	0.0472102	0	0	0	0	0	0	0	0	0	0	0	0	0	0	0	0	0	0
YCR043C	chrIII	0	0	0	0.00351409	0	0	0	0	0	0	0.0116047	0	0	0	0	0	0	0.00613831	0	0	0	0	0	0.00305384	0	0	0	0.00676043	0	0	0	0.00946736	0.102262	0.00720246	0
YCR044C	chrIII	0	0	0	0.310253	0	0	0	0	0.00352284	0.0052747	0.0113065	0.0187495	0	0	0	0	0	0.00221126	0	0	0	0	0	0	0	0	0	0	0	0	0	0.0109892	0.122095	0.00876654	0
YCR045C	chrIII	0.170996	0	0.00366654	0	0.00985981	0.00356195	0	0	0.00256972	0	0	0	0	0	0	0	0	0	0.00362215	0	0	0	0	0	0	0	0	0.0172963	0	0	0	0	0	0	0
YCR046C	chrIII	0	0	0.0161346	0.0788744	0.00426155	0	0.00221209	0	0.0142225	0	0.00673444	0.0033449	0	0	0.0094315	0.00519264	0	0	0	0	0	0	0	0	0	0	0	0	0	0.100365	0	0.0133181	0.235365	0.032336	0.02672
YCR047C	chrIII	0	0	0	0	0	0	0	0.0311222	0.00294653	0	0	0	0	0	0.00413892	0	0	0	0	0	0	0.00340523	0	0	0	0	0	0.0175374	0	0	0	0.00748435	0.0620099	0	0
YCR048W	chrIII	0.0521713	0.00376652	0.54904	0	0	0	0.00383357	0.035344	0.00507115	0.0599069	0	0	0	0	0	0	0.0066114	0.00533694	0.00338134	0.00530627	0.0114534	0	0	0	0.0328947	0	0	0.0259454	0	0	0.00357219	0.0214684	0.269237	0.0258643	0.0126241
YCR050C	chrIII	0	0.127151	0	0	0	0.00257741	0	0.0030341	0	0.00587329	0	0	0	0	0	0	0.00612834	0	0.004595	0.00618472	0	0.00916363	0	0.00228117	0.00701177	0	0	0.0128431	0	0	0	0	0	0	0
YCR051W	chrIII	0.0754905	0	0	0	0	0.0131079	0.0049154	0.00306924	0.0380268	0	0.0110645	0	0	0	0	0	0	0.00571377	0	0	0	0	0	0.00390444	0	0	0	0.00702535	0	0	0	0.00749323	0.0613927	0	0
YCR052W	chrIII	0	0.087267	0	0	0	0.00240055	0	0	0	0	0	0.00330847	0	0	0	0	0	0	0	0	0	0	0	0	0	0	0	0	0	0	0	0	0	0	0
YCR053W	chrIII	0	0	0	0	0	0	0	0	0	0	0.00279809	0.00658626	0	0	0	0	0	0	0	0	0	0	0	0	0	0	0	0	0	0	0	0.00593893	0.0490061	0	0
YCR054C	chrIII	0.00480976	0	0	0	0	0	0	0	0	0	0	0.00697495	0	0	0	0	0	0.0119384	0	0	0	0	0	0	0	0	0	0	0	0	0	0	0	0	0
YCR057C	chrIII	0.00456188	0	0	0	0	0	0.00413389	0	0	0.0166708	0.0845913	0.00301815	0	0	0.00485376	0.00562902	0	0.0422665	0	0	0	0	0	0	0	0	0	0	0	0	0	0.0148339	0.203761	0.0231447	0.0166736
YCR059C	chrIII	0.177983	0.0196309	0.0158955	0	0	0.006629	0.00410847	0.00766234	0	0.00366257	0	0	0	0	0	0	0	0	0	0.00974076	0	0	0.00287631	0	0	0	0	0.00749823	0	0	0	0	0	0	0
YCR060W	chrIII	0.325205	0	0.00331276	0.00561789	0	0.0502116	0	0	0	0.00392555	0.0131568	0.00563573	0	0	0	0	0	0.0262375	0	0	0	0	0	0	0	0	0	0	0	0	0	0	0	0	0
YCR061W	chrIII	0.246921	0	0	0	0	0.0461684	0	0.00976254	0	0	0.00327581	0	0	0	0	0	0	0.00226663	0	0	0	0	0	0	0	0	0	0	0	0	0	0.00942619	0.103514	0.00734744	0
YCR063W	chrIII	0.0871101	0.160564	0	0.00228577	0	0.315767	0.00988609	0	0.574838	0.00682432	0.00434903	0.0127299	0	0.0437504	0	0	0	0.00277019	0	0	0	0	0.338078	0	0.00270454	0	0	0	0	0	0.00315054	0.023733	0.418275	0.0576226	0.0480317
YCR065W	chrIII	0	0	0	0	0	0	0	0.00232094	0	0.00586589	0.00515043	0	0	0	0	0	0	0	0	0	0	0	0	0	0	0	0	0	0	0	0	0	0	0	0
YCR066W	chrIII	0	0.00245899	0.00700418	0	0	0	0.0044413	0	0.00430136	0	0	0	0	0	0	0	0	0	0	0.00285213	0	0.00227919	0	0	0	0	0	0.00883402	0	0.00526013	0	0	0	0	0
YCR067C	chrIII	0	0	0.0621955	0	0	0	0.00245094	0.00221826	0	0.00527984	0.00839521	0	0	0	0	0	0	0.00306963	0	0	0	0	0	0.00448887	0	0	0	0	0	0	0	0	0	0	0
YCR068W	chrIII	0.012825	0	0.00374466	0	0	0	0	0	0	0	0	0.00302155	0.6496	0	0	0	0	0.00297374	0	0	0	0	0	0	0	0	0	0	0	0	0	0.00942249	0.0784591	0	0
YCR069W	chrIII	0.00719731	0	0	0	0	0	0	0	0	0.00251331	0.0032098	0	0	0.00220531	0	0	0.0123876	0	0.00452917	0	0	0.00596481	0.0164448	0.00294344	0	0	0.166802	0	0	0	0	0.00406036	0.0334433	0	0
YCR071C	chrIII	0	0	0	0	0	0	0	0	0.0429595	0	0	0	0	0	0	0	0	0	0	0	0	0	0	0.00386029	0	0	0	0	0	0	0	0	0	0	0
YCR072C	chrIII	0.0154028	0.320145	0	0	0	0.0055204	0	0	0	0	0.0154211	0.0053768	0	0	0.0302696	0.0281877	0	0.00446292	0	0	0	0.00596481	0	0	0	0	0	0	0	0	0	0.00767901	0.0635651	0	0
YCR073C	chrIII	0	0	0.843261	0.0636323	0	0	0.00340524	0	0	0.064886	0.0152631	0	0	0	0.557909	0.225969	0	0.00262819	0	0.00415442	0	0	0	0	0	0	0	0	0	0	0.00363955	0.0256052	0.415232	0.062153	0.0566951
YCR073W-A	chrIII	0	0	0.00688048	0	0	0.0024348	0	0	0	0	0	0.00246498	0	0	0	0	0	0	0	0.00334068	0	0	0	0	0	0	0	0.00242398	0	0.0411914	0	0	0	0	0
YCR075C	chrIII	0.00898041	0.00957104	0.0211535	0.0252332	0	0	0	0	0.00220159	0	0	0	0	0	0	0	0	0	0.00258818	0	0	0	0	0	0	0	0	0	0	0	0	0.00660555	0.0723712	0.0051341	0
YCR075W-A	chrIII	0	0	0	0	0	0	0	0	0	0	0.00238916	0	0	0	0	0	0	0.00405959	0	0.00557208	0.00246379	0.00455213	0	0.0149739	0	0	0	0	0	0	0	0	0	0	0
YCR076C	chrIII	0	0	0.0224954	0	0	0	0	0.00707845	0	0	0.0115596	0.00737678	0	0	0	0	0	0.00507672	0	0	0	0.00222485	0	0	0	0	0	0	0	0	0	0.00398034	0	0	0
YCR077C	chrIII	0	0.00245642	0	0	0	0	0	0	0	0	0.00391933	0	0	0	0	0	0	0	0	0	0.00246379	0	0	0	0	0	0	0	0.00318203	0	0	0.00480644	0	0	0
YCR079W	chrIII	0.0222067	0	0	0	0	0.0223194	0	0	0	0	0	0	0	0	0	0	0	0	0	0.00240738	0	0	0	0.00776149	0	0	0	0	0	0	0	0.00574294	0.0475509	0	0
YCR081W	chrIII	0	0.726741	0.00578	0	0	0	0	0	0	0	0.00365075	0	0	0	0	0	0	0	0	0	0	0	0	0.00320965	0	0	0	0	0	0	0	0.00369291	0	0	0
YCR082W	chrIII	0	0.00464414	0	0	0	0	0.00515148	0	0.00291584	0.0154239	0.00465519	0	0	0	0.025791	0.0167621	0	0	0	0	0	0	0	0	0	0	0	0	0	0.00273107	0	0.00404819	0	0	0
YCR083W	chrIII	0.00426386	0	0	0	0	0	0	0	0.00544212	0	0.00360554	0	0	0	0	0	0	0	0	0.00600357	0	0	0	0	0	0	0.0022594	0.00435953	0	0	0	0.0045875	0.0374903	0	0
YCR084C	chrIII	0	0.00464414	0	0	0	0	0	0	0	0	0.00927908	0.00470715	0	0	0.00847297	0.00584903	0	0.00326973	0	0	0	0	0	0	0	0	0	0	0.00351283	0	0	0	0	0	0
YCR086W	chrIII	0	0	0.00279467	0	0	0.0072512	0	0	0	0	0	0.0042385	0	0	0	0	0	0	0	0	0	0	0	0	0	0	0	0.0067948	0	0	0	0	0	0	0
YCR087C-A	chrIII	0.00650142	0	0	0	0	0	0.00253768	0	0	0	0	0.00507409	0	0	0	0	0	0	0	0	0	0	0	0	0	0	0	0.00721759	0	0	0	0	0	0	0
YCR088W	chrIII	0	0	0	0	0	0	0.00298286	0	0	0	0.00224314	0	0	0	0	0	0	0.00260829	0.00243084	0	0	0	0	0	0.00630536	0	0	0	0.00228299	0	0	0	0	0	0
YCR089W	chrIII	0	0	0.0124472	0	0	0	0.00577164	0	0	0.00237361	0	0	0	0	0	0	0.00334673	0	0	0	0	0	0	0	0	0	0	0	0	0	0	0	0	0	0
YCR090C	chrIII	0	0	0.00228527	0	0	0	0	0	0.00274242	0.00254341	0	0.00674777	0	0	0	0	0	0	0	0	0	0	0	0	0	0	0	0	0	0	0	0	0	0	0
YCR091W	chrIII	0.0346088	0	0	0	0	0.291792	0.00434219	0	0.0650111	0.00809164	0.00470498	0	0	0.00295746	0	0	0.0100292	0.00343702	0	0	0	0	0	0	0	0	0	0	0	0	0	0.00435463	0	0	0
YCR092C	chrIII	0	0	0	0	0	0	0	0	0	0.00762145	0.00470498	0	0	0	0	0	0	0.00320803	0	0	0	0	0	0	0	0	0	0	0	0	0	0	0	0	0
YCR093W	chrIII	0	0.00344798	0.665497	0	0	0	0	0	0.0360835	0	0.0046465	0.0029735	0	0	0	0	0	0.00317888	0	0	0	0	0	0	0	0	0	0.0116107	0	0	0	0	0	0	0
YCR094W	chrIII	0	0	0.0191845	0	0	0.00280408	0	0.00255282	0	0	0.00578255	0	0	0	0	0.00270611	0	0	0	0.0117697	0	0	0	0.00509873	0	0	0	0	0	0	0	0.00305011	0	0	0
YCR095C	chrIII	0	0.00330018	0	0	0	0	0	0	0	0.00329361	0.00225719	0	0	0	0	0	0	0.00420566	0	0	0	0	0.00235161	0.00259977	0	0	0	0	0	0	0	0.00250862	0	0	0
YCR095W-A	chrIII	0	0	0	0	0	0	0	0.00296937	0	0	0.0110751	0.00227919	0	0	0	0	0	0	0	0	0	0	0	0.00477256	0	0	0	0.00728077	0	0	0	0	0	0	0
YCR098C	chrIII	0	0	0	0.0116352	0	0	0	0	0	0.00280093	0	0	0	0	0	0	0	0.00561683	0	0	0	0	0	0.00361759	0	0	0	0	0	0	0	0	0	0	0
YCR099C	chrIII	0	0	0	0	0	0	0	0	0	0.0463912	0.00256172	0.00254912	0	0	0	0	0	0.00341309	0	0	0	0	0	0	0	0	0	0	0	0	0	0	0	0	0
YCR101C	chrIII	0	0	0	0	0	0	0	0	0	0	0	0	0	0	0	0	0	0	0	0	0	0	0	0	0	0	0	0	0	0	0	0.00351427	0	0	0
YCR102C	chrIII	0.0242273	0	0.00290619	0	0	0.023944	0.00245631	0	0	0	0	0	0	0	0	0	0	0	0.0174749	0	0	0.00431573	0	0	0.0315113	0	0	0	0	0	0	0	0	0	0
YCR104W	chrIII	0	0	0	0.0163736	0	0	0	0	0.104933	0.0266948	0.0210573	0	0	0	0	0	0.00400801	0.0166362	0	0	0	0	0	0	0	0	0	0	0	0	0.00279023	0.0205715	0.36937	0.0448266	0.035825
YCR105W	chrIII	0	0	0	0	0	0	0.00266004	0	0	0	0.0185358	0	0	0	0	0	0	0.0443133	0	0	0.0304104	0	0	0	0	0	0	0	0.011348	0	0	0	0	0	0
YCR106W	chrIII	0.00271282	0	0.00338303	0.00429238	0	0	0	0	0	0	0.00385616	0.00307592	0	0	0	0	0.00305525	0	0.00592111	0.00320732	0	0	0	0.00833466	0	0	0	0	0	0	0	0.0128568	0.236055	0.0285455	0.022788
YCR107W	chrIII	0.182325	0	0	0	0	0	0	0	0	0	0.074678	0.00229144	0.0948417	0	0	0	0	0.0307085	0	0.00287708	0	0	0	0	0	0	0	0.00326062	0	0	0	0	0	0	0
YDL248W	chrIV	0	0	0	0	0	0	0.00255441	0	0	0.00498544	0.00222672	0.0266629	0	0	0	0	0	0.00901578	0	0	0	0	0	0.00477398	0	0	0	0	0	0	0	0	0	0	0
YDL247W	chrIV	0.203272	0	0	0	0	0.0139142	0.00547245	0	0	0.0042526	0.00298347	0.00360567	0	0	0.00333264	0.00627994	0	0	0	0	0	0	0	0	0	0	0	0	0	0	0	0	0	0	0
YDL246C	chrIV	0	0.00427283	0.48639	0	0	0	0	0	0	0	0.00737106	0	0	0	0	0	0	0.00866137	0	0	0	0	0	0	0	0	0	0	0	0	0	0	0	0	0
YDL245C	chrIV	0.303761	0	0.015906	0	0	0.00733138	0.00231156	0	0	0	0.0131783	0	0	0	0	0	0	0.0168882	0	0	0	0	0	0.0043312	0	0	0	0	0	0	0	0.0114105	0.126292	0.00904472	0
YDL244W	chrIV	0	0	0	0	0	0	0	0	0	0	0.0196035	0.00240512	0	0	0	0	0	0.00397079	0	0	0	0	0	0.00615788	0.0197773	0	0	0	0	0	0	0.00773716	0.0848054	0.00600119	0
YDL241W	chrIV	0.00307109	0	0	0	0	0.0039022	0	0	0.139612	0	0.00589571	0.0140524	0	0.00519242	0.00445075	0.00978441	0	0.00303453	0	0	0	0	0	0	0	0	0	0	0	0	0	0.00560337	0.0455881	0	0
YDL240W	chrIV	0	0	0	0.0310233	0	0	0	0	0.00229913	0.00653867	0.0136127	0	0	0	0	0	0	0.0173087	0	0.00290505	0	0	0	0.00381685	0	0	0	0.0090344	0	0.00287808	0	0.0142571	0.233366	0.0275321	0.0211076
YDL238C	chrIV	0.147371	0	0	0	0	0	0.00277785	0	0.00679126	0	0.00537191	0	0	0.0026923	0	0	0	0	0	0	0	0	0	0	0.00226137	0	0	0	0	0	0	0	0	0	0
YDL237W	chrIV	0	0	0.00560899	0	0	0	0.00410319	0	0	0.0022388	0.00273444	0	0	0	0	0	0	0	0	0	0	0	0.00565156	0	0	0	0	0	0	0	0	0.00638126	0.0524944	0	0
YDL236W	chrIV	0	0	0	0	0	0	0	0	0	0	0.00678512	0.00387592	0	0	0	0	0	0.00297902	0	0.00301929	0	0	0	0.0115898	0	0	0	0	0	0	0	0	0	0	0
YDL235C	chrIV	0	0.06934	0	0	0	0	0	0	0	0.0136152	0	0	0	0	0	0	0	0	0	0	0	0	0	0	0	0	0	0	0	0.0034294	0	0	0	0	0
YDL234C	chrIV	0	0	0.0135317	0	0	0.00371076	0.00601102	0	0	0	0.00476523	0	0.0291671	0	0	0	0.00667377	0.00538941	0	0	0	0	0	0	0	0	0.0338967	0.00265964	0	0	0	0	0	0	0
YDL233W	chrIV	0	0	0.893694	0	0	0	0.00760951	0	0	0	0.0180299	0.00274307	0	0	0	0	0	0.00781497	0	0	0	0	0.00252848	0.00279494	0	0	0	0	0	0	0	0	0	0	0
YDL232W	chrIV	0	0	0.131056	0	0	0	0	0	0	0.00578133	0	0.00268481	0	0	0	0	0	0	0	0	0	0	0	0	0	0	0	0	0	0	0	0.00257434	0	0	0
YDL231C	chrIV	0	0	0	0	0	0	0	0	0	0	0.00774469	0.00274307	0	0	0	0	0	0	0	0	0	0	0	0	0	0	0	0	0	0	0	0.0032915	0	0	0
YDL230W	chrIV	0.00282262	0.897626	0.00913205	0.106369	0.0754324	0	0	0	0	0.697327	0.126162	0.048589	0.0125484	0	0	0.00243044	0	0.0626048	0	0.0272568	0	0	0	0.0180277	0	0	0	0	0	0	0.00358828	0.0257076	0.463856	0.0574559	0.0596304
YDL229W	chrIV	0.238429	0	0.00785176	0	0.00241068	0.00220369	0	0	0.310842	0.00501309	0.00896609	0	0	0	0	0	0	0.00532721	0	0.0239527	0	0	0	0	0	0	0	0	0	0	0	0.008096	0.0664672	0	0
YDL227C	chrIV	0.0222875	0	0.00785176	0	0.00241068	0.00220369	0	0	0.310842	0.00501309	0.011363	0.00224361	0	0	0	0	0	0.00898906	0	0	0	0	0	0	0	0	0	0	0	0	0	0.008096	0.0664672	0	0
YDL226C	chrIV	0.00572712	0	0.00229779	0	0	0	0	0	0	0	0.00712549	0.00839462	0	0	0	0	0	0.0121275	0	0	0	0	0	0.00901512	0	0	0	0	0	0	0	0.0132251	0.215569	0.0253339	0.0193529
YDL225W	chrIV	0	0	0	0	0	0	0	0.00951707	0	0	0.00261797	0	0	0	0	0	0	0.00429296	0	0	0	0	0	0	0	0	0	0.0197751	0	0	0	0.00381645	0	0	0
YDL224C	chrIV	0	0	0	0.00281607	0	0.00671915	0.00479441	0	0	0	0.00607789	0.0221016	0	0	0	0	0	0.00400407	0	0	0	0	0.00524266	0.0044042	0	0	0	0	0	0	0	0.00646667	0.0709474	0.00503126	0
YDL222C	chrIV	0	0	0	0	0	0	0	0	0.00646743	0.0103559	0.0215876	0	0	0.00428039	0	0	0	0.0244749	0	0	0	0	0.00402875	0	0	0	0	0.0103082	0	0	0	0.0052819	0.0436215	0	0
YDL220C	chrIV	0.265499	0.313498	0	0	0	0.021175	0.00599445	0.0286041	0	0	0.00868145	0	0.00231149	0	0	0	0	0.00385305	0.00260619	0.00672957	0	0.10976	0	0.00292592	0.0543589	0	0	0.00575363	0	0	0	0.0131608	0.173958	0.0186108	0.0119567
YDL219W	chrIV	0	0	0	0.00254775	0.0181135	0	0	0	0.00632368	0	0	0.0076553	0	0	0.0180836	0.017208	0	0	0	0	0	0	0	0.00230254	0	0	0	0	0	0	0	0.0146795	0.241209	0.0285851	0.0220238
YDL218W	chrIV	0	0	0	0	0	0.00482528	0	0	0	0.0073986	0.0111139	0.00388669	0	0	0	0	0	0.00285045	0	0	0	0	0	0.0174608	0	0	0	0	0	0	0	0.00556445	0.0457224	0	0
YDL217C	chrIV	0	0	0	0	0	0.00482528	0	0	0	0.0073986	0.0930113	0.00388669	0	0	0	0	0	0.0330568	0	0	0	0	0	0.0174608	0	0	0	0	0	0	0	0.00556445	0.0457224	0	0
YDL216C	chrIV	0	0.00337965	0.153731	0	0	0	0.00333702	0	0	0	0.00868548	0	0	0	0	0	0	0	0	0	0	0	0	0	0	0	0	0	0	0.129844	0	0	0	0	0
YDL214C	chrIV	0	0	0.00754565	0	0	0	0.00268012	0	0	0	0.00784036	0	0	0	0	0	0	0.00769427	0.00263641	0.00544087	0	0.0343443	0	0.00315232	0.00265563	0.00477503	0	0	0	0.00353454	0	0.00330616	0	0	0
YDL213C	chrIV	0.0034207	0.421638	0.0059496	0	0	0	0.00518658	0.0142558	0	0	0	0.00235916	0	0	0	0	0.266988	0	0.0505972	0.00576337	0	0	0	0.00293613	0.0347709	0	0	0.00978382	0	0	0.00272807	0.0152193	0.167618	0.0119281	0
YDL212W	chrIV	0	0	0.0105244	0	0	0	0	0.0031722	0	0	0.00673533	0	0	0	0	0	0	0.019908	0	0.0224786	0	0.00231202	0	0	0	0	0	0	0	0	0	0.00299118	0	0	0
YDL211C	chrIV	0	0	0	0	0	0	0	0	0.0222231	0	0.0272086	0.00578796	0	0.0163272	0	0	0.00563466	0	0	0	0	0	0	0	0	0	0	0	0	0	0	0.00280158	0	0	0
YDL210W	chrIV	0.209718	0	0	0	0	0	0	0	0	0.036195	0.0142797	0.00430523	0.00843091	0	0.00765401	0.00660003	0	0.00564521	0	0.0141431	0	0	0	0	0	0	0	0	0	0	0	0.00977575	0.106557	0.00752223	0
YDL209C	chrIV	0	0	0.00911743	0	0	0	0.00267009	0	0	0	0.00569797	0	0	0	0	0	0	0	0	0	0	0	0	0	0	0	0	0.00826988	0	0	0	0	0	0	0
YDL208W	chrIV	0.0235618	0	0.738137	0	0	0.00367857	0	0	0.0167789	0	0.00720236	0.0024576	0	0	0.141668	0.0812295	0	0	0	0	0	0	0	0	0	0.0109407	0	0	0	0	0	0	0	0	0
YDL207W	chrIV	0.00893998	0	0	0	0	0	0.00233048	0	0.00273962	0.00612796	0.00380027	0	0	0	0	0	0	0.00285364	0.00603144	0	0	0	0	0.00240643	0.00446975	0	0	0	0	0	0	0.0030018	0	0	0
YDL206W	chrIV	0	0	0	0.217105	0.00501146	0	0	0	0	0	0.0183971	0.00462108	0	0	0	0	0	0.0131621	0	0	0	0	0	0.00815421	0	0	0	0	0	0	0.00299836	0.0212488	0.32914	0.0444309	0.0407474
YDL205C	chrIV	0.0316194	0	0	0	0	0.0313408	0.00414201	0	0	0	0.0183971	0	0	0.00261563	0	0	0	0.0131621	0	0	0.00675582	0	0	0.00343029	0	0	0	0	0	0	0	0.00595826	0.0494433	0	0
YDL204W	chrIV	0	0	0	0	0	0	0	0	0	0	0.00469703	0	0	0	0	0	0	0.00228343	0	0	0	0	0	0	0	0	0	0	0	0	0	0	0	0	0
YDL203C	chrIV	0	0	0	0	0	0	0	0	0	0	0	0.00895407	0	0	0.00595461	0.00269545	0	0	0	0.00631909	0	0	0	0	0	0	0	0	0	0	0	0.01183	0.218592	0.0265969	0.0214115
YDL202W	chrIV	0.00517631	0	0	0.0235594	0.00289109	0	0	0	0.00345419	0.0771927	0.00522157	0.00743229	0	0	0	0	0	0.00235406	0	0	0	0	0	0.00850395	0	0	0	0	0	0.0620174	0	0.0155279	0.271566	0.0370312	0.0304316
YDL201W	chrIV	0.00444133	0	0.00937958	0	0	0	0.0037706	0	0	0	0.00987024	0	0	0	0	0	0	0.00429566	0	0	0	0.00429745	0	0.00369838	0.0254872	0	0	0	0	0	0	0	0	0	0
YDL200C	chrIV	0	0	0.00394692	0	0	0	0	0	0	0	0.00987024	0.0239966	0	0	0	0	0	0	0	0	0	0	0	0	0	0	0	0	0	0	0	0.00313752	0	0	0
YDL199C	chrIV	0.00455325	0	0	0	0	0	0	0	0.00587635	0	0.00634559	0	0	0	0	0	0	0	0	0	0	0	0.0611145	0	0	0	0	0	0	0	0	0.01003	0.132135	0.0140566	0.00899575
YDL198C	chrIV	0.0551823	0	0	0	0	0.00379683	0	0	0	0	0.00264364	0	0.00299702	0	0	0	0	0	0	0.00416843	0.00250856	0	0	0	0.0208208	0	0	0	0	0	0	0.00559509	0.0461689	0	0
YDL197C	chrIV	0	0	0	0	0	0	0	0	0	0	0.00428416	0.0022644	0	0	0	0	0	0.0144204	0	0	0	0	0	0	0	0	0	0	0	0.0400228	0	0.0114729	0.142102	0.0134831	0.00648122
YDL195W	chrIV	0	0	0.0121422	0	0	0	0	0	0	0.00790431	0.00394724	0	0	0	0.0165327	0.0298248	0.00747281	0.00419365	0	0.00649087	0	0	0	0.00236023	0	0	0.00373258	0	0	0	0	0	0	0	0
YDL194W	chrIV	0.00224418	0.908355	0.00421468	0	0	0	0.0123819	0.0185918	0	0.00275492	0.0125705	0.00244876	0	0	0	0	0	0.00554626	0	0.0201179	0	0	0	0	0.00229262	0	0	0	0	0	0	0	0	0	0
YDL193W	chrIV	0.0226814	0.15555	0.26108	0	0	0.0173126	0	0	0.464092	0	0.00496188	0	0	0.0316697	0	0	0	0.00287633	0	0	0	0	0	0	0	0	0	0	0	0	0	0.0177953	0.245267	0.0279994	0.0203007
YDL192W	chrIV	0	0	0	0	0	0	0	0	0.0673708	0	0.00777223	0.00414273	0	0	0	0	0	0.00343332	0	0	0	0	0	0	0	0	0	0	0	0	0	0.0069232	0.0572651	0	0
YDL191W	chrIV	0	0	0	0	0	0	0	0	0	0	0.00448723	0.0172433	0	0	0	0	0	0.00675415	0	0	0	0	0	0.00286345	0	0	0	0	0	0	0	0.00693115	0.0565941	0	0
YDL190C	chrIV	0	0	0.0851163	0	0	0	0	0	0	0	0.00866418	0.00269047	0	0	0	0	0	0.00675415	0	0	0	0	0	0.00809778	0	0	0	0	0	0	0	0	0	0	0
YDL189W	chrIV	0	0	0	0.057024	0	0	0.0030163	0	0	0	0.056542	0.00336391	0	0	0	0	0	0.026856	0	0	0	0	0	0.00555242	0	0	0	0	0	0	0	0.0173406	0.284935	0.0421715	0.0377679
YDL188C	chrIV	0	0.0124955	0	0	0	0	0.00248949	0	0.00338094	0	0.00279218	0.00326015	0	0	0	0	0	0.00389563	0	0	0	0	0	0	0	0	0	0	0	0.003167	0	0.00452129	0	0	0
YDL186W	chrIV	0	0.0412743	0	0.249346	0.0887594	0	0	0.0154544	0	0	0.00267987	0.0022584	0	0	0	0	0.00944656	0	0	0.00623713	0	0	0	0	0	0	0	0	0	0	0.00300604	0.0219332	0.34157	0.045787	0.0418131
YDL185W	chrIV	0	0	0	0	0	0	0	0	0	0	0.00904734	0	0	0	0	0	0	0.0502195	0	0	0	0	0	0	0	0	0	0.00720142	0	0	0	0.00534355	0.0439716	0	0
YDL184C	chrIV	0	0	0	0	0	0	0	0	0	0.00987481	0.0035433	0	0	0	0	0	0	0.0049187	0	0	0	0	0	0.00233746	0	0	0	0	0	0	0	0.00534355	0.0439716	0	0
YDL183C	chrIV	0.269482	0	0.0857282	0	0	0.0112656	0.00362815	0	0	0.0180439	0	0	0.659227	0	0	0	0	0.00224006	0	0	0	0	0	0	0	0	0	0	0	0	0.00230786	0.00867334	0	0	0
YDL182W	chrIV	0.389079	0	0.0400738	0	0	0.0409919	0.0027647	0.00802954	0.00238388	0	0	0.00224757	0	0	0	0	0	0	0.00413683	0.0106102	0	0	0	0	0.00440065	0	0	0.0063278	0.00461062	0.0058414	0	0	0	0	0
YDL181W	chrIV	0.206731	0	0	0	0	0	0	0	0	0.00274381	0.00337474	0.00567006	0	0	0	0	0	0	0	0	0	0	0.145567	0	0	0	0	0	0	0	0	0	0	0	0
YDL180W	chrIV	0	0	0	0	0	0	0	0	0	0.00672517	0.0106115	0	0	0	0	0	0	0	0	0	0	0	0	0.00596568	0	0	0	0	0	0	0	0	0	0	0
YDL179W	chrIV	0	0.00270324	0	0	0	0	0	0	0	0	0.00446382	0	0	0	0	0	0	0.00458693	0	0.00340819	0	0	0	0	0	0	0	0	0	0	0	0.00671077	0.0553589	0	0
YDL178W	chrIV	0	0	0	0	0	0.00237014	0	0	0	0	0.00739353	0.0122921	0	0	0	0	0.00246776	0	0	0	0	0	0	0	0	0	0	0	0	0	0	0	0	0	0
YDL176W	chrIV	0	0	0	0	0	0	0.0024492	0	0	0	0.00743196	0	0	0	0	0	0	0.00269171	0	0	0	0	0	0	0	0	0	0	0	0	0	0.0106171	0.131742	0.0125163	0.00603764
YDL177C	chrIV	0.0140154	0.00354237	0	0	0	0	0	0	0	0	0.0104441	0	0	0	0	0	0	0	0	0	0.337689	0	0	0	0	0	0	0	0.00775833	0	0	0	0	0	0
YDL175C	chrIV	0.00590577	0	0	0	0	0	0	0	0	0.00479024	0.0042646	0.00854608	0	0	0	0	0	0	0	0	0	0	0	0	0	0	0	0	0	0	0	0.00336891	0	0	0
YDL174C	chrIV	0	0.00509672	0.0440104	0	0	0	0	0	0	0	0.016306	0	0.0147516	0	0	0	0	0.0277221	0.0353312	0	0	0	0	0	0	0	0	0	0	0	0	0.00569934	0.0468789	0	0
YDL173W	chrIV	0.185216	0.702361	0	0	0	0	0	0	0.0232166	0	0.00329764	0	0	0	0	0	0	0	0	0	0	0	0	0	0	0	0	0	0	0	0	0	0	0	0
YDL171C	chrIV	0.00551185	0	0	0	0	0	0	0	0.00666964	0.122135	0	0.00364828	0	0	0	0	0	0.00250921	0	0	0	0	0	0	0	0	0	0	0	0	0	0	0	0	0
YDL170W	chrIV	0	0	0	0	0	0	0.00224018	0.0082787	0	0	0	0.00644592	0	0	0	0	0	0	0	0	0	0	0	0.00278681	0	0.0211699	0	0	0	0	0	0	0	0	0
YDL169C	chrIV	0.00224685	0	0.00235027	0	0	0	0	0.0352006	0	0.00331308	0.0066625	0	0	0	0	0	0	0.00535135	0	0	0	0	0	0.00278681	0	0.00246654	0	0.0221639	0	0	0	0.0138481	0.227966	0.0269969	0.0207872
YDL168W	chrIV	0.00303355	0	0	0	0	0	0	0	0	0	0.0282014	0.00344192	0	0	0	0	0	0.0104069	0	0	0	0	0	0.00601826	0	0	0	0	0	0	0	0.00358516	0	0	0
YDL167C	chrIV	0	0	0	0	0	0	0	0	0.00319549	0	0	0	0	0	0	0	0	0.00504319	0	0.00391864	0	0	0	0.0340058	0	0	0	0	0	0	0	0	0	0	0
YDL166C	chrIV	0	0	0	0	0	0	0.00391248	0	0	0.294432	0.00415957	0	0	0	0.00330648	0.00764057	0	0.00444527	0	0	0	0	0	0.0155259	0	0	0	0	0	0	0	0	0	0	0
YDL165W	chrIV	0	0	0	0	0	0	0.00361749	0	0.0044927	0	0.00615088	0	0	0	0	0	0	0.00777991	0.00805929	0	0	0	0	0	0.0344451	0	0	0	0	0	0	0.0143676	0.234948	0.027609	0.0210577
YDL164C	chrIV	0	0.00367597	0.00433538	0	0	0	0	0	0	0	0.00553837	0	0	0	0	0	0.010445	0	0	0.0141497	0	0	0	0	0	0	0	0	0	0	0	0.00229228	0	0	0
YDL161W	chrIV	0	0	0	0	0	0	0.00660794	0	0	0	0.00565545	0	0	0	0	0	0	0.00342475	0	0.00574658	0	0	0	0	0	0	0	0	0	0	0	0	0	0	0
YDL160C-A	chrIV	0	0	0	0	0	0	0.00250539	0	0	0	0	0	0	0	0.00250322	0.00358536	0	0	0	0	0	0	0	0	0	0	0	0	0	0	0	0	0	0	0
YDL160C	chrIV	0.00414063	0	0	0	0	0	0	0	0.00225739	0	0.003397	0.00490389	0	0	0	0	0	0	0	0	0	0	0	0.004125	0	0	0	0	0	0	0.00355755	0.017855	0.149316	0	0
YDL159W	chrIV	0	0	0.0203997	0	0	0	0	0	0	0	0.00284034	0.00387928	0	0	0	0	0	0	0	0	0	0	0	0	0	0	0	0	0	0	0	0.002854	0	0	0
YDL157C	chrIV	0	0	0	0	0	0	0.0023421	0	0	0	0.0434942	0	0	0	0.0169472	0.0164316	0	0.0314252	0	0	0	0	0	0	0	0	0	0	0	0	0	0.00595306	0.0489031	0	0
YDL156W	chrIV	0	0	0.860459	0.0106937	0	0.00347058	0.00411435	0.00283341	0	0	0.0070056	0.0151222	0	0	0	0	0.00567867	0.00751759	0	0.00707943	0	0	0	0	0	0.00225066	0	0.00325226	0	0	0.00296057	0.0110958	0	0	0
YDL155W	chrIV	0.0202238	0	0.00348193	0	0	0.0495644	0.00394629	0	0.231823	0	0.00489013	0	0	0	0.0112249	0.0103668	0.00274123	0	0	0.016828	0	0	0	0.00436555	0	0	0	0	0	0	0	0.00470497	0	0	0
YDL154W	chrIV	0	0	0	0	0	0	0	0	0	0.0134224	0.0173812	0.00222414	0	0.00346137	0	0	0	0.00636147	0	0	0	0	0	0	0	0	0	0	0	0	0	0.00529949	0.0435752	0	0
YDL153C	chrIV	0.00261163	0	0	0	0	0	0.00316795	0	0	0.0489384	0.00459595	0.00525225	0	0	0.113337	0.0648869	0	0.00286069	0	0	0	0	0	0	0	0	0	0.00673749	0	0	0	0.00639208	0.0524579	0	0
YDL150W	chrIV	0.00849565	0	0.0577018	0	0	0	0.00306472	0	0.00254309	0	0.00249934	0	0	0	0	0	0	0	0	0	0	0	0	0.00422189	0	0	0	0	0	0	0	0	0	0	0
YDL149W	chrIV	0	0	0	0	0.00359139	0	0	0	0.0120629	0	0.00437962	0	0	0.0200616	0	0	0.00317299	0.00247237	0	0	0	0	0.00627818	0	0	0	0	0	0	0	0	0.00632982	0.0520148	0	0
YDL148C	chrIV	0.00679564	0.00357959	0	0	0	0	0.00496507	0	0	0	0.0384609	0	0	0	0	0	0.00431302	0.0310979	0	0	0	0	0	0	0	0	0	0	0	0	0	0	0	0	0
YDL147W	chrIV	0	0.00252611	0.00470108	0.00366358	0	0	0	0	0	0.0199559	0.00256302	0	0	0	0	0	0	0	0	0	0	0	0	0.00369155	0	0	0	0	0	0	0	0.0128833	0.160342	0.0152743	0.00738972
YDL146W	chrIV	0	0	0	0	0	0	0.00387067	0	0.00586244	0	0.0172439	0	0	0	0	0	0	0.0102879	0	0	0.0100179	0	0	0.00371035	0	0	0	0	0	0	0	0.0159326	0.2185	0.0247753	0.0178236
YDL145C	chrIV	0	0	0	0	0	0	0.00370528	0.0287645	0	0	0.0172439	0	0	0	0	0	0	0.00528854	0	0	0	0	0	0	0	0	0	0	0	0	0	0.00343213	0	0	0
YDL143W	chrIV	0	0	0	0	0	0.00287583	0	0	0	0	0.00909021	0	0	0	0.0167235	0.0149479	0	0	0	0	0	0	0	0	0.00297424	0	0	0	0	0	0	0.0034899	0	0	0
YDL144C	chrIV	0	0.834124	0.00662649	0	0	0	0	0	0.123254	0.00766323	0.00654443	0.00263263	0	0.00316402	0	0	0	0	0	0	0	0	0	0.00356218	0	0	0	0	0	0	0	0.00433995	0	0	0
YDL142C	chrIV	0	0	0	0	0	0	0	0	0	0	0.0142556	0	0	0	0	0	0	0	0	0	0	0	0	0	0	0	0	0	0	0	0	0	0	0	0
YDL141W	chrIV	0	0	0	0	0	0	0.00367917	0	0	0	0	0	0	0	0	0	0	0	0	0	0	0	0	0	0	0	0	0	0	0.00672257	0	0	0	0	0
YDL140C	chrIV	0.00336498	0	0.00466062	0	0	0	0	0	0.00276878	0	0.00425241	0	0	0	0	0	0.00659756	0	0	0.0199558	0	0.00604718	0	0	0	0	0	0	0	0	0	0	0	0	0
YDL139C	chrIV	0	0.271244	0	0	0	0	0.00301893	0	0	0.00260911	0.00427612	0.00273788	0	0	0	0	0	0	0	0	0	0	0	0	0	0	0	0	0	0	0.00243916	0.0205119	0.339854	0.0407358	0.0317182
YDL138W	chrIV	0	0.162361	0.88862	0	0	0	0	0	0	0	0	0.0024841	0	0	0	0	0	0	0	0	0.012638	0	0	0	0	0	0	0.00303104	0.00635326	0	0	0	0	0	0
YDL137W	chrIV	0.0101164	0	0.120313	0	0	0	0	0	0	0	0.00503719	0	0.38335	0	0	0	0	0	0	0	0	0	0	0	0	0	0	0	0	0	0.00260693	0.0146434	0.162662	0.0116757	0
YDL136W	chrIV	0	0	0	0	0	0	0.0028286	0.00222674	0	0	0.00331241	0	0	0	0	0	0	0	0.0100098	0	0	0.0213151	0	0.0034323	0	0	0	0	0	0	0	0.00963173	0.118322	0.0111485	0.00535087
YDL135C	chrIV	0	0	0	0	0	0	0.0028286	0	0.00234723	0	0.00388976	0	0	0	0	0	0	0	0	0	0	0.0213151	0	0.00265124	0	0	0	0	0	0	0	0.00963173	0.118322	0.0111485	0.00535087
YDL134C	chrIV	0.0323914	0.0064171	0.0299285	0	0	0.0326566	0	0	0.0922064	0.00276153	0.00230535	0.00221685	0	0	0	0	0	0.00790409	0	0	0	0	0	0	0	0	0	0	0	0	0	0.00515522	0.0426461	0	0
YDL133C-A	chrIV	0.00897169	0.979855	0.269536	0	0	0	0.00895756	0.0536831	0	0.00370637	0.0179397	0	0	0	0	0	0	0.00354619	0	0.00255335	0	0	0	0	0	0	0	0.0105654	0	0.00656259	0	0.00534877	0	0	0
YDL133W	chrIV	0	0	0.383357	0	0	0	0.00276086	0	0	0	0.0156417	0	0	0	0	0	0	0.00569285	0	0.00487667	0	0	0	0.00262953	0	0	0	0.00409178	0	0	0	0.00324674	0	0	0
YDL132W	chrIV	0.142111	0.0397119	0.00311662	0	0	0.00497448	0	0	0.00481367	0	0	0.00250095	0	0	0	0	0	0	0	0.00596634	0	0	0	0	0.00499972	0	0	0	0.00578071	0	0	0	0	0	0
YDL131W	chrIV	0.00220532	0.961865	0	0.0561184	0	0	0	0.0226927	0	0	0.00998353	0.00416586	0	0	0	0	0.00433727	0.0140889	0	0	0	0	0	0	0.0172737	0.00413557	0	0.0135636	0	0	0	0	0	0	0
YDL130W-A	chrIV	0.418543	0	0.0912656	0.0166678	0	0.00953809	0	0	0.0161412	0.0378685	0.00573297	0.0115261	0.969022	0.0174014	0	0	0.0115217	0.00313993	0	0.00265925	0	0	0	0.00296865	0	0	0	0	0	0	0.00421741	0.0251572	0.314253	0.029799	0.0145468
YDL130W	chrIV	0.229084	0	0	0	0	0.0111258	0.00502378	0.00269203	0	0.0110671	0	0.00706746	0	0	0.0052342	0.007021	0	0	0	0.0037369	0	0	0.00230657	0.00318517	0	0	0	0	0	0	0	0	0	0	0
YDL129W	chrIV	0	0	0	0.00494174	0	0	0.00330756	0	0	0.0143936	0.00222886	0	0	0	0	0	0	0	0	0	0	0	0.00452627	0	0	0	0	0	0	0	0	0.0083462	0.0954605	0.00903737	0.00434802
YDL128W	chrIV	0.0123199	0	0.795122	0	0	0.030394	0	0	0	0.00491222	0.00877634	0.0198695	0	0.00716239	0	0	0	0.00226865	0	0.00362161	0	0	0	0	0	0	0	0	0.00237778	0	0	0.00392996	0.0225764	0	0
YDL127W	chrIV	0	0	0	0	0	0	0	0	0	0	0.0131934	0	0	0	0	0	0	0.00445619	0	0	0	0	0	0	0	0	0	0	0	0.00435969	0	0.00946692	0.104281	0.00743315	0
YDL126C	chrIV	0	0	0	0	0	0	0	0	0	0	0.023008	0	0	0	0	0	0	0.00445619	0	0	0	0	0	0	0	0	0	0	0	0	0	0.00946692	0.104281	0.00743315	0
YDL125C	chrIV	0.0028636	0	0.0366112	0	0	0.00886506	0.00472336	0	0	0	0.00346499	0.00470649	0	0	0	0	0	0	0	0.00818402	0	0.02941	0	0	0	0.00385032	0	0.00874552	0	0	0	0.00370196	0	0	0
YDL124W	chrIV	0.139792	0	0.00986174	0	0	0.0393795	0	0.008053	0	0	0.0167999	0.00368322	0	0	0	0	0.00434426	0.0224226	0	0	0.00572381	0.00465609	0	0	0	0	0.00355327	0.00284021	0	0	0	0.00882078	0.0963301	0.00680172	0
YDL123W	chrIV	0.00383082	0	0	0	0	0	0	0	0	0	0	0.00350978	0	0	0	0	0	0	0	0	0	0	0	0	0	0	0	0	0	0	0	0	0	0	0
YDL122W	chrIV	0	0	0	0	0	0.00385695	0	0	0	0	0.00831445	0	0	0	0	0	0	0	0	0	0	0	0	0	0	0	0	0	0	0	0	0	0	0	0
YDL120W	chrIV	0	0	0	0	0	0.00769639	0	0	0	0	0.0121165	0	0	0	0	0	0.00234096	0.00483803	0	0	0	0	0	0.00408019	0	0	0	0.00567521	0	0	0	0.00373859	0	0	0
YDL121C	chrIV	0	0	0.00342546	0	0	0	0	0	0	0	0.0032853	0.0260259	0	0	0	0	0	0	0	0	0	0	0	0	0	0	0	0	0	0	0	0	0	0	0
YDL119C	chrIV	0	0	0	0	0	0	0	0	0	0	0.00737869	0	0	0	0	0	0	0.00329037	0	0	0	0	0	0	0	0	0	0	0	0	0	0	0	0	0
YDL117W	chrIV	0	0.93914	0	0.148659	0	0.00388837	0.00233359	0	0	0	0.00293216	0.00946942	0	0	0	0	0	0	0	0	0	0	0	0.00289425	0	0	0	0	0	0	0	0	0	0	0
YDL116W	chrIV	0.00576385	0	0	0	0	0	0.00339119	0	0	0.00682249	0.00510335	0.00274764	0	0	0	0	0.00314068	0	0	0.00264986	0	0	0	0	0	0	0	0	0	0.00376594	0	0.00812864	0.0896759	0.0063982	0
YDL115C	chrIV	0	0	0	0	0	0	0.00258783	0	0	0	0.00747281	0.00664164	0	0	0	0	0.00314068	0.00374457	0	0.00264986	0	0	0	0	0	0	0	0	0.00315143	0	0	0.00812864	0.0896759	0.0063982	0
YDL114W	chrIV	0	0	0	0	0	0	0	0	0.00521577	0	0.0649021	0	0	0	0	0	0	0.0230491	0	0	0	0	0	0	0	0	0	0	0	0	0	0.0118293	0.147144	0.0140071	0.00676709
YDL113C	chrIV	0.0346621	0	0.00530484	0	0	0	0.00261357	0	0.00240221	0	0.00717459	0.0059071	0	0	0	0	0	0	0	0	0	0	0	0	0	0	0	0	0	0	0	0	0	0	0
YDL112W	chrIV	0	0	0	0	0	0	0.00427925	0.00389951	0	0	0	0	0	0	0	0	0	0	0	0	0	0	0	0	0	0	0	0	0	0	0	0.00304521	0	0	0
YDL111C	chrIV	0	0	0	0	0	0	0	0	0.00257987	0	0.00645041	0.00520437	0	0	0	0	0	0	0	0.00679157	0	0	0	0	0	0	0	0	0	0	0	0.00279696	0	0	0
YDL110C	chrIV	0	0	0	0	0	0	0.00360125	0	0.00584716	0.0308832	0.00375132	0	0	0	0	0	0	0.002228	0	0	0	0	0	0	0	0	0	0	0	0	0	0.00814792	0.0894861	0.00637119	0
YDL108W	chrIV	0	0	0.00346338	0.00476999	0	0	0.00443493	0	0.00545459	0.00834383	0.00801667	0	0	0	0	0	0	0	0	0	0	0	0	0	0	0	0	0.00882012	0	0	0	0.00284982	0	0	0
YDL109C	chrIV	0	0	0	0	0	0	0	0.00247194	0	0	0.00989765	0	0	0	0.00274775	0	0	0.00448883	0	0	0	0	0	0	0	0.00978546	0	0.0101938	0	0	0	0	0	0	0
YDL107W	chrIV	0	0	0	0	0	0	0	0	0	0	0.00326962	0.00637214	0	0	0	0	0	0.0100679	0	0	0	0	0	0	0	0	0	0.00773777	0	0	0	0.0139275	0.255057	0.0307174	0.0243814
YDL106C	chrIV	0.0286707	0	0	0	0	0.0226654	0	0	0.00231205	0	0.0222105	0	0	0	0	0	0	0.0213196	0	0	0	0	0	0	0.00546407	0	0	0	0	0	0	0.00253957	0	0	0
YDL105W	chrIV	0.0223764	0.00853313	0	0	0	0.0165627	0	0	0.250441	0	0.00707976	0	0	0.0336729	0	0	0.00440739	0.00485556	0	0	0.0237558	0	0	0.00260505	0	0	0	0	0	0	0	0.00516059	0	0	0
YDL104C	chrIV	0.00637174	0	0	0	0	0	0	0	0.00222373	0.0154997	0.00477707	0	0	0	0	0	0	0.00412836	0	0	0	0	0	0	0	0	0	0	0	0	0	0.00668373	0.0549677	0	0
YDL103C	chrIV	0.114326	0	0	0	0	0.00528432	0	0	0.00776693	0.00641894	0.00318482	0.00268786	0	0	0	0	0	0	0	0	0	0	0	0.00254734	0	0	0	0	0	0	0	0.011594	0.143254	0.0135633	0.006526
YDL102W	chrIV	0	0	0	0	0	0	0.0029023	0	0	0	0.00489339	0	0	0	0	0	0	0.00233173	0	0	0	0	0	0	0	0	0	0	0	0	0	0	0	0	0
YDL101C	chrIV	0	0.00270902	0.00740712	0	0	0	0	0	0	0	0.0278282	0.00307401	0	0	0	0	0	0.0114206	0	0.00261089	0	0	0	0	0	0	0	0.00317056	0	0	0	0.00342986	0	0	0
YDL100C	chrIV	0.0421178	0	0	0	0	0.357683	0	0	0.0760778	0.00291845	0	0	0	0	0	0	0	0.00296251	0	0	0	0	0	0	0	0	0	0	0.00765441	0	0	0.0108894	0.0898846	0	0
YDL099W	chrIV	0	0	0	0	0	0	0	0	0	0.0114349	0.0064355	0.0056571	0	0	0	0	0	0.00227798	0	0	0	0	0	0	0	0	0	0	0	0	0	0	0	0	0
YDL098C	chrIV	0.0311193	0	0	0	0	0.031962	0	0	0.336709	0	0	0	0	0	0	0	0.19478	0	0	0.0054565	0	0.00778792	0	0	0	0	0	0	0	0	0	0	0	0	0
YDL097C	chrIV	0.00646517	0	0	0	0	0	0	0	0	0	0.00439072	0.00280301	0	0	0	0	0	0.00284393	0.0145158	0	0	0	0	0.00281946	0.00470386	0	0	0	0	0	0	0.00814493	0.0895719	0.00642464	0
YDL095W	chrIV	0.0373076	0.030035	0	0	0	0.00582837	0	0	0.249291	0	0.00235979	0.00440719	0	0	0	0	0	0	0.0119802	0	0	0.0268561	0	0.00348464	0.00225558	0	0	0	0	0	0	0.00994988	0.109738	0.00784138	0
YDL093W	chrIV	0	0.111746	0	0	0	0	0.00449357	0.00374215	0	0	0	0	0	0	0	0	0	0	0	0.00285431	0	0	0	0.00301079	0	0	0	0	0	0	0	0.00400863	0	0	0
YDL092W	chrIV	0	0.00715684	0.111441	0	0	0.00396754	0	0	0	0	0	0	0.0034943	0	0	0	0	0	0	0	0	0	0	0	0	0	0	0	0	0	0	0	0	0	0
YDL091C	chrIV	0.00802485	0	0.111441	0	0	0	0	0	0	0	0	0.00251191	0	0	0	0	0	0	0	0	0.383411	0	0	0.00469579	0	0	0	0	0	0	0	0	0	0	0
YDL090C	chrIV	0	0	0.00692269	0	0	0	0	0.00848975	0.00465445	0	0.0376809	0	0	0	0	0	0	0.0110115	0	0.00342747	0	0	0	0	0	0	0	0	0	0	0	0	0	0	0
YDL089W	chrIV	0	0	0	0	0	0.00265862	0.00258174	0	0.00413487	0	0	0	0	0	0	0	0	0	0	0	0	0	0	0.00222337	0	0	0	0.00561506	0	0.0177557	0	0	0	0	0
YDL088C	chrIV	0	0	0	0	0	0.00250096	0	0	0	0	0.00507026	0.0117713	0	0	0	0	0	0	0	0	0	0	0	0	0	0	0	0	0	0.0625412	0	0	0	0	0
YDL087C	chrIV	0	0	0	0.00484196	0	0	0.00354095	0	0	0	0	0.0235538	0	0.00952597	0	0	0	0	0	0	0	0	0	0.00235067	0	0	0	0	0	0	0	0.0145258	0.267295	0.0322986	0.0258272
YDL086W	chrIV	0	0	0	0.547175	0	0.00237219	0	0.00841372	0.00418201	0	0.00815155	0.00240672	0	0.00512747	0	0	0	0.00500123	0.0032024	0.0244892	0	0	0	0.0130678	0.0293489	0	0	0	0	0	0.00228767	0.017901	0.293947	0.0350359	0.0271432
YDL085C-A	chrIV	0.0362846	0	0	0	0	0.00346094	0.00374887	0	0	0	0	0	0	0	0	0	0	0.00610408	0	0.0104841	0	0	0	0	0	0.0220642	0	0.0033829	0	0	0	0	0	0	0
YDL085W	chrIV	0.00907047	0	0	0	0	0	0	0.0388596	0	0	0.0027369	0	0	0	0	0	0	0	0.00820581	0.0125652	0	0	0	0	0.0204344	0	0	0	0	0	0	0.00761214	0.0634039	0	0
YDL084W	chrIV	0	0.00708958	0.156875	0	0	0	0	0	0.0140907	0.0195963	0.0165062	0	0	0	0	0	0	0.00271548	0	0	0	0	0	0	0	0	0	0	0	0	0	0.00622273	0.050897	0	0
YDL083C	chrIV	0	0	0.156875	0	0	0	0	0	0.0140907	0	0.0372	0	0	0	0	0	0	0.0496433	0	0	0	0	0	0	0	0	0	0	0	0	0	0.00622273	0.050897	0	0
YDL082W	chrIV	0	0	0	0	0	0	0	0	0	0.0126927	0.0160345	0.00429595	0	0.00356761	0.0107984	0.0139421	0	0.0707092	0.0223182	0	0	0	0	0.00331452	0.00283986	0	0	0	0	0	0	0.00340271	0	0	0
YDL081C	chrIV	0	0	0	0	0	0	0	0	0	0.021914	0.0166407	0.00429595	0	0.00356761	0	0	0	0.0707092	0	0	0	0	0	0	0	0	0	0	0	0	0	0.0034767	0	0	0
YDL080C	chrIV	0	0.0986283	0	0	0.0116475	0	0	0	0	0.0028743	0.00761568	0	0	0	0	0	0	0.00305479	0	0	0.00460264	0	0	0.00267653	0	0	0	0	0	0	0	0.0150496	0.248234	0.0294341	0.0226785
YDL079C	chrIV	0	0	0	0	0	0	0	0	0	0.00338396	0.0250051	0	0	0	0	0	0	0.00643123	0	0.00307768	0	0	0	0	0	0	0	0	0	0	0	0.0141218	0.186162	0.0198443	0.012728
YDL078C	chrIV	0	0.00228326	0	0	0	0	0.00280044	0.0582692	0	0	0.00393477	0.0073678	0	0	0.0327771	0.0357715	0	0	0.00298518	0	0.00334505	0	0	0	0	0.00505716	0	0.041561	0.0185276	0	0	0.0182405	0.25143	0.0286064	0.020632
YDL077C	chrIV	0.154149	0	0	0	0	0	0	0.029463	0.00230492	0	0.0253811	0.00393112	0	0.0047549	0	0	0.00383565	0.0299395	0	0	0	0	0	0	0	0	0	0	0.00299946	0	0	0.00319604	0	0	0
YDL076C	chrIV	0.0139903	0.263916	0	0	0	0.00319833	0.00484787	0.00325201	0.00662736	0	0.00404711	0.0033272	0.00246803	0.00790094	0	0	0	0.0043253	0.00250788	0	0	0	0	0.0049236	0.00550454	0	0	0	0	0	0	0	0	0	0
YDL075W	chrIV	0	0.0690779	0.0136559	0	0	0	0	0	0	0	0.0082446	0	0	0	0	0	0	0	0	0	0	0	0	0.010222	0	0	0	0.0164449	0	0	0	0	0	0	0
YDL074C	chrIV	0.278518	0	0.0413937	0	0	0.00815792	0.00402224	0.0374671	0	0.485529	0.0579254	0.00221074	0	0	0	0	0	0.0141503	0	0	0	0	0	0	0	0.00584131	0	0	0	0	0.00255312	0.00962622	0	0	0
YDL073W	chrIV	0	0	0	0.00511323	0	0	0.00292536	0	0	0.0339871	0.0715732	0.00429244	0	0	0.00547895	0.0121756	0	0.0708602	0	0	0	0	0	0.00379377	0	0	0	0	0	0.0222868	0	0.00682261	0.0564878	0	0
YDL072C	chrIV	0	0	0	0.00511323	0	0	0	0	0	0	0.0715732	0.00429244	0	0	0	0	0	0.0180535	0	0	0	0	0	0	0	0	0	0	0	0.0222868	0	0.00682261	0.0564878	0	0
YDL070W	chrIV	0	0	0.0046856	0	0	0	0	0	0	0	0	0.00340553	0	0	0	0	0	0	0	0	0	0	0	0.0098331	0	0	0	0	0	0	0	0.00382053	0	0	0
YDL069C	chrIV	0.00486648	0	0	0.00937543	0.00520852	0	0.0023279	0	0	0	0.00291738	0	0	0	0	0	0	0.00239812	0	0	0	0	0	0	0	0	0	0	0	0	0	0.013942	0.182778	0.0193286	0.0122927
YDL067C	chrIV	0	0	0	0	0	0	0	0	0	0	0.00357096	0.00293084	0	0	0	0	0	0	0	0	0	0	0	0	0	0	0	0	0	0	0	0.00662834	0.0546488	0	0
YDL066W	chrIV	0	0	0.00279133	0	0	0	0	0	0	0	0.0152185	0	0	0	0	0	0	0.0109292	0	0	0	0	0	0	0	0	0	0	0	0	0	0	0	0	0
YDL065C	chrIV	0	0	0	0.0853627	0.00877783	0	0	0	0	0.0146674	0.0152185	0.00436487	0	0	0	0	0	0	0	0	0	0.00522741	0	0.00496204	0	0	0	0	0	0	0	0.01679	0.261093	0.0363985	0.0361505
YDL064W	chrIV	0.00473995	0	0	0	0	0	0.00484865	0	0	0.010479	0.00635505	0.0312453	0	0	0	0	0	0	0	0	0	0	0	0.00756539	0	0	0	0	0	0	0	0.00363221	0	0	0
YDL063C	chrIV	0	0	0.0122541	0	0	0	0	0	0	0.00455762	0.00544452	0.0109151	0	0	0	0	0	0.00664825	0	0	0	0	0	0.00823352	0	0	0	0.00226588	0	0	0	0	0	0	0
YDL061C	chrIV	0	0.79121	0	0	0	0	0	0	0	0.592941	0.00687164	0	0	0	0.0180745	0.0158743	0	0.00279289	0	0	0	0	0	0	0	0	0	0	0	0	0	0	0	0	0
YDL060W	chrIV	0	0	0	0.00387042	0.0028037	0.00363158	0	0	0	0	0.00416252	0	0	0	0	0	0	0	0	0	0	0	0	0	0	0	0	0	0	0	0	0.0158459	0.219012	0.0250344	0.0181461
YDL059C	chrIV	0	0	0.0103411	0	0	0	0	0	0	0	0.100376	0	0	0	0	0	0	0	0	0	0	0	0	0	0	0	0	0	0	0	0	0	0	0	0
YDL058W	chrIV	0	0	0	0	0.0147219	0	0	0.00234171	0	0	0.0221519	0	0	0	0	0	0	0.00318538	0	0	0	0	0	0.013977	0.0031213	0	0	0.0115698	0	0	0	0.00843634	0.103057	0.00967245	0.00462968
YDL057W	chrIV	0	0	0.006166	0.0040072	0	0	0.00358568	0	0	0	0	0.00255937	0	0	0	0	0	0	0	0	0	0	0	0	0	0	0	0.00223107	0	0	0	0.00682535	0.0563743	0	0
YDL056W	chrIV	0	0	0	0.041787	0.0238606	0	0.00356222	0	0	0	0.0198586	0	0	0	0	0	0.00979087	0.00347987	0	0	0	0	0	0	0	0	0	0	0.00436429	0	0	0.0145925	0.236462	0.0276033	0.0212326
YDL055C	chrIV	0.0194199	0	0	0	0	0.0141591	0	0	0.00233819	0	0.0133609	0	0	0.0153485	0	0	0.00268224	0.00284451	0	0	0	0	0	0	0	0	0	0	0	0	0	0	0	0	0
YDL054C	chrIV	0	0	0.00277922	0	0	0	0.00260748	0	0	0	0	0.00379989	0	0	0	0	0	0	0	0	0	0	0	0	0	0	0	0	0	0.0198038	0	0.00556871	0.0455249	0	0
YDL053C	chrIV	0.158974	0	0.00258781	0	0	0.00350907	0.00318345	0	0	0	0.00268921	0.00681698	0	0	0	0	0	0.00310524	0	0	0	0	0	0	0	0	0	0	0	0	0	0	0	0	0
YDL052C	chrIV	0	0.738332	0	0.00233803	0	0	0.00534836	0	0	0.00735301	0.011136	0.0038386	0	0	0	0	0	0.00922531	0	0	0.00262042	0	0	0.00440497	0	0	0	0	0	0	0.00227848	0.0137153	0.181549	0.0197693	0.0135877
YDL051W	chrIV	0	0	0	0.0149286	0	0.0231947	0	0.00625794	0	0.0113419	0.00973847	0	0	0	0.00343149	0	0	0.00261227	0	0	0	0	0	0.00389569	0	0	0.00606614	0	0	0	0	0.0138248	0.231585	0.0357088	0.0281587
YDL049C	chrIV	0	0	0	0.0149286	0	0	0	0	0	0.0113419	0.00973847	0.00285258	0	0	0.00343149	0	0	0.0068784	0	0	0	0	0	0.00389569	0	0	0.00606614	0	0	0	0	0.0138248	0.231585	0.0357088	0.0281587
YDL048C	chrIV	0	0	0.0179171	0	0	0	0	0	0.00740218	0	0.002803	0.0023403	0	0	0	0	0	0.00301684	0	0.00243928	0	0	0	0.00575127	0	0.00230066	0	0	0.00483313	0	0	0.00952246	0.10497	0.0074786	0
YDL047W	chrIV	0.00368725	0.613964	0	0	0	0	0.00486308	0.00307861	0	0	0.00275344	0	0	0	0	0	0.0049025	0	0	0	0	0	0	0.00228828	0	0	0	0.00841422	0	0	0	0.00696339	0.0580241	0	0
YDL046W	chrIV	0	0	0.89036	0	0	0	0.00353064	0	0	0.0139097	0.0477502	0.00298538	0	0	0	0	0	0.0393558	0	0	0	0	0	0.00265843	0	0	0	0.0127852	0	0	0	0	0	0	0
YDL045W-A	chrIV	0	0	0	0	0	0.00697082	0	0	0.00922391	0	0.0041879	0.00233382	0	0	0	0	0.00413963	0.00601551	0	0.0110938	0.0034906	0	0	0	0	0	0	0	0.00254106	0	0	0	0	0	0
YDL045C	chrIV	0	0	0.0104177	0	0	0	0	0	0	0	0.00705272	0.00298538	0	0	0	0	0	0	0.00700739	0	0	0	0	0	0.00260629	0	0	0.0127852	0.00227093	0	0	0	0	0	0
YDL044C	chrIV	0	0	0.010579	0	0	0.00273511	0.00311091	0	0.00296004	0.0144747	0.00879815	0	0	0	0	0	0	0	0	0.00462096	0	0	0	0	0	0	0	0	0	0	0	0.00361368	0	0	0
YDL043C	chrIV	0	0	0	0	0	0	0	0	0	0.00727636	0.00399554	0	0	0	0	0	0	0.0106088	0	0	0	0	0	0	0	0	0	0	0	0	0	0.00890505	0.097846	0.0069474	0
YDL042C	chrIV	0	0	0.00961651	0.0141937	0.00687484	0.00465989	0	0	0.00431049	0.00272247	0.00286399	0.00250278	0.546185	0	0	0	0	0.0043563	0	0	0	0	0	0.00723596	0	0	0	0	0	0	0	0.0112001	0.15505	0.0177388	0.0128709
YDL040C	chrIV	0	0	0	0	0	0	0	0	0	0.0228548	0.00574752	0.00270328	0	0	0.0169696	0.015779	0	0.0063373	0	0	0	0	0	0	0	0	0	0	0	0	0	0.00885238	0.0976762	0.00698423	0
YDL039C	chrIV	0.0967705	0	0.317739	0	0	0.0530893	0.00273517	0.00618298	0	0	0	0	0	0.00270874	0	0	0	0.00340974	0	0.00233359	0	0	0	0	0	0	0	0.00307044	0	0	0	0.00305215	0	0	0
YDL037C	chrIV	0	0.00363468	0	0	0	0	0	0	0	0	0	0	0	0	0	0	0	0	0	0	0	0	0	0	0	0	0	0	0	0	0	0	0	0	0
YDL036C	chrIV	0	0.00277955	0	0	0	0	0	0	0.00253224	0.00242142	0.0171309	0.00239202	0	0	0	0	0	0.00592846	0	0	0	0	0	0	0	0	0	0	0	0	0	0.00297085	0	0	0
YDL035C	chrIV	0	0	0	0	0	0	0	0	0	0.00625873	0.00821989	0.00225617	0	0	0	0	0	0	0	0	0	0	0	0	0	0	0	0	0	0	0	0.00509766	0.0419595	0	0
YDL033C	chrIV	0	0.0219101	0	0.00682297	0	0	0	0	0	0	0.00486454	0	0.00624143	0	0	0	0	0	0	0	0	0	0	0.0104775	0	0	0.00342221	0	0	0	0.00248225	0.0139052	0.165867	0.0194095	0.014763
YDL031W	chrIV	0.00302423	0	0	0	0	0	0.00312895	0	0	0	0	0	0	0	0.0536679	0.0571762	0	0	0	0.0127235	0	0.00513867	0	0	0	0	0	0	0	0	0	0.0100008	0.110033	0.00784644	0
YDL030W	chrIV	0	0	0.0102344	0	0	0	0	0	0.0131675	0	0.00528247	0	0	0.00684665	0.0043555	0.00384589	0	0.0113838	0	0	0	0	0	0	0	0	0	0	0	0	0	0	0	0	0
YDL029W	chrIV	0.00374624	0	0	0	0	0	0	0	0	0	0.0308195	0	0	0	0	0	0	0.0138436	0	0	0	0	0.00255836	0.0033925	0.0275834	0	0	0	0	0	0	0.00390041	0	0	0
YDL028C	chrIV	0.00374624	0	0	0	0	0	0	0	0	0	0.0220419	0	0	0	0	0	0	0.0302049	0	0	0	0	0	0.00448377	0	0	0	0	0	0	0	0.00420006	0	0	0
YDL027C	chrIV	0	0.960562	0	0.00236419	0	0	0	0	0.0190306	0.00945094	0.0200545	0	0	0	0	0	0	0.0151451	0	0	0	0	0	0.00241995	0	0	0	0	0	0.258111	0.00281764	0.0169149	0.211679	0.0202681	0.00985335
YDL025C	chrIV	0.00767598	0	0.0115934	0.0953001	0	0	0.00340022	0	0.00479253	0.00362181	0.0046129	0	0	0.00403352	0	0	0	0.00259112	0	0	0	0	0	0.0149333	0	0	0	0	0.013861	0	0	0.00353837	0	0	0
YDL024C	chrIV	0	0	0.0131803	0.00262581	0	0	0.00279796	0	0	0.0178387	0.0582938	0	0	0	0	0	0	0.0301423	0	0	0	0	0	0	0	0	0	0	0	0	0	0.00374008	0	0	0
YDL022W	chrIV	0.0637501	0	0	0.355453	0	0	0	0	0	0	0.0141006	0.00826774	0.831143	0.00697364	0	0	0	0.0110532	0	0	0	0.00324607	0	0	0	0	0	0	0	0	0	0.00608396	0.0812294	0.00873527	0.00565919
YDL021W	chrIV	0	0	0	0	0	0.00529451	0.00269937	0	0.00574321	0.00360184	0.00299588	0.00226508	0	0	0	0	0.0023082	0	0	0	0	0	0	0	0	0	0	0	0	0	0	0	0	0	0
YDL020C	chrIV	0	0	0.00326088	0	0	0	0.00310708	0	0	0.00374407	0.0307601	0	0	0	0	0	0	0.0258745	0	0	0	0	0	0	0	0	0	0	0	0	0	0.00256011	0	0	0
YDL019C	chrIV	0	0	0	0	0	0	0	0.0102169	0	0	0.00939452	0	0	0	0	0	0	0.0113175	0	0.00763106	0	0	0	0.00248642	0.00617601	0	0	0	0.00252976	0.00442339	0	0	0	0	0
YDL018C	chrIV	0	0	0	0	0	0	0	0	0	0.00323802	0.00472181	0	0	0	0	0	0	0	0	0	0	0	0	0.00735479	0	0	0	0	0	0.00377362	0	0.00325936	0	0	0
YDL017W	chrIV	0	0	0	0	0	0	0	0	0	0	0.00236353	0.00923443	0	0	0	0	0	0	0	0	0	0	0	0	0	0	0	0	0	0	0	0	0	0	0
YDL015C	chrIV	0	0	0	0	0	0	0.00242556	0	0	0.00531543	0	0.00423774	0	0	0	0	0	0	0	0.00335857	0	0	0	0.00315025	0	0	0	0	0	0	0	0	0	0	0
YDL014W	chrIV	0	0.929985	0	0.022359	0.0046031	0	0	0	0	0.0421007	0	0.00720538	0	0	0	0	0	0	0	0	0	0	0	0.00761641	0	0	0	0	0	0	0.00297402	0.0235648	0.434261	0.0533852	0.043373
YDL013W	chrIV	0	0	0.00251149	0	0	0	0	0	0	0	0.0158273	0.00518235	0	0	0	0	0	0.0516679	0	0	0	0	0	0	0	0	0	0.00239649	0	0	0	0	0	0	0
YDL012C	chrIV	0.0477327	0	0.0104896	0	0	0.00327114	0	0	0	0	0.00265192	0	0	0	0	0	0	0	0	0.020744	0	0	0	0.00267012	0	0.00942596	0	0	0	0	0	0.0116395	0.153354	0.0163079	0.0104253
YDL010W	chrIV	0	0	0.0743735	0	0	0	0.00591414	0	0.0150072	0	0.00727878	0	0	0	0	0	0	0	0	0	0	0	0	0	0	0	0	0	0	0	0	0.00676138	0.0556921	0	0
YDL008W	chrIV	0.0104171	0	0	0	0	0	0	0	0.00259417	0.351279	0.00353452	0	0	0	0	0	0	0	0.00539431	0.00303775	0	0	0	0	0	0	0	0	0	0	0	0.00510358	0.0298486	0	0
YDL007C-A	chrIV	0.00272439	0	0	0	0.0308346	0	0	0	0.00313501	0	0.00387842	0	0	0	0	0	0	0.0568441	0	0	0	0	0	0	0	0	0	0	0	0.00786267	0	0	0	0	0
YDL007W	chrIV	0.00963081	0	0.00288225	0	0	0	0.00525632	0.00272307	0	0.00754438	0.00544872	0	0	0	0	0	0	0.00369732	0	0	0.112864	0	0	0	0	0	0	0	0	0	0	0.00614179	0.0505724	0	0
YDL006W	chrIV	0	0	0	0	0	0	0	0.00233001	0	0	0.0106022	0	0	0	0.00517643	0.0053256	0.0183534	0.0234807	0	0.0110134	0.0178314	0	0	0	0	0	0	0	0.00231944	0	0	0	0	0	0
YDL005C	chrIV	0.17512	0	0	0	0	0	0	0	0	0.0271761	0	0.00309687	0	0	0	0	0	0	0	0	0	0	0	0	0	0	0	0	0	0	0	0.00282841	0	0	0
YDL004W	chrIV	0	0	0	0	0	0	0.00610822	0	0.00691846	0	0.00744497	0.00332356	0	0	0	0	0	0	0	0	0	0	0	0.00247973	0	0	0	0	0	0.0824843	0	0.00873636	0.0725065	0	0
YDL003W	chrIV	0	0	0.00852731	0	0	0	0	0	0	0.00262015	0	0	0	0	0	0	0	0.00274838	0	0	0	0	0	0	0	0	0	0	0	0	0	0	0	0	0
YDL002C	chrIV	0	0	0.00852731	0	0	0	0	0	0	0	0.0144877	0	0	0	0	0	0	0.00787648	0	0	0	0	0	0.00466334	0	0	0	0.00807255	0	0	0	0	0	0	0
YDL001W	chrIV	0	0	0.584237	0	0	0	0	0	0	0.0339564	0.00796105	0	0	0	0	0	0	0.0103546	0	0	0.0102575	0	0	0.00237428	0	0	0	0	0	0	0	0	0	0	0
YDR001C	chrIV	0	0	0	0	0	0	0	0	0	0	0.00362532	0	0	0	0	0	0	0.00226124	0	0.00417739	0	0	0	0	0	0	0	0	0	0	0	0.00514894	0.042278	0	0
YDR002W	chrIV	0.00273157	0	0.86117	0	0	0	0	0	0.00328254	0.00224111	0.0117372	0.00248482	0	0	0	0	0	0	0	0	0	0	0	0	0	0	0	0	0	0	0	0	0	0	0
YDR003W	chrIV	0.0147751	0	0.0186565	0	0	0.0108803	0.00283184	0	0.286681	0.0051972	0.00497006	0	0	0.0189898	0	0	0	0	0	0.00265249	0	0	0	0	0	0	0	0	0	0	0	0.0051828	0	0	0
YDR004W	chrIV	0.0237966	0	0.00337461	0	0.0104597	0.0591342	0	0	0	0	0.00583749	0.00505151	0	0.00251468	0	0	0	0	0	0	0	0	0	0	0	0	0	0	0	0	0	0.00564686	0.0466376	0	0
YDR005C	chrIV	0	0	0	0	0	0	0	0	0	0.00553307	0.0220222	0	0	0	0	0	0	0.0229501	0	0	0	0	0	0	0	0	0	0	0	0	0	0	0	0	0
YDR006C	chrIV	0.226106	0	0	0	0	0.0226307	0	0	0.00301542	0	0.0141517	0.00463047	0	0	0	0	0	0.0103861	0	0	0	0	0	0.005446	0	0	0	0	0	0.00687649	0.00233016	0.0130188	0.143744	0.0103065	0
YDR007W	chrIV	0.00476684	0	0.0030901	0	0	0	0.00364034	0	0.00443992	0	0.0114024	0.00297353	0	0	0	0	0	0.00466805	0	0.00393459	0	0	0	0.00249416	0	0	0	0	0	0	0	0	0	0	0
YDR011W	chrIV	0	0	0.0372165	0	0.00242945	0	0	0	0	0	0.0026179	0	0	0	0	0	0	0	0	0	0	0	0	0	0	0	0	0	0	0	0	0.00580092	0.0477136	0	0
YDR012W	chrIV	0.0172396	0	0.00769768	0	0	0.0129359	0	0	0.337407	0	0.00513377	0.0105799	0	0.0228194	0	0	0	0	0	0	0	0	0	0	0	0	0	0	0	0	0	0	0	0	0
YDR013W	chrIV	0.0259088	0	0.0753225	0	0	0.0265435	0.0026367	0	0.00388038	0	0.00939253	0.00248866	0	0	0	0	0.00550581	0	0	0	0	0	0	0	0	0	0	0.00741067	0.00332305	0	0	0.00294525	0	0	0
YDR014W	chrIV	0	0	0	0.00667986	0	0	0.00358861	0	0	0	0.00549209	0	0	0	0	0	0	0.00265033	0	0	0	0	0	0	0	0	0	0.0026767	0	0	0	0.00698156	0.0576006	0	0
YDR014W-A	chrIV	0.00612673	0	0	0	0	0.0029036	0	0	0	0	0.00288279	0.0022214	0	0	0	0.00259189	0	0.00483847	0	0	0	0	0	0	0	0	0	0	0	0	0	0	0	0	0
YDR016C	chrIV	0	0	0	0	0	0	0	0	0	0	0.00232392	0	0	0	0	0	0	0.0038607	0	0	0	0	0	0	0	0	0	0	0	0	0	0.00343219	0	0	0
YDR017C	chrIV	0.0635552	0.00295389	0.734091	0	0	0.0029036	0.00222217	0	0.420831	0	0.0215101	0.00623906	0	0.00648472	0	0	0	0	0	0.00279851	0	0.00375108	0	0	0	0	0	0	0	0	0	0	0	0	0
YDR018C	chrIV	0.336596	0	0	0.0395802	0	0.0038131	0	0.0687195	0.0023386	0	0.0115043	0.00320457	0	0.00512206	0.0865434	0.0514779	0	0.00467659	0.0516013	0	0	0.00376006	0	0	0.0218829	0	0	0.024287	0	0	0.00300105	0.0211583	0.341148	0.0500695	0.0448545
YDR019C	chrIV	0.17003	0	0	0	0	0.0106594	0	0	0	0	0.0179376	0	0	0	0	0	0	0.00545724	0	0.00231366	0	0	0	0.00463319	0	0	0	0	0	0	0	0	0	0	0
YDR021W	chrIV	0.0105072	0.808717	0	0	0	0	0.00881081	0	0	0	0	0	0	0.00411083	0	0	0	0	0	0	0	0	0	0.00345458	0	0	0	0	0.00250983	0	0	0	0	0	0
YDR020C	chrIV	0.299389	0	0	0	0	0	0	0	0	0	0.0079825	0	0	0	0	0	0	0.0211805	0.00433708	0	0	0.00227034	0	0	0	0	0	0	0	0	0	0.0117913	0.155251	0.0164935	0.0105336
YDR022C	chrIV	0.320635	0.0255723	0	0	0	0	0	0	0.00409507	0.00473739	0.00305934	0	0.049396	0	0	0	0	0	0.00238607	0	0	0	0	0	0	0	0	0	0	0	0	0	0	0	0
YDR023W	chrIV	0.0944078	0	0.00318171	0	0	0.0410872	0	0	0.0185672	0.00354381	0	0	0.0176299	0	0	0	0.00242048	0	0	0.0623303	0	0.00532843	0	0.00234057	0	0	0	0.00598113	0	0	0	0.00355171	0	0	0
YDR025W	chrIV	0	0	0.00249835	0	0	0	0	0	0	0	0.00369868	0.00301822	0	0	0	0	0	0	0	0	0	0	0	0.00302897	0	0	0	0	0	0	0	0	0	0	0
YDR026C	chrIV	0	0	0.00401579	0	0	0	0	0	0	0	0.00916718	0	0	0	0	0	0	0.00310512	0	0.00268836	0	0	0	0	0	0	0	0	0	0.00392865	0	0	0	0	0
YDR027C	chrIV	0.00432687	0.0067359	0	0	0	0	0	0	0	0.00468441	0.00337817	0	0	0	0	0	0	0	0	0	0	0	0	0	0	0	0	0	0	0	0	0.010758	0.1331	0.012583	0.00604225
YDR028C	chrIV	0	0.866822	0	0	0	0	0	0	0.00321187	0	0.0187273	0	0	0	0	0	0	0.00427829	0	0.00556369	0	0	0	0	0	0	0	0	0	0	0	0	0	0	0
YDR030C	chrIV	0	0.992815	0.967303	0	0	0	0.00892977	0.00781561	0	0	0.00741302	0	0	0	0	0	0	0.0200394	0.00381808	0	0	0.0140201	0	0	0	0	0	0	0	0.0397863	0	0.0101218	0.0837333	0	0
YDR031W	chrIV	0.00367621	0	0.0213137	0	0	0	0	0	0.0629582	0.00979136	0	0.00249482	0	0	0.00534624	0.00395062	0	0	0	0	0	0.00307843	0	0	0	0	0	0	0	0	0	0.00246071	0	0	0
YDR032C	chrIV	0	0	0	0	0	0	0.00337102	0	0	0.00290899	0.00963755	0.00228807	0	0	0	0	0	0.0147277	0	0	0	0	0	0.00258989	0	0	0	0	0	0	0	0.00407429	0	0	0
YDR033W	chrIV	0.182132	0	0	0	0	0	0.00349785	0	0.00270418	0	0.0185299	0.00282517	0	0	0	0	0	0.023996	0.00399607	0	0	0	0	0	0	0	0	0	0	0	0	0.00905901	0.0996922	0.0071333	0
YDR034C	chrIV	0.182132	0	0	0	0	0	0.00349785	0	0.00270418	0	0.0185299	0.00925052	0	0	0	0	0	0.023996	0.00399607	0	0	0	0	0.012404	0	0	0	0	0	0	0	0.00905901	0.0996922	0.0071333	0
YDR034C-A	chrIV	0	0	0	0	0	0	0	0	0	0	0.0200676	0	0	0	0.00303491	0.00668609	0	0.0173922	0	0	0	0	0	0	0	0	0	0	0	0	0	0	0	0	0
YDR034W-B	chrIV	0	0.00580133	0.00454178	0	0	0	0.00321804	0	0	0	0.0168624	0	0	0	0	0	0	0.00764531	0	0.00794108	0	0	0	0	0	0	0	0.00582121	0	0	0	0	0	0	0
YDR035W	chrIV	0.00560737	0	0.00450352	0	0	0	0	0	0.00449391	0.00514328	0.00594065	0	0	0	0	0	0	0.00503457	0	0	0	0	0	0.00230646	0	0	0	0	0	0	0	0	0	0	0
YDR036C	chrIV	0	0	0	0	0	0	0	0	0	0	0.0293052	0	0	0	0	0	0	0.005172	0	0	0	0	0	0.00476417	0	0	0	0	0	0	0.00280615	0.018869	0.312173	0.037225	0.0288484
YDR037W	chrIV	0.00429548	0	0	0	0	0	0.00280715	0.00524239	0.00338275	0	0.0050348	0.0032539	0.0061911	0	0	0	0	0	0	0	0	0	0	0.00354283	0	0	0	0	0	0	0	0.00586314	0.0481005	0	0
YDR038C	chrIV	0	0	0	0	0	0	0	0	0	0	0.00590901	0	0	0	0	0	0	0.00255916	0	0	0	0	0	0.00324269	0	0	0	0	0	0	0	0	0	0	0
YDR039C	chrIV	0.258855	0	0.00559448	0	0	0.0130593	0	0	0.00412336	0	0.0111851	0	0	0	0	0	0	0	0.00480362	0	0	0	0	0	0	0	0	0	0	0	0	0	0	0	0
YDR040C	chrIV	0.258712	0	0.00558728	0	0	0.0130434	0	0	0.00411806	0	0.0111808	0	0	0	0	0	0	0	0.00480101	0	0	0	0	0	0	0	0	0	0	0	0	0	0	0	0
YDR041W	chrIV	0	0	0.00530671	0	0	0	0	0	0	0	0.00359194	0.00291695	0	0	0	0	0	0	0	0	0	0	0	0	0	0	0	0	0	0	0	0.00352406	0	0	0
YDR042C	chrIV	0	0	0.00583195	0	0	0.00267125	0.00477707	0	0	0	0.00365657	0	0	0.00653751	0	0	0	0	0	0	0	0	0	0	0	0	0	0.00734961	0	0	0	0.00311854	0	0	0
YDR043C	chrIV	0.310618	0	0	0	0	0.0146265	0	0	0	0.00521258	0	0	0	0	0	0	0.00346332	0	0.00679083	0	0	0	0	0	0	0	0	0.00751819	0	0	0.00258042	0.00622929	0.0516512	0	0
YDR044W	chrIV	0	0	0	0	0	0	0	0	0	0	0.00577288	0	0	0	0	0.0023881	0	0	0	0	0	0	0.00600548	0.0171957	0	0	0	0	0.0103065	0	0	0	0	0	0
YDR045C	chrIV	0	0	0	0.00270727	0	0	0	0	0	0	0.0115857	0	0	0	0	0	0	0.00306528	0	0	0	0	0	0.00593702	0	0	0	0	0	0	0	0.00647191	0.0528262	0	0
YDR046C	chrIV	0.00574014	0	0	0.107962	0.00256118	0	0.00717712	0	0.0104941	0.00307993	0	0.0039331	0	0.00220696	0	0	0	0.00392443	0	0	0	0	0	0.00324125	0	0	0	0	0	0	0.00251036	0.0186791	0.292793	0.0400873	0.0386173
YDR047W	chrIV	0	0	0	0	0	0	0	0	0	0	0.0182356	0.00222043	0	0	0	0	0	0.00573742	0	0	0	0	0	0	0	0	0	0	0	0	0	0.0145102	0.266828	0.0323558	0.0258809
YDR049W	chrIV	0.018187	0	0	0	0	0.0190048	0	0	0.349142	0.00239225	0.0103499	0.0535602	0	0.0236406	0	0	0	0.0541991	0	0	0	0	0	0	0	0	0	0	0	0	0	0.0108438	0.119884	0.00860733	0
YDR050C	chrIV	0.018187	0	0	0	0	0.0190048	0	0	0.349142	0	0.00597278	0	0	0.0236406	0	0	0	0.00423808	0	0	0	0	0	0	0	0	0	0	0	0	0	0.00491587	0	0	0
YDR051C	chrIV	0	0	0.333931	0	0	0	0.0029423	0	0	0	0.00514972	0	0.0839401	0	0	0	0	0.00230255	0	0.0228796	0.00371943	0	0	0.0197199	0	0	0	0	0	0	0	0.00438695	0.0362608	0	0
YDR052C	chrIV	0.0930261	0	0.173744	0	0.00713942	0	0.00495422	0	0	0	0.00343207	0.00328083	0	0	0	0	0	0.0085894	0	0.0190201	0	0.00235353	0	0	0	0	0	0	0	0	0	0.0138963	0.191738	0.021867	0.0158201
YDR054C	chrIV	0.0560114	0	0.423651	0.286042	0	0.480197	0	0	0	0	0.0199137	0.00363143	0	0	0	0	0	0.00590589	0	0.0111358	0	0	0	0.00425004	0	0	0	0.00378895	0	0	0.00355729	0.0268351	0.360852	0.0391497	0.0255351
YDR055W	chrIV	0	0	0	0	0	0	0	0.00314243	0	0	0	0.0027983	0	0	0	0	0	0.00464436	0	0	0	0	0	0	0	0	0	0	0	0	0	0.00335724	0	0	0
YDR057W	chrIV	0	0	0	0	0	0	0.00328165	0	0.0126657	0.0347797	0.00272043	0	0	0	0.00314141	0.00256504	0	0.00255906	0	0	0	0	0	0	0	0	0	0	0	0	0	0.00292786	0	0	0
YDR056C	chrIV	0.00358252	0	0	0	0	0	0	0	0	0.00372968	0.00630576	0.00289612	0	0	0	0	0	0	0	0	0	0	0	0	0	0	0	0	0	0	0	0	0	0	0
YDR058C	chrIV	0	0	0	0	0	0	0.00304413	0	0.00627586	0	0.00296688	0.0030192	0	0	0	0	0	0	0	0	0	0	0	0	0	0.00572521	0	0	0	0	0	0.0151036	0.207178	0.0234226	0.0168695
YDR059C	chrIV	0.0434838	0	0.00472696	0	0	0.241783	0.00593907	0.00868352	0.00359917	0.0296206	0.0183055	0	0	0	0	0	0.00253012	0	0	0	0.0152174	0	0	0	0	0	0	0	0.00720486	0	0	0.00699588	0.0769192	0.0054557	0
YDR060W	chrIV	0	0.00277092	0	0	0	0.00286104	0	0	0.00600005	0.0130929	0.01348	0	0	0	0	0	0.00319232	0.00578412	0	0	0.401167	0	0	0	0	0	0	0	0.0395506	0.027869	0	0	0	0	0
YDR061W	chrIV	0.169003	0.00568569	0	0	0	0.00329987	0	0	0	0.010253	0	0.00341336	0.111906	0	0	0	0	0	0.00395034	0.00297818	0	0.0024059	0	0	0	0	0	0	0	0	0	0.0123768	0.163535	0.0174285	0.011165
YDR062W	chrIV	0.0616077	0	0	0	0	0	0	0	0.222331	0	0	0.0246494	0	0.00946067	0	0	0	0	0	0	0	0	0	0.01767	0	0	0	0	0	0	0	0.0162845	0.197293	0.0179531	0.0127447
YDR063W	chrIV	0.275899	0	0.00326844	0	0.00590037	0	0	0	0	0.140846	0.0193514	0.00419557	0.0506884	0.0025256	0	0	0	0	0.00991433	0	0	0	0	0	0	0	0	0	0	0	0	0.00835714	0.069515	0	0
YDR064W	chrIV	0	0	0	0	0	0	0.0031009	0	0	0	0.00759017	0	0	0	0	0	0	0	0	0	0	0	0	0	0	0	0	0	0	0	0	0.00690141	0.0752538	0.00529838	0
YDR065W	chrIV	0.0391997	0.139115	0	0	0	0.00583876	0	0	0	0.00324037	0.00812341	0	0	0	0	0	0	0.00307031	0	0	0	0	0	0.00309688	0	0	0	0	0	0	0	0	0	0	0
YDR066C	chrIV	0.0391997	0	0	0	0	0	0	0	0.0098108	0.00324037	0.00812341	0.0188536	0	0	0	0	0	0.00363713	0	0	0	0	0	0.00309688	0	0	0	0	0	0	0	0	0	0	0
YDR067C	chrIV	0	0	0.0113034	0	0	0	0	0.0110729	0	0	0.0121279	0	0	0	0	0	0	0.00324516	0	0	0	0	0	0	0	0	0	0	0	0	0	0.00537215	0.0442707	0	0
YDR068W	chrIV	0.0449995	0.00979788	0.00232926	0	0	0.0245725	0	0	0.00400025	0	0	0	0	0	0	0	0.00586347	0.00561298	0	0	0	0	0	0.00356904	0	0	0	0	0	0	0	0.00667862	0.0732127	0.00519068	0
YDR069C	chrIV	0	0	0	0	0	0	0	0	0	0.00421793	0	0.00326975	0	0	0	0	0	0	0	0	0	0	0.013672	0	0	0	0	0	0	0	0	0.00563754	0.0465421	0	0
YDR070C	chrIV	0	0.29525	0	0.170101	0.00555539	0	0	0	0	0	0.00349352	0	0	0	0	0	0	0.00596016	0	0.00221831	0	0	0	0.00341186	0	0	0	0	0	0	0.00264681	0.0188253	0.296242	0.0404923	0.0372075
YDR071C	chrIV	0	0	0.00362687	0	0	0	0	0	0	0	0.0148126	0	0	0	0	0	0.00829316	0.00339281	0	0	0	0	0	0	0	0	0	0	0	0	0	0.00968775	0.119543	0.0112997	0.0054258
YDR072C	chrIV	0	0.0037452	0.0227315	0	0.00518133	0	0.00374637	0	0.00480346	0.019962	0.0140991	0.00385055	0.0230598	0	0	0	0	0.017316	0	0	0	0	0	0.0210591	0	0	0	0	0	0	0	0.019249	0.266277	0.0304306	0.0220857
YDR073W	chrIV	0	0.0333028	0	0	0	0	0	0.00237873	0	0	0	0	0	0	0	0	0	0	0	0	0	0.00966232	0	0	0	0	0	0.00678816	0	0	0	0.00350661	0	0	0
YDR074W	chrIV	0.00266624	0	0	0	0	0	0.00370918	0.00224133	0.0490335	0	0.00276563	0	0	0	0	0	0	0	0	0.00626928	0.0045729	0	0	0.0120271	0	0	0	0	0	0	0	0.0107246	0.118581	0.00849416	0
YDR075W	chrIV	0.0278738	0	0	0	0	0.0280108	0.0029173	0	0	0	0.035043	0	0	0.00224225	0.0269467	0.0293672	0	0.0209416	0	0	0.0162343	0	0	0	0	0	0	0	0	0	0	0.00647122	0.0534973	0	0
YDR076W	chrIV	0	0	0.158579	0	0	0	0.00324908	0	0.00978839	0	0.0040733	0	0.0173299	0	0	0	0	0	0	0	0	0	0.0585769	0	0	0	0	0.00933325	0	0	0	0.00645603	0.0531326	0	0
YDR078C	chrIV	0.0287341	0	0.0091201	0	0	0.0610761	0	0	0.00595512	0	0.0087753	0	0	0	0	0	0	0.0107874	0	0	0	0	0	0	0	0	0	0	0	0	0	0.00589496	0.0485083	0	0
YDR079W	chrIV	0.00434824	0	0	0	0	0	0	0	0	0	0.0149174	0.00830027	0	0	0	0	0	0.0120185	0	0	0	0	0	0	0	0	0	0	0	0	0	0.0027147	0	0	0
YDR079C-A	chrIV	0.00528503	0	0	0	0.00364885	0	0	0	0	0	0.00923026	0.00268163	0	0	0	0	0	0.00244967	0	0	0	0	0	0	0	0	0	0	0	0	0	0.0035023	0	0	0
YDR080W	chrIV	0	0	0.048551	0	0	0	0	0	0	0	0.00652917	0.0112121	0	0	0	0	0	0.0029264	0	0	0	0	0	0	0	0	0	0	0	0	0	0.00727614	0.0602853	0	0
YDR081C	chrIV	0	0	0	0.0926961	0.0111173	0	0	0	0	0	0.00652917	0.0112121	0	0	0	0	0	0	0	0.00282823	0	0	0	0	0	0	0	0	0	0	0.00326534	0.018358	0.286522	0.0410323	0.0419581
YDR082W	chrIV	0	0	0	0	0	0	0.0022438	0	0	0	0.00290965	0.0039147	0	0	0	0	0	0.00237814	0	0	0	0	0	0	0	0	0	0.0120102	0	0	0	0.0160832	0.219814	0.0248184	0.017761
YDR083W	chrIV	0	0	0	0	0	0	0	0.0132762	0	0.00464059	0	0.00278121	0	0	0	0	0	0	0	0	0	0	0	0	0	0	0	0	0	0	0	0	0	0	0
YDR084C	chrIV	0	0	0	0	0	0	0	0	0	0	0.00908798	0	0	0	0	0	0	0	0	0.00775739	0	0	0	0	0	0	0	0	0	0.0233948	0	0.00358496	0	0	0
YDR086C	chrIV	0.00324815	0	0	0	0	0	0	0	0.0044343	0	0.00550985	0.00241138	0	0	0	0	0	0.00328841	0	0	0	0	0	0.00500319	0	0	0	0	0	0	0	0	0	0	0
YDR087C	chrIV	0.00248863	0	0.296874	0.43287	0	0.0197814	0	0	0	0	0	0.0118816	0	0.00678269	0	0	0.0350661	0	0.00307716	0	0	0.016049	0	0.00302928	0	0	0	0	0	0	0.003092	0.0154876	0.129548	0.0116506	0.00566963
YDR088C	chrIV	0	0	0.371267	0	0	0.00590737	0	0	0	0	0.00350477	0.00311902	0	0	0	0	0	0.00889717	0	0	0	0	0	0	0	0	0	0	0	0	0	0	0	0	0
YDR089W	chrIV	0	0	0	0	0	0	0.00541959	0.00336518	0	0	0.0171068	0	0	0	0	0	0	0.0037191	0	0.00891378	0	0	0	0.00224705	0	0	0	0	0	0	0	0	0	0	0
YDR090C	chrIV	0.0451004	0	0	0	0	0	0	0	0.113646	0.00741881	0.00327801	0	0	0	0	0	0	0	0	0	0	0	0	0.00299995	0	0	0	0	0	0	0	0	0	0	0
YDR091C	chrIV	0.0923377	0.00607411	0.410712	0	0	0	0.00310895	0	0.0458438	0	0.0035638	0	0	0.00222337	0	0	0.0709367	0.00221837	0	0.0398975	0	0	0	0.00963697	0	0	0	0	0	0	0	0	0	0	0
YDR092W	chrIV	0.036874	0	0.0182139	0.0186569	0	0.312668	0	0.00691552	0.00374979	0.0215431	0	0.00288094	0	0	0	0	0	0	0	0	0	0	0	0	0	0	0	0	0	0.0286369	0	0.0179811	0.292767	0.0434881	0.0390885
YDR093W	chrIV	0.267345	0.64593	0.0128803	0	0	0	0.00422687	0.0165915	0	0.0310369	0.00472771	0.00598047	0	0	0	0	0.0107368	0.00337432	0.0138177	0.00478247	0	0.136145	0	0	0.0339666	0	0.199648	0.0609004	0	0	0	0.00528378	0.0441867	0	0
YDR096W	chrIV	0.182847	0	0	0	0	0.0156901	0	0	0	0	0.002721	0	0	0	0	0	0	0	0	0.0189661	0	0	0	0	0	0	0	0	0.00486342	0	0	0	0	0	0
YDR097C	chrIV	0	0	0	0.00805792	0	0	0	0	0	0.205667	0.0116967	0	0	0	0	0	0	0.0230817	0	0	0	0	0	0	0	0	0	0	0	0	0	0.00894009	0.0987702	0.00705487	0
YDR098C	chrIV	0.0642322	0	0.0759637	0	0	0.309194	0.00282879	0	0	0.00665717	0.00455071	0.00402029	0	0	0.182293	0.087345	0	0	0	0.00364977	0	0	0	0.00326087	0	0	0	0	0	0	0	0	0	0	0
YDR099W	chrIV	0	0	0	0	0	0	0	0.0745873	0	0.00249915	0.0075067	0.00225145	0.0471764	0	0	0	0.00679607	0.00852892	0	0	0	0	0	0	0	0	0	0.0154789	0	0	0	0	0	0	0
YDR100W	chrIV	0	0	0	0	0	0	0.00444276	0	0	0	0.0144535	0.00745335	0	0	0	0	0	0.00779374	0	0	0	0	0	0	0	0	0	0	0	0	0	0.00626719	0.0518477	0	0
YDR101C	chrIV	0	0	0	0.00483127	0.00228536	0	0	0	0	0	0.00522398	0.00745335	0	0	0	0	0	0	0	0.0102552	0	0	0	0.00513101	0	0.00249611	0	0	0	0	0	0	0	0	0
YDR103W	chrIV	0.00796249	0	0	0	0	0	0	0	0.0060682	0	0.00298638	0	0	0	0	0	0	0.00230996	0	0	0	0	0	0	0	0	0	0	0	0	0	0	0	0	0
YDR104C	chrIV	0	0	0	0	0	0	0	0	0.0060682	0	0.0127409	0	0	0	0	0	0	0.0884245	0	0	0	0	0	0	0	0	0	0.00943441	0	0	0	0	0	0	0
YDR105C	chrIV	0.00582051	0	0	0	0	0	0.00337702	0	0	0	0.00397719	0.0026956	0	0	0	0	0	0.00238509	0.0112449	0	0	0	0	0	0.0123133	0	0	0	0	0	0	0.00931674	0.11484	0.0108264	0.00518318
YDR106W	chrIV	0.0386801	0.27228	0	0.0107698	0	0.00639747	0.00336667	0	0	0	0	0	0	0	0	0	0	0	0	0.00942361	0	0	0	0	0	0	0	0.0111544	0	0	0	0	0	0	0
YDR107C	chrIV	0.0325215	0	0	0.0573356	0	0.128113	0.00277579	0	0.00396864	0.00960808	0.0240857	0	0	0	0	0	0	0.0301677	0	0	0	0	0.0115371	0.0031765	0	0	0	0	0	0	0	0.00780142	0.0968877	0.00922376	0.00447632
YDR108W	chrIV	0	0	0.35176	0	0	0	0	0	0	0.0126525	0.0133831	0	0	0	0	0	0	0.0354948	0	0	0	0	0	0	0	0	0	0	0	0	0	0	0	0	0
YDR109C	chrIV	0	0	0.0124882	0	0	0	0.00257143	0	0	0.00220966	0.00425521	0.0228838	0	0	0	0	0	0	0	0	0	0	0	0	0	0	0	0	0	0	0	0.0049863	0.040906	0	0
YDR110W	chrIV	0	0	0	0.283343	0.00510046	0.00288253	0	0	0	0.0028389	0.00349228	0	0	0	0	0	0	0	0	0	0	0	0	0	0	0	0	0	0	0	0.00326478	0.0236297	0.372285	0.0505993	0.0462896
YDR111C	chrIV	0.0682429	0	0.610249	0	0	0	0	0	0	0	0.00622898	0	0	0	0	0	0	0.00314574	0	0.00297101	0	0	0	0.00827368	0	0	0	0	0	0.117377	0	0.0113451	0.148711	0.0157079	0.00997173
YDR113C	chrIV	0.00309807	0.00675291	0	0	0	0	0.00291188	0.0229998	0	0.00575827	0.00428646	0.00303068	0.637921	0	0	0	0	0	0	0.0764031	0	0	0	0	0	0.0110904	0	0	0	0	0.0029252	0.0187375	0.259594	0.029728	0.0215818
YDR115W	chrIV	0.00390019	0	0.0782603	0	0	0	0	0	0	0.00637563	0	0	0	0	0	0	0.00835123	0	0	0	0	0	0	0	0	0	0	0.00871688	0	0	0	0.00340712	0	0	0
YDR116C	chrIV	0	0	0.0102627	0	0	0	0	0	0	0	0.00471496	0.0170955	0	0	0	0	0	0	0	0	0	0	0	0	0	0	0	0	0	0	0	0	0	0	0
YDR117C	chrIV	0	0	0	0	0	0	0.0049485	0	0.00847249	0.00252328	0.00868195	0.00238425	0	0	0	0	0	0	0	0.00408645	0	0	0	0	0	0	0	0	0	0	0	0.0033038	0	0	0
YDR118W	chrIV	0	0	0.00337241	0	0	0	0.00256334	0	0	0	0	0.00235811	0	0	0	0	0	0	0	0.00640631	0	0	0	0	0	0	0	0	0	0	0	0.00885087	0.109273	0.0103051	0.00492544
YDR119W	chrIV	0	0	0	0	0	0	0.00455852	0.0428857	0	0	0.0139453	0	0	0	0	0	0	0.0261246	0	0	0	0	0	0	0	0	0.00498679	0.0170192	0	0	0	0.00501496	0.0412708	0	0
YDR119W-A	chrIV	0	0	0	0	0	0	0.00373761	0	0	0	0	0	0	0	0	0	0	0	0	0	0.00268216	0	0	0	0	0	0.00298153	0	0	0	0	0	0	0	0
YDR120C	chrIV	0.0037816	0.00703018	0.00276396	0	0	0	0	0	0	0.0535406	0.00301065	0	0	0	0	0	0	0	0	0	0	0	0	0	0	0	0	0	0	0	0	0.0105911	0.131238	0.0124446	0.00599785
YDR121W	chrIV	0.0553652	0	0.215773	0	0	0.0111952	0	0.0101942	0	0	0	0.0174883	0	0	0	0	0	0	0.207034	0.00320739	0	0.0920004	0	0	0.0366641	0	0	0	0	0	0	0	0	0	0
YDR122W	chrIV	0	0.00464099	0.00236852	0	0	0	0	0	0	0.00221339	0.0134523	0.00253293	0	0	0	0	0	0.00813536	0	0	0	0	0	0.00478446	0	0	0	0	0	0	0	0	0	0	0
YDR123C	chrIV	0	0.00464099	0	0	0	0	0	0	0.00340835	0.00221339	0.0068001	0.00437063	0	0	0	0	0	0.00477155	0	0	0	0.003029	0	0	0	0	0	0	0	0	0	0	0	0	0
YDR124W	chrIV	0	0	0	0	0	0	0	0	0	0	0.0049517	0	0	0	0	0	0	0.00619934	0	0	0	0	0	0	0	0	0	0	0	0	0	0.00258229	0	0	0
YDR125C	chrIV	0	0	0	0	0	0	0.00231038	0	0	0.00648969	0	0.0093058	0	0	0	0	0	0	0	0	0	0	0	0	0	0	0	0	0	0	0	0.00583607	0.0481452	0	0
YDR126W	chrIV	0	0	0	0	0	0	0	0	0	0	0	0	0.00337225	0	0	0	0	0	0	0	0	0	0	0	0	0	0	0	0.00343378	0.0151961	0	0	0	0	0
YDR127W	chrIV	0	0	0.383963	0	0	0	0	0	0	0	0	0	0	0	0	0	0	0.00644821	0	0.00240762	0	0	0.00248881	0	0	0	0	0.00708744	0.00392967	0	0	0	0	0	0
YDR128W	chrIV	0	0	0.034279	0	0	0	0	0	0	0	0.013174	0	0	0	0	0	0	0.0263114	0	0	0	0	0	0	0	0	0	0	0	0	0	0	0	0	0
YDR129C	chrIV	0.116654	0.00309152	0	0	0	0	0	0	0	0	0.013174	0	0	0	0	0	0	0	0	0	0	0	0	0	0	0	0	0	0	0	0	0.00601709	0.0494696	0	0
YDR130C	chrIV	0	0	0	0	0	0	0.00485018	0.00319485	0.00491756	0	0.00761758	0	0	0	0	0	0.00606873	0.00244357	0	0	0	0	0	0.00445895	0	0	0	0	0	0	0	0	0	0	0
YDR131C	chrIV	0	0	0	0	0	0	0	0	0	0	0.00429698	0	0	0	0	0	0	0	0	0	0	0	0	0.00572676	0	0	0	0	0.00230273	0	0	0	0	0	0
YDR132C	chrIV	0	0.0112285	0	0	0	0	0.00605115	0	0.00339035	0	0.00540396	0.0035986	0	0	0	0	0	0.00243179	0	0	0	0	0	0	0	0	0	0	0	0	0	0.00624653	0.0512099	0	0
YDR135C	chrIV	0	0	0.0452094	0	0	0	0	0	0	0	0.00757425	0	0	0	0	0	0	0	0	0.00291786	0.00550531	0	0.00627427	0	0	0	0	0.0223906	0.0197383	0	0	0.00400217	0.0324874	0	0
YDR137W	chrIV	0	0.155163	0	0	0	0	0	0	0	0.00227858	0	0	0	0	0	0	0	0	0	0	0	0	0	0.00225541	0	0	0	0	0	0	0	0.00503755	0.0413605	0	0
YDR138W	chrIV	0	0	0.00954863	0	0	0.00267764	0.00236572	0	0.00468532	0	0	0.00383593	0	0	0	0	0	0	0	0	0	0	0	0.00285631	0	0	0	0	0	0	0	0.00610575	0.0498362	0	0
YDR139C	chrIV	0.162207	0	0.00954863	0	0	0	0	0	0.00286179	0	0	0.00554236	0	0.00264774	0	0	0	0.0123975	0	0	0	0	0	0.00335206	0	0	0	0	0	0	0	0	0	0	0
YDR140W	chrIV	0.166177	0	0	0	0	0.00505224	0	0	0.00270452	0	0.011008	0	0	0	0	0	0	0.00253737	0	0	0	0	0	0	0	0	0	0	0	0	0	0.00330289	0	0	0
YDR141C	chrIV	0	0	0	0	0	0	0.0031749	0	0	0.00380182	0.00724165	0	0	0.00230773	0	0	0	0.00832354	0	0	0	0	0	0	0	0	0	0	0	0	0	0.0033739	0	0	0
YDR142C	chrIV	0	0	0.00820875	0	0	0.00261359	0.00804608	0	0.0714119	0	0.0108882	0.00368322	0	0	0	0	0	0.00974257	0	0	0.201444	0	0	0.0176577	0	0	0	0	0.0154026	0	0	0.00411702	0	0	0
YDR143C	chrIV	0	0	0	0.00253666	0	0	0	0	0	0.00396648	0.00234449	0	0	0	0	0	0	0	0	0	0	0	0	0.0065461	0	0	0	0	0	0	0	0	0	0	0
YDR144C	chrIV	0	0	0.651314	0	0	0	0	0	0.0223237	0.0512363	0.0125005	0.00299399	0	0.0136193	0	0	0	0.0180651	0	0	0	0	0	0.00387599	0	0	0	0	0	0	0	0.00767385	0	0	0
YDR145W	chrIV	0	0	0	0.0306835	0	0	0	0	0	0	0.0503019	0	0	0	0	0	0	0.00640692	0	0.00291231	0	0	0	0.0066071	0	0	0	0	0	0	0	0.0124177	0.154461	0.0147239	0.00714321
YDR146C	chrIV	0	0	0.0162601	0	0	0	0	0	0.00336086	0.0119953	0.00753488	0	0	0	0	0	0.00268362	0.0046452	0	0.0176789	0	0	0	0	0	0	0	0	0	0	0	0.00725269	0.0595061	0	0
YDR147W	chrIV	0	0	0	0	0	0	0	0	0.00307675	0	0.0434412	0.0152575	0	0.00227902	0	0	0	0.016637	0	0	0	0	0	0	0	0	0	0	0	0	0	0.00654915	0.0540016	0	0
YDR148C	chrIV	0	0	0	0	0	0	0	0	0.00307675	0	0.0434412	0.0152575	0	0.00227902	0	0	0	0.016637	0	0	0	0	0	0	0	0	0	0	0	0	0	0.00654915	0.0540016	0	0
YDR150W	chrIV	0	0	0	0.0123309	0	0.00411529	0	0	0.0115219	0.00629417	0.00416915	0	0	0.00233061	0.00601657	0.00807319	0	0.00277515	0.00265994	0.00260439	0	0	0	0.00226988	0	0	0	0	0	0	0	0.00901291	0.111526	0.010602	0.00514919
YDR151C	chrIV	0	0	0.0410113	0	0	0.00411529	0	0	0.00389223	0.0561087	0	0	0	0	0.00735525	0.011845	0	0	0	0	0	0	0	0	0	0.0022285	0	0	0	0	0	0.00901291	0.111526	0.010602	0.00514919
YDR152W	chrIV	0.00246803	0	0	0	0	0	0.00436978	0	0	0.00474534	0.0072878	0.00722778	0	0	0	0	0.0127506	0.00431537	0	0.00450177	0	0	0.00264338	0	0	0	0	0	0	0	0	0.00272813	0	0	0
YDR153C	chrIV	0.0215114	0.00854604	0	0	0	0.0528902	0	0	0	0	0.0139359	0	0	0	0	0	0	0.015314	0	0	0	0	0	0	0	0	0	0	0.00307745	0	0	0.00637979	0.0528207	0	0
YDR155C	chrIV	0	0	0.093349	0.00255264	0	0	0	0.00479406	0.00281259	0.098796	0.0142987	0.00304329	0	0	0	0	0.00418899	0	0	0	0	0.109836	0	0	0.00661685	0	0.00813207	0	0	0	0	0.00621407	0.0514573	0	0
YDR156W	chrIV	0	0	0.0849403	0	0.00287726	0	0	0.0185841	0	0	0.0030779	0.00336072	0	0	0	0	0	0	0	0.0104188	0	0	0	0.00468417	0	0	0	0	0.00305467	0	0.00243229	0.0158535	0.218894	0.0249727	0.0180586
YDR158W	chrIV	0	0	0	0	0.002758	0	0	0	0	0	0	0	0	0	0	0	0	0	0	0.00272616	0	0	0	0	0	0	0	0	0	0	0	0.00657043	0.0720434	0.00512188	0
YDR159W	chrIV	0	0	0	0	0	0	0	0	0	0.00458164	0.00311843	0	0	0	0	0	0	0.00349151	0	0.00975067	0	0	0	0	0	0	0	0	0	0.0103222	0	0.0023206	0	0	0
YDR160W	chrIV	0.00665594	0	0.878231	0	0.0106395	0	0	0	0	0.031495	0.0184283	0	0	0	0.0362941	0.0361588	0	0.00879105	0	0	0	0	0	0.00280322	0	0	0	0	0	0	0.00328223	0.0195396	0.244368	0.0234391	0.0114531
YDR161W	chrIV	0	0	0.00828061	0	0	0	0.00421774	0	0	0	0.00268538	0	0	0	0	0	0	0.0158982	0	0	0	0	0	0	0	0	0.00487056	0	0	0	0	0	0	0	0
YDR162C	chrIV	0	0	0	0	0	0	0.00462506	0	0	0	0.00327652	0.00248005	0	0	0	0	0	0	0	0	0	0	0	0	0	0	0	0	0	0.0036316	0	0	0	0	0
YDR163W	chrIV	0.00594595	0	0	0	0	0	0.00533273	0	0	0.0340766	0	0	0	0	0	0	0.00512166	0	0	0	0	0	0.0121787	0	0	0	0	0.00402442	0	0	0	0	0	0	0
YDR164C	chrIV	0	0	0	0	0	0	0	0	0	0.00240805	0	0	0	0	0	0	0	0.00347738	0.00254167	0.00709938	0	0.00261757	0	0	0.00623331	0	0	0.00640345	0	0	0	0.00563267	0.0465703	0	0
YDR165W	chrIV	0	0	0	0	0	0	0	0	0	0	0.00350837	0	0	0	0	0	0	0	0	0	0	0	0	0	0	0	0	0	0	0.0583819	0	0	0	0	0
YDR166C	chrIV	0	0.114401	0.108112	0	0	0	0	0	0	0.138764	0.00449975	0	0	0	0	0	0	0	0	0	0	0	0.012179	0	0	0	0	0	0	0	0	0.00512334	0.0422367	0	0
YDR167W	chrIV	0	0.0215847	0	0	0	0	0	0	0	0	0.00288804	0	0	0	0	0	0	0	0	0	0	0	0.0183069	0	0	0	0	0	0	0	0	0.0053416	0.0442146	0	0
YDR168W	chrIV	0	0	0.0648182	0	0	0	0.00349449	0	0	0	0.0153882	0	0	0	0	0	0	0.00979574	0	0.00275972	0	0	0	0.00242922	0	0	0	0	0	0	0	0.00620298	0.0361151	0	0
YDR169C	chrIV	0	0	0.0648182	0	0	0	0.00349449	0	0	0	0.0241437	0	0	0	0	0	0	0.00627663	0	0.00275972	0	0	0	0	0	0	0	0	0	0	0	0.0172771	0.283539	0.0335942	0.0258833
YDR170C	chrIV	0.00644556	0	0	0	0	0	0	0	0	0	0.00434047	0.00280712	0	0	0	0	0	0	0	0	0	0	0.00537418	0	0	0	0	0	0	0	0	0.00493701	0.0404938	0	0
YDR171W	chrIV	0.0298889	0.00476618	0	0	0	0.39157	0.00245481	0	0	0.00518707	0.00572523	0	0	0	0	0	0	0	0	0.00328338	0	0	0	0	0	0	0	0	0	0	0	0.00648285	0	0	0
YDR172W	chrIV	0	0	0.0189183	0	0	0	0	0.0241443	0	0	0.00699398	0	0	0	0	0.00278238	0	0.00318424	0	0.00250783	0	0	0	0	0	0	0.0033242	0	0	0.0452965	0	0.00633743	0.0521847	0	0
YDR173C	chrIV	0	0	0.294251	0	0	0	0	0	0	0	0.0270909	0	0	0	0.142005	0.0680411	0	0.00840366	0	0	0	0	0	0	0	0	0	0	0	0	0	0.00305673	0	0	0
YDR174W	chrIV	0	0	0.00330823	0	0	0	0	0.00828261	0	0	0.0189695	0	0	0	0	0	0	0.00817261	0	0	0	0	0	0	0	0	0	0	0	0	0	0	0	0	0
YDR175C	chrIV	0	0	0	0.00660855	0	0	0.00253908	0	0	0	0.0291418	0	0	0	0	0	0	0.0115006	0	0	0	0	0	0	0	0	0	0	0	0	0	0.00596086	0.0477672	0	0
YDR176W	chrIV	0.0222318	0.367113	0	0	0	0	0	0	0	0.00538587	0.0423091	0.0046561	0	0	0	0	0	0.0204202	0	0	0	0	0	0	0	0	0	0.00659761	0	0	0.00256292	0.0202878	0.372417	0.0454651	0.0366907
YDR177W	chrIV	0.216787	0	0	0	0	0.0047146	0.00421999	0	0	0.00560745	0.00957617	0	0	0	0	0	0	0.013718	0	0.00480247	0	0	0	0	0	0	0.0193946	0	0	0	0	0.0114785	0.126856	0.00908355	0
YDR178W	chrIV	0.0463036	0	0	0	0	0	0.00246168	0	0.00442796	0.00555604	0.016549	0	0	0	0	0	0	0.0145772	0	0	0	0	0	0.0178818	0	0	0	0	0	0	0	0	0	0	0
YDR179C	chrIV	0	0	0	0	0	0.00721286	0.00354557	0	0.00288344	0	0	0	0	0	0	0	0	0	0	0.0190421	0	0	0.0214396	0	0	0	0	0	0	0	0	0	0	0	0
YDR179W-A	chrIV	0.0297512	0	0	0	0	0.0224608	0.00460997	0.00221746	0.22808	0.00319998	0.00301651	0.00487844	0	0.0621163	0	0	0.00360427	0	0	0	0	0	0.20941	0.00251985	0	0.00302847	0	0	0	0	0	0.0112473	0.123476	0.00879036	0
YDR180W	chrIV	0	0	0	0	0	0	0.00344508	0	0.00258445	0	0.00367468	0	0	0	0	0	0	0.00716867	0	0	0	0	0	0	0	0	0	0	0	0	0	0.00714505	0.0783988	0.00558586	0
YDR181C	chrIV	0	0	0	0	0	0.00248749	0	0	0	0	0.0137875	0	0	0	0	0	0	0.00247674	0	0	0.0121752	0	0	0.00238836	0	0	0	0	0	0	0	0	0	0	0
YDR182W	chrIV	0	0	0	0	0	0	0	0	0	0.00553653	0.00315608	0	0	0	0	0	0	0.00676534	0	0	0	0	0	0	0	0	0	0	0	0	0	0.0028737	0	0	0
YDR183W	chrIV	0.0310728	0	0.00852487	0	0	0.00503405	0	0	0.00898271	0	0.00899301	0	0	0	0	0	0	0.00805419	0	0	0	0	0	0	0	0	0	0	0	0	0	0.00625908	0.0515161	0	0
YDR184C	chrIV	0	0	0	0	0	0.00287537	0	0	0.00243754	0	0.00418655	0.0119794	0	0	0	0	0	0.00365288	0	0	0	0	0	0.00354484	0	0	0	0	0	0	0	0	0	0	0
YDR185C	chrIV	0	0	0	0.00369877	0.0119472	0	0.00391681	0	0	0.0209279	0.0056498	0.00562658	0	0	0.149489	0.0837401	0	0.0040224	0	0	0	0	0	0	0	0	0	0	0	0.0944217	0.00351438	0.0235439	0.314133	0.0337866	0.0218429
YDR186C	chrIV	0	0	0	0	0	0	0	0	0	0.00376835	0.0128465	0.00228702	0	0	0	0	0.00240028	0.0259527	0	0.0181459	0	0	0	0.00806714	0	0	0.00833006	0	0	0	0	0.0127744	0.176204	0.0200857	0.0145145
YDR188W	chrIV	0.0428135	0.00474525	0.00770595	0.0978906	0	0.0325043	0	0	0	0	0.00415599	0	0	0.0170015	0.00278679	0.00398354	0	0.00467661	0	0	0	0	0	0.00290572	0	0	0	0	0	0	0	0.0149438	0.197735	0.0211269	0.0136296
YDR189W	chrIV	0	0	0	0.0282315	0	0	0	0	0	0	0.0081519	0	0	0	0	0	0	0.00254887	0	0	0	0	0	0	0	0	0	0	0	0	0	0	0	0	0
YDR190C	chrIV	0.00443212	0	0	0.0282315	0	0	0	0	0	0.0152159	0.051372	0.0319571	0	0	0	0	0	0.0144603	0	0	0	0	0	0	0	0	0	0	0	0	0	0.00263741	0	0	0
YDR191W	chrIV	0	0	0	0	0	0	0.00301814	0.00330188	0	0	0.00255243	0.0132321	0	0	0	0	0	0	0	0	0	0	0	0	0	0	0	0	0	0	0	0	0	0	0
YDR192C	chrIV	0	0	0	0	0	0	0	0	0	0.00844425	0.0362151	0	0	0	0	0	0	0.00336499	0	0	0	0	0	0	0	0	0	0	0	0	0	0.00359723	0	0	0
YDR194C	chrIV	0	0	0	0	0	0	0	0	0	0.072101	0.00342813	0.00391101	0	0	0	0	0	0	0	0	0	0	0	0	0	0	0	0	0	0	0	0.00687346	0.0755078	0.00537974	0
YDR194W-A	chrIV	0	0	0	0	0	0	0	0	0	0.00440873	0	0	0	0	0	0	0.00613229	0	0	0	0.00359882	0	0	0.00999307	0	0	0	0	0	0	0	0	0	0	0
YDR195W	chrIV	0	0	0	0	0	0	0	0	0	0	0.00295721	0	0	0	0	0	0	0	0.00230937	0.0109234	0	0	0	0	0	0	0	0	0	0	0	0.00750067	0.0816743	0.00576373	0
YDR196C	chrIV	0	0	0	0	0	0	0.00416311	0	0	0.0282626	0.00317021	0	0	0	0	0	0	0.00336375	0	0	0	0	0	0	0	0	0	0	0	0	0	0.0030528	0	0	0
YDR197W	chrIV	0	0	0	0	0	0	0	0	0	0	0.00787477	0	0	0	0	0	0	0.00431947	0	0	0	0	0	0	0	0	0	0	0	0	0	0.00244893	0	0	0
YDR198C	chrIV	0.28183	0.00541203	0	0	0	0	0	0	0	0	0.00652878	0	0	0	0	0	0	0	0	0	0	0	0	0.0201073	0	0	0	0	0	0.0151085	0	0.00283638	0	0	0
YDR200C	chrIV	0	0	0	0.0589558	0	0.00502046	0.00797094	0	0	0	0.00297387	0	0	0	0	0	0	0.0133628	0	0	0	0	0	0	0	0	0	0	0	0	0	0.0111097	0.129257	0.0122531	0.00589437
YDR201W	chrIV	0	0	0	0	0	0	0	0	0.0116667	0	0	0	0	0	0	0	0	0	0	0	0	0	0	0.00962933	0	0	0	0	0.00392103	0	0	0.00306484	0	0	0
YDR202C	chrIV	0.0471081	0	0	0	0	0.0252472	0.00447025	0	0	0	0	0	0	0	0	0	0	0	0	0.00311115	0	0	0	0	0	0	0	0	0	0	0	0.00320403	0	0	0
YDR204W	chrIV	0.00349648	0	0	0	0	0	0.00265485	0	0	0	0	0.0107852	0	0	0	0	0	0	0	0.0032046	0.00227194	0	0	0.00583414	0	0	0	0	0	0	0	0	0	0	0
YDR205W	chrIV	0	0.372022	0	0	0	0	0	0	0.00237794	0.00274599	0.0206672	0	0	0.00240198	0.00250872	0.00263402	0	0.00646642	0	0	0	0	0	0.00237552	0.0241696	0	0	0	0	0	0	0.0112191	0.124228	0.0089193	0
YDR206W	chrIV	0.0265279	0	0	0	0	0.223221	0	0	0.0031605	0	0.00682992	0.0110381	0	0.00271559	0	0	0	0	0	0	0	0	0	0	0	0	0	0	0	0.040938	0	0.0154387	0.214187	0.0245631	0.0178567
YDR207C	chrIV	0.00491338	0	0	0	0	0	0.00275954	0	0.00286671	0	0.00400627	0	0	0	0	0	0	0.0114519	0.00337261	0	0	0	0	0	0.00477415	0	0	0.00774207	0	0	0	0.00283262	0	0	0
YDR208W	chrIV	0.00250602	0	0	0.00830234	0.0304249	0	0	0	0.00707726	0	0.00713987	0.0199615	0	0.00292391	0	0	0	0.0110286	0	0.005161	0	0	0	0	0	0	0	0	0.00491189	0	0	0.0163594	0.225421	0.0256807	0.0185782
YDR210W	chrIV	0	0	0.0034309	0	0	0	0	0	0	0	0.071718	0	0	0	0	0	0	0.0204099	0	0	0	0	0	0.00870922	0	0	0	0	0	0	0	0	0	0	0
YDR211W	chrIV	0.160133	0	0.00367531	0	0	0	0	0	0	0	0.00348921	0	0	0	0	0	0	0	0	0	0	0	0.00434	0	0	0	0	0	0	0.00878282	0	0.0133642	0.23793	0.0284889	0.02251
YDR212W	chrIV	0.0292013	0	0.00289088	0	0	0.0610783	0	0	0.00561946	0	0.00229263	0.0026346	0	0	0	0	0.00383444	0	0	0	0.00801826	0	0	0	0	0	0	0.00284474	0	0	0	0.00333401	0	0	0
YDR213W	chrIV	0	0	0.00341415	0.288608	0.0045374	0	0.00385366	0.00323575	0	0	0.0095421	0	0	0	0	0	0	0	0	0	0	0	0	0	0	0	0	0	0	0	0.00297799	0.02176	0.34668	0.0473379	0.0430893
YDR214W	chrIV	0.305506	0	0.0161534	0	0	0	0.00518719	0.0886659	0.00572237	0	0	0	0	0.00230575	0	0	0.00386177	0	0.0234857	0.00588989	0	0.0374532	0	0	0.01927	0.0723815	0.00288536	0.00814043	0	0	0	0	0	0	0
YDR216W	chrIV	0	0	0	0	0	0	0	0	0	0.00757067	0.00952442	0.00618309	0	0.00611622	0	0	0	0.00458833	0	0.00924176	0	0	0	0	0	0	0	0	0	0	0	0.00428084	0	0	0
YDR217C	chrIV	0	0	0.014136	0	0	0	0	0	0	0.00272374	0.00952442	0.00618309	0	0.00611622	0	0	0	0.00458833	0	0	0	0	0	0	0	0	0	0	0	0	0	0.00428084	0	0	0
YDR218C	chrIV	0.0204689	0	0	0	0	0.00695424	0	0.0023064	0	0.158447	0.00778245	0.00299303	0	0.00343666	0.00246443	0.00272952	0	0.0825328	0	0	0	0	0	0.004974	0.00495567	0	0	0	0	0	0	0.00651196	0.0533775	0	0
YDR219C	chrIV	0	0	0	0	0	0.00325359	0	0	0.063487	0.00469483	0.0110819	0.00296598	0	0	0	0	0	0.00238905	0	0.00251045	0	0	0	0	0	0	0	0	0	0.0434653	0	0.00787747	0.0652331	0	0
YDR221W	chrIV	0.0261261	0.843317	0.0027235	0.142312	0.00700883	0.0200256	0.00924512	0	0.570889	0.00269185	0.00439818	0.0080556	0	0.00314033	0	0	0	0	0	0.00858143	0	0	0	0	0.064258	0.0698677	0	0	0	0	0.00408572	0.0205938	0.266601	0.0363176	0.0347968
YDR222W	chrIV	0.00482255	0	0.00310491	0	0	0	0.0026773	0	0	0	0.0056816	0.00261919	0	0	0	0	0	0.0188016	0	0	0	0	0	0.00303837	0	0	0	0	0	0	0	0.00767029	0.0949274	0.0090115	0.00435777
YDR223W	chrIV	0	0	0	0	0	0	0	0	0	0.00339997	0	0	0	0	0	0	0	0	0	0	0	0	0	0.00224347	0	0	0	0	0	0	0	0.00330098	0.027458	0	0
YDR224C	chrIV	0	0	0	0	0	0	0	0	0	0.00646597	0.00358378	0	0	0	0	0	0	0	0	0	0.00650642	0	0	0.00237421	0	0	0	0.00248303	0	0	0	0	0	0	0
YDR225W	chrIV	0.191427	0	0.0089725	0	0	0	0	0.00251586	0	0.00494864	0.0250469	0.00445714	0	0	0	0	0.00908557	0.00910709	0	0.0184166	0	0	0	0.00505512	0.0232481	0	0	0	0	0	0	0.0108787	0.135588	0.0129245	0.00625185
YDR226W	chrIV	0	0.358556	0	0	0	0	0.00301173	0	0	0	0.00606507	0	0	0	0	0	0	0.00227131	0	0	0	0	0	0	0	0	0	0	0	0	0	0.0152658	0.207355	0.0233199	0.0166447
YDR227W	chrIV	0	0.00242072	0	0.252584	0.00521572	0	0	0	0	0.0135976	0.0548939	0.00643271	0.0384121	0	0	0	0	0.0351151	0	0	0	0	0	0	0	0	0	0	0	0.0116828	0.00260228	0.0200776	0.310979	0.0407598	0.0373446
YDR228C	chrIV	0	0	0	0.252584	0.00521572	0	0	0	0	0.0180558	0.045817	0.00643271	0	0	0	0	0	0.0274952	0	0	0	0	0	0.00264276	0	0	0	0	0	0	0.00260228	0.0200776	0.310979	0.0407598	0.0373446
YDR229W	chrIV	0	0	0	0	0	0	0.00311718	0.00255567	0.0159697	0.00577417	0.00650713	0.00269593	0	0	0	0	0	0	0	0.00319439	0	0.00977298	0	0	0	0	0.00288877	0.00528225	0	0	0	0.00290326	0	0	0
YDR231C	chrIV	0	0	0	0	0	0	0.00311718	0.00495008	0.00225235	0	0.065948	0	0	0	0	0	0.00344414	0.0385377	0	0.00506867	0	0	0	0	0.0161755	0	0	0	0	0	0	0	0	0	0
YDR232W	chrIV	0	0	0	0	0	0	0.00387252	0	0	0	0.0127516	0	0	0	0	0	0	0.0135294	0	0.0092451	0	0	0	0	0	0.00242963	0	0	0	0	0	0.0131214	0.182183	0.0208944	0.015182
YDR233C	chrIV	0	0	0	0.105552	0.0106207	0	0.00387252	0	0	0	0.0160408	0	0	0	0.00393972	0.00435965	0	0.00609297	0	0	0	0	0	0	0	0	0	0	0	0	0.00295988	0.0261999	0.365449	0.0421391	0.0322608
YDR234W	chrIV	0.00428852	0	0.00247226	0	0	0	0	0	0	0.00783666	0.00615267	0	0	0	0	0	0.00483807	0.00926999	0	0	0	0	0	0	0	0	0	0	0	0	0	0.00244336	0	0	0
YDR235W	chrIV	0	0	0.00325366	0	0	0	0.00480434	0.00392409	0	0	0.00396189	0	0	0	0.00488313	0.00431145	0.00559197	0.00617603	0	0.0229902	0	0	0	0	0	0	0	0	0	0	0	0	0	0	0
YDR236C	chrIV	0	0	0	0	0	0	0	0	0	0.0117704	0.00376493	0	0	0	0	0	0	0.00955078	0	0	0	0	0	0.0119534	0	0	0	0	0	0	0	0.00303452	0	0	0
YDR237W	chrIV	0	0	0	0.00773318	0	0	0.00295055	0	0	0.0086371	0.00366387	0.00429851	0	0	0	0	0	0.00450239	0	0	0	0	0	0	0	0	0	0	0	0	0	0.00715467	0.0590597	0	0
YDR238C	chrIV	0	0	0.0102629	0	0	0	0.00247656	0	0	0	0.00886918	0	0	0	0	0	0	0.00764606	0	0	0	0	0	0	0	0	0	0	0	0	0	0	0	0	0
YDR239C	chrIV	0	0	0.0294567	0	0	0	0.00300054	0	0.0300676	0	0.0029502	0.00328589	0	0	0	0	0	0	0	0	0	0	0	0	0	0.00467569	0	0	0	0	0	0.0137999	0.183297	0.019672	0.0126978
YDR240C	chrIV	0.0491322	0	0	0	0	0	0	0	0	0	0.00244913	0.0064342	0	0	0.0214939	0.0142421	0	0	0	0	0	0	0	0.00312047	0	0	0	0	0	0	0	0.00609924	0.0500148	0	0
YDR242W	chrIV	0	0	0	0	0	0	0.00267055	0	0	0	0.0138713	0.00306337	0	0	0	0	0	0.0281217	0.0024896	0.00892804	0	0	0.00512798	0	0.00477259	0	0	0	0	0.00568646	0	0.00871542	0.0960006	0.00687452	0
YDR243C	chrIV	0	0	0	0	0	0	0.00394165	0	0	0	0.00920394	0.00396802	0	0.00271404	0	0	0	0.00478866	0	0	0	0	0	0	0	0	0	0	0	0	0	0.00871542	0.0960006	0.00687452	0
YDR244W	chrIV	0	0	0	0.00645955	0	0	0	0	0.00815706	0.0206481	0.0143942	0.0431513	0	0	0	0	0	0.00532205	0	0	0	0	0	0	0	0	0	0	0	0	0.00222168	0.00833547	0	0	0
YDR245W	chrIV	0.0104929	0	0	0	0	0.00251244	0.00296521	0.00702799	0.00436086	0	0.00388612	0	0	0	0.00233944	0.00553181	0.00482482	0	0	0.0116968	0	0.00256632	0	0	0	0	0	0	0.00470919	0	0	0.00592316	0.0488994	0	0
YDR246W	chrIV	0.00725425	0	0.0113933	0	0	0	0.00291544	0.00250352	0	0	0	0	0.0108644	0	0	0	0.0308174	0	0.0567287	0.0182163	0.0738826	0.0109997	0	0	0.0229917	0	0	0.00468788	0.00440892	0	0	0.00399726	0	0	0
YDR246W-A	chrIV	0.307908	0	0	0	0	0.0452293	0	0.014802	0.00377023	0	0.00652427	0	0	0.00276402	0	0	0	0.00340328	0	0.00502506	0	0.0109997	0	0.00617428	0.013233	0	0.00423654	0.0152084	0	0	0	0	0	0	0
YDR247W	chrIV	0	0	0.00272405	0	0	0	0.00345852	0	0	0	0	0	0	0	0	0	0	0	0	0	0.00390455	0	0	0	0	0	0	0	0	0	0	0.00241383	0	0	0
YDR248C	chrIV	0	0.00240167	0	0.00699922	0	0	0	0	0	0	0	0	0	0	0	0	0	0	0	0	0	0	0	0.00245404	0	0	0	0.0116896	0	0	0.0026033	0.0159871	0.262478	0.0311631	0.0240206
YDR251W	chrIV	0	0	0	0.00374714	0	0	0	0	0	0.055302	0.0145632	0	0	0	0	0	0	0.0119659	0	0.00591652	0	0	0	0.00813433	0	0	0	0	0	0.0242933	0	0.00758745	0.062885	0	0
YDR249C	chrIV	0	0	0	0	0	0	0.00246074	0	0	0	0.00360658	0	0	0	0	0	0	0.0185679	0	0	0	0	0	0.00578831	0	0	0	0	0	0.00789108	0	0.00308348	0	0	0
YDR252W	chrIV	0	0	0.00448108	0	0	0	0	0	0.049751	0	0.00398582	0	0	0	0	0	0	0.00317157	0	0.00786494	0	0	0	0	0	0	0	0.00307873	0	0	0	0.0028988	0	0	0
YDR253C	chrIV	0	0	0	0	0	0	0.00270499	0	0	0	0.00398582	0	0	0	0	0	0	0.00317157	0	0	0	0	0	0	0	0	0	0.0076013	0	0	0	0	0	0	0
YDR254W	chrIV	0	0	0.00308242	0.0731884	0	0	0.0031029	0	0	0.00379826	0.00680176	0	0	0	0	0	0.00309721	0	0	0	0	0	0	0.00292674	0	0	0	0	0	0	0	0.0178434	0.27723	0.0386505	0.0383085
YDR255C	chrIV	0	0	0	0	0	0	0	0	0	0.00422554	0	0	0	0	0	0	0	0.00245275	0	0	0	0	0	0.00223635	0	0	0	0	0	0	0	0.00283109	0	0	0
YDR256C	chrIV	0.159781	0.0360768	0.0090849	0	0	0.00613326	0	0.00940501	0.00439536	0.00312365	0.00515253	0	0	0	0.0107382	0.00545942	0.00256282	0.0036064	0	0.00244473	0	0	0	0.00349848	0	0	0	0	0	0	0	0.0081001	0.0672692	0	0
YDR257C	chrIV	0	0	0.00262479	0	0	0	0	0	0	0.00875841	0.00336551	0	0	0	0.0046333	0.00356244	0	0	0	0.0218681	0	0	0	0	0	0	0	0.00254485	0	0	0	0.00510025	0.0420857	0	0
YDR258C	chrIV	0	0	0.57302	0	0	0	0	0	0	0.0231173	0	0.00537981	0	0	0	0	0	0	0	0.0126677	0	0	0	0.00651224	0	0	0	0	0	0	0	0.00514644	0	0	0
YDR259C	chrIV	0.0422828	0	0	0	0	0.0428408	0	0	0	0.00608133	0.00954783	0	0.00360373	0.0034943	0.00257276	0.00334777	0	0.00382143	0	0	0	0	0	0	0	0.0958018	0	0	0	0	0	0.0130476	0.171919	0.0182684	0.0116507
YDR260C	chrIV	0	0	0	0	0	0	0	0	0	0.0109389	0.00233613	0	0	0	0	0	0	0	0	0.024775	0	0	0	0	0	0	0	0	0	0	0	0.00953668	0.10529	0.00750073	0
YDR261C	chrIV	0.00492795	0.0329897	0	0	0	0	0	0	0	0	0.00867166	0.00573193	0	0	0	0	0	0.00243239	0.00400254	0.00288338	0	0	0	0	0	0	0	0.00683239	0	0.0022779	0	0.0137547	0.188986	0.0214503	0.0154241
YDR262W	chrIV	0	0	0	0	0	0.00490654	0	0.00692475	0	0	0.0042983	0	0	0	0	0	0	0.00455013	0	0	0	0	0	0.00240875	0	0.00556122	0	0	0	0	0	0	0	0	0
YDR263C	chrIV	0	0	0.00224675	0	0	0	0.00262394	0	0.00337331	0	0.0161686	0	0	0.00222093	0	0	0	0.00512988	0	0	0	0	0	0.00566397	0	0	0	0	0	0	0	0.00835896	0.0914015	0.00647468	0
YDR264C	chrIV	0.028623	0	0	0	0	0.238777	0	0	0	0	0.0298506	0	0	0	0	0	0	0.0138778	0	0	0	0	0	0	0	0	0	0	0	0	0	0.00242474	0	0	0
YDR265W	chrIV	0	0	0	0	0	0.00221124	0	0	0.00249259	0	0.00396148	0	0	0	0	0	0	0.0108372	0	0	0	0	0	0	0	0	0	0.0060048	0	0	0	0	0	0	0
YDR266C	chrIV	0.248286	0	0	0	0	0.0236355	0	0	0	0	0	0	0	0	0	0	0	0	0	0.00435919	0	0	0	0.0025361	0	0	0	0	0	0	0	0	0	0	0
YDR267C	chrIV	0.0469944	0	0.0165417	0	0.00721575	0	0.00525023	0	0	0	0.00457696	0.00307002	0	0	0	0	0	0	0	0	0	0	0	0	0	0	0	0	0	0	0	0.0133424	0.245109	0.0294871	0.0234205
YDR268W	chrIV	0.0347854	0	0.0170105	0	0	0	0.00233468	0	0.230045	0	0.0115917	0	0	0	0.00852461	0.00839733	0.00299409	0.00497133	0.00687961	0	0	0.0029458	0	0	0.00420777	0	0	0	0	0	0	0	0	0	0
YDR270W	chrIV	0	0	0.00222127	0	0	0	0.00306197	0	0	0	0	0	0	0	0	0	0	0	0	0.00361833	0	0	0	0.00506455	0	0	0	0	0.00340806	0.0156301	0	0.00343169	0	0	0
YDR272W	chrIV	0.0274971	0	0	0	0	0.0071764	0.00428521	0	0.002706	0	0.00584356	0	0	0	0	0	0	0.00299577	0	0	0	0	0	0.00251769	0.0151771	0	0	0	0	0.0270557	0	0	0	0	0
YDR273W	chrIV	0.0829045	0.687509	0.0439743	0	0	0	0.00395176	0	0.0057923	0	0	0.00340728	0.148505	0	0	0	0.00288033	0	0	0	0	0	0	0	0	0	0.00239758	0.00542581	0	0	0	0	0	0	0
YDR275W	chrIV	0	0	0.0298535	0	0.00540997	0	0.0052294	0.170533	0	0.00457966	0.00630741	0	0	0	0	0	0	0.00230523	0	0.00514195	0	0	0	0	0	0	0	0.0213364	0	0	0	0.0118685	0.147698	0.0141099	0.00692276
YDR276C	chrIV	0	0	0	0.00390081	0	0	0	0	0	0	0.017663	0	0	0	0	0	0	0.00926938	0	0	0.00339795	0	0	0.00252865	0	0	0	0	0	0	0	0.00443619	0	0	0
YDR277C	chrIV	0.328012	0	0.00345678	0	0	0	0.00401841	0.0278859	0.00415983	0	0.0203941	0.00396939	0	0	0	0	0	0.0124097	0	0	0	0	0	0	0.0102191	0	0	0.00390626	0	0	0	0	0	0	0
YDR279W	chrIV	0	0.95544	0	0	0.00738603	0	0	0	0.0195498	0.00434283	0.0189994	0.00225193	0	0	0.0110161	0.00572828	0	0.00254692	0	0	0	0	0	0.00339907	0	0	0	0	0	0	0.00388904	0.0219143	0.244221	0.0176025	0
YDR280W	chrIV	0.00284201	0	0	0	0	0	0	0	0	0.0031841	0.00420472	0	0	0	0	0	0	0.00238217	0.00265926	0.00905928	0	0	0	0	0	0	0	0	0	0	0	0.00667669	0.0541149	0	0
YDR281C	chrIV	0.0413158	0	0	0	0	0	0	0	0.00315681	0	0.0239931	0	0	0	0	0	0	0.0082859	0	0.00905928	0.0109367	0	0	0	0	0	0	0	0.00507127	0	0	0.00667669	0.0541149	0	0
YDR282C	chrIV	0	0.231146	0	0	0	0	0.00369063	0	0.0107798	0	0.00925424	0.00227888	0.0072487	0	0	0	0	0	0	0	0	0	0	0.0186483	0	0	0	0	0	0	0	0	0	0	0
YDR283C	chrIV	0	0.0022784	0	0	0	0	0	0	0	0	0.00325114	0	0	0	0	0	0	0	0	0	0	0	0	0.00339221	0	0	0	0	0	0	0	0	0	0	0
YDR284C	chrIV	0	0.986622	0	0	0	0	0.00974409	0	0	0	0.00529014	0	0	0	0	0	0	0	0	0	0.0044113	0	0	0.00260322	0	0	0	0	0	0	0	0	0	0	0
YDR285W	chrIV	0	0	0	0	0	0	0	0	0.00364858	0	0.00374119	0	0	0.00671605	0	0	0	0	0	0.0055395	0	0	0	0	0	0	0	0	0	0	0	0	0	0	0
YDR286C	chrIV	0	0.0282069	0	0	0	0	0	0	0	0.00248824	0	0.00221903	0	0	0	0	0	0	0	0	0	0	0	0	0	0	0	0	0	0	0	0.00578988	0.0478901	0	0
YDR287W	chrIV	0.00839599	0	0	0	0	0	0	0	0	0	0.00315846	0	0	0	0	0	0	0	0	0	0	0	0	0.00488723	0	0	0	0	0	0	0	0.00290939	0	0	0
YDR288W	chrIV	0.00603709	0	0	0	0	0	0	0.00278435	0	0	0	0.00256845	0	0	0	0	0	0.00288135	0	0	0.00363097	0	0	0.00436877	0	0	0	0.00639712	0	0.0146867	0	0.00634272	0.0520005	0	0
YDR289C	chrIV	0.155423	0	0	0	0	0	0.00304627	0	0	0	0.00270428	0.00401814	0	0.00501823	0	0	0	0.00384454	0	0	0	0	0	0	0	0	0	0	0	0	0	0	0	0	0
YDR291W	chrIV	0	0	0	0	0	0	0.00302872	0	0	0	0.0352934	0	0	0	0	0	0	0.0121309	0	0	0	0	0	0	0	0	0	0	0	0	0	0.00530922	0.0438909	0	0
YDR292C	chrIV	0	0	0	0	0	0	0.00259287	0	0	0	0	0	0	0	0	0	0	0	0	0	0	0	0	0	0	0	0	0	0	0	0	0.00530922	0.0438909	0	0
YDR293C	chrIV	0	0	0.0176815	0	0	0	0	0	0	0	0	0.00954546	0	0	0	0	0	0.0228965	0	0	0	0	0	0	0	0	0	0	0	0	0	0.00489166	0.0403076	0	0
YDR294C	chrIV	0	0.100519	0	0	0	0	0	0	0	0	0.00371447	0	0	0	0	0	0	0.0093364	0	0	0	0	0	0.00523992	0	0	0	0.00762256	0	0	0	0	0	0	0
YDR295C	chrIV	0	0	0	0	0	0	0.00577364	0.00987046	0	0	0.00619134	0	0	0	0.00470568	0.00985028	0	0.00579978	0	0	0	0.00472772	0	0	0	0.0116876	0.0138624	0	0	0	0	0.00639666	0.0527897	0	0
YDR296W	chrIV	0.150108	0.00355838	0.0135509	0	0	0.127538	0.0071334	0.00697606	0.0110742	0.07693	0	0	0	0	0	0	0.00760729	0	0	0.0317384	0.0235797	0	0	0	0	0.00839224	0	0.0172889	0	0	0	0	0	0	0
YDR297W	chrIV	0	0	0	0.513975	0.0280147	0	0.00294851	0	0.00488845	0	0.00701257	0.00296079	0	0	0	0	0	0.00769224	0	0	0	0	0	0.00545411	0	0	0	0.00622615	0	0	0.00258554	0.0225665	0.312264	0.0357722	0.0260281
YDR298C	chrIV	0	0	0	0.513975	0.0280147	0	0.00294851	0	0.00358375	0	0.00701257	0.00296079	0.00743482	0	0	0	0	0.00769224	0	0	0	0	0	0.00545411	0	0	0	0	0	0	0.00258554	0.0225665	0.312264	0.0357722	0.0260281
YDR299W	chrIV	0	0	0.00342957	0	0	0	0	0	0	0.00306191	0.0230606	0	0	0	0	0	0	0.0166348	0	0	0	0	0	0.00341546	0	0	0	0	0	0	0	0.00720939	0.0792952	0.00564209	0
YDR300C	chrIV	0	0	0	0	0	0	0	0	0	0	0.0059546	0	0	0	0	0	0	0	0	0	0	0	0	0.00781515	0	0	0	0	0	0	0	0.00720939	0.0792952	0.00564209	0
YDR301W	chrIV	0.074028	0.238123	0	0	0	0.011483	0.00428261	0	0.00430853	0	0	0.00618657	0	0	0.0050385	0.00308306	0	0	0	0	0	0	0	0	0	0	0	0.0227119	0	0.00253619	0	0.0112775	0.124646	0.00894935	0
YDR302W	chrIV	0	0	0	0	0	0	0	0	0	0	0.0533424	0	0	0	0	0	0	0.0337536	0	0	0	0	0	0.00732972	0	0	0	0	0	0.0122323	0	0.00632204	0.0524163	0	0
YDR303C	chrIV	0.0049858	0	0	0	0	0	0	0	0.00265094	0.00432593	0.0515721	0	0	0	0	0	0	0.0820981	0	0	0	0	0	0	0	0	0	0	0	0	0	0.00728567	0.0603583	0	0
YDR304C	chrIV	0	0.593669	0.621324	0	0	0.00239881	0.00569841	0	0.00758725	0	0	0.00435462	0	0	0	0	0	0	0	0	0	0	0	0	0.0023122	0	0.00345155	0	0	0.0100457	0	0	0	0	0
YDR305C	chrIV	0	0	0	0	0	0	0	0	0	0	0	0.00248739	0	0	0	0	0	0	0	0.00457373	0	0	0.00537294	0	0	0	0	0	0	0	0	0.0077566	0.0848107	0.00602092	0
YDR306C	chrIV	0	0	0.00338656	0	0.00226362	0	0	0	0	0.0184125	0.00319967	0.00399138	0	0	0	0	0	0.00492991	0	0	0	0	0	0.00702625	0	0	0	0	0	0	0	0.00739742	0.0813522	0.00579539	0
YDR307W	chrIV	0	0	0	0	0	0	0	0	0	0.0434544	0.00547963	0.00560256	0	0	0	0	0	0.00419896	0	0	0	0	0	0	0	0	0	0	0	0	0	0.00342967	0	0	0
YDR308C	chrIV	0	0	0	0	0	0	0	0	0	0.0434544	0	0	0	0	0	0	0	0.00419896	0	0.00242834	0	0	0	0	0	0	0	0	0	0	0	0.00322968	0	0	0
YDR309C	chrIV	0	0.0143385	0	0	0	0	0	0	0	0	0.0120192	0.00367468	0	0	0	0	0	0.0206824	0	0	0	0	0	0	0	0	0	0	0	0	0	0.00811539	0.0889013	0.00631446	0
YDR310C	chrIV	0.377406	0	0	0	0	0	0	0	0.0421778	0	0.00398786	0	0	0.0322936	0.00491699	0.00847174	0	0.00272329	0.00518824	0.00366346	0	0.00259513	0	0	0.0205983	0	0	0.00451003	0	0	0	0.00243345	0	0	0
YDR311W	chrIV	0.485834	0.883076	0.00354179	0	0	0.0119292	0	0	0.015779	0.0317843	0.00282382	0	0	0	0	0	0.00262165	0.00384195	0	0	0	0	0	0.00494138	0.00981529	0	0	0	0	0	0	0	0	0	0
YDR312W	chrIV	0.00643907	0	0	0	0	0	0.0035888	0	0	0	0.00553829	0.00406162	0	0	0	0	0	0	0.00222755	0	0	0	0.00478226	0	0	0	0	0	0	0	0	0.0079504	0.0656143	0	0
YDR313C	chrIV	0	0	0.00241664	0	0	0	0	0	0	0	0.00706138	0.00253171	0	0	0	0	0	0.00416836	0	0	0	0	0	0	0	0	0	0	0	0	0	0.00801173	0.0876529	0.00619562	0
YDR314C	chrIV	0.00313012	0	0	0.0229673	0	0	0.00587242	0	0	0.0476442	0.0221806	0	0	0	0	0	0	0.00275897	0	0	0	0	0	0.00249156	0	0	0	0	0.0052992	0	0	0.0107478	0.118271	0.0149043	0.0152276
YDR315C	chrIV	0	0	0.00329664	0	0.00222223	0	0	0	0	0	0.00354086	0	0	0	0	0	0	0.0059897	0	0	0	0	0	0.00303412	0	0	0	0	0	0	0	0.0126578	0.167355	0.0178542	0.0114489
YDR316W	chrIV	0.00350123	0	0	0	0	0	0.0027054	0	0	0.00307903	0.00718617	0	0	0	0	0	0	0.00638042	0	0	0	0	0	0	0	0	0	0	0	0	0	0.00330641	0	0	0
YDR317W	chrIV	0.177313	0	0	0	0	0.0153336	0	0	0	0.00242916	0.00434669	0	0	0	0	0	0	0.00408702	0	0	0	0	0	0	0	0	0	0.00863505	0	0	0	0.00477567	0	0	0
YDR318W	chrIV	0	0	0	0	0	0	0	0	0	0	0.00423376	0.00758864	0	0	0	0	0	0	0	0	0	0	0	0	0	0	0	0	0	0	0	0	0	0	0
YDR319C	chrIV	0	0	0	0	0	0	0	0	0.0981043	0	0.00250077	0	0	0	0	0	0	0	0	0	0	0	0	0	0	0	0	0	0	0	0	0.00307264	0	0	0
YDR320C	chrIV	0.00453363	0	0	0.0307603	0	0.0152147	0	0	0	0	0.00595564	0	0	0	0	0	0	0	0	0	0	0	0	0	0	0	0	0	0	0	0	0.0144082	0.233744	0.0347904	0.0314176
YDR320C-A	chrIV	0	0	0	0	0	0	0	0	0	0	0.0103612	0.00283079	0	0	0.00648874	0.00356261	0.012201	0.00286945	0	0.0116195	0	0	0	0	0	0	0	0	0	0	0	0.00525458	0.0435229	0	0
YDR321W	chrIV	0	0	0	0.0114858	0	0	0	0.00238869	0	0.0275482	0.0163817	0	0	0	0	0	0	0.00246842	0	0.00336771	0	0	0	0.00314276	0	0	0	0	0	0	0	0.00993031	0.109897	0.00786813	0
YDR322W	chrIV	0	0.00771911	0	0	0	0.00564246	0	0	0	0.107583	0.0067203	0	0	0	0	0	0	0.00364569	0	0	0	0	0	0	0	0	0	0	0	0	0	0.00717001	0.059375	0	0
YDR322C-A	chrIV	0	0	0	0	0	0.00839133	0	0.00223458	0	0.107583	0.00955665	0	0	0	0	0	0	0.0114231	0	0.00257271	0	0	0	0	0.00417617	0	0	0	0	0	0	0	0	0	0
YDR323C	chrIV	0	0	0	0	0	0.00564246	0	0	0	0	0.00463446	0	0	0	0	0	0	0.00364569	0	0	0	0	0	0	0	0	0	0	0	0	0	0.00313856	0	0	0
YDR324C	chrIV	0	0	0.642808	0	0	0	0	0	0	0	0.0026907	0.00620232	0	0	0	0	0	0	0	0	0	0	0	0	0	0	0	0	0	0	0	0	0	0	0
YDR325W	chrIV	0	0	0.854575	0	0	0.00423708	0	0	0	0.00683162	0.00896228	0.00255239	0	0	0	0	0	0.0230088	0	0	0	0	0	0	0	0	0	0	0	0	0	0	0	0	0
YDR326C	chrIV	0	0	0.854575	0	0	0	0	0	0.00515299	0	0.00460703	0	0	0	0	0	0	0.0230088	0	0	0	0	0	0	0	0	0	0	0	0	0	0	0	0	0
YDR328C	chrIV	0.00238506	0.974863	0	0	0	0	0	0	0.00719449	0.00266016	0.0118869	0	0	0.00230314	0	0	0	0.00891361	0	0	0	0	0	0.00269764	0.0531757	0	0	0	0	0	0	0.00534896	0	0	0
YDR329C	chrIV	0.0559133	0	0.617556	0	0	0	0.00233299	0	0	0	0.00421672	0.0046563	0	0	0	0	0	0.00661245	0	0	0	0	0	0	0	0	0	0	0	0	0	0	0	0	0
YDR330W	chrIV	0.0357797	0	0.0201996	0	0	0.00297592	0	0	0	0	0.00314259	0	0	0	0	0	0	0	0	0.00680362	0	0	0	0	0	0	0	0	0	0	0	0	0	0	0
YDR331W	chrIV	0.00592377	0.00670945	0	0	0	0	0	0	0	0	0.0132364	0	0	0	0	0	0	0.00276587	0	0	0	0	0	0	0	0	0	0	0	0	0	0	0	0	0
YDR332W	chrIV	0	0	0	0	0	0	0	0	0	0	0	0	0	0	0	0	0	0	0	0.00425188	0	0	0	0.0022392	0	0	0	0	0	0	0	0	0	0	0
YDR334W	chrIV	0.25785	0	0.0694165	0	0	0.00257056	0.00334691	0	0	0	0	0	0	0	0	0	0	0	0.0347296	0.0138904	0	0.0208069	0	0.00541545	0.0136064	0	0	0.0207592	0.00387738	0	0	0	0	0	0
YDR333C	chrIV	0	0	0	0	0	0	0.0024964	0	0	0.003658	0.00375814	0	0	0	0	0	0	0	0	0	0	0	0	0	0	0	0	0	0	0	0	0.00333406	0	0	0
YDR335W	chrIV	0	0	0	0	0	0	0.00296007	0.00391535	0	0.0160285	0.00359708	0	0	0	0	0	0	0	0	0.00376959	0	0	0.00269278	0.00276671	0.00853931	0	0	0	0	0	0	0.0138416	0.183444	0.0195998	0.012584
YDR336W	chrIV	0	0	0	0	0	0	0	0	0.00532247	0	0	0.00262105	0	0	0	0	0	0	0	0	0	0	0	0	0	0	0.00665733	0	0	0	0	0	0	0	0
YDR337W	chrIV	0.117731	0	0.0035139	0	0	0.0038793	0	0	0	0	0.0201577	0	0	0	0.0193389	0.0223562	0	0.00943381	0	0.00534815	0.136225	0	0.915721	0.00396302	0	0	0	0	0	0	0	0	0	0	0
YDR338C	chrIV	0.117731	0	0	0	0	0.0038793	0	0	0	0	0.0040725	0	0	0	0	0	0	0	0	0.00534815	0	0	0	0.00396302	0	0	0	0	0	0	0	0.0135747	0.247363	0.030229	0.0244087
YDR339C	chrIV	0.126756	0	0.00260691	0	0	0.0751844	0	0	0	0	0.00738486	0.00486881	0	0.00284992	0	0	0	0	0	0	0.00232685	0	0	0	0	0	0	0	0	0	0	0.00341715	0	0	0
YDR341C	chrIV	0	0	0.15088	0	0	0	0	0	0	0	0.00994769	0	0	0	0	0	0	0.00473783	0	0	0	0	0	0	0	0	0	0	0	0	0	0.00750796	0.0824961	0.00587449	0
YDR342C	chrIV	0	0	0	0	0	0	0	0	0	0.00410177	0.0476382	0	0	0	0.0186446	0.0215542	0	0.00565523	0	0	0	0	0	0	0	0	0	0	0	0	0	0	0	0	0
YDR343C	chrIV	0.00489944	0	0.0420082	0.00245241	0	0	0	0	0	0	0.0134236	0	0	0	0	0	0	0.00478954	0	0	0	0	0	0.00297036	0	0	0	0	0.00320838	0	0	0.00905698	0.112055	0.0106499	0.00514916
YDR345C	chrIV	0.00296322	0	0	0	0	0	0.00455174	0	0	0.0300698	0.0209108	0	0.00247295	0	0	0	0	0	0	0	0	0	0	0	0	0	0	0	0	0	0	0.00735517	0.0808612	0.00577458	0
YDR346C	chrIV	0	0	0	0	0	0	0.00373144	0	0.0897985	0	0	0.01169	0	0	0	0	0	0	0	0	0	0	0	0	0	0	0	0	0	0	0	0	0	0	0
YDR347W	chrIV	0	0	0	0	0	0	0	0	0.00347943	0	0.00310851	0.00323848	0	0	0	0	0	0	0	0	0	0	0	0	0	0.00269497	0	0	0	0	0	0	0	0	0
YDR348C	chrIV	0	0.00324204	0.00325473	0	0	0.00417962	0	0	0	0.00886723	0	0	0	0	0	0	0	0.00382784	0	0	0	0	0	0	0	0	0	0	0	0.134244	0	0	0	0	0
YDR349C	chrIV	0.0761946	0.409862	0	0.215694	0	0.0783599	0.0038068	0	0	0	0.00371104	0.00445392	0	0	0	0	0	0.00676791	0	0.00455429	0.00222122	0	0	0	0	0	0	0.00263708	0	0	0.0022039	0.0163551	0.217977	0.0234585	0.0152128
YDR350C	chrIV	0	0	0.00252069	0	0	0	0	0.00494408	0	0	0	0	0	0	0	0	0	0	0	0	0	0	0	0.00241871	0	0	0	0	0	0	0	0.00806797	0.0880088	0.00621626	0
YDR351W	chrIV	0.00816514	0	0	0	0	0	0	0	0.00227938	0	0.00268561	0.00444174	0	0	0	0	0	0	0	0	0	0	0	0	0	0	0	0	0	0	0	0.00980013	0.120463	0.0114499	0.00552262
YDR352W	chrIV	0.0490797	0.0147031	0	0	0	0.0401381	0	0.00902419	0	0	0	0.00291311	0	0	0	0	0	0	0	0	0	0	0	0	0	0	0	0.00296721	0	0	0	0.00826298	0.0909117	0.0064854	0
YDR353W	chrIV	0.030689	0	0	0	0	0.0783586	0	0	0	0	0.0106109	0	0	0	0.00223992	0.00264691	0	0.00477401	0	0	0.0177	0	0	0.00351711	0	0	0	0.00949234	0	0	0	0.0107759	0.133239	0.0126057	0.00605297
YDR354W	chrIV	0.172573	0	0.211964	0	0	0.125858	0	0	0.0106429	0	0	0.00410739	0	0	0	0	0	0.00290647	0	0.00276294	0	0	0	0	0	0	0	0	0	0	0	0	0	0	0
YDR356W	chrIV	0	0	0	0	0	0	0	0	0	0	0.0227489	0	0	0	0	0	0	0.0056759	0	0	0	0	0	0	0	0	0	0	0	0	0	0.00335984	0	0	0
YDR358W	chrIV	0	0	0	0	0	0	0	0.00280935	0	0	0	0.0271971	0	0	0	0	0	0	0	0	0.0173287	0	0	0	0	0	0	0	0	0	0	0.0129855	0.23654	0.0286771	0.0229646
YDR357C	chrIV	0	0	0	0	0	0	0	0	0.00304529	0	0.00431241	0	0	0	0	0	0	0	0	0.00352658	0	0	0	0	0	0	0	0	0	0	0	0	0	0	0
YDR359C	chrIV	0	0	0.00303992	0	0	0	0.00550116	0	0	0	0.00809324	0	0	0	0	0	0.00338715	0.00722673	0	0	0	0	0	0.00228873	0	0	0	0	0	0	0	0.00486843	0.0537003	0.00383337	0
YDR361C	chrIV	0.0497133	0.0319104	0.432416	0	0	0	0	0	0.206267	0	0.00843689	0	0	0.00702371	0	0	0.0459934	0.0158055	0	0.0186058	0	0.00236189	0	0.0027221	0.026333	0	0	0	0	0	0	0	0	0	0
YDR362C	chrIV	0.0177641	0.986905	0.0892295	0	0	0.00430589	0.00254323	0	0.0309603	0	0.0111691	0	0	0	0.158238	0.0886343	0	0.01798	0	0	0	0	0	0	0	0	0	0	0	0.087391	0.00229674	0.0113623	0.0939268	0	0
YDR363W	chrIV	0	0	0	0	0	0	0	0	0.0372465	0.00548305	0.00946103	0	0	0.00226369	0	0	0	0.00223696	0	0	0	0	0	0.00345561	0	0	0	0	0	0	0	0	0	0	0
YDR363W-A	chrIV	0	0	0.00350508	0	0	0	0	0	0	0	0.00301209	0	0	0	0	0	0	0.00289313	0	0.00455798	0	0	0	0.00593562	0	0	0	0	0	0	0	0	0	0	0
YDR364C	chrIV	0	0.00294074	0	0	0	0	0	0	0.0067039	0	0.00511521	0	0	0	0	0	0.00509649	0.00611251	0	0.00262999	0	0	0	0	0	0	0	0.0130351	0	0	0	0	0	0	0
YDR365C	chrIV	0	0	0	0	0	0	0	0	0	0.0189255	0.00800989	0	0	0	0.0474855	0.0360343	0	0	0	0	0	0	0	0	0	0	0	0	0	0	0.00223226	0.0165593	0.219327	0.0234393	0.0150639
YDR367W	chrIV	0	0	0	0	0	0	0	0	0.0041886	0	0.00526692	0	0	0	0	0	0	0.00776022	0	0	0.130547	0.00575109	0.00298227	0	0	0	0	0	0.00488721	0	0	0.00909129	0.100297	0.0071671	0
YDR368W	chrIV	0	0	0	0	0	0	0.00310191	0	0.00587456	0.0225291	0	0.00304677	0	0	0	0	0	0	0	0	0.0798144	0	0	0	0	0	0	0	0.0298644	0	0	0.00259653	0	0	0
YDR369C	chrIV	0.219514	0	0	0	0	0	0.00281467	0	0	0	0.0239049	0	0	0	0	0	0	0	0.00244048	0	0	0	0	0	0.00646867	0	0	0.00900541	0	0	0	0	0	0	0
YDR370C	chrIV	0	0	0	0	0	0	0	0	0.00330796	0.00377155	0.00739345	0.00712737	0	0	0	0	0	0.00475112	0	0	0	0	0	0.00294795	0	0	0	0	0	0	0	0.00625986	0.0516213	0	0
YDR371W	chrIV	0	0	0	0	0	0	0	0	0	0.0305151	0	0	0	0	0	0	0	0	0	0	0	0	0	0.00571169	0	0	0	0	0	0	0	0.00956338	0.104988	0.0074624	0
YDR372C	chrIV	0	0	0	0	0	0	0	0	0.00253845	0.00394811	0.0155329	0	0	0	0	0	0	0.00492728	0	0	0.013127	0	0	0	0	0	0	0	0.00267632	0	0	0.00388725	0	0	0
YDR373W	chrIV	0	0	0	0	0	0	0.00291608	0	0	0	0.00266476	0.00277168	0	0.00334837	0	0	0	0	0	0	0	0	0	0	0	0	0	0	0	0	0	0.00597185	0.0493772	0	0
YDR374C	chrIV	0	0	0.0732544	0	0	0	0.00539416	0	0	0	0.0036572	0	0	0	0	0	0	0.00410397	0	0	0	0	0	0	0	0	0	0	0	0	0	0	0	0	0
YDR374W-A	chrIV	0.0469827	0	0.00474644	0	0	0.027998	0	0	0	0.00339276	0.00305649	0	0	0	0	0	0	0	0.00608811	0	0	0	0	0	0.0196839	0	0	0	0	0	0	0.00306228	0	0	0
YDR375C	chrIV	0	0	0	0	0	0	0	0	0.00562923	0.0074269	0	0	0	0	0	0	0	0	0	0	0.00379689	0	0	0.00501414	0	0	0	0.00251092	0	0	0	0	0	0	0
YDR376W	chrIV	0.279128	0	0	0	0	0.00436159	0.0079183	0	0.0253347	0	0.00819443	0.00818465	0	0.00263142	0	0	0.00292257	0	0	0.00294008	0	0	0	0	0	0	0	0	0	0	0	0	0	0	0
YDR377W	chrIV	0	0	0	0	0	0	0	0.0036338	0	0	0.0202271	0.00583709	0	0	0	0	0.00308735	0.00888973	0	0.00602777	0	0	0	0.00228648	0	0	0	0.00965639	0	0	0	0.00462091	0	0	0
YDR378C	chrIV	0	0	0	0	0	0	0	0	0	0.0392193	0.0493482	0.00532761	0	0	0	0	0	0.0239052	0	0	0	0	0	0.00261323	0	0	0	0	0	0	0	0.00285903	0	0	0
YDR379W	chrIV	0	0	0	0	0	0	0.00265134	0	0.00505537	0.00381368	0.00299629	0	0	0	0	0	0	0	0	0	0	0	0	0	0	0	0	0	0	0	0	0.00454619	0.0375148	0	0
YDR379C-A	chrIV	0	0	0.122008	0	0	0	0	0	0	0.0025072	0.00248299	0	0	0	0	0	0	0	0	0	0	0	0	0	0	0	0	0	0	0	0	0	0	0	0
YDR380W	chrIV	0.0125637	0	0	0.00641033	0	0.0110324	0.00388042	0.028666	0.104805	0.00893558	0	0	0	0.00606509	0.0035762	0.00411131	0	0	0	0.00222453	0	0.00521214	0	0	0.00619189	0	0	0.0309121	0	0.0337332	0	0.0124189	0.143279	0.0150883	0.00958083
YDR381W	chrIV	0	0.0488137	0.00482002	0	0	0.00266769	0	0	0	0	0.0247112	0.00347581	0	0	0	0	0	0.00885507	0	0	0	0	0	0.00244269	0	0	0	0	0	0	0	0.00826858	0.0685633	0	0
YDR381C-A	chrIV	0	0	0	0	0	0	0.00346315	0	0	0	0.00856812	0	0	0	0.0040175	0.00541244	0	0.00243231	0	0	0	0	0	0.00320939	0	0	0	0	0	0	0	0.00326479	0	0	0
YDR382W	chrIV	0	0	0	0.141094	0	0	0.00238605	0	0.00714955	0	0	0.0062268	0	0	0	0	0	0	0	0.0167685	0	0	0	0	0	0	0	0	0	0	0	0.00884337	0.0974182	0.00696139	0
YDR383C	chrIV	0	0	0	0	0	0	0	0	0	0.00502144	0	0	0	0	0	0	0	0	0	0	0	0	0	0.00541236	0	0	0	0	0	0	0	0	0	0	0
YDR384C	chrIV	0.0322954	0	0.00859911	0	0	0.416484	0	0	0.00286677	0	0.00994708	0	0.00922613	0	0	0	0	0.0194784	0	0	0	0	0	0	0	0	0	0	0	0	0	0.0144164	0.249817	0.0338688	0.0276797
YDR385W	chrIV	0.045169	0	0.00651107	0	0	0.0623117	0.00479381	0	0.00322761	0	0.0125401	0	0	0	0	0	0	0.0228563	0	0	0	0	0	0	0	0	0	0	0	0	0	0	0	0	0
YDR386W	chrIV	0	0	0	0	0	0	0	0	0	0	0.00524047	0	0	0	0.00968266	0.0162006	0	0	0	0	0	0	0	0	0.00695324	0	0	0	0	0	0	0.00315963	0	0	0
YDR388W	chrIV	0.217296	0	0.203268	0	0	0.0213406	0	0.00539252	0.0166029	0	0.00320966	0.00245548	0	0	0	0	0	0	0.00411283	0	0	0	0.172269	0	0.00648037	0	0	0	0	0	0	0.00462283	0	0	0
YDR387C	chrIV	0	0	0.00707895	0	0	0	0.00269333	0	0	0.00923611	0.00733111	0	0	0	0	0	0	0.00538736	0	0.00221721	0	0	0	0	0	0	0	0	0	0	0	0	0	0	0
YDR389W	chrIV	0.00683967	0	0	0	0	0	0	0	0	0	0.0203185	0	0	0	0	0	0	0.0112566	0.0038773	0	0	0	0	0.00576933	0	0	0	0	0	0	0	0.00619112	0.0508681	0	0
YDR390C	chrIV	0	0	0	0	0.00476204	0	0	0	0	0.00417921	0.0145212	0	0	0	0	0	0	0.00399532	0	0	0	0	0	0.00576933	0	0	0	0	0	0	0	0	0	0	0
YDR391C	chrIV	0.155933	0	0	0	0	0	0	0.0124803	0.00270811	0.0180463	0.00518287	0.00757446	0.00414593	0	0	0	0	0.00292288	0	0	0	0.0317566	0	0	0	0	0	0	0	0	0	0.00438358	0.0344172	0	0
YDR392W	chrIV	0	0	0.106358	0	0	0	0	0	0	0	0.00242225	0	0	0	0	0	0	0.00251155	0	0	0	0	0	0.00268933	0	0	0	0	0	0	0	0.00232146	0	0	0
YDR393W	chrIV	0.350714	0.0163819	0	0	0	0	0.00348038	0	0	0.00392976	0.00803498	0	0	0	0	0	0	0.00483546	0	0	0	0	0	0	0	0	0	0	0	0	0	0	0	0	0
YDR394W	chrIV	0.458819	0	0	0	0.00471257	0	0	0	0.0124353	0.00270249	0.00229562	0	0	0	0	0	0	0	0	0	0	0.0346459	0	0	0	0.00363443	0	0	0	0.0254919	0.00275474	0.0201096	0.268734	0.0289776	0.0187838
YDR395W	chrIV	0	0	0.00410066	0	0	0	0.00241046	0	0	0	0.00435051	0.00408918	0	0	0	0	0	0	0	0	0.117203	0	0	0.00336787	0	0	0	0	0.0114413	0	0	0.0131104	0.215337	0.0254726	0.0195558
YDR397C	chrIV	0	0	0	0	0	0	0	0	0	0	0.0169722	0	0	0	0	0	0	0	0	0	0	0.00244303	0	0	0	0	0	0	0	0	0	0.00688887	0.0758432	0.00541541	0
YDR398W	chrIV	0.038411	0	0	0.00701851	0.00802814	0.0269925	0.0039621	0	0.41674	0	0.00823708	0.00780382	0	0.0782695	0	0	0.00226839	0.00995512	0	0.0036251	0	0	0	0.00768009	0	0	0	0.00840078	0	0	0.00377875	0.0213193	0.238636	0.0180902	0.0117214
YDR399W	chrIV	0.14686	0	0.00893038	0	0	0.0285912	0	0	0.0161828	0	0	0	0	0	0	0	0	0	0	0.00353387	0.0208174	0	0	0.00241852	0	0	0	0	0	0	0	0.00595035	0.0489485	0	0
YDR400W	chrIV	0	0	0.00366316	0	0	0	0.00367782	0	0	0	0.0041226	0.00676333	0	0	0	0	0	0	0	0.00505986	0	0	0	0.0057931	0	0	0	0.00248925	0	0	0	0	0	0	0
YDR402C	chrIV	0.00839924	0	0	0	0	0.00681106	0	0	0	0	0.00870779	0.0023406	0	0	0	0	0	0.00862862	0	0	0	0	0	0.00483232	0	0	0	0	0	0	0	0.0150235	0.20674	0.0234803	0.0168757
YDR403W	chrIV	0	0.665435	0	0	0	0	0.00270157	0	0	0	0.00403336	0.00562162	0	0	0	0	0	0.00740579	0	0	0.00234581	0	0	0	0	0	0	0	0	0	0	0	0	0	0
YDR404C	chrIV	0	0.665435	0	0	0.00870527	0	0	0	0	0	0.0139223	0.00369502	0	0	0	0	0	0.00806632	0	0	0	0	0	0	0	0	0	0.00906412	0	0	0	0.00770298	0.0638947	0	0
YDR405W	chrIV	0.234601	0	0.00279257	0.0075839	0	0	0.0047133	0.00522274	0.0436507	0	0.00647767	0.0171473	0.11691	0.00909478	0	0	0	0	0.00601198	0.0512009	0	0.0375181	0	0.00923238	0.00689053	0.00286675	0	0.00630772	0	0	0	0.00385099	0.0314565	0	0
YDR406W	chrIV	0	0	0	0	0	0	0	0	0.0022902	0	0.0130469	0	0	0.00337707	0	0	0	0.022942	0	0	0	0	0	0	0	0	0	0	0	0	0	0	0	0	0
YDR407C	chrIV	0	0	0.0349578	0	0	0	0.00303349	0	0.0022902	0	0.0222114	0	0	0.00236658	0.0058964	0.00324652	0	0.00289359	0	0	0	0	0	0	0	0	0	0	0	0	0	0.0101694	0.111864	0.00794562	0
YDR408C	chrIV	0.0130682	0	0	0	0	0.0317828	0	0	0.255512	0	0	0	0	0.0186891	0	0	0	0.0193942	0	0	0	0	0	0.00607088	0.0304102	0	0	0	0	0	0	0	0	0	0
YDR409W	chrIV	0	0	0	0	0	0	0.00277475	0	0.00271005	0.0182608	0	0	0	0	0	0	0	0	0	0.00684941	0	0	0	0	0	0	0	0	0	0	0	0	0	0	0
YDR410C	chrIV	0	0	0	0	0	0	0	0	0	0.0662862	0.0420964	0	0	0	0	0	0	0.0202753	0	0	0	0	0	0	0	0	0	0	0	0	0	0.00328782	0	0	0
YDR411C	chrIV	0	0.74084	0	0	0	0	0	0	0.00321934	0	0.0114189	0	0	0	0	0	0	0.0100128	0	0.00542638	0	0	0	0	0	0	0	0	0.00475988	0	0	0	0	0	0
YDR412W	chrIV	0	0.0202685	0.00265336	0	0	0	0	0	0.00563445	0	0.00386551	0.00289851	0	0.00319897	0	0	0	0.00490968	0.00254114	0.0241598	0	0	0	0.0145587	0	0	0	0	0	0	0	0.00674625	0.0556235	0	0
YDR414C	chrIV	0.030054	0.00285996	0	0	0	0.00296732	0.00339779	0.0101431	0.00231539	0	0	0	0	0	0	0	0	0.00271516	0	0	0	0.0224194	0	0.00408398	0	0	0	0	0	0	0	0.0105559	0.130769	0.0123944	0.00596517
YDR416W	chrIV	0	0	0	0	0	0	0	0	0.00289659	0	0.00808582	0	0.584221	0	0	0	0	0	0	0	0	0	0	0	0	0	0	0.0109522	0	0	0	0.00333769	0	0	0
YDR415C	chrIV	0	0	0.0056101	0	0	0	0.00791328	0.00353443	0.0284138	0	0.0182866	0	0	0.00322097	0	0	0	0.00355757	0	0	0	0	0	0	0	0	0	0	0	0	0	0.00717762	0.0592557	0	0
YDR418W	chrIV	0	0	0	0	0	0	0	0	0	0.0108797	0.00229064	0	0	0	0	0	0	0	0	0	0	0	0	0	0	0	0	0	0	0	0	0.0105524	0.131073	0.0124837	0.00605399
YDR419W	chrIV	0.196985	0	0	0	0	0	0	0.0137592	0.00486916	0.00619087	0.00341378	0	0	0	0	0	0	0	0	0.00247316	0	0	0	0	0	0	0	0	0.00266726	0	0	0.00289407	0	0	0
YDR420W	chrIV	0	0	0.00642806	0	0	0	0.00417194	0	0	0	0.0103843	0.00229726	0	0	0	0	0	0	0	0	0	0	0.00419415	0.00455211	0	0	0	0	0	0	0	0.00552778	0.0454203	0	0
YDR421W	chrIV	0	0	0	0	0.0025185	0.00224117	0	0	0.00407313	0	0.00275065	0.00308364	0	0	0	0	0	0	0	0	0.0080455	0	0	0	0	0	0	0.00761597	0.00386055	0	0	0.0124022	0.162869	0.017288	0.0110556
YDR422C	chrIV	0	0	0.0051679	0	0.0025185	0.00224117	0	0	0.00407313	0	0.00665595	0.00308364	0	0	0	0	0	0.0144052	0	0	0.0073976	0	0	0.00278798	0.0100329	0	0	0	0.00386055	0	0	0.0124022	0.162869	0.017288	0.0110556
YDR423C	chrIV	0	0.955695	0	0	0	0	0	0	0	0	0.0166297	0	0	0	0	0	0	0.0155142	0	0	0	0	0	0	0.0131585	0	0	0	0	0	0.00254563	0.00951449	0.00738772	0	0
YDR424C	chrIV	0	0	0	0	0	0	0.00291597	0	0.11891	0	0.00324401	0.00259173	0	0	0	0	0	0.00393937	0	0	0.013204	0	0.00742221	0	0	0	0	0	0.00490597	0	0	0	0	0	0
YDR425W	chrIV	0.0216172	0	0.412973	0	0	0.00704652	0.00299483	0.019171	0	0.00682501	0.0466389	0.00383706	0	0	0	0	0	0.011549	0	0	0	0	0	0	0	0	0.0242492	0.0428283	0	0.0048804	0	0	0	0	0
YDR427W	chrIV	0	0	0	0	0	0	0	0	0	0	0	0	0	0	0	0	0	0	0	0	0	0	0	0	0	0	0	0	0	0	0	0.00278163	0	0	0
YDR428C	chrIV	0	0	0	0	0	0	0	0	0	0.0779963	0.00564803	0.00490398	0	0	0	0	0	0	0	0	0	0	0	0	0	0	0	0	0	0	0	0.00315439	0	0	0
YDR429C	chrIV	0	0	0	0	0	0	0	0	0	0.0318003	0.00448579	0	0	0	0	0	0	0.0029864	0	0	0	0	0	0	0	0	0	0	0	0	0	0.00254635	0	0	0
YDR430C	chrIV	0	0.207035	0.00584504	0	0	0	0	0	0	0.0591569	0.00372108	0	0	0	0.017808	0.0205862	0	0.00244698	0	0	0	0	0	0	0	0	0	0	0	0	0	0.00873442	0.0727799	0	0
YDR432W	chrIV	0	0.00683768	0	0.00229228	0	0	0.00399769	0.00426544	0.0820037	0.0265257	0.0056082	0	0	0	0	0	0.0106764	0	0	0	0	0	0	0.00732947	0	0	0	0.0105768	0	0	0	0.0110354	0.146304	0.0156516	0.0100682
YDR434W	chrIV	0.00615387	0	0	0	0	0.00237772	0.0042188	0	0.00376777	0	0.00363424	0	0	0	0	0	0	0.00299772	0.00718139	0.0242556	0	0	0	0.0030909	0.0300102	0	0	0	0	0	0	0	0	0	0
YDR435C	chrIV	0	0	0	0	0	0	0	0	0	0.00777659	0.00809571	0	0	0	0	0	0	0	0	0	0.00354256	0	0	0	0	0	0	0	0	0	0	0	0	0	0
YDR436W	chrIV	0	0	0.00248173	0	0	0	0	0	0	0	0.0178988	0.00707488	0	0	0	0	0	0.00522468	0	0	0	0	0	0	0	0	0	0	0	0	0	0.00536357	0.0439455	0	0
YDR437W	chrIV	0	0	0	0	0	0	0	0	0	0	0.00271583	0.00315697	0	0	0	0	0	0	0	0	0.60028	0.00273333	0	0	0	0	0	0.00229927	0.00554469	0	0	0	0	0	0
YDR438W	chrIV	0	0	0.00607941	0	0	0	0	0	0	0	0.00315253	0	0	0	0	0	0	0	0	0	0	0	0	0	0	0	0	0	0	0	0	0.00681471	0.056512	0	0
YDR439W	chrIV	0	0	0	0	0	0	0	0	0	0	0.00230235	0	0	0	0.0173414	0.0270426	0.0022241	0	0	0	0	0	0	0.00630314	0	0	0	0	0	0	0	0.0034253	0	0	0
YDR440W	chrIV	0.00685049	0	0	0	0	0	0	0	0	0	0.00695448	0.00324239	0	0	0	0	0	0	0.113404	0.00471178	0	0	0	0	0.00984105	0	0	0	0	0	0	0.00734707	0.0608504	0	0
YDR441C	chrIV	0	0.0164949	0	0	0	0.00283209	0	0	0	0	0.0097816	0	0	0	0	0	0.00270858	0.0113417	0	0	0	0	0	0	0	0	0	0.0022632	0	0	0	0.00734707	0.0608504	0	0
YDR443C	chrIV	0.0126068	0	0	0	0.0139179	0.010157	0	0.00226704	0.0042315	0.00347555	0.0151302	0.0207896	0.0574247	0	0	0	0	0.00801744	0	0	0	0	0	0	0	0	0	0	0	0	0	0.00673721	0.0558201	0	0
YDR444W	chrIV	0.134369	0	0	0	0	0.00282856	0	0	0	0	0.00481111	0	0	0	0	0	0	0	0	0	0	0.00227265	0	0.00381499	0	0	0	0	0	0.00347753	0	0.00624438	0.0688779	0.00492004	0
YDR446W	chrIV	0	0	0	0	0.00288779	0.00226753	0	0	0	0	0.00849729	0.00234739	0	0	0	0	0	0.00530106	0	0	0	0	0	0	0	0	0	0	0	0	0	0	0	0	0
YDR447C	chrIV	0	0	0.00298935	0	0	0.00226753	0	0	0	0	0.0102142	0	0	0	0	0	0	0.0123366	0	0	0	0	0	0.00684029	0	0	0	0	0	0	0	0	0	0	0
YDR448W	chrIV	0.00288237	0	0	0	0	0.00274999	0	0	0.00260374	0	0.0109212	0.00638234	0	0	0.0308022	0.0284509	0	0.011354	0	0	0.14938	0	0	0.00237999	0	0	0	0	0.0104617	0	0	0	0	0	0
YDR449C	chrIV	0.00280256	0	0.0115106	0.275967	0.00480627	0	0	0	0	0	0.0212294	0	0	0	0	0	0	0.0170412	0	0	0	0	0	0	0	0	0	0	0	0	0.00307896	0.0224256	0.355028	0.0483365	0.0443397
YDR450W	chrIV	0	0	0	0	0	0	0	0	0	0	0.00872707	0	0	0	0	0	0	0.0303125	0	0.0057321	0	0	0	0	0	0	0	0	0	0	0	0.00894371	0.110015	0.0103681	0.00496973
YDR451C	chrIV	0	0	0	0	0	0	0	0	0	0	0.0165021	0	0	0	0.00858085	0.00488591	0	0.00359371	0	0	0	0	0	0	0	0	0	0	0	0	0	0.00897018	0.097728	0.00701073	0
YDR452W	chrIV	0.0100455	0.0362155	0	0	0	0	0.00523442	0	0	0	0	0	0	0.00314863	0	0	0	0	0	0	0	0	0	0	0.0119567	0	0	0	0	0	0	0	0	0	0
YDR453C	chrIV	0	0	0	0	0	0	0	0	0	0	0.00321858	0	0	0.00275345	0	0	0	0	0	0	0	0	0	0	0	0	0	0	0	0	0	0.00389945	0	0	0
YDR454C	chrIV	0.00290185	0	0	0	0	0	0	0.0559207	0	0	0	0	0	0.0082496	0	0	0	0.0125367	0	0	0	0.0294149	0	0	0	0	0	0.00414023	0	0.00388888	0	0.00560853	0.0619169	0.00444134	0
YDR456W	chrIV	0	0	0.673674	0	0	0	0	0	0	0.00248442	0.00528786	0.00288743	0	0	0	0	0	0.00452059	0	0	0	0	0	0.00225798	0	0	0	0	0	0	0	0	0	0	0
YDR457W	chrIV	0	0	0	0	0	0	0	0	0.00439729	0	0.00843461	0	0	0	0	0	0	0.00357459	0	0	0	0	0	0.00275261	0	0	0	0	0	0	0	0.0116696	0.144497	0.0136701	0.00657057
YDR458C	chrIV	0.00512543	0	0	0	0	0	0	0	0.119568	0	0.00843461	0	0	0	0	0	0	0	0	0	0	0	0	0.00275261	0	0	0	0	0	0	0	0.0116696	0.144497	0.0136701	0.00657057
YDR459C	chrIV	0	0.00532976	0	0	0	0	0.00249912	0	0	0	0.00679409	0.00322344	0	0	0	0	0	0	0	0	0	0	0	0	0	0	0	0	0	0	0	0.00580687	0.0476188	0	0
YDR460W	chrIV	0	0	0	0	0	0	0.00380221	0.00682455	0	0	0.00634253	0.00597278	0	0	0	0	0	0.00851238	0	0	0	0.0154583	0.662374	0.0028724	0	0	0	0	0	0	0	0.00513585	0.0309969	0	0
YDR461W	chrIV	0.00258801	0.00664465	0	0	0	0	0.00249404	0.0118235	0	0	0.103989	0	0.337517	0	0	0	0	0.0268422	0	0.00705427	0	0.007333	0	0	0	0.0169881	0	0.0352488	0	0	0	0	0	0	0
YDR462W	chrIV	0.0558036	0.962424	0	0	0.00225205	0.120157	0	0	0.0127323	0	0.00282708	0.0043281	0	0	0	0	0.00601217	0	0	0.0277938	0	0	0	0	0	0	0	0.00283693	0	0	0.00448944	0.0225518	0.219858	0.02106	0.0102464
YDR461C-A	chrIV	0	0	0	0	0	0	0.00380221	0.00682455	0	0	0.00634253	0.00272416	0	0	0	0	0	0.0232307	0	0.00383738	0	0	0	0.0028724	0.00309035	0	0	0	0	0	0	0	0	0	0
YDR463W	chrIV	0.00491719	0.941748	0	0.0399973	0	0	0	0	0	0	0.0049247	0.00816897	0	0	0	0	0	0.00487173	0	0.0025292	0	0	0	0	0	0	0	0.00385072	0	0	0.00305122	0.0227177	0.302479	0.0325119	0.0210077
YDR464W	chrIV	0.00440776	0	0	0	0	0.00224594	0	0	0	0	0.0110131	0	0	0	0	0	0	0.0054441	0	0	0	0	0	0.0081783	0	0	0	0	0	0	0	0	0	0	0
YDR465C	chrIV	0	0	0.0047183	0	0.0341828	0	0	0	0	0	0.00432715	0	0	0	0	0	0	0	0	0	0	0	0	0	0	0	0	0	0	0	0	0	0	0	0
YDR466W	chrIV	0	0	0	0	0	0	0	0	0	0	0.00528089	0	0.00350562	0	0	0	0	0	0	0	0	0	0	0	0	0	0	0	0	0	0	0.00432174	0.0354811	0	0
YDR468C	chrIV	0	0	0	0	0	0	0	0	0	0	0.00401082	0	0	0	0	0	0.00224622	0.00282272	0	0	0	0	0.00274304	0.00464837	0	0	0	0	0	0	0	0.0101036	0.125127	0.0118862	0.00575225
YDR469W	chrIV	0	0	0	0	0	0	0	0	0	0	0.00439551	0.00376398	0	0	0	0	0.00341399	0	0	0.0125088	0	0	0	0	0	0	0	0	0	0	0	0.0102774	0.127096	0.0120282	0.00577551
YDR470C	chrIV	0.0385201	0	0	0.0859169	0	0.00313075	0	0.0506661	0	0	0.00445477	0.00337699	0	0	0	0	0	0.00630882	0	0	0	0	0	0.0126694	0	0	0	0	0	0.0077844	0	0	0	0	0
YDR471W	chrIV	0	0.982704	0.00659063	0	0.124844	0	0	0	0	0.00259276	0.0509161	0	0	0	0	0	0	0.0112828	0	0	0	0	0	0.00535272	0	0	0	0	0	0	0.00329741	0.0246133	0.330305	0.0357585	0.0232671
YDR472W	chrIV	0	0.0157156	0	0	0	0	0	0	0	0	0.0522671	0.00316154	0	0	0	0	0	0.0115044	0	0	0	0	0	0	0	0	0	0	0	0	0	0.00680506	0.05599	0	0
YDR473C	chrIV	0	0.220837	0	0	0	0	0	0	0	0	0.0046353	0	0	0	0	0	0	0	0	0	0.00423227	0	0	0	0	0	0	0.00805283	0.00486655	0	0	0	0	0	0
YDR475C	chrIV	0	0.0739538	0	0	0	0	0.00223536	0	0	0	0.00403732	0	0	0	0	0	0	0.00930874	0	0	0	0	0	0.00285644	0	0	0	0	0.00288947	0	0	0	0	0	0
YDR476C	chrIV	0.00467845	0	0	0	0	0.00622425	0	0	0	0	0.0155076	0	0	0	0	0	0	0	0	0	0	0	0	0	0	0	0	0	0	0	0	0.0065861	0.0546228	0	0
YDR477W	chrIV	0	0	0	0	0	0	0.00449962	0	0	0.0490067	0.0039215	0	0	0	0	0	0	0.00351454	0	0	0	0	0	0	0	0	0	0	0	0	0	0	0	0	0
YDR478W	chrIV	0.160927	0	0	0	0	0.0317651	0	0	0	0	0	0	0	0	0	0.00223039	0.00295136	0	0	0	0	0	0	0	0	0	0	0	0.00344021	0	0	0.002578	0	0	0
YDR479C	chrIV	0.0339621	0	0.0035405	0	0	0	0	0.00465608	0	0	0.00293108	0.00316294	0	0	0	0	0.00590327	0	0	0.00319876	0	0	0	0	0	0	0	0	0	0	0	0.00662571	0.0544832	0	0
YDR480W	chrIV	0	0	0.00998917	0	0	0	0	0	0.0426423	0.022801	0	0	0	0	0	0	0.0117047	0	0	0	0	0	0	0	0	0	0	0	0	0.00249789	0	0.00384108	0	0	0
YDR481C	chrIV	0.0113233	0	0	0	0	0.00729756	0.00228569	0	0.0268491	0	0	0	0	0.00353185	0	0	0	0	0	0	0	0	0	0	0	0	0	0	0	0	0	0	0	0	0
YDR482C	chrIV	0.119309	0	0	0	0	0.0110484	0	0	0.0517168	0	0	0	0	0	0	0	0	0	0	0	0	0	0	0	0	0	0	0	0	0	0	0	0	0	0
YDR483W	chrIV	0.0044656	0	0	0.00826468	0	0	0.00366982	0	0	0	0.00514374	0.00281246	0	0	0	0	0	0.00286208	0	0	0	0	0	0	0	0	0	0	0	0	0	0.00457684	0.0376017	0	0
YDR484W	chrIV	0	0	0.00657768	0	0	0	0	0	0	0	0	0	0	0	0	0	0	0	0	0.0131222	0	0	0	0	0	0	0	0	0	0	0	0.00479689	0.0394015	0	0
YDR485C	chrIV	0	0	0	0	0	0	0.00298868	0	0	0.00523634	0.00984318	0	0	0	0	0	0	0.0047483	0	0.0025818	0	0	0	0	0	0	0	0	0	0	0	0	0	0	0
YDR486C	chrIV	0	0.00328182	0.00403782	0	0	0	0	0	0	0.00432906	0.00240535	0	0	0	0	0	0	0	0	0	0	0	0	0.00374096	0	0	0	0	0	0	0	0.00527937	0.0433923	0	0
YDR487C	chrIV	0	0	0	0	0.00850159	0	0	0	0	0	0.00330862	0	0	0	0	0	0	0	0	0	0	0	0	0	0	0	0	0	0	0	0	0.00767638	0.0636943	0	0
YDR488C	chrIV	0	0	0	0	0	0	0	0	0	0	0	0.00784286	0	0	0	0	0	0	0	0	0	0	0	0.00275097	0	0	0	0	0	0	0	0.00790893	0.0869752	0.0061862	0
YDR489W	chrIV	0.00389782	0	0	0	0	0	0.00331837	0	0.00503308	0.00716015	0.00636063	0	0.0316702	0	0	0	0	0	0	0	0	0	0	0	0	0	0	0	0	0	0	0.0118496	0.146429	0.0138738	0.00669697
YDR490C	chrIV	0	0.0306623	0	0	0	0	0.00474238	0	0	0.0035063	0	0	0	0	0	0	0	0	0	0.00229978	0	0	0	0	0	0	0	0	0	0	0	0	0	0	0
YDR492W	chrIV	0	0	0	0	0	0	0.00397545	0	0	0	0.00860317	0	0	0	0	0	0	0.00631834	0	0	0	0	0	0	0	0	0	0	0	0	0	0	0	0	0
YDR493W	chrIV	0.140067	0.0342299	0	0	0	0.00426328	0	0	0	0	0	0.0287695	0	0	0	0	0	0.00360602	0	0.00384729	0	0	0	0.00922345	0	0	0	0	0	0	0	0	0	0	0
YDR494W	chrIV	0	0	0	0	0	0	0.00304561	0	0.00242864	0	0.00316262	0	0	0	0	0	0	0	0	0	0	0	0	0	0	0.0127957	0	0	0	0	0	0	0	0	0
YDR495C	chrIV	0	0	0.00413428	0	0	0	0.0025048	0	0.00772039	0	0	0	0	0.00391705	0	0	0	0	0	0	0	0	0	0	0	0	0	0	0	0	0	0.00362777	0	0	0
YDR496C	chrIV	0	0	0	0	0	0	0.0030889	0	0.0334646	0	0.0101501	0	0	0	0	0	0	0.00835195	0	0	0	0	0	0	0	0	0	0	0.0034256	0	0	0.00549363	0.0452783	0	0
YDR497C	chrIV	0	0	0.0216157	0.0293587	0	0	0.00234187	0.00229845	0	0.232917	0.0120489	0.00355076	0	0	0.0093287	0.00626953	0	0.0131494	0	0	0	0	0	0.00248005	0	0	0	0	0	0	0	0.0175425	0.289289	0.0344372	0.026618
YDR498C	chrIV	0.172964	0	0	0	0	0.0167721	0	0.00283181	0	0	0.0114626	0.0132408	0	0	0.00486626	0.0025496	0	0.00309101	0	0	0	0	0	0	0	0	0	0.00862229	0	0	0	0.00462397	0	0	0
YDR499W	chrIV	0	0	0.00705856	0	0	0	0	0	0	0	0	0.00608809	0	0	0	0	0	0	0	0	0	0	0	0	0	0	0	0	0	0.00745481	0	0	0	0	0
YDR500C	chrIV	0	0	0	0	0	0	0	0	0	0	0.00298162	0	0	0	0	0	0	0.00633566	0	0	0	0	0	0	0	0	0	0	0	0	0	0	0	0	0
YDR501W	chrIV	0	0	0	0	0	0	0.00434156	0	0	0.00293752	0.00679082	0.00256829	0	0	0	0	0	0.00756764	0	0.0029629	0	0	0	0	0	0	0	0	0	0	0	0	0	0	0
YDR502C	chrIV	0	0	0	0	0	0.00357267	0	0	0	0.0054871	0.00333323	0	0	0	0	0	0	0.00225273	0	0	0	0	0	0	0	0	0	0	0	0	0	0.0060509	0.0494108	0	0
YDR503C	chrIV	0	0	0.00493432	0	0	0.0064923	0	0	0	0	0.012261	0	0	0.007563	0	0	0.00516217	0.0139713	0	0	0.377113	0	0	0	0	0	0	0	0.00850926	0	0	0	0	0	0
YDR505C	chrIV	0	0	0	0	0.00642069	0	0	0	0	0.0337762	0.0187987	0	0	0	0	0	0	0.0368783	0	0	0	0	0	0	0.00327777	0	0	0	0	0	0	0.00292803	0	0	0
YDR506C	chrIV	0	0	0	0.260823	0	0	0	0	0.00732775	0	0	0.00396723	0	0	0	0	0	0	0	0	0	0	0	0	0	0	0.00375615	0.00419094	0	0	0	0.00571569	0.0471981	0	0
YDR507C	chrIV	0	0	0.0416878	0	0	0	0.00274262	0	0	0	0.0216177	0.00471816	0	0	0	0	0	0.00710076	0	0	0	0	0.00350875	0.00309702	0	0	0	0	0	0	0	0.00351558	0	0	0
YDR508C	chrIV	0.328579	0	0	0.00937771	0	0.349143	0	0	0.138604	0.00834522	0.00485868	0.00308196	0	0.0123878	0	0	0.0294871	0	0	0.00221833	0	0	0.244896	0.00311203	0	0	0	0	0	0	0	0.00295556	0	0	0
YDR510W	chrIV	0	0.0173274	0	0	0	0.00399004	0	0	0	0	0.00231145	0.00383382	0	0	0	0	0	0	0	0	0	0	0	0.00240422	0	0	0	0	0	0	0	0.00946097	0.103209	0.00733223	0
YDR511W	chrIV	0	0	0.0388791	0	0	0	0	0	0	0	0	0	0	0	0	0	0.0060134	0	0	0	0.0115845	0	0	0	0	0	0	0.00702188	0.00614038	0	0	0	0	0	0
YDR512C	chrIV	0	0.0173274	0	0	0	0	0.00356232	0	0	0	0	0.0164875	0	0	0	0	0	0	0	0	0.00347411	0	0	0	0	0	0	0	0	0	0	0	0	0	0
YDR513W	chrIV	0.161874	0.00292179	0	0	0	0.00476578	0	0	0	0.00560416	0	0	0	0	0	0	0.0752237	0	0	0	0	0	0	0	0	0	0	0.00303187	0	0	0	0	0	0	0
YDR515W	chrIV	0.00584779	0	0	0	0	0	0.00241353	0	0	0.00549131	0.0127895	0.00558597	0	0	0	0.00283126	0	0.0528867	0	0	0	0	0	0.00566709	0	0	0	0	0	0	0	0.00295393	0	0	0
YDR514C	chrIV	0	0	0	0	0	0	0.0040898	0	0	0	0.0187254	0.00236904	0	0	0	0	0	0	0	0	0	0	0	0	0	0	0	0	0	0	0	0.00261217	0	0	0
YDR516C	chrIV	0	0	0	0.0770269	0	0	0	0	0	0.00679736	0.0432715	0	0	0	0	0	0	0.00831197	0	0	0	0	0	0.00566709	0	0	0	0	0	0	0	0.0163005	0.258239	0.0370138	0.0379858
YDR517W	chrIV	0.0409449	0	0	0	0	0.0531188	0	0	0.00328445	0	0.00240329	0	0.0114422	0	0	0	0	0	0	0	0	0	0	0	0	0	0	0.00282988	0	0	0	0.00628327	0.0522553	0	0
YDR518W	chrIV	0.00226116	0	0.68167	0	0	0	0	0	0	0	0	0	0	0	0	0	0	0.0161351	0	0	0	0	0	0	0	0	0	0	0.0127721	0	0	0.0119611	0.131012	0.00927533	0
YDR519W	chrIV	0.0318104	0	0	0	0	0	0	0	0.0790596	0	0.0063737	0	0	0.00259159	0	0	0	0	0.003424	0	0	0.00649331	0	0.00846935	0.0180412	0	0	0.00257671	0	0	0	0.00573817	0.0474798	0	0
YDR520C	chrIV	0	0	0.00352573	0	0	0	0	0.00356497	0.00335037	0.00314524	0.00573204	0	0	0.00624555	0	0	0.00437771	0	0	0.00289681	0.00303616	0	0	0.0148542	0.011103	0	0	0	0	0	0	0.00643404	0.070724	0.00503311	0
YDR522C	chrIV	0	0	0.643938	0	0	0	0	0	0	0	0.00434774	0	0	0	0	0	0	0	0	0	0	0	0.0180433	0	0	0	0	0	0	0	0	0.00508932	0	0	0
YDR523C	chrIV	0	0	0	0	0.00603499	0.00681615	0	0	0	0.0211089	0.0399652	0	0	0	0	0	0	0.0187609	0	0	0.0272057	0	0	0	0	0	0	0	0	0	0	0.00995056	0.123722	0.0117749	0.00569414
YDR524C	chrIV	0	0	0	0	0	0	0	0	0	0	0.00342237	0.00255765	0	0	0	0	0	0.00266857	0	0	0	0	0	0	0	0	0	0.00937621	0	0	0	0.014588	0.179725	0.0170113	0.00821653
YDR524W-C	chrIV	0	0	0	0	0.00279467	0	0	0.00304834	0	0.357956	0.0113356	0	0	0	0	0	0	0	0	0.00472811	0	0	0	0	0	0	0	0	0	0	0	0.00415298	0.0343381	0	0
YDR524C-B	chrIV	0.101638	0.915747	0	0	0	0	0.00987658	0	0.0483581	0.00640217	0.00789471	0.00836091	0	0.00461228	0	0	0	0.00545134	0	0	0	0	0	0	0	0	0	0	0	0	0.00301488	0.0169609	0.188593	0.0146526	0.00718362
YDR525W-A	chrIV	0	0	0	0	0	0	0.0026927	0	0	0	0.00333479	0.00402748	0	0	0	0	0	0	0	0	0	0	0	0	0	0	0	0.00669791	0	0	0	0.0082219	0.0673072	0	0
YDR527W	chrIV	0	0	0	0	0	0	0	0	0.00781899	0	0.00526857	0.0024275	0.0284652	0	0	0	0	0.00773966	0	0	0	0	0	0.00961377	0	0	0	0	0	0	0	0.00575051	0.0469651	0	0
YDR528W	chrIV	0	0	0	0.00288256	0	0	0.00837652	0	0.00225957	0	0.0529776	0.00533648	0	0	0	0	0	0.0452543	0	0	0	0	0	0.00297234	0	0	0	0	0	0	0	0.0143241	0.189475	0.0202151	0.012955
YDR529C	chrIV	0	0.00865174	0.00862723	0	0	0	0.00540441	0	0	0.033275	0.00421698	0	0	0	0	0	0	0.00321547	0	0	0	0	0	0.00234246	0	0	0	0.00847187	0	0	0	0.00313042	0	0	0
YDR530C	chrIV	0	0.0048516	0.0193053	0	0	0.00230332	0	0	0	0	0.0041182	0	0	0	0	0	0	0.00505301	0	0	0	0	0	0.0181779	0	0	0	0	0	0	0	0	0	0	0
YDR531W	chrIV	0	0	0.00450378	0	0	0	0	0	0	0.00375572	0.00666363	0	0	0	0	0	0	0.0653787	0	0	0	0	0.0144486	0	0	0	0	0.00303585	0	0	0	0.00644676	0.0521854	0	0
YDR532C	chrIV	0.146911	0	0	0	0	0.0445967	0	0	0.00892637	0	0.00474929	0.00485844	0	0	0	0	0	0.00612867	0	0	0	0	0	0	0	0	0	0	0	0	0	0.0115309	0.143069	0.0135843	0.00655499
YDR533C	chrIV	0	0	0.0254051	0	0	0.0059687	0	0	0	0	0.0106207	0	0	0	0	0	0	0.0107954	0	0	0	0	0	0	0	0	0	0	0	0.00508823	0	0	0	0	0
YDR536W	chrIV	0	0	0	0	0	0.00700269	0.00486082	0	0.00395501	0.0640739	0.00928601	0.00357411	0	0	0	0	0	0	0	0	0	0	0	0	0	0.00301842	0	0	0	0	0	0	0	0	0
YDR538W	chrIV	0.166924	0	0	0	0	0	0	0.00366822	0.0356435	0	0.0218266	0.00557661	0	0	0	0	0	0.00973272	0	0.00285604	0	0	0	0	0	0	0	0	0	0	0	0.00575169	0.0474943	0	0
YDR539W	chrIV	0.00518637	0	0.00235138	0	0	0.00238806	0	0	0	0	0.00304273	0.00721556	0	0	0	0	0	0.00221142	0	0	0	0	0	0	0	0	0	0	0	0	0	0.013486	0.18478	0.0209248	0.0150204
YDR540C	chrIV	0.00556677	0	0	0	0	0	0	0	0	0	0.00357414	0	0	0	0	0	0	0	0	0	0	0	0	0	0	0	0	0	0.00440775	0	0	0	0	0	0
YDR541C	chrIV	0	0	0	0	0	0	0	0	0.026131	0	0.0079344	0	0	0	0	0	0	0	0	0	0	0	0	0	0	0	0	0	0	0	0	0	0	0	0
YDR542W	chrIV	0	0	0	0.00607601	0	0	0	0	0	0	0.0219196	0.00250287	0	0.00885111	0	0	0	0.00969902	0	0	0	0	0	0.00267997	0	0	0	0	0	0	0	0.00988014	0.108883	0.00776864	0
YEL075C	chrV	0.00501252	0	0.00245685	0	0	0	0	0	0.015727	0	0	0	0	0	0.00277641	0.00356822	0	0	0	0	0.0897671	0	0	0	0	0	0	0	0	0	0	0.00351332	0	0	0
YEL073C	chrV	0.0416673	0	0	0	0	0	0.00442298	0	0.00692618	0.00537443	0.00495357	0	0	0	0	0	0	0	0	0	0	0	0	0.00354666	0	0	0	0	0	0	0	0.00317265	0	0	0
YEL072W	chrV	0	0	0	0	0	0	0	0	0	0.00370772	0.00417089	0.00263441	0	0	0	0	0	0	0	0	0	0	0	0	0	0	0	0	0	0	0	0.0045481	0	0	0
YEL071W	chrV	0	0	0	0	0	0	0	0	0	0	0.0042238	0	0	0	0	0	0	0.00222462	0	0	0	0	0	0.00306187	0	0	0	0	0.00303549	0	0	0.00284202	0	0	0
YEL070W	chrV	0	0	0	0.0878394	0	0	0.00319982	0.00816833	0	0.0192877	0.00454495	0	0	0	0	0	0	0.00291729	0.0023572	0	0.00313641	0	0	0	0	0	0	0.0464326	0	0	0	0.0167834	0.264595	0.0378456	0.0386933
YEL069C	chrV	0	0	0	0.0878394	0	0	0.00319982	0.00816833	0	0.0192877	0.00454495	0	0	0	0	0	0	0.00291729	0.0023572	0	0.00313641	0	0	0	0	0	0	0.0464326	0	0	0	0.0167834	0.264595	0.0378456	0.0386933
YEL066W	chrV	0.00510289	0	0	0	0	0	0.00421478	0.0066897	0	0	0.00303339	0	0	0	0.0440838	0.0469693	0	0.0168704	0.0342779	0	0	0	0	0	0.017744	0	0	0	0	0	0	0	0	0	0
YEL067C	chrV	0	0	0	0	0	0	0	0	0.00547477	0.00793582	0.00379594	0	0	0	0	0	0	0	0	0.0022151	0	0	0	0	0	0	0	0	0	0	0	0.00303522	0	0	0
YEL065W	chrV	0	0	0	0	0	0	0	0	0	0	0.00252719	0	0	0	0	0.00283866	0	0.00437321	0	0.00264567	0	0	0	0	0	0	0	0	0	0	0	0.00327778	0	0	0
YEL064C	chrV	0	0	0	0	0	0	0	0	0	0.0257096	0	0.00276442	0	0	0	0	0	0	0	0	0	0	0	0	0	0	0	0	0	0	0	0.00327778	0	0	0
YEL063C	chrV	0	0	0.0169675	0	0	0	0.00509581	0	0.0187573	0.03714	0.00543452	0.00256525	0.0046207	0.0184976	0.00462722	0.00508995	0	0.00284814	0	0	0.00380192	0	0	0	0	0	0	0	0.00497544	0	0	0	0	0	0
YEL062W	chrV	0	0	0	0	0	0	0.00314285	0	0	0	0.0143293	0	0	0	0	0	0	0.00508241	0	0	0	0	0	0	0	0	0	0	0	0	0	0	0	0	0
YEL061C	chrV	0	0	0.0801503	0.0116481	0	0	0	0	0	0	0	0	0	0	0	0	0	0	0.00224855	0	0	0	0	0.00250244	0	0	0	0	0	0	0	0	0	0	0
YEL060C	chrV	0.0400598	0.883095	0.0185727	0	0	0.00400665	0	0	0.443649	0	0.0100336	0	0	0.00737013	0	0	0	0.00335816	0	0	0	0	0	0.00633444	0	0	0	0	0	0	0	0.00507136	0.0836316	0.00995241	0.00769048
YEL059C-A	chrV	0.138024	0	0.00710082	0	0	0	0.00660897	0.0125631	0	0.150163	0.00426514	0.00409577	0	0	0	0	0	0.0379221	0	0.00856367	0	0.00807791	0	0	0	0.0642978	0.00444447	0.0201387	0.00261652	0	0	0.00491463	0	0	0
YEL058W	chrV	0	0	0	0	0	0	0.00491356	0	0.016238	0.105334	0.00354575	0.00616067	0	0	0	0	0	0	0	0	0	0	0	0	0	0	0	0	0	0	0	0.00808232	0.0885519	0.00626285	0
YEL057C	chrV	0	0	0	0	0	0	0	0.00228579	0	0	0.00357335	0	0	0	0	0	0	0	0	0	0	0	0	0	0	0	0	0.00712871	0	0	0	0	0	0	0
YEL056W	chrV	0	0.00385183	0.0430931	0	0	0	0	0	0	0	0	0.00347521	0	0	0	0	0	0	0	0	0	0	0	0	0	0	0	0	0	0	0	0.00551884	0.0454634	0	0
YEL055C	chrV	0.0601576	0.101545	0.00320346	0	0	0.0323445	0.0039294	0	0.0452388	0.0231153	0.00456814	0.00402898	0	0	0	0	0	0	0	0.00277912	0	0	0	0	0.00448756	0	0	0.00227136	0.00455146	0	0	0	0	0	0
YEL054C	chrV	0	0.00311802	0	0.0300026	0.0127824	0	0	0	0	0	0.0301663	0.0028448	0	0	0	0	0	0.00424627	0	0	0.00246472	0	0	0.0204429	0	0	0	0.00315533	0	0	0.00228972	0.0167727	0.306532	0.0371888	0.0297741
YEL053C	chrV	0	0	0.0206626	0	0	0	0.00725379	0	0	0	0.00313716	0	0.843391	0	0	0	0	0	0	0	0	0	0	0	0	0	0	0	0	0	0	0	0	0	0
YEL052W	chrV	0.056306	0	0.717565	0	0	0.0208667	0	0	0	0	0	0	0	0	0	0	0	0	0	0.0101925	0.00227847	0	0	0.00739411	0	0	0	0.00247556	0.0310964	0	0.00281235	0.0102727	0	0	0
YEL051W	chrV	0	0	0.00289417	0.034075	0.0165925	0	0	0	0	0	0.00640128	0.00476504	0	0	0	0	0	0.00347364	0	0	0	0	0	0	0	0	0	0	0	0	0.00263136	0.0203946	0.347513	0.0473319	0.0386534
YEL050C	chrV	0	0	0.00289417	0.034075	0.0165925	0	0	0	0	0	0.00279507	0.00476504	0	0	0	0	0	0.00347364	0	0	0	0	0	0	0	0	0	0	0	0	0.00263136	0.0203946	0.347513	0.0473319	0.0386534
YEL049W	chrV	0	0.00306905	0	0.0502649	0	0	0.00421758	0.0102676	0	0	0.00581011	0	0	0.0123505	0	0	0	0.00258902	0	0	0.00275214	0	0	0	0	0	0	0	0.0052565	0	0.00315118	0.0188309	0.318536	0.038781	0.0311521
YEL048C	chrV	0	0	0	0	0	0	0	0	0.00224325	0	0.00361207	0	0	0	0	0	0	0	0	0	0.00275214	0.0128288	0	0.00472526	0	0	0	0.0174752	0.0052565	0	0	0	0	0	0
YEL047C	chrV	0	0.00838073	0	0.17739	0.00376754	0	0.00243283	0	0	0.00283425	0.00826385	0	0	0	0.145758	0.119432	0	0.00361181	0	0.0152045	0	0	0	0	0	0	0	0.00256167	0	0.00254865	0.00263777	0.0194807	0.311969	0.0420291	0.0390932
YEL046C	chrV	0	0	0	0.00568999	0.00421918	0	0	0	0.0416769	0	0.00824182	0.00469016	0	0	0	0	0	0	0	0	0	0	0	0	0	0	0	0	0	0	0	0.00672524	0.0551434	0	0
YEL044W	chrV	0	0.0861575	0	0.0184335	0	0	0	0	0	0	0.00314371	0	0.0264289	0	0	0	0	0.00288968	0	0	0.378729	0	0	0	0	0	0	0	0.00335414	0	0.00322316	0.0193971	0.303019	0.0358604	0.0274621
YEL043W	chrV	0	0	0.545884	0.0180462	0.0211631	0	0	0	0.0525576	0	0.0097258	0	0	0.047219	0.00507095	0.00477699	0	0.00403655	0	0	0	0	0	0.0103883	0	0	0	0	0	0	0.00265019	0.021845	0.30339	0.0348274	0.0253739
YEL042W	chrV	0	0	0	0	0	0	0.00281189	0.00432402	0	0	0	0	0	0	0	0	0	0	0	0.00329477	0	0	0.0189338	0.00357274	0.0140003	0	0	0	0.0044647	0	0	0	0	0	0
YEL041W	chrV	0.27542	0	0	0	0	0	0.00384593	0	0.322733	0.0882423	0.0294223	0.0104753	0	0.0237104	0	0	0	0.00874502	0	0	0	0	0.845358	0.00305781	0	0	0	0	0	0	0.00225469	0.00848567	0	0	0
YEL040W	chrV	0	0.00324865	0	0	0	0	0.0026473	0	0	0	0	0	0	0	0.00325401	0	0	0	0	0	0	0	0	0.0114654	0	0	0	0	0	0	0	0.00252606	0	0	0
YEL039C	chrV	0.00323167	0.00324865	0	0	0	0	0.00239552	0	0	0	0.0232786	0.00356851	0	0	0	0	0.00451942	0.0150727	0	0	0	0	0	0.0114654	0	0	0	0	0	0	0	0.0121204	0.150408	0.0142923	0.0068995
YEL038W	chrV	0	0	0	0	0	0.00267406	0	0	0.00344992	0	0.0136458	0	0	0	0	0	0	0.0076836	0	0	0	0	0	0	0	0	0	0	0	0	0	0.0119527	0.147563	0.013951	0.00670353
YEL037C	chrV	0	0	0.0114077	0	0	0	0.00536475	0.0122699	0	0	0.0029327	0.0025253	0	0	0.00336977	0.00654068	0	0.0076836	0	0.00330716	0	0.011069	0.0113234	0	0	0	0	0	0	0	0	0	0	0	0
YEL036C	chrV	0	0.990154	0	0.0414411	0	0	0	0	0.00528453	0.0171221	0.003413	0	0	0.00247247	0	0	0	0	0	0	0	0	0	0	0	0	0	0	0	0.0887578	0.00315855	0.015832	0.132437	0	0
YEL034W	chrV	0.0670448	0	0	0.187992	0.00289732	0	0.00297695	0.0460967	0	0	0	0.00248136	0	0	0	0	0.00343349	0	0.0036083	0	0	0	0.00909931	0	0	0.00655338	0	0.0268717	0	0	0.00285155	0.0202105	0.316062	0.0430724	0.0396463
YEL032W	chrV	0.100713	0.691419	0.00222785	0	0	0.216771	0	0	0	0	0.00300906	0.0061695	0	0	0.0085079	0.0149617	0	0.00246203	0	0	0	0	0	0	0.00579393	0	0	0	0	0	0	0	0	0	0
YEL031W	chrV	0.00693057	0	0	0.00837877	0	0	0	0	0	0	0.00473413	0	0	0	0	0	0	0.00654467	0	0	0	0	0	0	0	0	0	0	0.00416795	0	0	0.00602217	0.0494558	0	0
YEL030W	chrV	0	0	0.0788308	0	0	0	0	0	0	0	0	0	0	0	0	0	0	0.00408265	0	0	0	0	0	0.00506012	0	0	0	0	0	0	0	0	0	0	0
YEL029C	chrV	0	0	0	0	0	0	0.0031074	0	0	0	0	0.00385391	0	0	0.0236151	0.0179206	0	0	0	0	0	0	0	0	0	0	0	0	0	0	0	0.00324087	0	0	0
YEL027W	chrV	0	0	0.942678	0.00227244	0.175868	0	0	0	0	0.770447	0.00650783	0.00553478	0	0	0.0078489	0.00730445	0	0	0	0	0	0	0	0	0	0	0	0	0	0	0	0.00966252	0.121868	0.0117676	0.00577565
YEL026W	chrV	0	0	0	0	0	0	0	0	0.00276642	0	0	0	0	0	0	0	0	0	0	0	0	0	0	0	0	0	0	0	0	0	0	0.00265933	0	0	0
YEL025C	chrV	0	0	0	0	0	0	0.00237168	0	0	0	0.00378888	0.00248604	0	0	0	0	0	0	0	0	0	0	0	0.00303014	0	0	0	0	0	0	0	0	0	0	0
YEL024W	chrV	0	0	0	0	0.00337039	0	0	0	0	0	0.010563	0	0	0	0	0	0	0	0	0	0	0	0	0.00527519	0	0	0	0	0	0	0	0.00343723	0	0	0
YEL022W	chrV	0	0	0	0	0.0201794	0	0.0036594	0	0	0.0117598	0.0039785	0.00490264	0	0	0	0	0	0.0042643	0	0	0	0	0	0	0	0	0	0	0	0	0.00266306	0.0179162	0.29416	0.034807	0.0268529
YEL023C	chrV	0	0	0	0	0.00337039	0	0	0	0	0	0.010563	0	0	0	0	0	0	0.00340491	0	0	0	0	0	0.00527519	0	0	0	0	0	0	0	0.00343723	0	0	0
YEL021W	chrV	0	0	0	0	0	0	0	0	0	0	0.00992	0	0.00425776	0	0	0	0	0.00361645	0	0	0	0	0	0	0	0	0	0	0	0	0	0.00393022	0	0	0
YEL020W-A	chrV	0	0.0676532	0.00366483	0	0	0	0.00328748	0	0	0	0	0	0	0	0	0	0	0	0	0	0	0	0	0	0.00467527	0	0	0	0	0	0	0.00393022	0	0	0
YEL020C	chrV	0	0	0	0	0	0	0	0	0	0	0.00809884	0	0	0	0	0	0	0	0	0	0	0	0	0.00315233	0	0	0	0	0	0	0	0	0	0	0
YEL019C	chrV	0	0	0	0	0	0	0.00315276	0.0264264	0	0	0.00404345	0.00270647	0	0	0	0	0	0	0	0	0	0	0	0	0	0.0349411	0	0	0	0	0	0	0	0	0
YEL018W	chrV	0.00238359	0	0	0	0	0	0	0	0	0.00251813	0.0113327	0.00399493	0.00825994	0	0	0	0.0032915	0.0727825	0	0	0	0	0	0.00547102	0	0	0	0	0	0	0	0.00874068	0.109013	0.0104125	0.00505582
YEL017C-A	chrV	0.00238359	0	0	0	0	0	0	0	0	0.00251813	0.0270351	0.00399493	0.00825994	0	0	0	0	0.0727825	0	0	0	0	0	0.00547102	0	0	0	0	0	0	0	0.00874068	0.109013	0.0104125	0.00505582
YEL017W	chrV	0	0	0	0	0	0	0.00592581	0	0	0.00537603	0.00305515	0	0	0	0	0	0	0	0	0	0.129012	0	0	0	0	0	0	0	0.0159563	0	0	0	0	0	0
YEL016C	chrV	0	0.229367	0.00517601	0	0	0	0.00509126	0.0058849	0.0207381	0	0.00249055	0.0117209	0	0	0.00398071	0.00325027	0	0	0	0.00339406	0.00434197	0.0107324	0	0	0.00679778	0	0	0	0.0149477	0.00545579	0	0.0033915	0	0	0
YEL015W	chrV	0	0	0.903357	0	0	0	0	0	0.0050163	0	0.0248631	0.00287825	0	0	0	0	0	0.0106848	0	0	0	0	0	0	0	0	0	0	0	0	0	0.0141225	0.173648	0.0163904	0.00790908
YEL013W	chrV	0	0	0	0.0736214	0	0	0	0	0	0	0.0124282	0.00223447	0	0	0	0	0	0	0	0	0	0	0	0	0	0	0	0	0	0	0	0.0180626	0.245348	0.0274983	0.0194972
YEL012W	chrV	0.0532951	0.00320801	0.00481153	0	0	0.00856182	0	0.00657457	0	0	0	0.00699641	0	0	0.00587403	0.00265476	0.00227811	0	0.00372477	0.00508501	0	0	0	0	0	0	0	0.0161786	0	0	0	0.00808985	0.0889219	0.00632414	0
YEL011W	chrV	0.168479	0	0	0.0235083	0	0.00356397	0	0	0	0.00353062	0.00873883	0.00225129	0	0	0	0	0	0.00427878	0	0	0	0.00228175	0	0	0	0	0	0	0	0	0	0.00552391	0.0456205	0	0
YEL009C	chrV	0.0467887	0	0	0	0	0.299473	0	0	0	0.00540568	0.0187442	0	0	0	0	0	0	0.0164906	0.0027268	0.00382588	0	0	0.00428621	0	0	0	0	0	0.00921267	0	0	0.0069516	0.0765777	0.00547419	0
YEL007W	chrV	0.16308	0.0111371	0	0	0	0	0.00504959	0	0	0	0.00382303	0	0	0	0	0	0	0.00909794	0	0	0	0	0	0.00355708	0	0	0	0.00764684	0	0	0	0.00363178	0	0	0
YEL006W	chrV	0	0	0.126128	0	0	0	0.00380393	0	0.00271523	0	0.0119914	0	0	0	0	0	0	0.00458244	0	0	0	0	0	0.011937	0	0	0	0	0	0	0	0.00592253	0.0485913	0	0
YEL005C	chrV	0	0	0.126128	0	0	0	0.00380393	0	0	0	0.0191494	0	0	0	0	0	0	0.0297065	0	0	0	0.00429452	0	0.011937	0	0	0	0.00267733	0	0	0	0.003589	0	0	0
YEL004W	chrV	0.00508181	0.0164745	0	0	0	0	0	0	0.0034851	0.00277524	0.00479759	0	0	0	0	0	0	0.0355775	0.0115746	0	0	0	0	0	0	0	0	0	0	0	0	0.00303498	0	0	0
YEL003W	chrV	0.00366683	0	0	0	0	0	0.00284776	0	0	0	0	0	0	0	0	0	0	0	0	0	0	0	0	0	0	0	0	0	0	0	0	0.00622471	0.0516637	0	0
YEL002C	chrV	0.00508181	0.0164745	0	0.00291081	0	0	0	0	0.0034851	0	0.0131611	0	0	0	0	0	0	0.0355775	0.0115746	0	0	0	0	0	0	0	0	0	0	0	0	0.00303498	0	0	0
YEL001C	chrV	0.00252112	0	0.159709	0	0	0.0025739	0	0	0	0.00341869	0.00622872	0	0	0	0	0	0	0	0	0	0	0.0032144	0	0	0	0	0	0.00403145	0	0	0	0.0034678	0	0	0
YER001W	chrV	0	0	0	0.0135438	0	0	0	0	0	0	0.0149798	0	0	0	0	0	0	0.00493645	0	0	0	0	0	0.00360856	0	0	0	0	0	0	0	0.00868771	0.0957909	0.00680888	0
YER002W	chrV	0	0	0	0	0	0.00629363	0	0	0	0.00375762	0.0230845	0.00273571	0	0	0	0	0	0.015238	0	0	0	0	0	0	0	0	0	0	0	0	0	0	0	0	0
YER003C	chrV	0	0	0.00970248	0	0	0	0	0	0	0.00538624	0.0230845	0	0	0	0	0	0	0.015238	0	0	0	0	0	0	0	0	0	0	0	0	0	0.00616529	0.0509206	0	0
YER004W	chrV	0.0704856	0	0	0	0	0.00245819	0.0029302	0	0.00465635	0	0	0.00315658	0	0	0	0	0	0	0	0.0125902	0	0	0	0	0	0	0	0	0	0	0	0.00821287	0.0909983	0.00652196	0
YER005W	chrV	0.00462946	0	0	0	0	0	0	0	0	0.0607004	0.00456797	0.00781219	0	0.00264339	0.121738	0.069999	0	0	0	0.00529026	0	0	0.00688828	0	0	0	0	0	0	0	0.00334574	0.0167714	0.140344	0	0
YER006W	chrV	0	0	0.0104002	0	0	0	0.0028757	0	0	0	0.0154149	0.0350615	0	0	0	0	0.00220537	0.0197746	0	0.00317915	0	0	0	0.00241259	0.00378017	0	0	0	0	0	0	0.00871015	0.0960201	0.00685767	0
YER007W	chrV	0	0	0	0	0	0	0	0.00759347	0.00395082	0	0.00315649	0	0	0	0	0	0.0022803	0	0	0.0169457	0.00318245	0	0	0.00433783	0	0	0	0	0	0	0	0	0	0	0
YER007C-A	chrV	0	0	0	0	0	0	0	0	0.0034442	0	0.00701736	0.00415487	0	0	0	0	0	0.00468574	0	0	0	0	0	0	0	0	0	0	0	0	0	0	0	0	0
YER008C	chrV	0	0.993089	0	0	0	0	0.00255216	0	0	0	0.0749004	0.00453359	0	0	0	0	0	0.00979212	0	0	0	0	0	0	0	0	0	0	0	0	0.00411776	0.0247143	0.308785	0.029541	0.0141918
YER009W	chrV	0	0	0	0	0	0	0	0	0.00880532	0	0.00296226	0	0	0	0	0	0.00306458	0	0	0	0.0137625	0	0	0	0.00232314	0	0	0	0	0	0	0	0	0	0
YER010C	chrV	0	0.598408	0.00766492	0	0	0	0	0	0	0	0	0	0	0	0	0	0	0	0	0	0	0	0	0	0	0	0	0	0	0	0	0.00579664	0	0	0
YER011W	chrV	0	0	0	0	0	0	0	0	0	0.00245035	0.00321653	0	0	0	0	0	0	0	0	0.00353212	0	0	0	0.00433064	0	0	0	0	0	0	0	0.00263488	0	0	0
YER012W	chrV	0	0	0.832109	0	0	0	0	0	0	0.00221245	0.0044824	0	0	0	0	0	0	0.00272766	0	0	0	0	0	0	0	0	0	0	0	0	0	0	0	0	0
YER013W	chrV	0.0412419	0	0.0135473	0	0	0.00272195	0.00276154	0	0.0219219	0.00623993	0.00372283	0.00668391	0	0.0166379	0	0	0	0	0	0	0	0	0	0	0	0.00469017	0	0	0	0	0	0.00639206	0.0526363	0	0
YER014W	chrV	0	0	0.018737	0	0	0	0.00311283	0.00549315	0.00429285	0.00965012	0.00547987	0.00313131	0	0	0	0	0	0.0183856	0	0.00753203	0	0	0	0.00359223	0.0115133	0	0	0	0	0	0	0.0027381	0	0	0
YER015W	chrV	0.0451479	0	0	0	0	0	0.00440994	0	0.250893	0	0.0434013	0	0	0.00490811	0	0	0	0.0117449	0	0	0	0	0	0	0.0181911	0	0	0	0	0	0	0.00617941	0.0505202	0	0
YER014C-A	chrV	0	0	0.00517313	0	0	0	0	0	0.00283526	0	0	0	0	0	0	0	0	0	0	0	0	0	0	0.00487372	0	0	0	0	0	0	0	0	0	0	0
YER016W	chrV	0	0	0	0	0	0	0	0	0	0.00468185	0.00325121	0.0023762	0	0	0	0	0.00669254	0	0	0	0	0	0	0.0106683	0	0	0	0	0	0	0	0	0	0	0
YER017C	chrV	0	0	0	0	0	0	0	0	0	0.00309147	0.0144754	0.00657551	0	0	0	0	0	0	0	0	0	0	0	0	0	0	0	0	0	0	0	0	0	0	0
YER018C	chrV	0.132447	0	0	0	0	0.00254636	0	0	0	0	0.0171639	0.00226315	0	0	0	0	0	0.00693888	0.00250771	0	0	0	0	0.00256553	0	0	0	0	0	0	0	0	0	0	0
YER019W	chrV	0	0	0	0	0	0	0	0	0	0	0.00226045	0	0	0	0	0	0	0.00644402	0	0	0	0	0	0	0	0	0	0	0	0	0	0	0	0	0
YER019C-A	chrV	0.0569414	0.493391	0	0	0	0.0280317	0.00294537	0	0.0116288	0.0619347	0	0.00395927	0	0	0.00527892	0.00856158	0.00735105	0	0	0	0	0	0	0	0	0	0	0	0	0	0	0	0	0	0
YER020W	chrV	0	0.00241275	0.972644	0	0	0	0.00292375	0	0	0.00239608	0.00793328	0.00339414	0	0	0	0	0	0.0150184	0	0.00523392	0	0	0	0	0	0	0	0	0	0	0	0	0.0156376	0	0
YER021W	chrV	0	0	0	0	0	0	0.00393382	0	0	0	0.00238806	0	0.00258635	0	0	0	0	0	0	0	0	0	0	0.00225349	0	0	0	0	0	0	0	0.00627444	0.0516843	0	0
YER022W	chrV	0	0	0.0477008	0	0	0	0	0	0	0	0	0	0	0	0	0	0.141317	0.00324973	0	0.00509176	0	0	0	0.00247438	0.0114785	0	0	0	0	0	0	0	0	0	0
YER023W	chrV	0	0.00287536	0	0	0	0	0.00389099	0	0.00380337	0	0.0036882	0.00283045	0	0	0	0	0.0152696	0.00689562	0	0	0	0	0	0.00288585	0.00244324	0.0249906	0	0	0	0.0308139	0	0.00580758	0.0480601	0	0
YER024W	chrV	0.102396	0	0.113647	0	0.0563594	0	0.00749635	0	0	0.263343	0.00234958	0.0280854	0	0	0	0	0	0	0	0	0	0	0	0.0110086	0	0	0	0	0	0.00896839	0	0.00281438	0	0	0
YER025W	chrV	0	0.00438146	0	0	0	0	0	0	0	0	0.0108491	0	0	0	0	0	0	0.0107046	0	0	0	0	0	0	0	0	0	0	0	0	0	0.00589709	0.0486318	0	0
YER026C	chrV	0	0.00438146	0	0	0	0	0	0	0	0	0.0236564	0.00271532	0	0	0	0	0	0.0107046	0	0	0	0	0	0	0	0	0	0	0	0	0	0.00589709	0.0486318	0	0
YER027C	chrV	0	0.944407	0	0	0	0	0	0	0	0	0.0192535	0	0	0	0	0	0	0.0136847	0	0	0	0	0	0	0	0	0	0.00840959	0	0	0	0	0	0	0
YER028C	chrV	0	0	0	0	0	0	0	0.00342807	0.0333828	0	0.00430471	0.00838712	0	0.00245736	0	0	0	0	0	0	0	0	0	0	0	0	0	0	0	0	0	0.00886746	0.0971464	0.00690392	0
YER029C	chrV	0	0	0	0	0	0	0.00347043	0	0	0.00309027	0.00305275	0	0	0	0	0	0	0	0	0.00373989	0	0	0	0	0	0	0	0.00251606	0	0	0	0.00560201	0.0463264	0	0
YER030W	chrV	0.00267909	0	0	0	0	0	0	0	0.00354518	0	0	0	0	0	0	0	0	0	0	0	0	0	0	0	0	0	0	0.0046544	0	0	0	0	0	0	0
YER031C	chrV	0.0566565	0.0148208	0	0	0.00419117	0.00637887	0	0	0.00251644	0	0.0188004	0.0128802	0	0	0	0	0	0.0050394	0	0	0	0	0	0	0	0	0	0	0	0	0	0	0	0	0
YER032W	chrV	0	0	0	0	0	0	0.00417141	0	0.00388451	0	0.00375758	0	0	0	0	0	0	0	0	0	0	0	0	0	0	0	0	0	0	0	0	0.00223981	0	0	0
YER033C	chrV	0	0	0	0	0	0	0.00689107	0	0.00388451	0	0.00375758	0	0	0	0	0	0	0	0	0	0	0	0	0	0	0	0	0	0	0	0	0.00467201	0.0384898	0	0
YER034W	chrV	0.00627509	0	0	0	0	0	0.00272209	0	0	0	0.00240316	0	0	0	0	0	0	0	0	0.0035372	0	0	0	0.00246505	0	0	0	0.00820211	0	0	0	0.0108071	0.133665	0.0126376	0.00606328
YER035W	chrV	0.00488789	0.0345851	0	0	0	0	0	0.00262902	0.00241842	0	0.0134267	0	0	0	0	0	0	0.00588754	0.00985386	0	0	0	0	0	0.010775	0	0	0	0	0	0	0	0	0	0
YER037W	chrV	0.00397399	0	0.00362237	0	0	0	0.00258747	0	0	0	0.00995624	0	0	0	0	0	0	0.00767695	0	0	0	0	0	0	0	0	0	0	0	0	0	0.0030959	0	0	0
YER036C	chrV	0.00621567	0	0.218205	0.0440413	0	0	0.00607281	0.0202121	0	0.0141899	0.00564082	0	0	0	0	0	0	0.00442083	0	0.0035372	0	0	0	0.00975717	0.0257032	0	0	0.0022836	0	0	0	0.0187124	0.25806	0.0293982	0.021214
YER038C	chrV	0.137119	0	0.00362237	0	0	0.0133196	0	0.00428158	0	0.00450433	0.00492321	0	0	0	0	0	0	0	0	0.00273047	0	0	0	0	0	0	0	0	0	0	0	0	0	0	0
YER039C	chrV	0.00726748	0	0	0	0	0	0	0	0.0826737	0.00819817	0	0	0	0.00583769	0.0357759	0.0401186	0	0.0200546	0	0	0	0	0	0.00258997	0	0	0	0	0	0.0875883	0	0	0	0	0
YER040W	chrV	0	0	0	0	0	0	0	0	0	0	0.00357255	0	0	0	0	0	0	0	0	0	0	0	0	0.00925261	0	0	0	0	0	0	0	0.0135484	0.222085	0.0261978	0.0200807
YER039C-A	chrV	0	0	0.0126399	0	0	0	0	0	0.00693659	0	0.00226636	0.0055018	0	0	0	0	0	0	0	0	0	0	0	0	0	0	0	0	0	0	0	0.00375377	0	0	0
YER041W	chrV	0	0	0	0	0	0	0	0	0.00249438	0	0.0025542	0	0	0	0	0	0	0	0	0	0	0	0	0.00496983	0	0	0	0.00612019	0	0	0	0.00286527	0	0	0
YER042W	chrV	0	0	0	0	0	0.00732674	0	0	0	0	0.00477267	0	0	0	0	0	0	0.00275241	0	0	0	0	0	0	0	0	0	0	0	0	0	0.00334929	0	0	0
YER043C	chrV	0	0	0.00422493	0	0	0	0	0	0	0.00325951	0.103608	0.00731023	0	0	0	0	0	0.0298542	0	0	0.00235443	0	0	0	0	0	0	0	0	0	0	0.00703295	0.0574236	0	0
YER044C	chrV	0	0	0.00544786	0	0.018583	0	0.00235982	0	0	0.0340004	0	0.00318002	0	0	0	0	0.0143279	0.00307487	0	0.00465915	0.135791	0	0	0	0.00433162	0	0	0	0	0	0	0.0120069	0.132167	0.00938627	0
YER044C-A	chrV	0.211533	0	0	0	0	0	0.00613273	0.0306739	0	0	0.00602691	0.00268938	0	0	0	0	0	0.00889137	0	0	0	0	0	0.00287409	0	0	0	0	0	0	0	0.00997972	0.122832	0.0115925	0.00557326
YER045C	chrV	0	0	0	0	0	0	0.00348534	0	0.00346999	0	0.007113	0	0	0	0	0	0	0.0221825	0	0	0	0	0	0.00239993	0	0	0	0	0	0	0	0	0	0	0
YER046W	chrV	0	0	0.00390479	0	0	0	0	0	0	0	0.00425807	0	0	0	0	0	0	0.00262852	0	0	0	0	0	0	0	0	0	0	0	0	0	0	0	0	0
YER047C	chrV	0	0	0.0044499	0.177553	0.0177642	0	0	0	0	0	0.00365949	0	0	0	0	0	0	0	0	0	0	0	0	0	0	0	0	0	0	0	0.0034686	0.019299	0.302078	0.0405135	0.0381581
YER048C	chrV	0.0402478	0	0	0	0	0.198075	0	0.013474	0	0.00336392	0.0398628	0	0.00507714	0	0	0	0.00543594	0.0146065	0	0	0	0.0193577	0	0	0	0	0	0	0	0	0	0.00754844	0.0733803	0.00521286	0
YER048W-A	chrV	0	0	0	0	0	0	0.00371829	0	0	0.00421139	0.0193893	0	0	0	0	0	0	0.0412781	0	0	0	0	0	0.0022035	0	0	0	0	0	0	0	0.0151488	0.266804	0.0363802	0.0296942
YER049W	chrV	0	0	0	0	0	0	0	0	0	0	0.0163461	0	0	0	0	0	0	0.00643899	0	0	0	0	0	0	0	0	0	0	0	0	0	0	0	0	0
YER050C	chrV	0	0	0	0	0	0.00232816	0	0	0	0	0.0043469	0	0	0	0	0	0	0.00643899	0	0	0.00413423	0	0	0.00393332	0	0	0	0	0.00546708	0	0	0	0	0	0
YER051W	chrV	0	0	0	0	0	0	0	0	0	0	0	0.00289123	0	0	0	0	0	0	0	0	0	0	0	0	0	0	0	0	0	0	0	0	0	0	0
YER052C	chrV	0.00220915	0	0.00520906	0	0	0	0	0	0.00297969	0.00813766	0.0315379	0.00246867	0	0	0	0	0	0.00340314	0	0	0	0	0	0	0	0	0	0	0	0	0	0	0	0	0
YER053C	chrV	0.00789853	0	0	0	0	0	0	0	0	0	0.00253107	0	0	0	0	0	0	0	0	0	0	0	0	0.00277089	0	0	0	0	0	0	0	0	0	0	0
YER053C-A	chrV	0.00343278	0	0	0.00959784	0	0	0	0	0	0	0.00356512	0	0	0	0	0	0.0037863	0	0	0	0	0	0	0.00244769	0	0	0	0	0	0	0	0.00407461	0	0	0
YER055C	chrV	0	0	0.0157868	0.00441734	0	0	0.00256868	0	0	0.0110421	0.00495198	0.00543345	0	0	0	0	0	0	0	0	0	0	0	0	0	0	0	0.00927185	0	0	0	0.0103434	0.127308	0.0120317	0.00583557
YER056C	chrV	0	0	0.0639469	0.00652339	0	0	0	0	0	0	0.00772269	0	0.00400576	0	0	0	0	0	0	0	0.0211315	0	0	0.00443158	0.00513735	0.14004	0	0	0.00282022	0	0	0.0136729	0.187805	0.0213272	0.0153833
YER056C-A	chrV	0	0	0	0.0236223	0	0	0	0	0.00481501	0	0.0197517	0	0	0	0	0	0	0.0492356	0	0	0.00240711	0	0	0.00871202	0	0	0	0	0	0	0	0.012931	0.211665	0.0249596	0.0191172
YER057C	chrV	0	0	0.00291214	0	0	0	0	0.00823744	0.00550402	0.0238424	0.0397286	0	0.456123	0	0	0	0	0.021124	0	0	0	0	0	0	0	0	0	0.0183974	0	0	0.00285019	0.018392	0.243801	0.026055	0.0167548
YER058W	chrV	0	0	0	0	0	0	0	0	0	0.0429861	0.00307432	0	0	0	0	0	0.00414108	0	0	0	0	0	0.0403409	0	0	0.00238041	0	0	0	0	0	0.00265319	0	0	0
YER059W	chrV	0	0	0.0149069	0	0	0	0	0	0	0	0.00477881	0	0	0.00259611	0.00578237	0.00308948	0	0	0	0	0	0	0	0.00264867	0	0	0	0	0	0	0	0.0163511	0.224884	0.0256051	0.018498
YER060W	chrV	0	0	0	0	0	0	0	0.0107963	0	0.00377808	0.00469168	0	0	0	0	0	0	0.00720946	0	0.016258	0	0	0	0	0.0026026	0	0	0.0136438	0	0	0	0	0	0	0
YER061C	chrV	0	0	0	0	0	0	0.00277065	0	0	0	0	0	0	0	0	0	0.0215779	0.0138437	0	0.00360593	0	0	0	0	0.00865264	0	0	0	0	0	0	0	0	0	0
YER062C	chrV	0	0	0	0	0.00476014	0	0	0	0	0	0	0.0044963	0	0	0	0	0	0	0	0	0	0	0.00372994	0	0	0	0	0.00773372	0	0	0	0.00320766	0	0	0
YER063W	chrV	0.154577	0	0	0	0	0	0.00263956	0	0	0	0.00756229	0	0	0	0	0	0	0	0	0.0078057	0	0	0	0	0	0	0	0.00790502	0	0	0	0	0	0	0
YER064C	chrV	0	0	0	0	0.00309233	0	0	0	0.00272217	0.00569668	0.00371772	0	0	0	0	0	0	0	0	0.00820891	0	0	0	0.00603656	0	0	0	0	0	0	0	0	0	0	0
YER065C	chrV	0.0613726	0	0	0	0.00246084	0.00297582	0.00254627	0	0	0.0102576	0	0	0	0	0	0	0.00395932	0.0183836	0.00600719	0	0	0	0	0	0	0	0	0	0	0	0	0	0	0	0
YER066W	chrV	0	0	0	0	0	0	0	0	0	0	0.00330222	0	0	0	0	0	0	0	0	0	0	0	0	0.00846081	0	0	0	0	0	0	0	0	0	0	0
YER067W	chrV	0.0225723	0	0.984179	0.00267196	0	0.00793085	0.00417533	0	0.064659	0	0.00281508	0.00294354	0	0	0	0	0	0	0.00255049	0	0	0	0	0	0.0131201	0	0	0	0	0	0.00280432	0.0239305	0.329688	0.037564	0.0271357
YER068W	chrV	0.00250528	0.713086	0	0	0	0	0	0	0	0	0.00238432	0	0	0	0	0	0	0	0	0	0	0	0	0.00406583	0	0	0	0	0	0	0	0.00732738	0.100578	0.0114299	0.00824925
YER069W	chrV	0	0	0	0	0	0.00279241	0	0	0.0132483	0.00277412	0.00290368	0	0	0	0	0	0	0	0	0	0	0	0.015593	0	0	0	0	0	0	0	0	0	0	0	0
YER070W	chrV	0.0053691	0	0	0	0	0	0.00389769	0.0209991	0	0	0.00661485	0	0	0	0	0	0	0.00665511	0	0	0	0	0	0.00406554	0	0	0	0	0	0	0	0.00330822	0	0	0
YER071C	chrV	0	0	0	0	0	0	0.00449325	0.0209991	0	0	0.0121514	0.00234816	0	0	0	0	0	0.00393701	0	0	0	0	0	0.00406554	0	0	0	0	0	0	0	0.00599027	0.0489913	0	0
YER072W	chrV	0	0	0.00490802	0	0	0	0	0.0189636	0	0.0191691	0.00497343	0.00287207	0	0	0.0179914	0.033427	0	0.00223826	0	0	0	0	0	0	0	0	0	0	0	0	0	0.0124905	0.171341	0.0193894	0.0138771
YER073W	chrV	0.00296465	0	0	0	0	0.0032802	0.0144226	0.00318373	0.00562086	0	0.00354633	0.00360115	0.863755	0	0	0	0	0.00353872	0.00395509	0.00449556	0	0	0	0	0	0	0	0.00367353	0	0	0	0	0	0	0
YER074W	chrV	0	0	0	0	0	0	0.00276197	0	0.0477857	0	0.00280648	0	0	0	0	0	0	0.00246215	0	0.00397978	0.427375	0	0	0	0	0	0	0	0.103325	0	0	0.00509668	0	0	0
YER074W-A	chrV	0	0	0	0	0	0	0	0	0	0	0.00967255	0	0	0	0	0	0	0.00304753	0	0	0	0	0	0.0104043	0	0	0	0	0	0	0	0	0	0	0
YER075C	chrV	0	0	0	0	0	0	0	0	0.00490996	0.0475418	0.0187641	0	0	0	0	0	0	0.0106437	0	0	0	0	0	0.0039525	0	0	0	0	0	0	0	0.0108114	0.133055	0.0125424	0.00601391
YER076C	chrV	0	0	0	0	0	0	0.0034463	0	0	0	0.0103452	0	0	0	0	0	0	0.00249869	0	0	0	0	0	0	0	0	0	0	0	0	0	0.00383229	0	0	0
YER077C	chrV	0.11654	0	0.0141819	0	0	0.00364274	0	0	0	0	0.00911566	0	0	0	0	0	0	0.0224265	0	0	0	0	0	0	0	0	0	0	0	0	0	0.0113547	0.125891	0.00906948	0
YER078C	chrV	0	0	0	0.230373	0	0	0.00389368	0	0	0.0310548	0.0184269	0.00453282	0	0	0.0124877	0.0087874	0	0	0	0.002918	0	0	0	0	0	0	0	0	0	0	0	0.0143475	0.260711	0.0311371	0.0249653
YER078W-A	chrV	0	0	0	0	0	0	0	0	0	0	0.0322287	0	0	0	0	0	0	0.00415228	0	0	0	0	0	0	0	0	0	0	0.00460905	0	0	0.003236	0	0	0
YER079W	chrV	0	0	0.00329432	0	0	0	0.00766135	0.0766393	0	0	0	0	0	0	0	0	0	0	0	0	0	0	0	0	0	0	0	0.00805831	0	0	0	0	0	0	0
YER080W	chrV	0.00304634	0	0	0	0	0.00320959	0.00256947	0	0	0	0.0258685	0	0.696165	0	0	0	0.00479616	0.0119894	0	0	0	0	0	0.00260256	0	0.0189644	0	0	0	0	0	0.00261313	0	0	0
YER081W	chrV	0.00466423	0	0	0	0	0	0.00540765	0	0.00832906	0.0116997	0	0.0022632	0	0.00250537	0	0.00320833	0	0	0	0	0	0	0	0	0	0	0	0	0	0	0	0	0	0	0
YER082C	chrV	0	0	0	0	0	0	0.00317601	0	0	0	0.0766015	0	0	0	0	0	0	0.0193118	0	0	0	0	0	0.00383419	0	0	0	0	0	0	0	0.0146006	0.194371	0.0208764	0.0134793
YER083C	chrV	0	0	0	0	0	0	0.00460569	0	0.00307969	0.125615	0.00355237	0	0	0.00266343	0.104774	0.0623225	0.00697546	0.0277753	0	0	0	0	0	0	0	0	0	0	0	0	0	0.0131858	0.163769	0.0156191	0.00761901
YER086W	chrV	0	0	0.00567194	0	0	0.00226751	0	0	0	0	0	0	0	0	0	0	0	0	0	0.00374847	0	0	0	0.00239034	0.0089184	0.00276705	0	0	0	0	0	0.00510475	0.041965	0	0
YER085C	chrV	0	0	0.0154917	0	0	0	0	0.0105464	0	0	0.0443016	0.00506037	0	0	0	0	0	0.0554459	0	0.00293328	0	0	0	0	0.0117863	0.0549562	0	0	0	0	0	0	0	0	0
YER087W	chrV	0.0181724	0	0.00300164	0	0	0.0146961	0	0	0.00740792	0.00632635	0.00224129	0.00544862	0	0.00453323	0	0	0	0	0	0	0	0	0	0	0	0	0	0	0	0	0	0	0	0	0
YER087C-B	chrV	0	0	0	0	0	0	0	0	0.00571595	0	0.00703253	0	0	0	0	0	0	0	0	0	0	0.00243614	0.0845739	0	0	0	0	0	0	0	0	0.00305089	0	0	0
YER088C	chrV	0	0	0.921418	0	0	0	0	0.00462574	0.0837478	0	0.00768545	0.00304865	0	0.00407961	0	0	0	0	0.0105384	0	0	0	0	0.00228264	0.00259805	0	0	0	0	0	0	0.0082548	0.0911326	0.00650697	0
YER089C	chrV	0.262323	0	0	0	0	0.0230251	0.003247	0.279083	0.0022579	0	0.0598949	0.00274097	0	0.006568	0	0	0	0	0	0.00501437	0	0	0	0	0	0	0	0	0	0.00693989	0	0	0	0	0
YER090W	chrV	0	0	0	0	0	0	0.00395393	0	0.00338058	0.140868	0.0316441	0.00309867	0	0	0	0	0	0.00832052	0	0	0	0	0	0	0	0	0	0	0	0	0	0.00847891	0.0933303	0.00660616	0
YER091C	chrV	0	0	0	0	0	0	0.00395393	0	0	0.140868	0.0292401	0.00309867	0	0	0	0	0.00263171	0.00832052	0	0	0	0	0	0	0	0	0	0	0	0	0	0.00530061	0.0434523	0	0
YER092W	chrV	0	0	0	0	0	0	0	0	0	0	0.00574664	0	0	0	0	0.00510839	0	0.00376225	0	0.0262557	0	0	0	0.00555223	0	0	0	0	0	0	0	0.00341155	0	0	0
YER093C	chrV	0	0.00542533	0.00412976	0	0	0	0.00542296	0	0	0	0.0160032	0	0.0120487	0	0.00351057	0	0	0.0113439	0	0	0	0	0	0	0	0	0	0	0	0	0	0	0	0	0
YER093C-A	chrV	0.00745505	0	0	0	0	0	0	0.0368498	0.00246143	0	0	0	0.00245686	0	0	0	0	0.00268251	0	0	0	0	0	0	0	0	0	0	0	0	0	0.0036841	0	0	0
YER094C	chrV	0.0361023	0	0.00278344	0	0	0.00248735	0	0	0	0	0.00762524	0	0	0.00289932	0	0	0	0	0	0.0045762	0	0	0	0.00342711	0.0186265	0	0	0	0	0	0	0	0	0	0
YER095W	chrV	0.392114	0	0.0025642	0	0	0	0.00884104	0.006146	0	0.493189	0.00371761	0.0198984	0	0	0	0.00343998	0	0	0	0.00250357	0	0	0.00465208	0.00248684	0.0171391	0	0.00297426	0	0	0	0	0	0	0	0
YER096W	chrV	0	0	0.00320034	0	0	0	0.00442764	0	0	0	0.00783654	0.00417271	0	0	0	0	0	0.00551829	0	0.0196089	0	0	0	0.00542941	0	0	0	0.00792052	0	0	0	0.00859322	0.0947718	0.00679034	0
YER098W	chrV	0.00712421	0	0	0	0	0	0	0	0	0	0.00669814	0.00574581	0	0	0	0	0	0	0	0	0	0	0	0	0	0	0	0	0	0	0	0.0153874	0.212437	0.0242559	0.0175722
YER099C	chrV	0	0	0	0	0	0	0	0	0	0	0.0035899	0.00574581	0	0	0	0	0	0	0	0	0	0	0	0	0	0	0	0	0	0	0	0.0153874	0.212437	0.0242559	0.0175722
YER100W	chrV	0	0	0	0	0	0	0	0	0	0.00523851	0.0041304	0	0	0	0	0	0	0	0	0	0	0	0	0	0	0	0	0	0	0	0	0	0	0	0
YER101C	chrV	0.160118	0	0	0	0	0.0033776	0	0	0	0	0.0173892	0	0	0	0	0	0	0.0131153	0	0	0	0	0	0	0	0	0	0.00778999	0	0	0	0.00518194	0.0428424	0	0
YER102W	chrV	0	0	0	0	0	0	0.00415291	0	0	0.0125288	0.0143175	0	0	0	0	0	0	0.00257338	0	0.0023522	0	0	0	0	0	0	0	0.00738157	0	0	0	0	0	0	0
YER103W	chrV	0.018987	0	0	0	0	0.0140941	0.00246973	0	0.205374	0	0	0.00274853	0	0.0285132	0.0156123	0.0109857	0	0.00313177	0	0.0239427	0	0	0	0.0121689	0	0	0	0	0	0	0	0	0	0	0
YER104W	chrV	0.0658038	0.00258457	0.00525172	0	0	0	0	0	0.00847663	0	0.017371	0	0	0	0	0	0	0.0588516	0	0.00288418	0	0	0	0	0	0	0	0	0	0	0	0.00681395	0.0561259	0	0
YER105C	chrV	0.0287662	0	0	0	0	0.0288259	0	0	0.00521469	0	0.017371	0	0	0.00760546	0	0	0.00405904	0.0588516	0	0	0	0	0	0	0	0	0	0	0	0	0	0	0	0	0
YER106W	chrV	0	0	0	0	0	0	0.00439442	0	0	0	0	0	0	0	0	0	0	0	0	0	0	0	0	0	0.00555846	0	0	0	0	0	0	0.00284843	0	0	0
YER107C	chrV	0.00502994	0	0.00825605	0	0	0	0	0	0.0309081	0.00436515	0.00301025	0	0	0	0	0	0	0.0024327	0	0	0	0	0	0	0	0	0	0	0	0	0	0.00857717	0.0940319	0.00667728	0
YER109C	chrV	0	0.452011	0.00289871	0	0	0	0	0	0	0	0.0028455	0.00547662	0	0	0	0	0	0.0205386	0	0	0	0	0	0.00345427	0	0	0	0	0	0	0.00235971	0.0197135	0.323925	0.0385469	0.0297875
YER110C	chrV	0.204905	0	0	0	0	0	0	0	0	0	0.00629729	0	0	0	0	0	0.0802431	0	0.0275887	0.00968723	0	0	0.0134147	0	0.0129253	0	0	0	0	0	0	0.00275485	0	0	0
YER111C	chrV	0.344951	0.653117	0	0.232354	0.013155	0.0043319	0	0	0	0	0.00687387	0.00244839	0	0	0.231072	0.145074	0	0	0	0	0	0	0	0	0	0	0	0.00689141	0	0	0.0033946	0.0239016	0.369771	0.0498335	0.0453886
YER112W	chrV	0.00516194	0	0	0	0	0	0	0	0	0.00244689	0.00640373	0	0	0	0	0	0	0.00655229	0	0	0	0	0	0.011011	0	0	0	0	0	0	0	0.00578794	0.0476333	0	0
YER113C	chrV	0	0	0	0.0142143	0	0	0	0	0	0.00441982	0	0	0	0	0	0	0	0	0	0.00333602	0	0.00386284	0	0	0.00359547	0	0	0	0	0	0	0	0	0	0
YER114C	chrV	0.0117313	0.00223563	0	0	0.00374643	0.00938812	0	0	0.00904623	0	0.00348273	0.00415111	0	0.0038675	0	0	0	0.0137501	0	0	0	0	0	0	0	0	0	0	0	0	0.00223839	0.00838264	0	0	0
YER115C	chrV	0	0.00455927	0	0	0	0	0	0	0.00474214	0	0.00629768	0.00439658	0	0	0.016702	0.0321367	0	0.00394433	0	0	0.38673	0	0	0	0.00379793	0	0	0.00948988	0.0398168	0	0.00294135	0.0186358	0.309442	0.0369653	0.0286737
YER116C	chrV	0	0	0	0.0032105	0.00310128	0	0.00440642	0	0	0.00828378	0.00340652	0.00283619	0	0	0	0	0	0	0	0.00335001	0	0	0	0	0	0	0	0.00440947	0.00341761	0	0	0.0129254	0.212746	0.025226	0.0194562
YER117W	chrV	0	0	0.00317435	0	0	0	0	0	0	0.00252525	0.0113869	0	0	0	0	0	0	0	0	0	0	0	0	0	0	0	0	0	0	0	0	0.00597961	0.0493686	0	0
YER118C	chrV	0	0	0	0	0	0	0	0	0	0.0527332	0.0240596	0	0	0	0.0030556	0.00384124	0	0.00302091	0	0	0	0	0	0	0	0	0	0	0	0	0	0	0	0	0
YER119C	chrV	0.0400573	0.0249924	0.0100633	0	0	0.155419	0.00554836	0	0.00576387	0	0.0032674	0.0234963	0	0.00399566	0	0	0	0	0	0	0	0	0	0.00324675	0	0	0	0	0	0	0	0	0	0	0
YER120W	chrV	0.164953	0	0	0	0	0.00617699	0	0.00233047	0	0	0.0095553	0.00371945	0	0	0	0	0	0.00944734	0	0	0	0	0	0.00411633	0	0	0	0.0159904	0	0	0	0.00503282	0.0416033	0	0
YER121W	chrV	0	0	0	0	0.00752395	0	0	0	0	0	0.0197507	0	0	0	0	0	0	0.0038807	0.00407273	0.0138013	0	0	0	0.00547155	0	0	0	0	0	0	0	0.0155187	0.255327	0.0301959	0.0231805
YER122C	chrV	0	0.0136508	0	0	0.00752395	0	0	0	0	0	0.0197507	0	0	0	0	0	0	0.0038807	0	0	0	0	0	0.00318911	0	0	0	0	0	0	0	0.0155187	0.255327	0.0301959	0.0231805
YER123W	chrV	0.277214	0	0	0.0716587	0.00312829	0	0	0	0.00303065	0	0.0288795	0	0	0	0	0	0	0.0645923	0	0	0	0	0	0.00310223	0	0	0	0	0	0	0	0.0050677	0.0420994	0	0
YER124C	chrV	0.277214	0	0	0.0716587	0.00312829	0	0	0	0.00303065	0	0.0288795	0	0	0	0	0	0	0.0645923	0	0	0	0	0	0.00310223	0	0	0	0	0	0	0	0.00753331	0.0617604	0	0
YER125W	chrV	0	0	0.013223	0.00220681	0.00232686	0	0.00241512	0	0	0	0.0534538	0.00410399	0	0	0	0	0	0.0092969	0	0	0	0	0	0	0	0	0	0	0	0	0	0.00489486	0	0	0
YER126C	chrV	0	0	0.013223	0.0156701	0.00232686	0.00762882	0	0	0	0	0.0534538	0.00410399	0	0	0	0	0	0.0092969	0	0	0	0	0	0.00347592	0	0	0	0	0	0	0	0.0167117	0.229319	0.0259479	0.0185621
YER127W	chrV	0	0.00231887	0	0.0285196	0.00563009	0.00351389	0	0	0	0	0.00848969	0	0	0	0	0	0	0.00929971	0	0	0	0	0	0.0097631	0	0	0	0	0	0	0.00296079	0.0180502	0.296447	0.0352172	0.0271949
YER128W	chrV	0	0	0	0	0	0	0	0	0	0	0.00875125	0.00407402	0	0	0	0	0	0	0	0.00247242	0	0	0	0	0	0	0	0	0	0	0	0.0105559	0.11565	0.00822869	0
YER129W	chrV	0	0	0.00487416	0	0	0.00497058	0	0.00633022	0	0.0223578	0.00260057	0	0	0	0	0	0	0	0	0.00240989	0	0	0	0.00971201	0	0	0	0	0	0.00267817	0	0	0	0	0
YER130C	chrV	0.00777882	0	0.0420768	0	0	0.00288009	0.00292973	0	0	0	0.00482206	0	0	0	0	0	0	0	0	0	0	0	0	0	0	0	0	0	0	0	0	0	0	0	0
YER131W	chrV	0.00230285	0.0193426	0.0355018	0	0	0	0	0	0.00439082	0.0632726	0.0833955	0.0113471	0	0	0.0170669	0.0324827	0	0.0115983	0.0418636	0	0	0	0	0	0	0	0	0	0	0	0	0.0105249	0.130459	0.0123751	0.00595172
YER132C	chrV	0	0	0.0355018	0	0	0	0	0	0	0.0212058	0	0	0	0	0	0	0	0	0.00333089	0.00262292	0	0	0	0.00410842	0	0	0	0	0	0	0	0.0137693	0.189117	0.0214586	0.0154317
YER133W	chrV	0	0	0	0.5341	0	0	0	0	0	0	0.0205016	0	0	0	0	0	0	0.0183597	0	0	0.00359809	0	0	0	0	0	0	0	0	0	0	0.0064623	0.0715278	0.00512356	0
YER134C	chrV	0	0	0	0	0	0	0	0	0	0.00755862	0.00283689	0.00300117	0	0	0	0	0	0.00648705	0	0	0	0	0	0	0	0	0	0	0	0	0	0.0123303	0.152769	0.0144993	0.00699416
YER136W	chrV	0	0	0	0	0	0	0	0	0	0	0	0.00523585	0	0	0	0	0	0	0	0.00672523	0.0117488	0	0	0	0	0	0	0	0.00551341	0	0	0.00763465	0.083971	0.00602636	0
YER137C	chrV	0	0	0.0645503	0.00422702	0	0	0.00293843	0	0	0.0215069	0.0202465	0	0	0	0	0	0	0.0395568	0	0.00672523	0	0	0	0	0	0	0	0	0	0	0	0.0133576	0.18494	0.0212069	0.0154084
YER140W	chrV	0	0	0	0	0	0	0.0044662	0	0	0	0.00569045	0.00243821	0.0473172	0	0	0	0	0.00855887	0	0	0	0	0	0.00283977	0	0	0	0	0	0	0	0	0	0	0
YER139C	chrV	0.010269	0	0	0	0	0.00823271	0	0	0	0.00284058	0.00312686	0	0	0	0	0	0	0	0	0	0	0	0	0.00536504	0	0	0	0	0	0	0	0	0	0	0
YER141W	chrV	0.0071315	0	0	0	0	0	0	0	0.0287648	0.00586291	0.00293767	0.0121668	0	0	0	0	0	0	0	0	0	0	0	0	0	0	0	0	0	0	0	0	0	0	0
YER142C	chrV	0	0	0.00570096	0.199674	0.00278559	0.00421928	0.00260269	0	0.0108885	0.00411816	0.0200673	0.00267727	0	0.00999777	0.00657187	0.00830127	0	0.00244402	0	0	0	0	0	0	0	0	0	0	0	0	0	0	0	0	0
YER143W	chrV	0.0056885	0	0	0	0	0	0.0040869	0	0	0.0212986	0.0146416	0	0	0	0	0	0	0.00284236	0	0	0	0	0	0	0	0	0	0	0	0	0	0.00589248	0.0486507	0	0
YER144C	chrV	0	0	0.00671988	0	0	0	0.00432163	0.00501825	0	0	0.00303573	0.00417776	0	0	0	0	0.00828566	0	0	0	0	0.00297565	0	0	0	0	0	0	0	0	0	0	0	0	0
YER145C	chrV	0.00666171	0	0	0	0	0	0	0	0	0	0	0.00570733	0	0	0	0	0	0.00469488	0	0	0	0	0	0	0	0	0	0	0	0.0314255	0	0.0076661	0.0844347	0.0060588	0
YER146W	chrV	0.0551115	0	0	0	0	0.0181917	0	0	0	0	0	0	0	0.0115285	0.00406689	0.00640391	0.0183206	0	0	0	0	0	0	0	0	0	0.00413104	0.0109821	0	0	0	0	0	0	0
YER147C	chrV	0.248413	0	0	0	0	0.0157941	0	0	0	0	0	0.00458423	0	0	0	0	0.00682133	0	0	0.00288698	0	0.00420567	0	0	0	0	0	0	0	0	0	0	0	0	0
YER148W	chrV	0.0481221	0.00237542	0	0	0	0.007766	0.00263043	0	0	0	0	0	0	0	0	0	0	0	0	0	0	0	0.0041394	0	0	0	0	0.0067325	0	0	0	0.00359389	0	0	0
YER149C	chrV	0	0	0	0	0	0	0	0	0	0.00305284	0	0.00286835	0	0	0	0	0	0	0	0	0	0	0	0.00237596	0	0	0	0	0	0	0	0.00556858	0.046015	0	0
YER150W	chrV	0	0	0	0	0	0.00319387	0.00505257	0	0	0	0.0144276	0	0	0	0	0	0	0.00260742	0	0	0	0	0.00336052	0	0	0	0	0	0	0	0	0.0139394	0.191943	0.0218254	0.0157241
YER151C	chrV	0	0	0	0	0	0	0	0	0.0280988	0	0.0144276	0	0	0	0	0	0	0.00260742	0	0	0	0	0	0	0	0	0	0	0	0	0	0.00312759	0	0	0
YER152C	chrV	0	0.00428658	0.30977	0	0.0603875	0	0.00592827	0	0.0083346	0	0.00618626	0.00439913	0	0	0	0	0	0.00377007	0	0.00302852	0	0.00250028	0	0	0	0	0	0	0	0	0	0.00829531	0.0908981	0.00642902	0
YER153C	chrV	0.0288884	0	0	0	0	0.0732521	0.00349537	0.00260717	0	0	0	0	0	0	0	0	0.00224175	0	0	0.00980584	0	0	0	0	0.00233392	0	0	0	0	0	0	0	0	0	0
YER154W	chrV	0	0	0	0	0	0.00427162	0	0	0.0693943	0.0150073	0.00366532	0.00506259	0	0.0045859	0	0	0	0	0	0	0	0	0	0	0	0	0	0	0	0	0	0.00348961	0	0	0
YER155C	chrV	0.00418246	0	0	0	0	0	0	0	0	0	0	0	0	0	0	0	0.00267321	0	0	0.00558671	0	0	0	0	0	0	0	0.00713939	0	0	0	0.00282867	0	0	0
YER156C	chrV	0.0547616	0	0.00306404	0	0	0	0	0.0156482	0	0	0.0106584	0	0	0	0	0	0	0.00683574	0	0	0	0	0.00996731	0	0.00229618	0	0	0.0104242	0	0	0	0.00798501	0.0877118	0.00626488	0
YER157W	chrV	0	0	0	0	0	0	0.0029601	0	0	0.00603925	0.0222641	0	0	0	0	0	0	0.00950706	0	0	0	0.0329114	0	0.00255762	0	0	0	0	0	0	0	0.0103032	0.113423	0.00806498	0
YER158C	chrV	0.37304	0.0088218	0.0136837	0	0	0.0102915	0	0.00314349	0.00520586	0	0.0284635	0.00402811	0	0	0.0761978	0.0453342	0	0	0	0.00725332	0	0	0	0	0	0	0	0.0187478	0	0	0	0.00592827	0	0	0
YER159C	chrV	0.00686956	0.903662	0.00554497	0	0	0.00233107	0.00637006	0.0066954	0	0	0	0	0.605837	0	0	0	0.153156	0.00720518	0.00503426	0.0234447	0	0.012534	0.42384	0	0	0	0.00399509	0.00388722	0	0	0	0	0	0	0
YER161C	chrV	0.0658032	0	0	0.332498	0	0.00253897	0.00694452	0	0	0	0.00810866	0	0	0	0	0	0	0.00280471	0.00422863	0	0	0	0	0.00221787	0	0	0	0	0	0	0	0.0175536	0.242375	0.0276632	0.0200083
YER162C	chrV	0	0.443188	0.00508158	0	0	0	0	0	0.0035966	0	0.00941992	0	0	0	0	0	0	0.00450659	0	0	0	0	0.00566468	0.00235375	0	0	0	0	0	0	0	0	0	0	0
YER163C	chrV	0.00491972	0	0	0	0.00434358	0	0	0	0.00418589	0	0.00568038	0	0	0	0	0	0	0.0234596	0.00284847	0.00721571	0	0	0	0.00374254	0.0320708	0	0	0	0	0	0	0	0	0	0
YER164W	chrV	0.00446729	0.282532	0	0	0.0111049	0	0	0	0.00280637	0.408572	0.00789872	0.00846108	0	0	0	0	0	0	0	0	0	0	0	0	0	0	0	0	0	0	0.00250031	0.0222516	0.308736	0.0354334	0.0258158
YER165W	chrV	0.0481985	0.190682	0.00566228	0	0	0	0	0	0.359945	0	0.00268269	0.00442626	0	0	0.00350344	0.00236466	0.0062645	0	0	0.0073543	0	0	0	0.00233118	0	0	0	0	0	0	0	0.00746116	0.0621324	0	0
YER166W	chrV	0	0	0.04009	0	0	0.00434954	0.00289728	0	0	0	0.00310245	0.00299385	0	0	0	0	0	0.00374343	0	0	0	0	0	0	0.00578943	0.00236056	0	0	0	0	0	0.00456773	0.0374364	0	0
YER167W	chrV	0	0	0.00445896	0.0357992	0	0	0	0	0	0	0.00605048	0	0	0	0	0	0	0	0	0	0	0	0	0	0	0	0	0	0	0	0	0.00680573	0.071991	0.00501212	0
YER168C	chrV	0	0	0	0.0357992	0	0	0	0	0	0.0160797	0.0198555	0	0	0	0	0	0	0.00302831	0	0	0	0	0	0	0	0	0	0	0	0	0	0.0164522	0.266332	0.0392169	0.0351474
YER169W	chrV	0.0330665	0	0.00764383	0	0	0.276565	0	0	0.142733	0	0.00225476	0.00433069	0	0.0358093	0	0.00388758	0	0	0	0	0	0	0	0.00743357	0	0	0	0	0.0047907	0	0	0	0	0	0
YER170W	chrV	0	0	0	0	0	0	0.00458557	0	0	0	0.005284	0	0	0	0	0	0	0.0131245	0	0	0	0	0	0	0	0	0	0	0	0	0	0.00282139	0	0	0
YER171W	chrV	0	0	0.00448399	0	0	0	0.0022018	0	0.00242395	0	0.0168526	0	0	0	0	0	0	0.00965368	0	0	0	0	0	0.00639666	0	0	0	0	0	0	0	0.0036115	0	0	0
YER172C	chrV	0	0	0	0	0	0	0	0	0	0	0	0	0	0	0	0	0	0.00564093	0	0	0	0	0	0	0	0	0	0	0	0.00318838	0	0	0	0	0
YER173W	chrV	0	0	0	0	0.0317637	0	0.00299589	0	0.00331613	0.0026733	0.0149777	0	0	0	0	0	0	0.00734704	0	0	0	0	0	0	0	0	0	0	0	0	0	0.00308128	0	0	0
YER174C	chrV	0.0562813	0.00994661	0.00435581	0	0	0.00390528	0	0	0.0070339	0	0	0	0	0	0	0	0	0	0	0.00313559	0	0	0	0.00462203	0.0217132	0	0	0	0	0	0	0	0	0	0
YER175W-A	chrV	0	0	0	0	0	0	0.00408588	0	0	0.0102508	0.0041229	0.00287217	0	0	0	0	0	0	0	0	0	0	0	0.00228925	0	0	0	0	0	0	0	0.00269533	0	0	0
YER175C	chrV	0	0.021871	0.0715003	0	0	0	0	0	0	0	0.00664778	0.00643864	0	0	0	0	0	0.00319392	0	0	0	0	0	0	0	0	0	0	0.00245976	0	0	0	0	0	0
YER176W	chrV	0.234713	0	0.00630622	0.138902	0.0033241	0.00712585	0	0.322839	0	0	0	0.00606306	0.0102155	0	0	0	0.0125918	0	0	0	0.377001	0.0354353	0	0	0	0.0057383	0.0248497	0.0115918	0.0333431	0	0.00294341	0.0181118	0.249003	0.0283233	0.0204753
YER177W	chrV	0.100464	0.00379357	0.65069	0	0	0.00430216	0.0110679	0.00463791	0	0	0	0	0	0.0112413	0	0	0.00307918	0	0	0.0412625	0	0	0	0	0	0	0	0.0141639	0	0	0	0	0	0	0
YER178W	chrV	0	0	0	0	0	0	0.00445614	0.00291965	0	0.00993394	0.0601645	0.00286319	0	0	0	0	0.00530048	0.0382282	0	0.00254697	0	0	0.00695293	0.00536352	0	0	0	0.00780128	0	0	0	0.00358683	0	0	0
YER179W	chrV	0	0.00441276	0.00432475	0	0	0	0.00309905	0	0	0	0.00860708	0	0	0	0	0	0	0.013135	0	0	0	0	0	0.00448527	0	0	0	0	0	0	0	0.00775623	0.0855145	0.00607839	0
YER180C-A	chrV	0.00421621	0	0	0	0	0.00559274	0	0	0	0.0425912	0.00590337	0.0044846	0	0	0	0	0	0.00382462	0	0	0	0	0	0	0.00340034	0	0	0	0	0	0	0.00802449	0.0880258	0.00624552	0
YER182W	chrV	0	0.00361721	0	0	0	0	0	0	0	0	0	0	0.0304817	0	0	0	0	0	0	0.00264907	0	0	0	0	0	0	0	0.00726831	0	0	0	0.00271293	0	0	0
YER183C	chrV	0	0	0	0	0	0	0	0	0	0	0.0120858	0.00368624	0	0	0	0	0	0.00388761	0	0	0	0	0	0.00252558	0	0	0	0.00713714	0	0	0	0.00292135	0	0	0
YER184C	chrV	0	0	0.00372418	0	0	0	0.00541121	0	0	0	0.0247476	0	0	0	0.119563	0.0941173	0	0.00344444	0	0	0	0	0	0	0	0	0	0	0	0.00650731	0	0.00566119	0.0464534	0	0
YER185W	chrV	0	0.00478266	0	0	0	0	0.00449562	0	0.0038097	0.0266123	0	0.00285142	0	0	0	0	0	0	0	0	0	0	0	0	0.00526049	0	0	0	0	0	0	0	0	0	0
YER186C	chrV	0	0	0	0	0	0	0	0	0.0112934	0.0128527	0.0106109	0	0	0	0	0	0	0.00635398	0	0	0	0	0	0	0	0	0	0	0	0	0	0.00760087	0.0839413	0.00599232	0
YER187W	chrV	0.18139	0	0	0	0	0.00385919	0	0	0	0	0.0124974	0	0	0	0	0	0	0	0	0	0	0	0	0	0	0	0	0	0.00384197	0	0	0.00947505	0.104228	0.00747249	0
YER188C-A	chrV	0	0	0	0	0	0	0	0	0	0.00404717	0.00579925	0	0	0	0	0	0	0	0	0	0	0	0	0	0	0	0	0	0	0	0	0.00520281	0.0431253	0	0
YER189W	chrV	0.00455916	0	0.00248732	0	0	0	0	0	0.0289813	0	0	0.00381591	0	0	0.00283902	0.00364909	0	0	0	0	0	0	0	0	0	0	0	0	0	0	0	0.00362562	0	0	0
YER190W	chrV	0	0	0	0.00304164	0	0	0	0	0	0	0	0	0	0	0	0	0	0	0	0	0	0	0	0	0	0	0	0	0	0	0	0.00629212	0	0	0
YFL066C	chrVI	0	0	0.00389254	0	0	0.00512681	0	0	0	0	0	0.00252986	0	0	0.00456467	0.00413417	0	0	0	0.00237332	0.0180119	0	0	0	0	0	0	0	0	0	0	0	0	0	0
YFL065C	chrVI	0.0545458	0	0	0	0	0.0116557	0.00268013	0	0.310649	0.00337005	0	0	0	0	0	0	0	0	0	0.010696	0	0.00263202	0	0	0.0215622	0	0	0	0.00242465	0	0	0.00531051	0	0	0
YFL064C	chrVI	0.0545458	0	0	0	0	0	0.00268013	0	0.00263497	0	0	0.00356534	0	0	0	0	0	0	0	0.010696	0	0.00263202	0	0	0.0215622	0	0	0	0.00242465	0	0	0	0	0	0
YFL062W	chrVI	0.00312096	0	0.191589	0	0	0	0.00447156	0	0	0	0.00958947	0.00505361	0	0	0	0	0	0.00321835	0	0.00976433	0	0	0	0	0	0	0	0	0.00308966	0	0	0	0	0	0
YFL061W	chrVI	0	0.0284475	0.00984295	0	0	0	0	0	0	0	0	0	0	0	0	0	0	0	0	0	0	0	0	0.00437568	0	0	0	0	0	0	0	0.0055073	0.0451576	0	0
YFL060C	chrVI	0	0	0	0	0	0	0.00269984	0	0	0	0	0	0	0	0	0	0	0	0	0	0	0	0	0.0102819	0	0	0	0.00686686	0	0	0	0	0	0	0
YFL059W	chrVI	0.172215	0	0	0	0	0.0216137	0	0	0	0	0.0118115	0	0	0	0.0192882	0.0217679	0	0.00511594	0	0	0.00265641	0	0.00759371	0.00826739	0	0	0	0	0	0.0251083	0	0.00453631	0	0	0
YFL058W	chrVI	0.00423307	0.0341041	0	0.0452365	0	0	0	0	0.00341817	0	0.0213168	0.00854267	0	0	0	0	0	0.0185355	0	0.00365789	0	0	0	0.00297233	0.00521234	0	0	0	0	0	0	0.0139453	0.255875	0.0310828	0.024906
YFL056C	chrVI	0.0100648	0	0	0	0	0	0	0.00656262	0.00547208	0.00508671	0	0.00689667	0	0.00243958	0	0	0	0	0	0	0	0	0	0	0	0	0	0	0	0	0	0.00244911	0	0	0
YFL055W	chrVI	0	0	0	0	0	0	0	0.10218	0	0	0.00592009	0	0	0	0	0	0.00241721	0.00302906	0	0	0	0	0	0	0.00875835	0	0	0	0	0	0	0.00558871	0.0459571	0	0
YFL053W	chrVI	0	0	0.0461956	0	0	0	0.00296599	0	0.00239999	0.0484206	0.00522339	0.00340727	0	0	0	0	0.00352442	0	0	0.00354372	0	0	0	0.00900336	0	0	0	0.016155	0	0	0	0.0034442	0	0	0
YFL054C	chrVI	0	0	0	0	0	0	0	0.00484029	0	0.01176	0.0078901	0	0	0	0	0	0	0	0.00375665	0.00558367	0	0	0	0.00273088	0.0150683	0	0	0	0	0	0	0	0	0	0
YFL052W	chrVI	0	0	0	0	0	0	0	0	0	0.0208832	0	0.00267948	0	0	0	0	0	0.00236317	0	0	0	0	0	0	0	0	0	0.00721076	0	0	0	0.0128773	0.158163	0.0147902	0.0070572
YFL051C	chrVI	0	0	0	0	0	0	0	0.006098	0	0.0208832	0	0	0	0	0	0	0	0.00236317	0	0	0	0	0	0	0	0	0	0.00721076	0	0	0	0.0128773	0.158163	0.0147902	0.0070572
YFL050C	chrVI	0	0	0	0.00971557	0	0	0	0	0	0.00404184	0.0091181	0	0	0	0	0	0	0	0	0	0	0	0	0.0036488	0	0	0	0	0	0	0	0.0075256	0.0823472	0.00582421	0
YFL049W	chrVI	0	0	0	0	0	0	0	0	0	0.00275543	0	0	0	0	0	0.00248386	0	0	0	0	0	0	0	0	0	0	0	0	0	0	0	0	0	0	0
YFL048C	chrVI	0	0	0.00811296	0	0	0	0	0.0266787	0	0	0.00557522	0	0.122715	0	0	0	0	0	0	0	0	0	0	0	0	0	0	0	0	0	0	0	0	0	0
YFL047W	chrVI	0	0	0	0.00287095	0	0	0	0	0.129633	0	0.00356895	0.00342303	0	0	0	0	0	0	0	0	0	0	0	0	0	0	0	0	0	0	0	0.00571071	0.0473992	0	0
YFL046W	chrVI	0	0.00625039	0	0	0	0.00316447	0.00246721	0	0.00313052	0.00326304	0	0	0	0	0	0	0.0130046	0	0	0.00320226	0	0	0	0	0	0	0	0.0168841	0	0	0	0	0	0	0
YFL045C	chrVI	0	0	0	0	0	0	0	0	0.00566829	0	0.0415541	0.00352918	0	0	0	0	0	0	0	0	0	0	0	0	0	0	0	0	0	0	0	0	0	0	0
YFL044C	chrVI	0	0	0	0	0	0	0	0	0	0.00246438	0	0	0	0	0	0	0	0	0	0	0	0	0	0	0	0	0	0	0	0	0	0.00267192	0	0	0
YFL042C	chrVI	0	0	0	0	0	0.00312914	0	0	0	0	0	0	0	0	0.00937243	0.00637641	0	0.00230301	0	0	0	0	0	0	0	0	0	0	0	0	0	0	0	0	0
YFL041W-A	chrVI	0	0	0.00535803	0.011488	0	0	0.00380998	0	0	0	0.0141471	0	0	0	0	0	0	0.0193033	0	0	0	0	0	0	0	0	0	0.00608391	0	0	0	0.00659855	0.0543382	0	0
YFL041W	chrVI	0	0	0	0	0	0	0	0	0	0	0.00480091	0.00352162	0	0	0	0	0	0	0	0	0	0	0	0	0	0	0	0	0	0.116198	0	0.00552423	0.0455659	0	0
YFL040W	chrVI	0.192297	0	0	0.00671192	0	0.00538732	0	0	0	0	0.0257749	0.00535979	0	0	0	0	0	0.0143625	0	0	0	0	0	0	0	0	0	0	0	0	0	0.00791538	0.0652229	0	0
YFL039C	chrVI	0	0	0.0023128	0.00671192	0	0.00538732	0	0	0	0	0.0257749	0	0	0	0	0	0	0.0143625	0	0	0	0	0.00460886	0	0	0	0	0	0	0	0	0.00791538	0.0652229	0	0
YFL038C	chrVI	0.0825237	0	0.378717	0	0.00527648	0.188023	0.00225497	0	0	0.00884992	0.00323517	0	0	0	0	0	0	0	0	0	0	0	0	0.00333024	0	0	0	0.01342	0.00559253	0	0.0026601	0.0120176	0.0999042	0	0
YFL037W	chrVI	0	0	0	0	0	0	0.0144899	0	0	0	0.122041	0.00255618	0	0	0	0	0	0.0290254	0	0.0283204	0	0	0	0	0	0	0	0.00329022	0	0	0	0.0178286	0.31035	0.0422589	0.0348254
YFL036W	chrVI	0	0	0.0115315	0	0	0	0	0	0	0.0025948	0.00818538	0	0	0	0	0	0	0.00543543	0	0.00723348	0	0	0	0	0	0	0	0	0	0	0	0	0	0	0
YFL034C-B	chrVI	0	0	0	0	0	0	0	0	0.00691683	0	0.0345698	0.0030319	0	0	0	0	0	0.0118052	0	0	0	0	0	0	0.00887983	0	0	0	0	0	0	0.00314161	0	0	0
YFL034C-A	chrVI	0	0	0	0	0.00538264	0	0	0	0.0452372	0	0.00521022	0	0	0	0	0	0.00616095	0.00313563	0	0	0	0	0	0	0	0	0	0	0	0	0	0.00292754	0	0	0
YFL034W	chrVI	0	0	0	0	0	0	0	0	0	0.00490991	0.0585691	0.00289733	0	0	0	0	0	0.0193264	0	0	0	0	0	0.00514377	0	0	0	0	0	0	0	0.00733028	0.081113	0.00581267	0
YFL033C	chrVI	0	0	0	0	0	0	0	0	0	0	0.00891869	0	0	0	0	0	0.0268476	0.0166119	0	0	0	0	0	0	0	0	0	0	0	0	0	0.00951887	0.117929	0.0111786	0.00538042
YFL031W	chrVI	0	0	0	0	0	0	0	0	0	0	0.00989781	0	0	0	0	0	0	0.026891	0	0.00830509	0	0	0.0206865	0	0.0101147	0.00564598	0	0	0	0	0	0	0	0	0
YFL030W	chrVI	0	0	0	0	0	0	0	0	0	0	0	0.0055076	0	0	0	0	0	0	0	0	0	0	0	0	0.00598272	0	0	0	0	0	0	0	0	0	0
YFL029C	chrVI	0.00346588	0	0.324925	0	0	0	0	0	0	0	0	0.00473741	0	0	0	0	0.00362522	0	0	0	0	0	0	0.008595	0.00710539	0	0	0	0	0	0	0.00336388	0	0	0
YFL028C	chrVI	0	0	0	0	0	0	0.00292417	0	0.0125701	0	0.00274437	0	0	0	0	0	0	0	0	0	0	0	0	0	0	0	0	0	0	0	0	0.00692844	0.0570932	0	0
YFL027C	chrVI	0	0	0	0	0	0	0.00288582	0	0	0.00456311	0	0	0	0	0	0	0	0.00461983	0	0.00899457	0	0	0	0	0	0	0	0	0	0	0	0.00331564	0	0	0
YFL026W	chrVI	0	0	0	0	0	0.00642452	0	0	0	0	0.00395897	0	0	0	0	0	0	0.00233236	0	0	0.0217411	0	0	0	0	0	0	0	0	0	0	0.00521228	0.0429315	0	0
YFL025C	chrVI	0	0.195031	0	0	0	0	0	0	0.0200341	0	0.00983906	0	0	0	0	0	0	0.0100879	0	0	0	0	0	0.00295282	0.00397504	0	0	0	0	0	0	0.00883773	0.10949	0.0103862	0.00501972
YFL024C	chrVI	0.232667	0	0.0118709	0.0187457	0	0.00262804	0	0	0	0	0.00592598	0	0	0	0	0	0	0.00970159	0	0	0	0	0	0.00984634	0	0	0	0	0	0	0	0.013512	0.167489	0.0158798	0.00764401
YFL023W	chrVI	0	0	0	0	0	0	0	0	0	0.00368306	0	0	0	0	0	0	0	0.00343188	0	0	0	0	0	0	0	0	0	0	0	0	0	0	0	0	0
YFL022C	chrVI	0.0592167	0.00466635	0.00748286	0	0	0.0329094	0.00362111	0.107024	0	0	0	0	0	0	0	0	0	0.00310695	0	0.00462474	0	0	0	0	0.0303173	0.00634329	0	0.0026506	0	0	0	0	0	0	0
YFL021W	chrVI	0.00314942	0	0	0.045246	0	0	0	0	0	0	0.0351	0.00367735	0	0	0	0	0.0107644	0.0173614	0	0.00281973	0.00903556	0	0	0	0.0271855	0	0	0	0	0	0.00255336	0.0160221	0.259344	0.0385644	0.0348905
YFL018C	chrVI	0.00538556	0	0	0	0	0	0.00488879	0	0	0	0.0162906	0	0	0	0	0	0	0.0158484	0	0	0	0	0	0.00718136	0	0	0	0	0	0	0	0.0118771	0.147485	0.0139958	0.00673449
YFL017W-A	chrVI	0	0	0.0038581	0	0	0	0	0.00563542	0	0	0.00244548	0	0	0	0.024732	0.0269228	0	0	0	0	0	0	0.00304988	0	0	0	0	0	0	0	0	0.00366646	0.0302702	0	0
YFL017C	chrVI	0	0.248414	0	0	0	0	0	0	0	0	0.0128041	0	0	0	0	0	0	0.0150609	0	0	0	0	0	0	0	0	0	0	0	0	0	0	0	0	0
YFL016C	chrVI	0	0	0.111633	0.347326	0	0	0.00613919	0	0.0146285	0	0.00816655	0.00242648	0	0.0050379	0	0	0	0.0154294	0	0	0	0	0	0.00324773	0	0	0	0.00491937	0	0	0.00291729	0.0213503	0.341101	0.0459013	0.0404536
YFL014W	chrVI	0.230022	0	0	0	0	0.0416355	0	0	0.015146	0.0262867	0.0100277	0	0.00293757	0.00362401	0	0	0	0.00439345	0	0	0	0	0	0.00514492	0	0	0	0	0	0	0	0.0123305	0.169323	0.019216	0.0138251
YFL013C	chrVI	0	0	0.00512722	0	0	0	0.00271196	0	0	0	0.0233742	0	0	0	0	0	0	0.00371121	0	0.00432443	0	0	0.0854016	0.00294416	0.0111426	0	0.00297477	0	0	0	0	0.0136682	0.182474	0.0196454	0.0127048
YFL012W	chrVI	0	0	0	0	0	0	0	0	0	0.0133481	0.00320588	0	0	0	0.0160894	0.0256327	0	0	0	0	0	0	0	0.0031232	0	0	0	0	0	0	0	0.00224192	0	0	0
YFL011W	chrVI	0	0	0	0.0774765	0	0	0	0.00417587	0	0.00325476	0.0195401	0	0	0	0	0	0	0.0335564	0.00409777	0.00230559	0	0	0	0.0106125	0.0053877	0	0	0	0	0.310229	0.00241018	0.0159343	0.19982	0.0191777	0.0126997
YFL010W-A	chrVI	0.0043643	0	0	0	0	0	0	0	0	0	0	0	0	0	0	0	0.00340915	0	0	0.00286523	0	0	0	0	0.00705506	0	0	0.00260415	0	0	0	0	0	0	0
YFL010C	chrVI	0.133903	0	0	0	0	0.00230492	0	0	0	0	0	0.00248222	0	0	0	0	0	0.00273643	0	0	0	0	0	0.00513997	0	0	0	0	0	0	0	0.00528617	0.0435818	0	0
YFL009W	chrVI	0.125468	0	0	0	0	0.00633933	0	0	0.00683616	0.00304852	0.00939838	0	0	0	0	0	0	0.00535002	0	0.00329916	0	0	0	0.0112787	0	0	0	0	0	0	0	0.00701905	0.0580677	0	0
YFL008W	chrVI	0.00260642	0.00262217	0.905132	0	0	0	0	0.0720567	0	0.0359142	0	0	0	0	0	0	0	0	0	0.0253883	0	0.00660187	0	0	0	0	0	0.00504338	0	0	0.00411917	0.0206157	0.172252	0	0
YFL007W	chrVI	0	0	0.887437	0	0	0	0	0	0	0.0131964	0.00413725	0.00237682	0	0	0	0	0	0.00329016	0	0.00386859	0	0	0	0.0024969	0.0255398	0	0.00667192	0	0	0	0.0024743	0.0183943	0.24388	0.0261021	0.0167965
YFL005W	chrVI	0	0.00242852	0.0266137	0	0	0	0	0	0	0	0.00530981	0.0029592	0	0	0	0	0	0	0	0	0	0	0	0	0	0	0	0	0.00433381	0	0	0.0101498	0.125377	0.0118318	0.00564184
YFL004W	chrVI	0	0.00255757	0	0	0	0.00248174	0.00321295	0	0	0.00460479	0	0	0	0	0	0	0	0	0	0	0	0	0	0	0	0	0	0	0	0	0	0.00788854	0.0864543	0.00611223	0
YFL003C	chrVI	0	0.0205684	0	0	0	0	0	0	0	0.00255407	0.00251639	0	0	0	0	0	0	0	0	0	0	0	0	0	0	0	0	0	0	0	0	0.00314267	0	0	0
YFL002C	chrVI	0	0	0	0	0	0	0.00259562	0	0	0	0.00958005	0.00224836	0	0	0	0	0	0.0161954	0	0	0	0	0	0	0	0	0	0	0	0	0	0	0	0	0
YFL001W	chrVI	0	0.548989	0	0	0	0.00269027	0.00302265	0	0.252118	0.00248467	0.0353883	0.0026948	0	0.00232715	0.0157586	0.0119587	0	0.0100556	0	0	0.191265	0	0.00357928	0	0	0	0	0	0.0192286	0	0	0.00908844	0.100948	0.00727395	0
YFR001W	chrVI	0.03778	0	0.853842	0	0	0.00270721	0.0107101	0	0.00446419	0	0.00619735	0	0	0.00272122	0	0	0.0233516	0	0	0	0	0	0	0	0	0	0	0	0	0	0.00326894	0.0163878	0.137171	0	0
YFR002W	chrVI	0.0125872	0	0	0	0	0	0	0	0.00451197	0	0	0.00291054	0	0	0	0	0	0	0	0	0	0	0	0	0	0	0	0	0	0	0	0.0100905	0.110561	0.00785475	0
YFR003C	chrVI	0.316573	0	0	0.00249447	0	0	0	0	0.00451197	0	0.0182557	0.00297602	0	0	0	0	0	0.015469	0	0	0	0	0	0.0325781	0	0	0	0	0	0	0	0.00841989	0.0699059	0	0
YFR004W	chrVI	0.0334163	0	0	0.0100567	0	0.130233	0	0	0	0	0	0	0	0	0	0	0	0.00394459	0	0	0	0	0	0.00424522	0	0	0	0	0	0	0	0.0127263	0.174674	0.0198151	0.0142486
YFR005C	chrVI	0.0506529	0	0	0	0	0	0.00222569	0	0	0	0	0	0	0	0	0	0	0.00295727	0	0.00247765	0	0	0.00461495	0.00447977	0.00280742	0	0	0	0	0	0	0	0	0	0
YFR006W	chrVI	0.0048011	0	0	0	0	0	0.00439059	0	0	0.00285182	0.00330554	0.0222085	0	0	0	0	0.00278063	0	0	0	0	0	0.00383129	0	0	0	0	0	0	0	0	0.00310507	0	0	0
YFR007W	chrVI	0	0	0.00913876	0	0	0	0	0	0.00940997	0	0.0048908	0	0	0.0032049	0	0	0	0	0	0	0	0	0	0	0	0	0	0	0	0	0	0	0	0	0
YFR008W	chrVI	0.00301859	0	0	0	0	0	0	0	0.00337503	0	0.00596289	0.0146739	0	0	0	0	0	0.00298523	0	0	0	0	0	0	0	0	0	0	0	0	0	0	0	0	0
YFR009W	chrVI	0	0.96797	0	0	0	0	0	0	0	0	0.0109112	0.00255871	0	0	0	0	0	0.012163	0	0.00260462	0	0	0.00270782	0	0	0	0	0.00256631	0	0	0.00356919	0.0148943	0.207489	0.0238734	0.0174037
YFR010W	chrVI	0	0	0	0	0	0	0	0	0	0	0.0145947	0	0	0	0	0	0	0.00354474	0	0	0	0	0	0	0	0	0	0	0	0.00580445	0	0.00483386	0.0398204	0	0
YFR011C	chrVI	0	0	0.00469915	0	0	0	0.00367206	0.00950959	0	0.00919202	0.0123428	0	0	0	0	0	0	0	0	0	0	0	0	0	0	0	0	0.00740963	0	0	0	0.0037096	0	0	0
YFR012W	chrVI	0	0	0	0	0	0	0	0	0	0.00806867	0	0.00870487	0	0	0	0	0	0	0	0	0	0	0	0	0	0	0	0	0	0	0	0.00923192	0.121564	0.0128953	0.00821428
YFR013W	chrVI	0.00387706	0	0	0	0	0	0.00230851	0	0	0.327063	0.00861566	0	0	0	0	0	0	0.00256176	0	0.0292106	0	0	0.0207781	0	0	0	0	0.00463163	0	0	0	0	0	0	0
YFR014C	chrVI	0	0	0	0	0	0	0	0	0	0	0	0	0	0	0	0	0	0	0	0	0	0	0	0.00272102	0	0	0	0	0	0	0	0	0	0	0
YFR015C	chrVI	0.088521	0.0181194	0	0.00517538	0.00736261	0.0145045	0	0.042739	0.0034179	0	0.00893252	0	0	0	0	0	0	0.00669141	0	0	0	0	0	0	0	0	0	0.0292794	0	0	0	0.0154453	0.259473	0.0400623	0.0315596
YFR016C	chrVI	0.265795	0	0.00230995	0	0	0	0.00576053	0.0368355	0	0.00294729	0	0.00562377	0	0	0	0	0	0	0.0259128	0	0	0.00347476	0.00231819	0	0.00923489	0	0	0.0079803	0	0	0	0	0	0	0
YFR017C	chrVI	0.0337562	0	0	0	0.00515955	0.0280118	0.00338351	0	0	0	0.00839203	0.00783368	0	0	0	0	0	0.00232871	0	0.00871071	0	0	0	0	0	0	0	0	0	0	0	0.00544538	0.0448355	0	0
YFR019W	chrVI	0.00270665	0	0	0.00432945	0	0.00279704	0	0	0	0	0.0103514	0	0	0	0.0121358	0.0114253	0	0	0	0	0	0	0	0	0	0	0	0	0	0	0	0.00306235	0	0	0
YFR018C	chrVI	0.215363	0	0	0	0	0	0	0	0.0064252	0	0.0381246	0.0145992	0	0	0.0112832	0.0104721	0	0.0108531	0	0.0026176	0.00241227	0	0	0	0.00283299	0	0	0.00485725	0.00295416	0	0	0	0	0	0
YFR021W	chrVI	0.047408	0	0.233311	0	0	0.0027162	0.00373102	0	0	0.00549999	0.0117222	0	0	0	0.0030428	0.00278232	0	0.00502999	0	0.00301653	0	0	0.110096	0.00239278	0	0	0	0	0	0	0	0.00522649	0.0432019	0	0
YFR022W	chrVI	0	0	0	0.368094	0	0	0	0	0.00610201	0	0.00982118	0	0	0	0	0	0	0.0140311	0	0	0	0	0	0.00239628	0	0	0	0	0	0	0	0.00727468	0.032181	0	0
YFR023W	chrVI	0	0	0	0.00552835	0	0	0	0	0.00232998	0.0192995	0.023362	0	0	0	0	0	0	0.0157682	0	0	0	0	0	0	0.00283183	0	0	0	0	0	0	0.00967367	0.105982	0.00753351	0
YFR024C-A	chrVI	0.0102021	0.0303783	0	0.00552835	0	0.00381469	0	0	0.00461733	0.024143	0.023362	0	0	0	0	0	0	0.0157682	0	0	0	0	0	0	0	0	0	0	0	0	0	0.00967367	0.105982	0.00753351	0
YFR025C	chrVI	0	0	0	0	0	0	0	0.00765353	0	0.0276581	0.0128761	0.0134243	0	0	0	0	0	0.00672405	0	0.00234497	0	0.00576881	0	0	0	0	0	0	0	0	0	0.0114684	0.142391	0.0135376	0.00654329
YFR026C	chrVI	0	0	0	0	0	0	0.0026206	0	0	0.00302197	0.00444396	0	0	0	0	0	0	0.00256559	0	0	0	0	0	0	0	0	0	0	0	0	0	0	0	0	0
YFR027W	chrVI	0.157372	0	0	0	0	0	0.00662442	0.00857803	0.0698382	0	0	0.00349036	0	0	0	0	0	0	0	0.0157129	0	0	0	0	0.014268	0	0	0	0	0	0	0	0	0	0
YFR028C	chrVI	0	0	0	0	0	0	0.00370842	0	0	0.00474651	0	0	0	0	0	0	0	0	0	0.00404001	0	0	0	0	0	0	0	0	0	0	0	0	0	0	0
YFR029W	chrVI	0	0	0	0	0	0	0.00260683	0	0.0034119	0	0.0316816	0.00671319	0	0	0	0	0	0.00523065	0.0520369	0	0.428768	0	0	0	0	0	0	0.0179264	0.0391668	0	0	0.0076648	0.063161	0	0
YFR030W	chrVI	0.00709447	0	0	0.391512	0	0	0	0	0.00372694	0	0.00386759	0.00696388	0	0	0	0	0	0.00362105	0	0	0	0	0	0	0	0	0	0	0	0	0	0	0	0	0
YFR031C	chrVI	0.00709447	0	0	0.391512	0	0	0	0	0	0	0.0102281	0.00696388	0	0	0	0	0	0.00976591	0.00386519	0	0	0	0	0.00324789	0	0	0	0	0	0	0	0.00756809	0.100165	0.010699	0.00687869
YFR031C-A	chrVI	0.00345045	0.916773	0	0	0	0.0073339	0	0	0	0.00701533	0.0067025	0	0	0	0	0	0	0	0	0	0	0	0	0	0	0	0	0.0135836	0	0	0	0	0	0	0
YFR032C	chrVI	0.0877912	0	0.00332083	0.00318607	0.00532489	0	0.00222108	0.00991831	0.00319263	0	0.00397264	0	0.636582	0	0	0	0	0	0	0.00473807	0	0.110521	0	0	0.0300609	0	0	0.00247128	0	0	0.00284312	0.0170787	0.213826	0.0205187	0.0100307
YFR032C-A	chrVI	0	0	0	0.0257301	0.0104691	0.00302604	0	0	0	0.0202452	0	0.00608213	0	0	0	0	0	0	0	0	0	0	0	0.00378834	0	0	0	0	0	0.204306	0	0.0185738	0.252273	0.0288914	0.0210101
YFR032C-B	chrVI	0	0	0	0	0	0	0	0	0	0.0202452	0.00619133	0	0	0	0	0	0	0.0131751	0.00873832	0	0	0	0	0	0	0	0	0.00627977	0	0	0	0	0	0	0
YFR033C	chrVI	0.177191	0	0	0.00769109	0	0	0.00675762	0.00809551	0	0.00234627	0.00703616	0.0105482	0.587313	0	0	0	0.00985671	0	0	0	0	0	0	0	0	0	0	0	0	0	0.0033897	0.0200686	0.331513	0.0396129	0.0307551
YFR034C	chrVI	0.29087	0	0	0	0	0.00386335	0.00687539	0.00866843	0	0	0	0	0.0121973	0	0	0	0	0	0	0.00326759	0.513123	0.0297218	0	0	0	0	0	0	0.0197617	0	0	0	0	0	0
YFR036W	chrVI	0	0	0	0.172718	0.00351948	0	0.0068838	0	0	0	0.0305723	0.00398467	0	0	0.0109641	0.0122007	0	0.0202656	0	0	0	0	0	0.00377511	0	0	0	0	0	0	0.00264355	0.0185569	0.295336	0.0393303	0.0367789
YFR035C	chrVI	0.125763	0.00220295	0.0379122	0.0150063	0	0	0.00287932	0.0235623	0.0492205	0	0.00221182	0.00955991	0	0	0.00319146	0.00394867	0.0421577	0	0	0	0	0.00478304	0	0	0	0.0124232	0.00312629	0	0	0	0	0.0123983	0.207472	0.0317782	0.0249778
YFR037C	chrVI	0.0778363	0	0	0	0	0.0023662	0	0	0	0.00599439	0	0	0	0	0	0	0.00388421	0	0	0	0	0	0	0	0	0	0	0	0.00250891	0.00589864	0	0	0	0	0
YFR038W	chrVI	0	0	0	0	0	0	0	0	0	0.00353894	0.00812725	0	0	0	0	0	0	0.0110304	0	0.00795237	0	0	0	0	0	0	0	0.0066197	0	0	0	0.00260345	0	0	0
YFR040W	chrVI	0	0	0.0743927	0	0	0	0	0	0	0	0	0	0	0	0	0	0	0	0	0	0	0	0	0	0	0	0	0	0	0	0	0.00375131	0	0	0
YFR039C	chrVI	0	0.00651463	0	0	0	0	0	0	0	0	0	0.00306137	0	0	0	0	0	0	0	0.00410514	0	0	0	0.00264503	0	0	0	0.00295321	0	0.0362579	0	0.00302238	0	0	0
YFR041C	chrVI	0	0	0	0	0	0	0	0.0153197	0.0306711	0	0	0	0	0	0	0	0	0.0204879	0	0.00281096	0	0	0	0	0	0.373487	0	0	0	0	0	0	0	0	0
YFR042W	chrVI	0	0	0	0	0	0	0	0	0	0	0	0.00285071	0	0	0.0175907	0.0203787	0	0.00298384	0	0	0	0	0	0	0	0	0	0.00892424	0	0	0	0	0	0	0
YFR043C	chrVI	0	0	0	0	0	0	0.00362141	0	0	0	0.00667273	0	0	0	0	0	0.00235485	0	0	0	0	0	0	0	0	0	0	0	0	0	0	0.00327012	0	0	0
YFR044C	chrVI	0	0	0	0	0	0	0	0	0.00628182	0	0.0106249	0.00610906	0.00791474	0	0	0	0	0.00429068	0	0	0	0	0	0	0	0	0	0	0	0	0	0	0	0	0
YFR045W	chrVI	0.13664	0	0	0	0	0	0	0	0	0	0.0253713	0.00286078	0	0	0	0	0	0.00680947	0	0.00597779	0.00442154	0	0	0	0	0	0.00234836	0	0	0	0	0.00324459	0	0	0
YFR046C	chrVI	0	0	0	0	0	0	0	0	0	0	0.0118236	0.00283801	0	0	0	0	0.00767842	0.00289892	0	0	0	0	0	0.00331932	0	0	0	0	0	0	0	0	0	0	0
YFR047C	chrVI	0.0500474	0	0.0101381	0	0	0.105902	0.00352553	0	0	0.00663863	0	0	0	0	0	0	0	0	0	0.00222341	0	0	0	0.00230218	0	0	0.00232621	0	0	0.00291238	0	0.00258758	0	0	0
YFR048W	chrVI	0	0	0.00454192	0	0	0	0	0	0	0	0.00399384	0	0	0	0	0	0	0.0025415	0	0	0.43646	0	0	0	0.00301091	0	0	0.0123372	0	0	0	0	0	0	0
YFR049W	chrVI	0	0	0	0	0	0	0	0	0	0.00228828	0.00404701	0	0	0	0	0	0	0	0	0	0.00372763	0	0	0	0	0	0	0	0	0	0	0.00260677	0	0	0
YFR050C	chrVI	0	0	0.033158	0	0	0	0	0	0.00868303	0	0.00272711	0.00536146	0	0	0	0	0	0	0	0	0	0	0	0	0	0	0	0	0	0	0	0.0106219	0.131109	0.0124143	0.00599018
YFR051C	chrVI	0	0	0.752863	0.0131499	0	0	0.00227746	0.00388726	0	0	0.0749307	0	0	0	0	0	0	0.0816171	0	0.0408231	0	0.003293	0	0.0183891	0	0	0	0	0	0	0	0	0	0	0
YFR052W	chrVI	0.00536564	0	0	0	0	0	0	0	0.00351203	0.00331483	0.0123103	0.00271254	0	0.00334701	0	0	0	0.00805495	0	0.00390582	0	0	0	0	0	0	0	0	0	0	0	0.00814701	0.0894795	0.00636412	0
YGL258W	chrVII	0	0.408952	0	0	0	0	0.00232953	0.00340232	0.00287982	0	0.00608273	0.0036211	0	0	0	0	0	0	0	0	0	0	0	0.00268706	0	0	0	0	0	0	0	0	0	0	0
YGL257C	chrVII	0	0.408952	0	0	0	0	0.00232953	0.00340232	0.00287982	0	0.00583328	0.0036211	0	0	0	0	0	0.00247614	0	0	0	0	0	0.00268706	0	0	0	0	0	0	0	0	0	0	0
YGL256W	chrVII	0	0	0	0	0	0	0	0.00402872	0	0.00229486	0.00425723	0	0	0	0	0	0	0	0	0	0	0	0	0.00332491	0	0	0	0	0	0.0239448	0	0.00520549	0.0428368	0	0
YGL255W	chrVII	0	0	0	0	0	0	0.00337132	0	0.00641613	0.00306976	0	0	0	0	0.00394345	0.00291414	0.00526911	0	0	0	0	0	0	0	0.00407673	0	0	0	0	0	0	0.00351658	0	0	0
YGL254W	chrVII	0	0.42549	0.0729065	0	0	0	0	0.00245617	0.00583862	0	0	0.00246337	0	0	0.0185867	0.0112671	0.00931074	0	0	0	0	0	0	0	0	0	0.0750593	0.00880336	0.00463275	0.00254498	0	0.00562513	0.0466218	0	0
YGL253W	chrVII	0.0586601	0	0.0024571	0.00221051	0	0.0410704	0	0	0.0149747	0	0.00506628	0.00292955	0	0	0	0	0.0142486	0.0232508	0	0	0	0	0	0	0	0	0	0.00360645	0	0	0	0.00680893	0.0563887	0	0
YGL252C	chrVII	0	0	0	0	0	0	0	0	0	0	0.016162	0.00292955	0	0	0	0	0	0.00942696	0	0	0	0	0	0	0	0	0	0	0	0	0	0.00845215	0.105142	0.0100356	0.00487993
YGL250W	chrVII	0	0.00712019	0	0	0	0	0.0038063	0.00237994	0	0.00350764	0.00425288	0.00755844	0	0	0	0	0	0	0	0	0	0.0117417	0	0	0	0	0	0	0	0	0	0.00717619	0.0593947	0	0
YGL249W	chrVII	0	0.0041227	0	0	0	0	0	0	0.0104626	0	0.00626881	0	0	0	0	0	0	0	0	0	0	0	0	0	0	0.0026373	0	0	0	0	0	0.00820645	0.0671742	0	0
YGL248W	chrVII	0	0	0	0	0	0	0.00660429	0	0	0	0.00359428	0.00243333	0	0	0	0	0	0	0	0	0	0	0	0	0	0	0	0	0	0	0	0.00384421	0.0320001	0	0
YGL247W	chrVII	0	0	0	0	0	0	0.00310124	0	0	0.00343547	0.0120542	0	0	0	0.00574118	0.00846729	0	0	0	0	0	0	0	0.00371459	0	0	0	0	0	0	0	0	0	0	0
YGL246C	chrVII	0	0	0	0	0	0.00322106	0.00250499	0	0	0	0.00740388	0	0	0	0	0	0	0.00407259	0	0	0	0	0	0	0	0	0	0.00254143	0	0	0	0.00677034	0.0557426	0	0
YGL245W	chrVII	0	0	0.885853	0	0	0	0.00427632	0	0	0	0.0188519	0	0	0	0	0	0	0.0130773	0	0	0	0	0	0	0	0	0	0	0	0	0	0	0	0	0
YGL244W	chrVII	0	0	0	0.0107358	0	0	0	0	0.0257298	0	0.00274703	0	0	0	0	0	0	0	0	0	0	0	0	0	0	0	0	0.00634832	0	0	0	0.0152124	0.254372	0.0392023	0.0309098
YGL243W	chrVII	0	0.349536	0	0	0	0	0	0	0	0	0.00643424	0	0	0	0	0	0	0.00380556	0	0	0.00277022	0	0	0	0	0	0	0	0.0417316	0	0	0.00234418	0	0	0
YGL241W	chrVII	0	0	0	0	0	0	0.00377379	0	0	0	0	0	0	0	0	0	0	0	0.00315673	0	0.00334046	0	0	0	0	0	0	0	0	0	0	0	0	0	0
YGL242C	chrVII	0	0	0	0	0	0	0.00414278	0	0	0	0.0413246	0	0	0	0	0	0	0.0252881	0	0	0	0	0	0	0	0	0	0	0	0	0	0.00571826	0.0471081	0	0
YGL240W	chrVII	0	0	0.790678	0	0.0136496	0	0.00404572	0	0.00380133	0	0.00665493	0.00232773	0	0	0	0	0	0	0	0	0	0	0	0	0	0	0	0	0	0	0.00322274	0.0287062	0.400979	0.0462585	0.0338156
YGL238W	chrVII	0	0	0	0	0	0	0	0	0	0	0.00944495	0	0	0	0	0	0	0.00400493	0	0.00819532	0	0	0	0	0.0257778	0	0	0	0	0	0	0.00500411	0.0410928	0	0
YGL237C	chrVII	0	0	0	0	0	0	0	0	0	0	0.0150683	0	0	0	0	0	0	0.0765954	0	0.00548971	0	0	0	0.00254788	0	0	0	0	0	0	0	0.00307486	0	0	0
YGL236C	chrVII	0	0	0.810341	0	0	0	0	0	0	0	0.00884138	0	0	0.00296618	0	0	0	0.00617845	0	0.00473328	0	0	0	0	0	0	0	0	0	0	0	0	0	0	0
YGL234W	chrVII	0	0	0	0	0	0	0	0	0	0.00537948	0.00266059	0.00576108	0	0	0	0	0	0	0	0.00284429	0	0	0	0	0	0	0	0	0	0	0	0.00382913	0	0	0
YGL233W	chrVII	0	0	0	0	0	0	0	0	0.00901387	0.0167241	0.0387258	0	0	0	0	0	0	0.0305225	0	0	0	0	0.081591	0	0	0	0	0	0	0	0	0.012115	0.160079	0.0170664	0.0109482
YGL232W	chrVII	0	0.0200549	0.0470588	0	0	0.0034277	0.00249799	0	0	0.00277204	0.00440007	0.00237079	0	0	0	0	0	0	0	0	0	0	0	0	0	0	0	0	0	0	0	0.00478902	0.0395764	0	0
YGL231C	chrVII	0	0	0	0	0	0	0.00286982	0	0	0	0.00371579	0.00231839	0	0	0	0.00456408	0	0	0	0	0	0	0	0	0	0	0	0	0	0	0	0.00896518	0.0987236	0.00701078	0
YGL230C	chrVII	0	0	0	0	0	0	0.00249799	0	0	0.00277204	0	0	0	0	0	0	0	0	0	0	0	0	0.00404006	0.00269034	0	0	0	0	0	0	0	0.00478902	0.0395764	0	0
YGL229C	chrVII	0	0	0	0	0	0	0	0	0	0	0.023118	0	0	0	0	0	0	0.0038495	0	0	0	0	0	0	0	0	0	0	0	0	0	0	0	0	0
YGL228W	chrVII	0.230935	0	0	0	0	0.0356184	0.00505266	0	0	0	0.00408847	0.00310564	0	0	0	0	0	0.00364799	0	0	0	0	0	0	0	0	0	0	0	0	0	0	0	0	0
YGL227W	chrVII	0	0	0	0	0	0	0	0.00244668	0.244912	0	0.00564694	0	0	0	0	0	0	0	0	0	0	0	0	0	0	0	0	0	0	0	0	0	0	0	0
YGL226C-A	chrVII	0.0342442	0	0	0	0	0.133272	0	0	0	0	0.00474109	0.00530625	0	0	0	0	0	0	0	0	0	0	0	0.00336759	0	0	0	0	0.00237019	0	0	0	0	0	0
YGL226W	chrVII	0.00476764	0.0149081	0	0	0	0	0	0	0.0205242	0.00243215	0.00668615	0	0	0	0	0	0	0.00506917	0	0	0	0	0	0.01113	0	0	0	0	0	0	0	0.00937921	0.103493	0.0073988	0
YGL225W	chrVII	0.00262611	0.00430452	0	0	0	0	0.00394735	0	0	0	0.00538423	0	0	0	0	0	0	0	0	0	0	0	0	0.00512488	0	0	0	0.00234329	0	0	0	0	0	0	0
YGL224C	chrVII	0	0	0	0.0245592	0	0	0	0.00281948	0	0	0	0	0	0	0	0	0	0	0	0	0	0	0	0	0	0	0	0.00383018	0	0	0	0.013999	0.229428	0.0271102	0.0208174
YGL223C	chrVII	0	0	0	0	0	0	0.00428603	0	0	0.00286165	0.00237157	0	0	0	0	0	0	0.0168484	0	0	0	0	0	0	0	0	0	0	0	0	0	0.00308916	0	0	0
YGL222C	chrVII	0.00739154	0	0	0	0	0	0	0	0.0491593	0.00392745	0.00221545	0	0	0.00921655	0	0	0	0.00620906	0	0	0	0	0	0	0	0	0	0	0	0	0	0.0106896	0.118355	0.00847288	0
YGL221C	chrVII	0	0.970034	0	0	0	0	0.0110571	0	0	0	0	0	0	0.00306737	0	0	0	0	0	0.00406822	0	0	0	0	0	0.00250177	0	0.00438947	0	0	0	0.00244619	0	0	0
YGL220W	chrVII	0	0.00687036	0.00482508	0	0	0	0.00304989	0	0	0	0	0	0.420328	0	0	0	0	0	0	0	0	0	0	0	0	0	0	0	0	0	0	0.00387562	0	0	0
YGL219C	chrVII	0.0269613	0	0	0	0	0	0.00299314	0	0.0025331	0	0	0	0	0	0	0	0	0	0	0	0	0	0	0	0	0	0	0	0	0	0	0	0	0	0
YGL216W	chrVII	0	0	0.207396	0	0	0.00230764	0.00377296	0	0.011402	0.685635	0.00422903	0.00338143	0	0.00275909	0	0	0	0	0	0	0.00317873	0	0	0	0	0.00409819	0	0	0	0	0.00333942	0.0186459	0.220607	0.0234367	0.0149673
YGL215W	chrVII	0	0	0	0.175296	0.00517117	0	0	0	0	0.0108778	0.0340166	0.00252687	0	0	0	0	0	0.00599944	0	0	0	0	0	0.00286612	0	0	0	0	0	0.0032337	0	0.017241	0.28461	0.0338111	0.0260708
YGL213C	chrVII	0	0	0	0.00299901	0.00517117	0	0	0	0	0.0108778	0.0340166	0.00252687	0	0	0	0	0	0.00599944	0	0	0	0	0	0.00286612	0	0	0	0	0	0.0032337	0	0.017241	0.28461	0.0338111	0.0260708
YGL212W	chrVII	0	0	0.125612	0.00262898	0	0	0.00236896	0	0.00820743	0.0482964	0.00407964	0	0	0.00375626	0.0254771	0.0270736	0	0	0	0	0	0	0	0.0031408	0	0	0	0.00570767	0	0	0	0.0179779	0.248799	0.0284681	0.0206678
YGL211W	chrVII	0.148913	0	0	0	0	0	0	0	0.00624394	0	0.00337859	0.00395448	0	0.00260731	0	0	0	0.00230343	0	0	0	0	0	0	0	0	0	0	0	0.00255987	0	0	0	0	0
YGL210W	chrVII	0	0	0	0	0	0.00353532	0.00273752	0.00514262	0.00343198	0.00254499	0.00651712	0.00315152	0	0	0	0	0	0.00265241	0	0	0	0	0	0	0	0	0	0.00262974	0	0.00955689	0	0.0109202	0.143827	0.0152808	0.0097605
YGL209W	chrVII	0	0.0159872	0.00228935	0	0	0	0.00229611	0.00460483	0	0	0.00309579	0.00320416	0	0	0	0	0	0.00450814	0	0	0	0	0	0	0	0	0	0	0	0	0	0.0051021	0.0414784	0	0
YGL208W	chrVII	0.0589511	0.521181	0.0732161	0	0	0.071836	0.00751382	0	0.0207789	0	0	0	0	0	0	0	0.00542253	0	0	0	0.0367626	0	0	0	0.00241224	0	0	0	0.138966	0	0.00276792	0.0242866	0.336976	0.038621	0.0280234
YGL207W	chrVII	0	0	0	0.00326688	0	0	0	0	0	0	0.0129665	0	0	0	0	0	0	0.00407609	0	0	0	0	0	0.00595694	0	0	0	0.00901901	0	0	0	0.0146432	0.25665	0.034957	0.0286049
YGL206C	chrVII	0	0	0	0	0	0	0	0	0	0	0.0129665	0	0	0	0	0	0	0	0	0	0	0	0	0	0	0	0	0	0	0.0117794	0	0	0	0	0
YGL205W	chrVII	0	0.00331037	0	0	0	0	0	0	0	0.00478419	0.0116377	0	0	0	0	0	0	0.00267204	0	0	0	0	0	0	0	0	0	0	0	0	0	0.00602816	0.049585	0	0
YGL203C	chrVII	0.216828	0	0	0.00258017	0	0	0.00415455	0	0.00544637	0.0160144	0.00360056	0.00301379	0	0	0	0	0	0	0	0	0	0	0	0.00455494	0	0	0	0	0	0	0	0.0141802	0.177376	0.0170014	0.00828628
YGL202W	chrVII	0	0.0211857	0	0	0	0	0	0	0	0.00241745	0.00684865	0	0	0	0	0	0	0.0115846	0	0	0	0	0	0	0	0	0	0	0	0	0	0.00347325	0	0	0
YGL201C	chrVII	0	0	0	0	0	0	0	0	0	0	0.010392	0	0	0	0	0	0	0.0157947	0	0.0114446	0	0	0	0	0	0	0	0.00290578	0	0	0	0.00351945	0	0	0
YGL200C	chrVII	0.314619	0	0	0.00280648	0	0.00430982	0	0.0030117	0	0	0.0267686	0.00348138	0	0.00327884	0	0	0.0298396	0.0266986	0	0	0	0.00351319	0	0	0	0	0	0	0	0	0	0.0064504	0.0524355	0	0
YGL198W	chrVII	0.359973	0.00240443	0	0	0	0	0	0	0.00242299	0	0.0878031	0	0	0	0	0	0	0.0558964	0	0.00799492	0	0	0	0	0	0	0	0	0	0	0	0.0120874	0.212774	0.0291054	0.0239361
YGL197W	chrVII	0	0	0	0	0	0	0.00248252	0	0.146852	0	0.00921425	0	0	0	0	0	0	0.0144696	0	0	0	0	0	0	0	0	0	0	0	0	0	0	0	0	0
YGL196W	chrVII	0	0.754664	0	0	0	0	0	0	0	0.00479289	0.00325714	0	0	0	0	0	0	0	0	0	0	0	0	0.00290677	0	0	0	0.00351054	0	0	0	0	0	0	0
YGL195W	chrVII	0	0.0235325	0.021733	0	0	0	0	0	0.00229979	0	0.00736469	0.0105399	0	0	0	0	0	0.00570894	0	0.00641502	0	0	0	0.00454971	0	0	0	0	0	0	0	0	0	0	0
YGL194C-A	chrVII	0.0418175	0	0	0	0.00249109	0.0219445	0.00298414	0	0.0449298	0	0.00301685	0	0	0.00547983	0	0	0.00246265	0	0	0	0	0	0	0	0	0	0.0829406	0	0	0.0163566	0	0	0	0	0
YGL194C	chrVII	0	0.007113	0	0	0	0	0	0.00269521	0	0	0.0095983	0	0	0	0	0	0	0.0122651	0	0.0103159	0	0	0	0.00454971	0	0	0	0	0	0	0.00241878	0.0135199	0.149289	0.0106935	0
YGL192W	chrVII	0.00231074	0	0.882141	0	0	0	0.0056753	0	0	0.00305371	0.00302719	0.00926144	0	0	0	0	0.00496445	0.00248792	0	0	0	0	0	0.00436408	0	0	0	0	0	0	0.00274456	0.0137063	0.114285	0	0
YGL191W	chrVII	0.0430211	0	0	0	0	0.109445	0.0029067	0	0	0.0284093	0.00679886	0	0	0	0	0	0	0	0	0	0	0	0	0.00248029	0	0	0	0.0104782	0	0	0	0.00710076	0.0733657	0.00521847	0
YGL190C	chrVII	0.0430211	0	0	0	0	0.109445	0.0029067	0.00256335	0	0	0.0274814	0	0	0	0	0	0	0.0221456	0	0	0	0	0	0.00248029	0	0	0	0	0	0	0	0.00831355	0.0733657	0.00521847	0
YGL189C	chrVII	0	0.87424	0	0	0	0.00392528	0	0.0399533	0.0120206	0.00570118	0.0100804	0.00343169	0	0.00421301	0	0	0	0.00337467	0	0	0	0	0	0.00746351	0	0	0	0	0	0	0.00383739	0.0225989	0.282138	0.0288933	0.0187133
YGL188C-A	chrVII	0	0	0	0	0	0	0	0	0.00336499	0	0.00301854	0	0	0	0	0	0	0	0	0	0.00335762	0	0	0.00410476	0	0	0	0	0	0.104907	0	0.00572537	0.0472292	0	0
YGL187C	chrVII	0	0	0	0	0	0	0.00224647	0.0287161	0	0	0.00545439	0	0.920807	0	0	0	0	0	0	0	0	0	0	0.00228669	0	0	0	0.0112941	0	0	0.00245569	0.0122522	0.101895	0	0
YGL186C	chrVII	0	0	0	0	0	0.00421849	0	0	0	0	0.00250515	0	0	0	0	0	0	0	0	0.0125286	0	0	0	0	0	0	0	0	0.0114499	0.0495835	0	0.00520038	0.0424897	0	0
YGL185C	chrVII	0	0	0	0	0	0	0.00261918	0	0	0	0.00488283	0	0	0	0	0	0	0.00281633	0.0106103	0	0	0	0	0	0.00289521	0	0	0	0	0	0	0.00291598	0	0	0
YGL183C	chrVII	0.0645927	0	0.0478785	0	0	0.0106213	0.00451702	0.00540358	0.0715388	0.00353397	0	0	0	0.00314769	0.00868424	0.00987843	0.00360302	0.00766844	0.00420643	0.00264794	0.0038128	0.0180897	0	0.00240493	0	0	0	0	0	0	0	0.00390528	0	0	0
YGL181W	chrVII	0.218256	0	0	0	0	0	0	0.0109488	0.0325082	0	0.00305452	0.00728754	0	0.00264385	0	0	0.00953934	0	0	0.0169193	0.0181733	0.0206952	0	0.00401916	0.0136192	0	0.00247264	0	0.00692647	0	0	0.0157909	0.209433	0.0224725	0.0144866
YGL180W	chrVII	0	0	0	0.00294674	0.0130814	0	0	0	0	0	0	0	0	0	0	0	0	0.00232954	0	0	0	0	0	0	0	0	0	0	0	0	0	0.0113947	0.141512	0.0134577	0.00649724
YGL179C	chrVII	0	0.0992173	0	0.00701084	0.0130814	0	0.00289695	0	0	0	0.0552144	0	0	0	0	0	0	0.0326631	0	0	0	0	0	0	0	0	0	0	0	0	0	0.0113947	0.141512	0.0134577	0.00649724
YGL178W	chrVII	0	0	0.00373937	0.0123256	0.00396093	0	0.00261484	0	0	0	0.0117958	0.00238595	0	0	0	0	0	0.00777342	0	0	0	0	0	0.00344017	0	0	0	0	0	0.0216171	0	0.0103159	0.127911	0.012127	0.00583571
YGL176C	chrVII	0	0	0	0.0213663	0	0	0	0	0	0.0190606	0.0184078	0.00377075	0	0	0	0	0	0.011548	0	0	0	0	0	0.00821384	0	0	0	0	0	0	0	0	0	0	0
YGL175C	chrVII	0	0.00318753	0.00256112	0	0.0314885	0	0	0	0	0	0.00279106	0.00368841	0	0	0	0	0.00942987	0	0	0	0	0	0	0	0	0	0	0	0	0	0	0.00731539	0.0804598	0.00572652	0
YGL174W	chrVII	0	0	0.0731591	0	0	0.00445868	0	0	0.0038399	0	0	0	0	0.00397776	0	0	0	0	0	0	0	0.00272817	0	0	0	0	0	0	0	0	0	0.00312812	0	0	0
YGL173C	chrVII	0	0	0	0	0	0	0	0	0	0	0.00839285	0	0	0	0	0	0	0.0215217	0	0.0026271	0.0191752	0	0	0	0	0	0	0.00794514	0.00268397	0	0	0.00311713	0	0	0
YGL172W	chrVII	0.0622903	0	0.00268189	0	0	0.0101045	0	0	0	0.357826	0.00271294	0	0	0.0024276	0.147806	0.0829839	0	0.00406165	0	0.00299967	0	0	0	0	0	0	0	0	0	0	0.00226713	0.0112747	0.0936387	0	0
YGL171W	chrVII	0	0	0	0	0	0	0	0	0.00298158	0	0.00309125	0.00314151	0.00225218	0	0	0	0	0.0027025	0	0	0	0	0	0.00433979	0	0	0	0.00659472	0	0	0	0.00342288	0	0	0
YGL170C	chrVII	0	0	0	0	0	0	0	0	0	0.00293828	0.00805045	0.00281172	0	0	0	0	0	0.00270908	0	0	0	0	0	0	0	0	0	0	0.00394802	0	0	0.00830315	0.0918141	0.00659084	0
YGL169W	chrVII	0	0	0	0	0	0	0	0	0	0	0.00684845	0.00866096	0	0	0	0	0	0.0232704	0	0	0	0.0063491	0	0	0	0	0	0	0	0	0	0.00839606	0.0926948	0.00666715	0
YGL168W	chrVII	0.0560625	0	0	0	0	0	0	0.0112773	0	0.0023164	0	0	0	0	0	0	0	0	0.0051608	0.0110079	0	0	0	0	0	0	0	0	0	0	0	0.00839606	0.0926948	0.00666715	0
YGL167C	chrVII	0	0.00620049	0	0	0	0	0.00412462	0	0	0.00454244	0	0	0	0	0	0	0	0.00286534	0	0	0	0	0	0	0.00959072	0	0	0	0	0	0	0	0	0	0
YGL166W	chrVII	0	0	0	0	0	0	0	0	0	0	0.0271072	0	0	0	0	0	0.0250018	0.00991891	0	0	0	0	0	0	0	0	0	0	0	0	0	0.00496504	0.041058	0	0
YGL164C	chrVII	0	0	0	0	0	0	0.00591555	0	0	0	0.010688	0.00524609	0.0027735	0	0	0	0	0.00923674	0	0	0	0	0	0.0036203	0	0.00231099	0.106248	0	0	0	0	0	0	0	0
YGL163C	chrVII	0	0	0.0500258	0	0	0	0	0	0	0	0.0174687	0	0	0	0	0	0	0.0116259	0	0	0	0	0	0	0	0	0	0	0	0	0	0.00661445	0.0544279	0	0
YGL162W	chrVII	0.00414247	0	0.00787377	0	0	0	0.00231813	0	0.00658187	0.00300715	0.0133009	0.00371904	0	0	0	0	0	0.00551421	0	0	0	0	0	0	0	0	0	0	0	0	0	0	0	0	0
YGL161C	chrVII	0	0	0	0	0	0	0	0	0	0	0.00784173	0.00781636	0	0	0	0	0	0	0	0	0	0	0	0	0	0	0	0	0	0	0	0.00333782	0	0	0
YGL160W	chrVII	0.187122	0	0	0	0	0	0	0.00734242	0	0	0.00374462	0.00327698	0	0	0	0	0	0.00253235	0	0	0	0	0	0	0	0	0	0	0	0	0	0.00490033	0.0401941	0	0
YGL159W	chrVII	0.111846	0	0	0	0	0	0	0	0	0.00429777	0.00946898	0.00295106	0	0	0	0	0	0	0	0	0	0	0	0	0	0	0	0	0	0	0	0.0107272	0.13267	0.0125525	0.00608426
YGL158W	chrVII	0.0790971	0	0	0	0	0	0.00451214	0	0.0388627	0.00448683	0.00479118	0.00304715	0	0	0	0	0.0255279	0.00553981	0	0.0338502	0	0	0	0	0	0.00902217	0	0	0	0	0	0.00329423	0	0	0
YGL157W	chrVII	0.103348	0	0.188393	0	0	0	0	0	0	0	0.0053831	0	0	0	0	0	0	0.0160879	0	0	0.0038973	0	0	0	0	0	0	0.00703014	0	0	0	0.00364597	0	0	0
YGL156W	chrVII	0.00806822	0	0	0	0.00814844	0	0.00436228	0	0	0.0514893	0	0.00647965	0	0	0	0	0	0	0	0	0	0	0	0	0	0	0	0.00263428	0	0	0	0.0139434	0.191533	0.0217658	0.0156959
YGL155W	chrVII	0.00405404	0	0	0	0	0	0	0.0112373	0.00903378	0	0.00251938	0	0	0	0	0	0.0105768	0.00253813	0	0.00249699	0	0	0.00248876	0	0	0	0	0	0	0	0	0.00307234	0	0	0
YGL154C	chrVII	0	0	0	0	0	0	0	0	0.00796102	0	0	0.00386754	0	0.00619905	0	0	0	0	0	0	0	0	0	0.00315878	0	0	0	0.00535053	0	0	0	0.00346871	0	0	0
YGL153W	chrVII	0	0	0.962564	0	0	0	0	0	0	0	0.00950648	0	0	0	0	0	0	0.0334193	0	0	0	0	0	0.00865788	0.0061854	0	0	0	0	0	0	0	0	0	0
YGL151W	chrVII	0	0	0	0	0	0	0.00284189	0	0	0	0	0.00791541	0	0	0	0	0	0	0	0.0082849	0	0	0	0	0	0	0	0	0	0	0	0.00636036	0.0522847	0	0
YGL150C	chrVII	0	0.00275742	0.00231776	0	0	0	0	0	0.00639612	0	0.00567543	0	0	0	0	0	0	0	0	0	0	0	0	0	0	0	0	0	0	0.00246784	0	0	0	0	0
YGL148W	chrVII	0.188769	0	0.00333988	0	0	0	0	0	0	0.00620641	0.0213913	0	0	0	0	0	0	0.00477532	0	0	0	0	0	0	0	0	0	0	0	0.0697487	0	0.00472938	0	0	0
YGL147C	chrVII	0.147474	0.00227107	0.0092279	0	0	0.0438169	0	0	0	0	0.00750017	0.00282273	0	0	0	0	0	0.00410027	0	0	0	0.00382743	0.00261247	0	0	0	0	0.00857868	0	0	0	0.0024305	0	0	0
YGL145W	chrVII	0.00389702	0	0.00396704	0	0	0.00756077	0.00225909	0	0	0	0	0	0	0	0	0	0	0	0.0289022	0	0	0	0	0	0.0101414	0	0	0	0	0	0	0	0	0	0
YGL146C	chrVII	0.286585	0	0	0	0	0.0519277	0	0.00753943	0	0.00475833	0.0193199	0	0.0022678	0	0	0	0.0135557	0.00281457	0	0.00667165	0	0	0	0.00865539	0	0.0104854	0	0	0	0	0	0.00910474	0.0753291	0	0
YGL144C	chrVII	0	0	0	0	0	0	0	0	0	0	0.0104653	0	0	0	0	0	0	0.0451215	0	0	0.00781312	0	0	0	0	0	0	0	0	0	0	0.00956766	0.10558	0.00753953	0
YGL143C	chrVII	0.00519604	0	0	0	0	0	0.00471211	0	0.00225272	0	0	0.00695338	0	0	0	0	0	0	0.00263878	0	0	0	0	0	0	0	0	0	0	0	0	0	0	0	0
YGL142C	chrVII	0	0	0.00766282	0	0	0	0.00263941	0	0	0	0.00586248	0.00562712	0	0	0	0	0	0.00537168	0	0	0	0	0	0.00430669	0	0	0	0.00676811	0	0	0	0	0	0	0
YGL141W	chrVII	0	0	0	0	0	0	0	0	0	0.00597156	0.00809045	0	0	0	0	0	0	0	0	0	0.00719453	0.0290022	0	0	0	0	0	0	0	0	0	0.00322548	0	0	0
YGL139W	chrVII	0.00268244	0	0	0	0	0	0.00377803	0	0	0	0	0.00430987	0	0	0	0	0	0	0	0.00245184	0	0	0	0.0157974	0.00280297	0	0	0	0	0	0	0.00310056	0	0	0
YGL140C	chrVII	0.0100568	0	0	0	0	0	0	0	0	0	0.00330156	0	0	0	0	0	0	0.0190644	0.00263821	0	0.0045653	0	0	0.0351198	0	0	0	0	0	0	0	0.00338893	0	0	0
YGL137W	chrVII	0	0	0	0	0	0	0.00271282	0.00436859	0.00746591	0.00385216	0.00299143	0	0	0.00238715	0	0	0	0	0	0	0	0	0	0.00355915	0	0	0	0	0	0	0	0.00693549	0.0565311	0	0
YGL138C	chrVII	0	0.00275256	0.00587535	0.0174682	0	0	0	0	0	0	0.0108504	0	0	0	0	0	0.00259185	0.00244395	0	0	0	0	0	0.00330993	0	0	0	0	0	0	0	0.0114762	0.142028	0.0134833	0.00650686
YGL136C	chrVII	0.267006	0	0	0	0.00222431	0	0	0	0	0	0.0183933	0.010805	0	0	0	0	0	0.0131615	0	0	0.00525401	0	0	0	0	0	0	0	0	0	0	0.00853366	0.0931607	0.00658594	0
YGL135W	chrVII	0.00281879	0	0	0	0	0	0.00474107	0.00228998	0.00676874	0	0.00711469	0.00915944	0	0	0	0	0	0.0107533	0	0	0	0	0	0	0	0.00763206	0	0	0	0	0	0	0	0	0
YGL134W	chrVII	0	0	0	0	0	0	0.00597946	0	0.00548974	0	0.00378798	0	0	0	0	0	0	0	0	0	0	0	0	0.00577992	0	0	0	0	0	0	0	0.00641821	0.052915	0	0
YGL133W	chrVII	0.180944	0	0.0138254	0	0	0	0	0.00687717	0	0.00270078	0	0	0	0	0	0	0	0	0	0	0.00243529	0	0	0	0.0150767	0	0	0	0.00465291	0	0	0.00806055	0.0668989	0	0
YGL131C	chrVII	0.163713	0	0	0	0	0.00221463	0	0	0.00239357	0	0.00373618	0	0	0	0	0	0.00931972	0	0	0	0	0	0	0.0026682	0	0	0	0	0	0	0	0.00374603	0	0	0
YGL130W	chrVII	0.00242079	0.0599766	0.00251963	0	0	0	0	0	0	0.0588234	0.00583377	0	0	0	0	0	0	0.00310619	0	0	0	0	0	0	0	0	0	0	0	0	0	0.00356967	0	0	0
YGL129C	chrVII	0	0	0	0	0	0	0	0	0	0	0.00583377	0.0171273	0	0	0	0	0	0.00251302	0	0	0	0.00369304	0	0	0	0	0	0	0	0	0	0	0	0	0
YGL128C	chrVII	0	0	0	0	0	0	0	0	0.00241078	0	0.0258728	0	0	0	0	0	0	0.0104046	0.0064302	0.00330921	0.00354212	0	0	0	0	0	0	0	0.0146773	0	0	0.0031332	0	0	0
YGL127C	chrVII	0	0	0.00590758	0	0	0	0	0.0295373	0	0	0	0	0.00512007	0.00289203	0	0	0	0	0	0	0	0	0	0.0050539	0.0221522	0	0	0	0	0	0	0	0	0	0
YGL126W	chrVII	0	0	0	0	0	0.00230035	0.00408505	0	0.0374439	0	0	0.00475131	0	0	0.00496212	0.00325521	0	0	0	0	0	0	0	0	0	0.00581965	0	0	0	0	0	0	0	0	0
YGL125W	chrVII	0	0	0	0.0136038	0	0	0	0	0	0.00510723	0.00230079	0.0118052	0	0	0	0	0	0	0	0	0	0	0	0	0	0	0	0.0148638	0	0	0	0.012853	0.237611	0.0288321	0.0231144
YGL124C	chrVII	0	0	0	0.0136038	0	0	0	0	0	0.00510723	0.004059	0.0118052	0	0	0	0	0	0.0287187	0	0	0	0	0	0	0	0	0	0.0148638	0	0	0	0.012853	0.237611	0.0288321	0.0231144
YGL123W	chrVII	0	0.131887	0	0	0	0	0	0	0	0.0236969	0.00708057	0	0	0	0	0	0	0.00541616	0	0.00721676	0	0	0	0	0	0	0	0	0	0	0	0	0	0	0
YGL122C	chrVII	0	0	0	0.206893	0.00311916	0	0	0	0	0.0236969	0.00708057	0	0	0	0	0	0	0.00541616	0	0.00721676	0	0	0	0	0	0	0	0	0	0	0.00294662	0.0209552	0.325286	0.0439388	0.0403446
YGL121C	chrVII	0	0.0103355	0	0	0	0	0	0	0	0	0.00799267	0	0	0	0	0	0	0.00810515	0	0	0	0	0	0	0	0	0	0	0	0	0	0	0	0	0
YGL120C	chrVII	0.0974888	0	0	0	0	0	0	0	0	0	0.00480812	0.00440543	0	0	0	0	0	0.0168502	0	0.0194811	0	0	0	0	0	0	0	0	0	0	0	0	0	0	0
YGL119W	chrVII	0	0	0	0.0432926	0	0	0	0	0	0	0.00492187	0.00337286	0	0	0	0	0	0.00228514	0	0	0	0	0	0	0	0	0	0	0	0	0	0.0125032	0.165368	0.0176617	0.0113499
YGL117W	chrVII	0	0	0	0	0	0	0.00338976	0	0.00991461	0	0.0094448	0.00944878	0	0	0	0	0	0	0	0.0219632	0	0	0.227963	0.00387343	0	0	0	0	0	0	0	0	0	0	0
YGL116W	chrVII	0.378446	0	0	0	0	0.00723735	0	0	0.00976484	0	0.00268876	0.00227983	0.306049	0	0.00320553	0	0	0.00225062	0	0.00366905	0.00275359	0	0	0	0	0	0	0	0	0	0	0	0	0	0
YGL115W	chrVII	0	0	0	0.00461421	0	0	0.00258404	0	0.0437215	0	0.00819629	0	0	0	0	0	0	0.00561083	0.00312645	0.0118267	0	0	0	0	0.00807479	0	0	0.00814419	0	0	0	0.0080445	0.0878708	0.00622861	0
YGL114W	chrVII	0.0238415	0	0.00616016	0.0048493	0	0.0244286	0	0	0	0	0.0105186	0	0	0	0	0	0	0.00938145	0	0	0	0	0	0.00584606	0	0	0	0	0	0	0	0.00807771	0.0882681	0.00626368	0
YGL113W	chrVII	0.262531	0	0.0882078	0	0	0	0	0	0.00717526	0.0036774	0.0058072	0	0	0.00467449	0	0	0	0.0108354	0	0	0	0	0	0.076439	0	0	0	0	0	0.0102151	0	0.00313812	0	0	0
YGL112C	chrVII	0.00568087	0	0	0	0	0	0.00448208	0	0	0	0	0.0170757	0	0	0	0	0	0	0	0.00247562	0	0	0	0.00652558	0	0	0	0	0	0	0	0.00492246	0.0405787	0	0
YGL111W	chrVII	0	0	0.00281452	0	0	0	0.00410731	0	0	0	0.0159342	0	0	0	0	0	0	0	0	0	0	0	0	0	0	0	0	0	0	0	0	0.00878233	0.0965526	0.00689591	0
YGL110C	chrVII	0	0	0	0	0	0	0.00283053	0	0	0	0.00420457	0	0	0	0.00572706	0.00422134	0	0.00237966	0	0.0097279	0	0	0	0	0	0	0	0	0	0	0	0.00231722	0	0	0
YGL108C	chrVII	0.056996	0	0.00760521	0	0	0.0101205	0	0	0	0.00570737	0	0	0	0	0	0	0	0.00227736	0	0	0	0	0	0.0056766	0	0	0	0	0	0	0	0	0	0	0
YGL107C	chrVII	0	0	0	0	0	0	0	0	0	0	0.0206734	0	0	0	0	0	0.00252006	0.0255365	0	0	0	0	0	0	0	0	0	0	0	0	0	0.00655084	0.0541759	0	0
YGL106W	chrVII	0	0.773438	0	0	0	0	0.0029182	0	0.00223916	0.317307	0	0	0	0.00403974	0	0	0	0.00993923	0	0	0	0	0	0	0	0	0	0	0	0	0	0	0	0	0
YGL105W	chrVII	0.00465752	0	0	0	0	0.00456563	0.00325837	0	0.00220669	0	0.00607594	0.0078515	0	0	0	0	0	0.0247805	0	0	0	0	0	0	0	0	0	0	0	0	0	0	0	0	0
YGL104C	chrVII	0	0	0	0	0.00399297	0.00246003	0	0	0	0	0.00703148	0	0	0	0	0	0	0.00655218	0	0	0	0	0	0	0	0	0	0	0	0	0	0.00335218	0	0	0
YGL103W	chrVII	0	0	0.00346186	0	0	0	0	0	0	0.00466361	0.0132855	0	0	0.00251475	0	0	0	0.0428619	0	0	0	0	0	0.00228723	0	0	0	0	0	0	0	0.00351705	0	0	0
YGL101W	chrVII	0.00517286	0	0	0	0	0	0	0	0	0	0.00335576	0	0	0	0	0	0	0.0110915	0	0	0	0	0	0	0	0	0	0	0	0	0	0.00334688	0	0	0
YGL100W	chrVII	0.00723172	0	0	0	0	0	0	0	0.00859564	0.0408688	0.00415287	0	0	0.00571535	0.0222484	0.00866895	0	0.00257662	0	0	0	0	0	0.0033046	0	0	0	0.00622669	0	0	0	0.00355856	0	0	0
YGL099W	chrVII	0	0	0.964943	0	0	0	0	0	0.00308089	0.103771	0.0035403	0.00856599	0	0	0	0	0	0.00281472	0	0	0	0	0	0.00562639	0	0	0	0	0	0	0	0	0	0	0
YGL098W	chrVII	0	0	0.060226	0	0	0	0	0	0	0.00781111	0.00295163	0.00513119	0.0121314	0	0.00604621	0.00980434	0	0	0	0.00224378	0	0	0	0	0	0	0	0.00779886	0	0	0	0	0	0	0
YGL097W	chrVII	0	0	0.00317297	0.240832	0.00601693	0	0.00485949	0	0.00377639	0	0.00256588	0	0	0	0	0	0	0.00267764	0	0	0	0	0	0	0	0	0	0	0	0	0.00285696	0.0205218	0.319282	0.0430645	0.0396516
YGL096W	chrVII	0	0	0	0.104736	0	0	0	0	0.00257217	0	0.00321736	0.00878008	0	0	0	0	0	0	0	0.00611745	0	0	0.0512374	0	0	0	0	0	0	0.00308783	0.00255666	0.0186716	0.290876	0.0406512	0.0403378
YGL095C	chrVII	0	0	0	0	0	0.00282654	0.00316557	0	0.00351498	0.0329419	0	0	0	0	0	0	0	0.0197908	0	0	0	0.0468419	0	0	0	0	0	0	0	0	0	0.00334148	0	0	0
YGL094C	chrVII	0	0.00937357	0.401901	0	0	0	0	0.00232604	0.00328848	0	0.023191	0	0	0	0.00235004	0	0	0.0165521	0	0	0	0	0	0	0	0.0263564	0	0	0	0	0	0	0	0	0
YGL093W	chrVII	0	0	0	0	0	0	0	0.0634965	0	0.0458875	0.00325354	0	0	0	0	0	0	0	0.00953583	0.00499268	0	0	0	0.00684745	0	0	0	0.0223622	0	0	0	0.00296346	0	0	0
YGL092W	chrVII	0	0	0	0	0	0	0	0	0	0.14531	0.0239121	0	0	0	0	0	0	0.0450262	0	0	0	0	0	0.00931692	0	0	0	0.00972123	0	0	0	0	0	0	0
YGL091C	chrVII	0	0	0	0.546926	0	0	0	0	0	0	0.0239121	0	0	0	0	0	0	0.0450262	0	0	0	0	0	0.00931692	0	0	0	0.00832814	0	0	0.00328463	0.0184149	0.204376	0.0147994	0
YGL090W	chrVII	0	0	0	0	0	0	0	0	0.00640166	0	0.00492638	0	0	0	0	0	0	0.0121033	0	0	0	0	0	0.00908801	0	0	0	0	0	0	0	0.0034129	0	0	0
YGL087C	chrVII	0	0	0.00429113	0	0	0	0	0.006528	0	0	0.00843215	0	0	0	0	0	0	0.00796128	0	0.00387976	0	0	0	0.00317466	0	0.0070905	0.00780271	0.0107355	0	0.00741527	0	0	0	0	0
YGL086W	chrVII	0.048045	0	0	0	0	0	0	0	0	0.00658122	0.00731954	0	0	0	0	0	0	0	0	0.017311	0.00486811	0	0	0	0	0	0	0	0	0	0	0.0137973	0.253332	0.0306973	0.0245908
YGL085W	chrVII	0	0	0	0	0	0.00670515	0	0	0.00302264	0.0120609	0	0.00266867	0	0	0	0	0	0	0	0	0	0	0	0	0	0	0	0	0	0	0	0.0028275	0	0	0
YGL084C	chrVII	0	0	0.0873226	0.0541741	0	0.0031586	0	0	0.00352235	0	0.00683813	0	0	0	0	0	0	0	0	0	0	0	0	0	0	0	0	0	0	0	0	0.00661431	0.0545645	0	0
YGL083W	chrVII	0.279923	0	0.0123697	0	0	0	0	0.00256055	0	0.00280747	0.0145742	0	0	0	0	0	0	0.0107264	0	0	0.00315712	0	0	0.00350405	0	0	0	0	0	0	0	0.00310639	0	0	0
YGL082W	chrVII	0	0	0	0	0	0	0.00451264	0	0	0	0	0	0	0	0	0	0.00303066	0	0	0.00513764	0	0	0	0	0.00498148	0	0	0	0	0	0	0.0103962	0.127371	0.0119451	0.0056932
YGL081W	chrVII	0.170791	0	0	0	0	0.016586	0	0	0	0	0.00314739	0.002274	0	0	0	0.00264535	0	0.006332	0	0	0	0	0	0.00588415	0	0	0	0	0	0	0	0.00245687	0	0	0
YGL080W	chrVII	0.0235221	0	0	0	0	0.00828481	0.00252869	0	0	0	0.0100636	0.00724601	0	0	0	0	0.00493581	0.00259751	0	0	0	0	0	0	0	0.00713945	0	0	0	0	0	0.00315352	0	0	0
YGL079W	chrVII	0	0	0	0	0	0	0.00253163	0	0	0.00251161	0.00344093	0	0	0	0	0	0	0.00591175	0	0	0	0	0	0.00280445	0	0	0	0	0	0	0	0.00864286	0.0948387	0.00672391	0
YGL078C	chrVII	0	0	0	0	0	0	0	0	0	0.0164539	0.00544998	0.00326865	0	0	0	0	0	0.0074759	0	0.00525503	0	0	0	0.00399083	0	0	0	0	0	0	0	0.00889995	0.0977064	0.00694628	0
YGL077C	chrVII	0	0.0202982	0.00297218	0.0124111	0.00252001	0	0.00390655	0	0.0155791	0.544349	0.00692959	0.00727492	0	0	0.504892	0.244342	0	0.00437534	0	0	0	0	0	0	0	0	0	0.00295987	0	0	0.00323146	0.0239115	0.318985	0.0343511	0.0222609
YGL076C	chrVII	0.00933803	0.636307	0	0.0185192	0	0	0	0	0	0	0.00454225	0.00256704	0	0	0	0	0	0.0226187	0	0.00414087	0	0	0	0.00465664	0	0	0	0	0	0	0.00343464	0.0194081	0.28549	0.0348579	0.028104
YGL075C	chrVII	0	0	0	0	0	0	0	0	0	0	0.00258883	0	0	0	0	0	0	0.00814467	0	0	0	0	0	0.00304417	0	0	0	0	0	0	0	0.00373583	0.0308848	0	0
YGL073W	chrVII	0.0714548	0	0.23964	0	0	0.0222303	0.0025009	0.0111659	0.00654227	0	0.00245896	0.0130342	0.979794	0	0.0133909	0.00729031	0.00338903	0	0.0101165	0.0137008	0	0.00933411	0	0.00563127	0.106336	0	0	0	0	0	0.00451825	0.0255203	0.28536	0.0206546	0
YGL071W	chrVII	0	0	0	0	0	0	0	0	0	0	0.0132326	0.00237341	0	0	0	0	0	0.00419457	0	0	0	0	0	0	0	0	0	0	0	0	0	0.00428339	0.0353047	0	0
YGL070C	chrVII	0	0	0	0	0.00221133	0.00239395	0	0	0	0	0.0101186	0	0	0	0	0	0	0.0138364	0	0	0	0	0	0	0	0	0	0.00626594	0	0	0	0	0	0	0
YGL068W	chrVII	0	0	0	0	0	0	0	0	0.123311	0	0.0149397	0.0368094	0	0	0	0	0	0.00971852	0	0	0	0	0	0	0	0	0	0	0	0	0	0.010817	0.13398	0.0126935	0.00610233
YGL067W	chrVII	0	0.00360621	0.689038	0	0	0	0	0	0	0	0.00260202	0.00573271	0	0	0	0	0	0.00309353	0	0	0	0	0.00501278	0	0	0	0	0	0.0042956	0	0	0.00749219	0.0621395	0	0
YGL066W	chrVII	0	0	0	0	0	0	0	0	0	0.00288985	0.00443081	0	0	0	0	0	0	0	0	0	0	0	0	0	0	0	0	0	0	0	0	0.00652466	0.053909	0	0
YGL065C	chrVII	0	0	0.0176145	0	0	0.00448929	0	0.00447926	0	0.00676046	0	0	0	0	0	0	0	0	0	0	0	0	0	0.00474438	0	0	0	0	0	0	0	0.00329667	0	0	0
YGL064C	chrVII	0.289412	0	0.00407363	0	0	0.0139008	0	0.00254407	0.0211222	0	0.0142594	0.00499785	0	0	0	0	0	0.00260916	0	0	0	0	0	0	0	0	0	0	0	0	0	0.0075526	0.0625941	0	0
YGL063W	chrVII	0	0	0	0	0	0	0	0.00436761	0	0	0.00469188	0	0	0	0	0	0	0.0029849	0	0	0	0	0	0	0	0	0	0	0	0	0	0	0	0	0
YGL062W	chrVII	0	0	0	0.0394348	0	0.0122112	0.00350938	0	0	0	0.00827827	0.00263158	0	0	0	0	0	0.00337396	0	0	0	0	0	0.00342862	0	0	0	0	0	0	0	0.0155687	0.213477	0.0241022	0.0171764
YGL061C	chrVII	0.00444902	0.00495123	0	0.0394348	0	0.00518196	0.00460827	0	0	0	0.00833117	0.00263158	0	0	0	0	0	0.0028522	0	0	0	0	0	0.00382226	0	0	0	0	0	0	0	0.0155687	0.213477	0.0241022	0.0171764
YGL060W	chrVII	0.156734	0	0.0198738	0	0	0	0.00295019	0	0.0187974	0	0.00278677	0	0	0	0	0	0	0	0	0.0081878	0	0	0	0	0	0	0	0	0	0	0	0	0	0	0
YGL059W	chrVII	0	0	0	0	0	0	0	0	0	0	0	0.00343161	0	0	0	0	0	0	0	0	0	0	0	0	0	0.00503278	0	0.00711798	0	0	0	0.0067297	0.0559419	0	0
YGL058W	chrVII	0	0	0.00450246	0	0.0964717	0	0	0	0	0	0.107118	0.00540827	0	0	0	0	0	0.0396565	0	0	0	0	0	0	0	0	0	0	0	0	0.00276131	0.0195593	0.271276	0.0310794	0.0225815
YGL057C	chrVII	0	0	0.00450246	0	0	0	0	0	0	0	0.0131555	0.0028878	0	0	0	0	0	0.0121402	0	0	0	0	0	0	0	0	0	0	0	0	0	0	0	0	0
YGL056C	chrVII	0	0	0	0.0717337	0	0	0	0.00366393	0	0.0037949	0.00440512	0	0	0	0	0	0	0	0	0	0	0	0	0	0	0	0	0	0	0	0	0	0	0	0
YGL055W	chrVII	0	0	0	0.16793	0.00338633	0	0	0	0	0	0.0114087	0.00531099	0	0	0	0	0	0.00648492	0	0	0	0	0	0	0	0	0	0	0	0	0	0.0166985	0.264857	0.034935	0.0315139
YGL054C	chrVII	0	0	0	0.16793	0.00338633	0	0	0	0	0.00496953	0.0142598	0.00531099	0	0	0	0	0	0.00932136	0	0	0	0	0	0	0	0	0	0	0	0	0.00273713	0.0166985	0.264857	0.034935	0.0315139
YGL053W	chrVII	0	0.00227388	0.00754931	0	0	0	0	0	0	0	0.00637241	0	0	0	0	0	0	0.00374193	0	0	0	0	0	0.0023059	0	0	0	0.00620141	0	0	0	0.00287636	0	0	0
YGL050W	chrVII	0	0	0	0	0	0.00279349	0	0	0.0630317	0.0176327	0	0	0	0	0	0	0	0	0	0	0	0	0	0.00707374	0	0	0	0	0	0.0916317	0	0	0	0	0
YGL049C	chrVII	0.00564349	0	0	0	0	0	0	0	0	0	0.00417599	0	0	0	0.00264965	0.00583672	0.0112379	0.00545595	0	0	0	0	0	0	0	0	0	0	0	0	0	0	0	0	0
YGL048C	chrVII	0	0	0	0	0	0.00239792	0	0.0652747	0	0	0.00410507	0	0	0	0	0	0.00239224	0	0.00455239	0.00332934	0	0.0241453	0	0	0	0.0079056	0	0.00544871	0	0	0	0.0130802	0.172306	0.018313	0.0117048
YGL047W	chrVII	0.0780308	0	0.0245803	0	0	0	0	0	0.0184707	0	0.00361975	0	0	0	0	0	0	0.00227747	0	0.004062	0	0	0	0	0	0	0	0	0	0	0	0.0102394	0.126272	0.011943	0.00575523
YGL045W	chrVII	0	0	0	0.0150515	0.00333346	0	0.0048743	0	0	0	0.022833	0	0	0	0	0	0	0.00719156	0	0	0	0	0.00252257	0	0.00502504	0	0	0	0.00251381	0	0	0.0113216	0.147931	0.0156031	0.00990572
YGL044C	chrVII	0.00915771	0	0.00605058	0	0.00333346	0	0	0	0	0	0.022833	0	0	0	0	0	0	0.00719156	0.0104311	0	0	0	0	0	0.0113397	0	0	0	0	0	0	0.0113216	0.147931	0.0156031	0.00990572
YGL043W	chrVII	0	0	0	0	0	0	0.00227313	0	0	0.00539787	0.0027785	0	0.00358496	0	0	0	0	0.00674006	0	0	0	0	0	0	0	0	0	0	0	0	0	0	0	0	0
YGL041W-A	chrVII	0.00475134	0	0.00260749	0.0175468	0	0.00577001	0.00628672	0	0	0	0.00808938	0.00310936	0	0	0	0	0	0	0	0	0.13916	0	0.18101	0	0	0	0	0	0.0156357	0	0	0.0103225	0.127713	0.0120842	0.00580403
YGL041C-B	chrVII	0	0	0	0	0.00778991	0	0	0	0	0.00539787	0.00807063	0.00702951	0	0	0	0	0	0.00303787	0	0	0	0	0	0	0	0	0	0	0	0	0	0.00754652	0.0833071	0.005955	0
YGL040C	chrVII	0	0	0	0	0	0	0	0.0671449	0	0	0	0	0	0	0	0	0	0	0	0	0	0	0	0.00296161	0	0	0	0.0193105	0	0	0	0.00890014	0.0972458	0.00687632	0
YGL039W	chrVII	0.00717768	0.0129852	0	0	0	0	0	0	0	0	0.00529529	0	0	0	0	0	0	0.0112789	0	0	0	0	0	0.00369217	0	0	0	0	0	0	0	0	0	0	0
YGL038C	chrVII	0	0	0	0	0	0	0	0	0	0.0484087	0.00446843	0.00710609	0	0	0	0	0	0.013929	0	0	0	0	0	0.00320122	0.00297221	0	0	0.0112979	0	0	0	0.00310565	0	0	0
YGL036W	chrVII	0	0.115411	0.00356511	0	0	0	0.00235943	0	0.0129806	0	0.0128109	0	0	0	0	0	0	0.00908337	0	0	0	0	0	0	0	0	0	0	0	0	0	0	0	0	0
YGL037C	chrVII	0.212887	0	0	0	0	0.0275775	0	0.00257454	0.25838	0	0.0297027	0	0	0.00349052	0	0	0	0.00625774	0	0	0	0.0442407	0	0	0	0	0	0	0	0	0	0.00420473	0	0	0
YGL035C	chrVII	0	0	0	0	0	0	0	0	0	0	0.0128109	0.00936976	0	0	0	0	0	0.00353483	0	0.0233004	0	0	0	0.00245588	0	0	0	0	0	0	0	0	0	0	0
YGL032C	chrVII	0	0	0	0	0	0	0.00740994	0	0	0	0.0042267	0.00301147	0	0	0	0	0	0	0	0	0	0	0	0	0	0	0	0	0	0	0	0.0124989	0.15432	0.0146278	0.00707442
YGL031C	chrVII	0.0103944	0	0	0	0	0	0	0	0	0	0.00746602	0	0	0	0	0	0.00466537	0.00233814	0	0	0	0	0.398901	0	0	0	0	0	0	0	0	0.00523247	0.0431981	0	0
YGL030W	chrVII	0	0	0	0	0	0	0.00547739	0.00391097	0	0.0128353	0.00363864	0.00432104	0	0	0.083493	0.0467651	0	0	0	0.00668352	0	0	0.0353425	0	0	0.00685075	0	0	0	0	0	0	0	0	0
YGL029W	chrVII	0.00438602	0.00248119	0	0	0	0	0.0040121	0	0	0.0699179	0.0168239	0.00319556	0	0	0	0	0	0.00274404	0	0.00284377	0	0	0	0.00401704	0	0	0	0	0	0.00583826	0	0.00378641	0	0	0
YGL028C	chrVII	0.00438602	0.00248119	0	0	0	0	0.0040121	0	0	0.0699179	0.0168239	0	0	0	0	0	0	0.00315454	0	0.00284377	0	0	0	0.00401704	0	0	0	0	0	0.00583826	0	0.00250823	0	0	0
YGL027C	chrVII	0.0371549	0	0.00282139	0	0	0.029252	0.00302444	0	0.0125347	0	0	0.00304425	0	0.0101738	0	0.00609079	0	0	0	0.010128	0	0	0	0.0101422	0.0243193	0	0	0	0	0	0	0.0135419	0.183132	0.0204637	0.0145131
YGL026C	chrVII	0.0172031	0	0	0	0	0	0.00383685	0	0.335779	0	0.00231903	0.00624929	0	0	0	0	0	0.021029	0	0	0	0	0	0.00275437	0	0	0	0	0	0	0	0	0	0	0
YGL025C	chrVII	0	0	0.00755377	0.124929	0.0158652	0.00345601	0	0	0.00562456	0	0.0120979	0	0	0	0	0	0	0	0	0.00784843	0	0	0	0	0	0	0	0	0	0	0	0.0120397	0.133518	0.00960932	0
YGL023C	chrVII	0.0259426	0	0	0	0	0.0131633	0	0	0	0	0	0.00500422	0	0	0	0	0.00427387	0.0303476	0.00433028	0.00436249	0.00256236	0	0	0	0	0	0	0	0.00380505	0	0	0	0	0	0
YGL022W	chrVII	0	0	0	0.0289012	0	0	0	0	0	0.00346666	0.0146507	0.00585013	0	0	0	0	0	0.00445365	0	0	0	0	0	0	0	0	0	0	0	0	0	0.00330425	0	0	0
YGL021W	chrVII	0	0	0	0	0	0	0	0	0	0	0.0548223	0	0	0	0	0	0	0.00955241	0	0	0	0	0	0	0	0	0	0	0	0	0	0	0	0	0
YGL020C	chrVII	0.043395	0	0	0	0	0.332259	0	0	0	0	0.0140192	0	0	0	0	0	0	0.00760187	0	0.00422516	0.0095486	0	0	0	0	0	0	0.00680862	0.0023718	0.0092566	0	0	0	0	0
YGL019W	chrVII	0.00342562	0	0	0	0	0	0	0.0110403	0	0	0	0	0	0	0	0	0	0	0.0241576	0.00929799	0	0	0	0	0.0386436	0	0	0	0	0	0	0	0	0	0
YGL018C	chrVII	0	0	0	0	0	0	0	0	0	0.0064297	0	0.00603493	0	0	0	0	0	0	0	0.00320361	0	0	0	0	0	0	0	0	0	0	0	0	0	0	0
YGL017W	chrVII	0.0199137	0	0	0	0	0.0101909	0.00311475	0	0	0.00580204	0.00553563	0	0	0	0.153974	0.144821	0	0	0	0	0	0	0	0.00261889	0	0	0	0	0.0024297	0	0	0	0	0	0
YGL016W	chrVII	0	0	0	0	0	0	0	0	0	0.0183045	0	0	0	0	0	0	0	0	0	0.00569553	0	0	0	0.00371307	0	0	0	0	0	0	0	0.00341203	0	0	0
YGL014W	chrVII	0	0.00645945	0	0	0	0	0	0	0	0.0145855	0.0122425	0	0	0	0	0	0	0.00294921	0	0	0	0	0	0	0	0	0	0	0	0	0	0.0121183	0.158072	0.0167006	0.0106515
YGL015C	chrVII	0	0.00389095	0	0	0	0	0	0	0	0.0148029	0.0108512	0	0	0	0	0	0	0.00606862	0	0.0130506	0	0	0	0.00311758	0	0	0	0	0	0	0	0.012213	0.161747	0.0172862	0.0111117
YGL013C	chrVII	0	0	0.00763949	0	0	0	0	0	0	0	0.0122425	0	0	0	0	0	0	0.00294921	0	0	0	0	0	0	0	0	0	0	0	0	0	0.0122201	0.159822	0.0169198	0.0107926
YGL012W	chrVII	0.0319663	0.00841883	0.00435845	0	0	0.228236	0	0	0	0.00233172	0.015523	0	0	0	0	0	0	0.00728202	0	0	0	0	0	0.00325357	0	0	0	0	0	0	0	0	0	0	0
YGL011C	chrVII	0.026522	0	0	0	0	0.0272327	0	0	0.00438613	0.0026526	0.0209594	0	0	0	0	0	0	0.00758725	0	0	0	0	0	0	0	0	0	0.00272643	0	0	0	0	0	0	0
YGL010W	chrVII	0	0	0	0	0	0	0.00295211	0	0	0.0261307	0	0	0	0	0	0	0	0	0	0	0	0	0	0	0	0	0	0	0	0	0	0.00297416	0	0	0
YGL009C	chrVII	0	0	0	0	0	0	0	0	0	0	0.00550142	0	0	0	0	0	0	0.00361844	0	0	0	0	0	0	0	0	0	0	0	0	0	0	0	0	0
YGL006W	chrVII	0	0	0.0323087	0	0	0	0.00245772	0.00227856	0	0.0130993	0	0.00521213	0	0	0	0	0	0	0	0	0	0	0	0	0	0	0	0	0	0	0	0.00341208	0	0	0
YGL006W-A	chrVII	0.0028948	0	0	0	0	0	0	0	0	0.0039151	0.00898761	0.00415356	0	0	0	0	0	0	0	0	0	0	0	0.00220596	0	0	0	0	0	0	0	0.0047466	0	0	0
YGL005C	chrVII	0.147701	0	0	0	0	0.0438245	0.00411944	0	0	0	0.00629554	0	0	0	0	0	0	0	0	0.013589	0	0	0	0.0175183	0	0	0	0	0	0	0	0.00264739	0	0	0
YGL004C	chrVII	0	0	0.00359879	0	0	0	0	0	0	0	0.00364629	0	0	0	0	0.0034536	0	0.00477731	0	0	0	0	0	0	0	0	0	0	0	0	0	0.00266996	0	0	0
YGL003C	chrVII	0	0	0	0	0	0.00326122	0	0	0	0	0.0302959	0.00247913	0	0	0	0	0	0.00619568	0	0	0	0	0	0	0	0	0	0	0	0	0	0.00812986	0.0894341	0.00635543	0
YGL002W	chrVII	0	0	0.00453905	0	0	0	0.00273124	0	0	0	0.00405299	0	0	0	0	0	0	0.00308195	0	0	0	0	0	0	0	0	0	0.00655019	0	0	0	0	0	0	0
YGL001C	chrVII	0.146415	0	0.0395851	0	0	0.00373326	0.00470089	0	0.00354593	0	0.0212337	0.00332429	0	0	0	0	0	0.00567439	0	0	0	0	0	0.00259522	0	0	0	0	0	0	0	0.00298618	0	0	0
YGR001C	chrVII	0	0	0	0.0180404	0	0.00282402	0.00387321	0	0	0.00246361	0.0337896	0	0	0	0	0	0	0.0393599	0	0	0.158028	0	0	0	0	0	0	0	0.0110241	0	0	0.00387537	0	0	0
YGR002C	chrVII	0	0	0.00503156	0.0757986	0	0	0.00264367	0.00225758	0.0359024	0.131415	0.00248875	0	0	0	0	0	0	0.0076803	0	0	0	0	0	0	0	0	0	0	0	0	0	0.01491	0.205586	0.023447	0.0169643
YGR003W	chrVII	0.00662715	0	0	0	0	0	0	0	0	0	0.02098	0	0	0	0	0	0	0.0031827	0	0	0	0	0	0	0	0	0	0	0	0	0	0.0112327	0.184281	0.0217362	0.0166638
YGR004W	chrVII	0.0422834	0	0	0.00298511	0.0035725	0.0229193	0	0.00275795	0	0	0.0116096	0.0143519	0	0	0	0	0	0.0165867	0	0.0051307	0	0	0.00567226	0	0	0	0	0	0	0	0	0	0	0	0
YGR005C	chrVII	0.182837	0	0	0	0	0	0.00347506	0	0	0	0.00431053	0.00903912	0	0	0	0	0	0	0	0.00306224	0	0	0	0	0	0	0	0	0	0	0	0	0	0	0
YGR006W	chrVII	0.0148119	0.209167	0	0	0	0.00761699	0.00469029	0	0	0	0	0	0.00842075	0	0	0	0	0	0	0	0	0	0	0	0	0	0	0	0.00517795	0.0030375	0	0	0	0	0
YGR007W	chrVII	0	0	0.164075	0	0	0	0	0	0	0	0.00362874	0	0	0	0.0876689	0.0491288	0	0	0	0	0	0	0	0	0	0	0	0	0	0	0	0.00537617	0.0436111	0	0
YGR008C	chrVII	0.0305182	0	0	0	0	0.257662	0	0	0	0	0.003467	0	0	0	0	0	0	0	0	0	0	0	0	0.00334527	0.00387072	0	0	0	0	0	0	0.00734515	0.0602643	0	0
YGR009C	chrVII	0.0760216	0	0.00327658	0	0	0	0.0045515	0.0706277	0	0	0.00955062	0.00236962	0	0	0	0	0.0031566	0	0	0.00746454	0	0	0	0	0	0	0	0.0118686	0	0	0	0	0	0	0
YGR010W	chrVII	0.229535	0.00233397	0.640389	0	0	0.0558028	0.00531507	0	0	0	0.00304439	0	0	0	0	0	0.00279899	0.00825103	0	0.00267026	0.00270302	0	0	0	0	0	0	0	0.00248909	0	0	0	0	0	0
YGR012W	chrVII	0.00497704	0.00415858	0	0	0	0	0	0	0.0112515	0	0	0.00351261	0	0	0	0	0	0	0	0.0072083	0	0	0	0.00341396	0	0	0	0	0	0	0	0	0	0	0
YGR013W	chrVII	0	0	0	0.00241652	0	0	0	0	0	0	0.00929286	0	0	0	0	0	0	0	0	0	0	0	0	0.0343894	0	0	0	0	0	0	0	0.0048152	0.0398828	0	0
YGR014W	chrVII	0	0	0.00281283	0	0	0	0.00274933	0	0.00380361	0	0.00237114	0	0	0	0	0	0	0	0	0	0	0	0.00332998	0.00651372	0	0	0	0.00252541	0	0	0	0.00296753	0	0	0
YGR015C	chrVII	0	0	0	0	0	0	0	0	0	0	0.019484	0.00220137	0	0	0	0	0	0.0077244	0	0	0.00449219	0	0	0	0	0	0	0	0	0	0	0	0	0	0
YGR016W	chrVII	0	0	0	0	0	0.00544647	0.00256462	0	0	0	0.0046692	0.0112086	0	0	0	0	0	0.00405563	0	0	0	0	0	0	0	0	0	0	0	0.0403111	0	0	0	0	0
YGR017W	chrVII	0.0560191	0.0234046	0	0	0	0	0	0.0312766	0.00324418	0	0.0136403	0	0	0	0	0	0.00249563	0	0.00570691	0.00991189	0	0.00225276	0	0	0.0121551	0	0	0	0	0	0	0	0	0	0
YGR019W	chrVII	0.00336088	0	0.00758613	0	0.0179428	0.00272291	0.00246329	0.00347882	0.0135182	0	0.00926303	0	0	0	0	0	0	0.00467237	0	0	0	0.00935072	0	0	0	0	0	0.00539835	0	0	0	0.0157626	0.258252	0.0306314	0.0236152
YGR020C	chrVII	0.00336088	0	0.00758613	0	0.0179428	0.00272291	0.00246329	0	0	0.00543926	0.00875655	0	0	0	0	0	0	0.00839871	0	0	0.00243897	0	0	0	0	0	0	0.00539835	0	0	0	0.0157626	0.258252	0.0306314	0.0236152
YGR021W	chrVII	0	0	0	0	0	0	0	0.0102554	0	0	0	0.00339664	0	0	0.00297352	0.0035829	0.00415978	0	0	0.0175796	0	0	0	0.0063067	0	0	0.00257174	0.0090612	0	0	0	0	0	0	0
YGR023W	chrVII	0	0	0.00242287	0	0	0	0	0	0	0.00879703	0.00914155	0	0	0	0	0	0	0.00932989	0	0	0	0	0	0	0	0	0	0	0	0	0	0	0	0	0
YGR024C	chrVII	0.0498644	0	0.00490416	0	0	0.0294391	0.00597044	0.00968171	0.00325401	0.00291404	0.100657	0.00270004	0	0	0	0	0.0031093	0.00334519	0	0	0.0147036	0	0	0	0	0	0	0	0.00633215	0	0	0.00382398	0	0	0
YGR026W	chrVII	0	0.00925332	0	0	0.00260958	0.00222493	0	0	0	0	0.00410783	0	0	0	0	0	0	0.00369317	0	0	0.00766187	0	0	0.00310812	0	0	0	0	0	0	0	0	0	0	0
YGR027C	chrVII	0.0518267	0	0	0	0	0.0196453	0	0	0.059063	0.00227228	0.00410783	0	0	0	0	0	0	0	0	0.00315136	0.00766187	0	0.0139537	0	0	0	0	0	0	0	0	0.0125986	0.166558	0.0177202	0.0113019
YGR028W	chrVII	0	0	0	0	0	0	0	0.00292771	0	0	0.00291474	0	0.0082021	0	0	0	0	0.00370024	0	0	0	0.00683277	0	0.00279615	0	0	0	0	0	0	0	0.00316284	0	0	0
YGR029W	chrVII	0.0577776	0	0.00591965	0	0.00598498	0.00402297	0.00721629	0.0117807	0	0.0042849	0.0275804	0.00548726	0	0	0	0	0.00231159	0.00241589	0	0	0	0.00264401	0	0	0.00252781	0	0	0.0022535	0.00757168	0	0	0.00747174	0.0615539	0	0
YGR030C	chrVII	0	0	0	0	0	0	0.00287556	0	0.00334612	0	0	0	0	0	0	0	0	0.0128102	0	0	0	0	0	0.00228907	0	0	0	0	0	0	0	0.00262718	0	0	0
YGR031W	chrVII	0	0	0	0	0.0368632	0	0	0	0.0558658	0	0.0102857	0	0	0	0	0	0	0.00512919	0	0	0	0	0	0	0	0	0	0	0	0.00300286	0	0	0	0	0
YGR031C-A	chrVII	0	0.326816	0	0	0	0.00244763	0.0041524	0	0	0	0	0	0	0	0	0	0	0	0	0	0	0	0	0.00296266	0.00287205	0	0	0	0	0	0	0	0	0	0
YGR032W	chrVII	0	0.0041351	0	0	0	0.00668015	0	0.00252756	0	0	0.0105537	0	0	0	0	0	0.00648256	0.0132562	0	0	0.0225597	0	0	0	0	0	0	0	0.00380924	0	0	0.00265031	0	0	0
YGR033C	chrVII	0.0382793	0	0.00374247	0	0	0	0	0	0	0	0.00355151	0	0	0	0	0	0	0	0	0	0	0	0	0	0	0	0	0	0	0	0	0.00537556	0.0440972	0	0
YGR034W	chrVII	0	0	0	0	0	0	0.00318766	0	0	0.0238108	0.0482366	0	0	0	0	0	0	0.0256167	0	0.00356548	0	0	0	0	0	0	0	0	0	0	0	0	0	0	0
YGR035C	chrVII	0	0	0	0	0	0	0.00318766	0	0	0	0.0482366	0	0	0	0	0	0	0.0125077	0	0.00356548	0	0	0	0.00259913	0	0	0	0	0	0	0	0.00416308	0	0	0
YGR036C	chrVII	0.080977	0.0123979	0	0	0	0.00527279	0	0.0545484	0	0	0	0	0	0	0	0	0.179591	0	0.0238807	0.0147538	0	0	0	0.00225629	0.0267228	0	0	0.0186971	0	0.0113239	0	0.0033482	0	0	0
YGR037C	chrVII	0	0.015785	0	0	0	0	0.00428641	0	0.0072368	0	0.0102632	0.00661415	0	0.0173255	0	0	0	0.0185136	0	0.00546706	0	0	0	0.00635677	0	0	0	0	0	0	0	0.00859767	0.0947551	0.0067492	0
YGR038W	chrVII	0.179275	0	0	0	0	0	0.00274192	0.0130007	0.00500944	0	0.00317405	0	0	0	0	0	0	0	0	0.00222665	0	0	0	0	0	0	0	0	0	0	0	0.00480053	0.0396157	0	0
YGR040W	chrVII	0.0716485	0	0	0	0	0.119573	0	0.00785115	0.184585	0	0.00646125	0.00453358	0	0	0	0	0	0.00439131	0.00572994	0.00908357	0.0069232	0	0.963299	0	0.0503097	0	0	0	0	0	0	0.0187888	0.260889	0.0299077	0.0217801
YGR041W	chrVII	0.0104658	0	0	0	0	0.00253828	0	0	0.0150861	0	0.00441032	0.0190152	0	0	0	0	0.0144211	0.0110481	0	0	0	0	0	0	0	0	0	0	0	0	0	0.00332738	0	0	0
YGR042W	chrVII	0	0	0.0639319	0	0	0.00443244	0	0	0	0.0048523	0.0963429	0	0	0	0	0	0	0.0180478	0	0.0236072	0	0	0	0	0	0	0	0	0	0	0	0.00336893	0	0	0
YGR043C	chrVII	0.00256261	0	0.00254979	0	0	0	0.00275603	0	0.0430151	0	0.00377181	0	0	0	0	0	0.00779241	0.00609549	0	0	0	0	0.0187082	0	0	0	0	0.00709111	0	0.00272623	0	0	0	0	0
YGR044C	chrVII	0	0.00436708	0	0.0505078	0	0	0	0	0	0	0.00335104	0.00221086	0	0	0	0	0	0	0	0	0	0	0	0	0	0	0	0	0	0	0	0.0171119	0.271306	0.0389239	0.0398603
YGR046W	chrVII	0	0	0	0	0	0	0.00477811	0	0	0	0.0058876	0	0	0	0	0	0	0.00379988	0	0	0	0	0.00303783	0	0	0	0	0	0.00230494	0	0	0	0	0	0
YGR047C	chrVII	0	0	0	0.00454348	0	0	0	0	0	0	0.00327745	0	0	0.00273543	0.0209739	0.0399187	0	0.0128031	0	0	0	0	0	0	0	0	0	0	0	0	0	0.00359534	0	0	0
YGR048W	chrVII	0.216212	0	0	0.00421046	0.00506459	0	0	0.00287596	0.0408245	0	0.00907767	0.003599	0	0	0	0	0.00294834	0.014562	0	0.00279206	0	0	0	0	0	0	0	0	0	0	0	0.0126767	0.17461	0.0198584	0.014314
YGR049W	chrVII	0	0	0.00292136	0	0	0	0.0027243	0	0	0	0.00262951	0	0	0	0	0	0	0	0	0	0	0	0	0	0	0	0	0	0	0	0	0.00252843	0	0	0
YGR052W	chrVII	0.0346578	0	0.00756582	0	0	0	0	0	0	0	0.00692141	0.00369223	0	0	0	0	0	0	0	0.00265472	0	0	0	0	0	0	0.0031802	0	0	0.0202286	0	0.00800863	0.0884645	0.0063181	0
YGR053C	chrVII	0	0	0	0	0	0	0	0	0.0160456	0.018575	0.00705927	0.00369223	0	0	0	0	0	0	0	0	0	0	0	0	0	0	0	0	0	0	0	0.00677968	0.0556415	0	0
YGR054W	chrVII	0.0147966	0.00255238	0.0113065	0.00276167	0.335316	0	0	0.0369522	0.0081957	0	0	0	0	0.00410724	0	0	0.0105937	0.0026893	0.257786	0	0	0	0	0	0.0232069	0.00405407	0	0	0.00298089	0.0330767	0.00280253	0.018817	0.253329	0.0231488	0.0180129
YGR055W	chrVII	0.18541	0.952148	0.412296	0	0	0	0.0203995	0	0.107162	0.0043065	0.0118886	0.0207276	0	0	0	0	0	0.0226827	0	0	0	0	0	0.00500633	0	0	0	0.00275672	0	0	0.00334799	0.0248095	0.331458	0.0357824	0.0232345
YGR056W	chrVII	0.0451048	0	0.00737566	0	0	0	0.00300343	0	0.0028908	0	0	0.00222114	0	0	0	0	0	0	0	0	0	0	0	0	0	0	0	0	0	0	0	0	0	0	0
YGR057C	chrVII	0	0	0	0	0	0	0.00413877	0.00920949	0.0216397	0	0.00447435	0	0	0	0	0	0	0	0	0.0145279	0	0	0	0.00278003	0.00774989	0	0	0	0	0	0	0	0	0	0
YGR058W	chrVII	0	0	0	0	0	0	0.00264605	0	0.00453745	0	0.00902783	0	0	0	0	0	0	0.00504293	0	0	0	0	0	0	0.00327686	0	0	0.00247943	0	0.0051882	0	0.00397414	0	0	0
YGR059W	chrVII	0.00238802	0.153739	0.00287211	0	0.00992388	0	0	0	0	0.00602624	0.00274398	0.00397698	0.00358874	0	0	0	0	0	0	0	0	0	0	0.00339862	0	0	0	0	0.00316389	0	0.00236216	0.0172513	0.226224	0.0239625	0.015278
YGR060W	chrVII	0	0	0.00332673	0	0	0	0	0	0	0.00620288	0.0610464	0.0044691	0	0	0	0	0	0.0204605	0	0	0	0	0	0.0185795	0	0	0	0.00823917	0	0	0	0	0	0	0
YGR061C	chrVII	0	0.214963	0	0.0800186	0.00763458	0	0	0	0	0.00398412	0.0610464	0	0	0	0	0	0.00231569	0.0204605	0	0	0	0	0	0.0185795	0	0	0	0	0	0	0.00326258	0.0189275	0.331715	0.0454064	0.0375992
YGR062C	chrVII	0	0.00750901	0.00278654	0.0689328	0.0129453	0.00309496	0	0	0.00688314	0	0.00390676	0	0	0.0032808	0	0	0	0.00931316	0.00535864	0	0	0	0	0.00759895	0	0	0	0	0	0	0	0.0157563	0.249681	0.0359259	0.036726
[truncated: 3,543 more rows]
