# Supplementary material for: Thermodynamic modeling of genome-wide nucleosome depleted regions in yeast
Source: PLoS Comput Biol. 2021 Jan 11;17(1):e1008560. doi: 10.1371/journal.pcbi.1008560 (PMC7822557; doi:10.1371/journal.pcbi.1008560)
Supplement: S3 Table — (XLSX) [file pcbi.1008560.s011.xlsx]

## Sheet: Sheet1
Gene	Chr	RSC3	ABF1	REB1	ORC1	AZF1	MBP1	RDS2	SUT1	SWI4	SFP1	NHP6B	MAC1	RAP1	STB1	TOD6	DOT6	YRM1	NHP6A	STP2	PDR3	CBF1	PUT3	MCM1	PHO2	STP1	ECM22	AsG1	YML081W	TYE7	SUM1	PolyA5	PolyA6	PolyA7	PolyA8	PolyA9
YAL068C	chrI	0.00401497	0	0	0	0	0	0	0	0	0	0	0	0	0	0	0	0	0	0	0.00318223	0	0	0	0	0.00761943	0	0	0	0	0	0	0	0	0	0
YAL067W-A	chrI	0.0604566	0	0	0	0	0	0.00421333	0.00726953	0.0208721	0.00829038	0	0	0	0	0	0	0	0	0	0.0395291	0	0	0.155174	0	0	0	0	0	0	0	0	0	0	0	0
YAL067C	chrI	0.00422385	0	0.0673452	0	0	0	0.00340504	0	0	0.00406989	0.0210721	0	0	0	0	0	0.131823	0.0103121	0	0.00396869	0.00999053	0.00627503	0	0.0170161	0.00713746	0	0	0	0.0133927	0.0237262	0	0.0102471	0.11322	0.0081116	0
YAL064C-A	chrI	0	0	0.00444241	0	0	0	0.00508355	0	0	0	0	0	0.00661602	0	0.00242447	0	0	0	0	0	0	0	0	0	0	0	0	0	0	0	0	0.0033451	0	0	0
YAL064W	chrI	0	0	0	0	0	0	0	0	0.00290703	0.0172157	0.00553928	0	0	0	0	0	0	0	0	0	0	0	0	0	0.0255846	0	0	0	0	0	0	0.0133654	0.175625	0.0186044	0.0118357
YAL063C	chrI	0.15643	0.121938	0.0201074	0	0.00800068	0.0448383	0.00252744	0.00857077	0.0130879	0	0.00396713	0.00922103	0	0	0	0	0	0	0	0.00552612	0	0	0.0692709	0.00613223	0.00234809	0	0	0	0	0	0	0.00255307	0	0	0
YAL062W	chrI	0.154814	0.00448575	0.0255094	0	0	0.00326684	0.00576805	0.0124548	0.00359476	0.00281553	0.00337259	0.00612041	0	0	0	0	0	0	0.0174214	0.00391746	0.436495	0.00425063	0	0	0.00800101	0	0.0130071	0.00225879	0.00985595	0.00410578	0	0.00551568	0.0451948	0	0
YAL061W	chrI	0.00856879	0.00362289	0	0	0	0.00342318	0.00276517	0.00294561	0.0296661	0.00446109	0	0.00458742	0.0206634	0	0.122798	0.0577119	0	0	0	0.00621691	0.00288532	0	0	0	0.00365309	0	0	0.00595074	0	0	0	0.00241555	0	0	0
YAL060W	chrI	0	0	0	0	0	0	0	0.005455	0	0	0.00271232	0	0	0	0.00601543	0.00376091	0	0.00257106	0	0	0.0125305	0	0	0	0	0	0	0.00828042	0.0165778	0.0196144	0	0.00306709	0	0	0
YAL059W	chrI	0	0	0	0	0	0	0	0	0.00387149	0.0113309	0	0.00484442	0	0	0	0	0	0.00315974	0	0	0	0	0	0	0	0	0	0.00421695	0	0	0	0.00490276	0.0402302	0	0
YAL058W	chrI	0.307801	0.00601464	0.00313428	0	0	0.0134216	0.0050319	0.00355648	0	0.00289048	0.00487108	0.00419141	0	0.00249555	0	0.00290993	0.00686886	0.00473239	0.00359031	0.0079627	0	0.00344426	0	0.00220062	0.0349801	0.0467662	0	0.00843555	0	0	0	0	0	0	0
YAL056W	chrI	0.147174	0.26514	0.00895568	0	0	0.025338	0.00406593	0	0.169932	0.0274409	0.00852455	0.010585	0.00390585	0.0121186	0.00249322	0.00329664	0.00445825	0.00656462	0.0046631	0.0182976	0	0	0	0	0.00651908	0	0	0	0	0	0	0.00564858	0.0465223	0	0
YAL055W	chrI	0	0.00438629	0.0031499	0	0	0	0	0	0	0	0.0179314	0.00542532	0	0	0	0	0	0.0273814	0.00359859	0.00748246	0.0138017	0	0	0	0	0	0	0	0	0	0	0	0	0	0
YAL054C	chrI	0.150811	0.0104989	0.51867	0	0	0.0443803	0.00367179	0.00320706	0.0027723	0	0.0053841	0	0	0.00223323	0	0	0.00794769	0.00352785	0.0124308	0.0059308	0	0.00580909	0	0	0	0.00703332	0	0.022514	0	0	0	0	0	0	0
YAL053W	chrI	0.0571434	0.050695	0.0418273	0	0.00935096	0.0097557	0.00455324	0	0.00863528	0.00740069	0.00912666	0.0178628	0.206947	0	0	0	0.00350202	0.00707046	0	0.00953304	0.010909	0	0.00620385	0	0	0	0	0.00265318	0.00800025	0	0	0.00293672	0	0	0
YAL051W	chrI	0.0220437	0.00909854	0.0115892	0.00250016	0.00607967	0.0163509	0.00504448	0.0193179	0.00890383	0.0736097	0.0215991	0.00590909	0.148502	0.0180029	0.00641556	0.00352246	0	0.00657131	0	0.00455557	0.00260882	0	0	0.00572775	0.00851713	0	0	0.0155508	0	0	0	0.00583728	0.0481012	0	0
YAL049C	chrI	0	0	0	0	0	0	0.00391623	0.00303747	0	0.00343889	0	0.00273032	0	0.00645076	0.0172708	0.0113103	0	0	0	0.00806601	0	0	0	0.00697798	0	0	0	0	0	0	0	0	0	0	0
YAL048C	chrI	0	0.00232518	0.0733846	0	0	0	0.00422626	0.00249378	0.0475868	0.0409193	0.00884516	0	0	0	0.00244084	0	0	0	0	0.00973538	0	0.00321648	0	0	0	0	0	0	0	0.0440092	0	0.00662162	0.0545904	0	0
YAL047C	chrI	0	0	0.0125253	0	0	0.00281793	0.00278264	0	0.0034039	0.00459198	0.00436331	0	0	0	0.00567127	0.00426068	0	0.00511942	0	0	0	0	0	0.00615535	0.00234766	0	0	0	0	0.0048327	0	0.00367595	0	0	0
YAL046C	chrI	0	0	0	0	0	0	0	0	0.00681364	0	0	0	0	0	0	0	0	0	0	0.00609194	0	0	0	0	0	0	0	0	0	0	0	0	0	0	0
YAL044W-A	chrI	0	0	0.00575026	0	0	0	0	0	0.00379612	0	0.0257895	0.00934642	0	0.00285831	0	0.00244831	0	0	0	0.00269704	0	0	0	0	0.014041	0	0	0.00664781	0	0	0	0	0	0	0
YAL044C	chrI	0	0	0	0	0	0	0.00261134	0	0	0	0	0.0052398	0	0	0	0	0	0.015479	0	0	0	0	0	0	0.00456316	0	0	0.0025075	0	0	0	0	0	0	0
YAL043C	chrI	0.0873922	0.985467	0.0402021	0	0	0.00813404	0.00447066	0.00520884	0.0179844	0	0.00434455	0.00244337	0.00501828	0.00340239	0.00417891	0.00768461	0.146947	0	0.00462052	0.0383343	0	0	0.00321179	0	0	0.0226964	0.0047874	0.00670547	0.0044029	0	0	0.0033121	0	0	0
YAL042W	chrI	0.198166	0.00249066	0.00940546	0	0	0.00404887	0.00603243	0.0208234	0	0	0	0	0.00275695	0	0	0.00375895	0.241746	0.0567518	0.0703669	0.00496815	0.00558278	0.00770653	0	0	0.0201878	0.00426418	0.093654	0.0100199	0.00348056	0.00676788	0	0	0	0	0
YAL041W	chrI	0.00473833	0.0137097	0.00461645	0	0	0	0.00817972	0.00387572	0	0	0.00904661	0.00402975	0	0	0.00301395	0.00303646	0.0159193	0.00831995	0	0.00498034	0	0.01109	0	0.00449075	0.0193956	0	0.00852557	0.00710824	0	0	0	0.00550945	0.0454231	0	0
YAL040C	chrI	0.166726	0.00346173	0	0	0	0.00292541	0.00249876	0.00313309	0	0.00390667	0.00634961	0.0214667	0	0	0	0.00225045	0	0.00232741	0	0.0205213	0	0.00318642	0.00695593	0.00520488	0	0.00872821	0	0.00780911	0	0.00300803	0	0	0	0	0
YAL039C	chrI	0	0	0	0	0	0	0.00536535	0.0195133	0	0	0	0.00489608	0.00972206	0	0	0	0.00423344	0	0	0.0117444	0.00386641	0.00261144	0	0	0	0.00519695	0.00987321	0.00700648	0	0	0	0.00315306	0	0	0
YAL038W	chrI	0.00221479	0.120243	0.389758	0	0	0	0.00297587	0.00370117	0.0378327	0	0	0	0	0	0.00431225	0.00324185	0	0	0	0.00491803	0	0	0.00717535	0.00232882	0	0	0	0	0	0	0	0	0	0	0
YAL037C-A	chrI	0	0	0	0	0	0	0	0	0.0047973	0	0.0109161	0	0	0	0.00654161	0.0044526	0	0.00286673	0	0	0	0	0	0	0	0	0	0	0	0	0	0	0	0	0
YAL037W	chrI	0.0030042	0	0.00976609	0.00282179	0	0	0.00284332	0	0	0	0.0111518	0.0128976	0.00260427	0	0.0165986	0.011456	0	0.00280739	0	0	0	0	0	0	0	0	0	0	0	0	0	0	0	0	0
YAL036C	chrI	0	0.00290837	0.00302347	0	0	0	0.00519219	0.0280379	0	0	0	0.00477854	0.00854329	0	0	0	0	0	0	0.00262479	0.0115868	0.0030548	0.00807548	0	0	0	0	0.00882529	0	0	0	0.0113403	0.140506	0.0133291	0.00642428
YAL035W	chrI	0	0.0235638	0.00700962	0	0.0248217	0.00693716	0.00430881	0.00286042	0.00333272	0.00486974	0.00398989	0.00961064	0	0	0.00296004	0.00344152	0.00229357	0	0	0.00371224	0	0	0	0	0.0162535	0	0	0	0	0	0	0.00543894	0.0450383	0	0
YAL034W-A	chrI	0	0	0	0	0	0	0	0	0	0.00539334	0.0150033	0.00909581	0	0.00676583	0	0	0	0	0	0	0	0	0	0	0	0	0	0	0	0	0	0	0	0	0
YAL034C	chrI	0.120629	0.00628976	0.0102708	0	0	0	0.00294601	0.00446447	0.00996106	0.00612854	0.0118194	0	0.00500133	0	0	0.00224706	0	0.00778511	0.00636174	0.00850357	0	0.0034487	0	0.00532207	0	0.00423294	0	0.0147035	0	0	0	0.00346099	0	0	0
YAL033W	chrI	0	0.00313842	0	0	0	0	0.002501	0	0.00381803	0	0.0398561	0	0	0	0.00232837	0.00418281	0.00824776	0	0	0.00625823	0	0	0	0	0	0	0	0	0	0.00327999	0	0	0	0	0
YAL032C	chrI	0.0539708	0.412688	0.00324677	0	0	0.0365633	0.0028052	0	0.012297	0	0	0.00221797	0.0316196	0	0.00220287	0	0	0	0	0.0194617	0	0.00223534	0	0	0.00252976	0	0	0.00698766	0	0	0	0	0	0	0
YAL031C	chrI	0.173622	0	0.0107514	0	0	0.0118047	0.00484785	0	0.310502	0.0169961	0.0135308	0.00571061	0.00803147	0.0323279	0.00281276	0	0.0056883	0.0112382	0.00440803	0.0047995	0	0	0.00316334	0.00536958	0.00348969	0.00226996	0	0.0107684	0	0	0	0.00302652	0	0	0
YAL030W	chrI	0	0	0	0	0	0	0	0	0	0	0.0812586	0	0	0	0	0	0	0.00257661	0	0.0115423	0	0	0	0	0	0	0	0.00405349	0	0	0	0	0	0	0
YAL029C	chrI	0.0457005	0.0052583	0.00898068	0	0	0.00748933	0.00478636	0	0.0229919	0.0638505	0.00604734	0.00955597	0	0	0	0	0.0124948	0.00290785	0.00626823	0	0	0.0610271	0.0298491	0.00623861	0.0241122	0	0	0	0.00822072	0.0105482	0	0.00756042	0.0827445	0.00589269	0
YAL028W	chrI	0.00696358	0	0	0	0	0.00437925	0.00484162	0.00971485	0.101145	0	0	0.00465578	0.0669029	0	0.0263517	0.0226817	0	0.00388133	0	0.00733335	0	0	0	0.0079202	0	0	0	0	0	0	0	0.0079244	0.0864783	0.00610647	0
YAL027W	chrI	0	0.00274622	0	0	0	0	0	0.00714154	0	0	0.0058272	0	0	0	0	0	0.00769035	0.00469055	0	0.00337675	0	0	0	0.00967114	0	0	0	0	0.00231731	0	0	0	0	0	0
YAL026C	chrI	0.0721012	0.189993	0.00903241	0	0	0.0120513	0.00515607	0	0.0025384	0.0304541	0.00445454	0.00779305	0.0107377	0.00998834	0.0101103	0.00937679	0	0.00525163	0	0.0146288	0.00455968	0.0138901	0.00620168	0.014631	0.0164958	0.00644315	0	0.00310331	0.00570337	0.134778	0	0.00778456	0.0852548	0.00605876	0
YAL025C	chrI	0.0045678	0.0164002	0	0.0141175	0	0	0	0	0.00512969	0.0208204	0	0.00421592	0	0	0	0	0	0	0	0	0	0	0	0	0	0	0	0	0	0.00375467	0	0	0	0	0
YAL024C	chrI	0.196576	0.00294038	0.0492459	0	0.00570259	0.0188941	0.00527323	0.00457822	0.00482335	0.00656215	0.0295907	0.00824595	0.0338756	0	0	0	0.00659795	0.0288671	0.0108712	0.0262774	0.00341542	0	0	0.00381076	0.00358792	0	0	0.0205238	0.00293583	0.00397994	0	0.00907072	0.0790686	0.00562243	0
YAL023C	chrI	0.293201	0.00568556	0.00707246	0	0	0.365375	0.00492707	0	0.0712424	0.00254855	0.00325025	0.00253175	0.00230857	0.00804925	0.00356665	0.00228298	0.00587074	0	0	0.00294935	0.00488238	0.00236439	0.0242701	0	0	0	0	0.00287311	0	0	0	0	0	0	0
YAL022C	chrI	0.0079029	0.00702197	0	0	0	0.00518332	0	0.0169419	0.00325561	0.0201269	0.00835843	0.00609201	0	0.00287057	0.00571788	0.00515712	0	0.00408785	0.00902257	0.00305422	0.0211125	0.00237249	0	0	0.0250922	0.0612538	0	0.00554681	0	0.0355342	0	0.00320941	0	0	0
YAL021C	chrI	0.160861	0.303391	0.00448909	0	0	0.0573115	0.00514899	0.00315238	0.00985517	0.0779638	0.00399351	0.00481805	0.545667	0.0156976	0.00274176	0.00635864	0.00319578	0.012224	0	0.0208287	0.00425999	0.0163056	0	0.0121691	0.0170762	0	0.0033363	0.0146239	0.00661387	0	0.00301957	0.0151161	0.126426	0	0
YAL020C	chrI	0.211695	0.0842342	0.0397394	0	0	0.00838205	0.00466039	0.00570148	0.00530002	0	0	0.00324143	0.00487824	0	0.0451102	0.0360924	0.00547984	0	0	0.00801803	0	0.00465479	0	0	0.0169829	0.00631073	0.0098326	0.00744511	0	0	0	0.00266353	0	0	0
YAL019W	chrI	0.00518769	0.0073495	0.0118781	0.0380876	0	0.00272946	0.00381849	0	0.00309314	0.00443359	0.00369358	0.00881427	0	0.00337467	0.00402533	0.0090646	0.00667391	0.00279421	0.0035401	0.0215289	0.109512	0	0	0.0139065	0.0223206	0	0	0.0147751	0.00410317	0	0	0.0104597	0.128816	0.0121673	0.00584907
YAL018C	chrI	0	0	0.00755586	0	0	0	0	0	0.027344	0.00371278	0.00367984	0.00341391	0	0	0	0	0	0	0	0	0	0	0	0.00274925	0.0087413	0	0	0	0	0	0	0.00326696	0	0	0
YAL017W	chrI	0.176167	0.155273	0.0346894	0	0	0.0262564	0.00520094	0.0053968	0.0379645	0.00831027	0.0085683	0.00607907	0.0196432	0.00516783	0.0107804	0.0139183	0.00285554	0.00518363	0.00597933	0.0059974	0	0.0107647	0	0.0058817	0	0.00479552	0.00367095	0.00891713	0	0	0	0.0061124	0.0506392	0	0
YAL016W	chrI	0.0298299	0.0247157	0.0977701	0	0	0.0287156	0.00359056	0	0.00277003	0.0881903	0.0127847	0.00446213	0	0.00357439	0	0	0.00669855	0.00460047	0.033912	0.00706669	0.00237416	0	0.499576	0.0096104	0.0165092	0	0	0	0.00314478	0.0258145	0	0.00513101	0	0	0
YAL015C	chrI	0.00319081	0	0	0.00335728	0	0	0	0.0101054	0	0	0.00251782	0.00262048	0	0	0	0	0	0	0	0.00298959	0.0070438	0	0	0.00350606	0	0	0	0.00686104	0	0.00372324	0	0	0	0	0
YAL014C	chrI	0.00554704	0	0	0	0	0	0.00437251	0.00454135	0	0	0	0	0.0112071	0	0.0050993	0.00275399	0	0	0	0.00295881	0	0	0	0.00246582	0.00702025	0	0	0	0	0.0283867	0	0.00293447	0	0	0
YAL013W	chrI	0.154686	0.0495786	0.00387741	0	0	0	0.00275649	0.0101197	0.0138719	0.00623562	0.00644702	0.0121141	0	0	0.00231078	0.00272424	0.0047583	0	0.0400143	0.00359631	0	0.00782314	0	0	0.0289782	0.00504401	0	0.00228316	0	0	0	0	0	0	0
YAL012W	chrI	0.00416518	0	0	0	0	0.00723157	0	0.00697932	0.00360548	0	0.0240301	0	0	0	0.00247909	0.00363972	0	0	0	0.00304195	0	0	0	0.00255174	0	0	0	0	0	0.0022764	0	0	0	0	0
YAL011W	chrI	0.0607827	0	0.00503684	0.110241	0.00848602	0.0326994	0.00477382	0	0.00396193	0.0108764	0.00234131	0.00415412	0	0	0.00285428	0.00377782	0	0	0	0.00473544	0	0	0	0.00287591	0	0	0	0.00654274	0	0	0	0.00604135	0.049505	0	0
YAL010C	chrI	0.14913	0	0.00499828	0	0	0	0.0027411	0.0167236	0.0410869	0.00769683	0.00491876	0.0119009	0	0.0033942	0	0	0	0	0	0.00414572	0.00349822	0	0	0	0	0	0.00511053	0.00837969	0.00496616	0	0	0.00675346	0.0559576	0	0
YAL009W	chrI	0.00388468	0	0	0	0	0	0.00270846	0.00235582	0.00303958	0.0487411	0.0073409	0	0	0.00688303	0	0	0	0.0047166	0	0	0	0	0	0.00237376	0	0	0	0.00606715	0	0	0	0.003351	0	0	0
YAL008W	chrI	0	0	0	0	0	0	0	0	0	0	0	0	0	0	0	0	0	0.00225195	0	0	0	0	0	0.0190311	0	0	0	0	0	0.00448403	0	0.00327768	0	0	0
YAL007C	chrI	0	0	0	0	0	0	0	0.00402562	0.025049	0.00335959	0.00653775	0.00231746	0	0.0157297	0	0	0	0	0.0024623	0	0.00843235	0	0	0.00341497	0.00664216	0	0	0.00708863	0	0	0	0.00512995	0.0423095	0	0
YAL005C	chrI	0.00326518	0.0133759	0.0734453	0	0	0.0066222	0.00255677	0.010249	0	0	0.00285617	0.0026586	0	0	0	0	0	0	0	0.00803142	0	0	0	0	0.00340641	0	0	0	0	0	0	0	0	0	0
YAL003W	chrI	0	0.0109157	0.0074841	0	0.018558	0	0.00459006	0.00847037	0.00685187	0	0.00948879	0.00752061	0	0	0.00563974	0.00370021	0	0.00370798	0	0.00539793	0	0	0	0	0	0	0	0	0	0	0	0.0170488	0.283193	0.0338273	0.0262926
YAL002W	chrI	0.0553708	0.0256424	0.0476837	0.0474537	0	0.00975598	0.00395507	0	0.0140349	0.0365555	0.0333933	0.00934144	0	0	0.00367021	0.00692887	0	0.009643	0.0331362	0.0252265	0.0189791	0	0.00338038	0.00809704	0	0	0	0.00611232	0.00252674	0.00249057	0	0.00814878	0.0898709	0.00640008	0
YAL001C	chrI	0.161294	0.00334492	0.00679699	0	0	0.0108754	0.00437885	0.00228644	0.100052	0.0253632	0.0138178	0.00477499	0.00655378	0.00260969	0	0	0.00895744	0.0119451	0	0.0102536	0	0	0.0842455	0.00238455	0.00920679	0	0.0027395	0.00806475	0	0.0100265	0	0.0089899	0.0987955	0.00702706	0
YAR002W	chrI	0.00544721	0	0	0	0	0.002863	0.00398501	0	0.00369911	0.00576398	0.0025955	0.00422729	0	0	0	0	0	0.00339044	0	0.0082919	0	0	0	0	0	0	0	0	0	0.00577259	0	0.00309375	0	0	0
YAR002C-A	chrI	0	0	0.0468547	0	0	0.00644591	0.00439387	0	0.00413295	0.0862525	0	0.0221791	0	0	0	0	0	0	0	0.00640112	0	0	0	0	0	0	0	0	0.00419582	0	0	0.00354803	0	0	0
YAR003W	chrI	0.0565582	0	0.00644333	0	0	0.00233253	0.00268595	0	0.00925348	0	0.00318868	0.00239258	0.00289435	0	0.0180061	0.0319575	0.00694599	0.00426737	0	0.0229023	0	0	0	0.00595845	0.00829082	0	0	0	0.00259758	0	0	0	0	0	0
YAR007C	chrI	0.188668	0	0.0120821	0	0	0.0262576	0.0031719	0	0.00316741	0	0	0.00566138	0	0.00256246	0.0115936	0.00800175	0	0	0.00279226	0	0.0120675	0	0.0265919	0.00298479	0.00747367	0	0	0.00630512	0.00647884	0.0677841	0	0.00349184	0	0	0
YAR008W	chrI	0.0504576	0.00978034	0.0025883	0	0	0	0	0.00360946	0.00295153	0	0	0.00238363	0	0.00358133	0.00272103	0.00239048	0.00634443	0	0.003866	0	0	0.00354055	0	0	0	0	0	0.0147898	0	0	0	0.0023024	0	0	0
YAR014C	chrI	0.18279	0.00691997	0.010097	0	0	0.00751809	0.00674536	0.0047421	0.00561927	0.0321053	0.00771455	0.00750451	0	0	0	0	0.00389469	0.0049186	0	0.00570231	0	0	0	0	0.00237528	0	0	0.00775178	0	0.00672514	0	0.0031145	0	0	0
YAR015W	chrI	0	0	0.00929504	0	0	0	0	0.00522064	0	0	0.0123836	0.00285667	0	0	0.00465765	0.00746065	0	0.0237942	0	0.00899695	0	0	0	0	0	0	0	0	0	0	0	0	0	0	0
YAR018C	chrI	0	0.00461558	0.00358474	0	0	0	0	0	0.00239108	0.0685184	0.00859532	0.00596585	0	0	0.00579038	0.003	0	0.00409355	0	0	0.0104437	0	0	0.00464287	0	0	0	0.00720698	0	0	0	0.00318782	0	0	0
YAR019C	chrI	0.150385	0.0129594	0.0341846	0	0	0.243525	0.00467016	0.0210969	0.019674	0.110929	0.00493982	0.0163894	0	0.0191426	0.00353714	0.00796438	0	0.0041447	0	0.00407459	0	0.0103358	0.0719152	0.00464145	0.00454653	0.00581804	0	0.00767404	0	0.0227345	0	0.00543726	0.0447826	0	0
YAR023C	chrI	0	0	0	0	0	0	0	0	0.00817615	0	0.00455078	0.00229788	0.00484511	0.00543506	0	0	0	0.00534378	0	0	0	0	0	0	0	0	0	0	0	0	0	0.004198	0.0343749	0	0
YAR027W	chrI	0	0.00270316	0	0	0	0	0	0.0119843	0.00272696	0.0064019	0.0323428	0	0	0	0	0	0	0	0	0.00837722	0	0	0	0	0	0	0	0	0	0	0	0.0063925	0.0527236	0	0
YAR028W	chrI	0	0.00743574	0.00358445	0	0	0	0.00426129	0.0461494	0	0	0.00412411	0	0	0	0.0183155	0.0348592	0.00299675	0	0	0.00595528	0.0026422	0	0	0	0	0	0	0.0170291	0.00764588	0	0	0	0	0	0
YAR029W	chrI	0	0	0	0	0	0	0	0	0.00430209	0	0.00307905	0	0	0	0	0	0	0	0	0.00717352	0	0	0	0	0	0	0	0	0	0	0	0	0	0	0
YAR033W	chrI	0	0.00220943	0.00772601	0	0	0.00259307	0	0.00269239	0.00221704	0	0.00681816	0.0188813	0	0	0.141322	0.132921	0	0.00800139	0	0.00560413	0	0.0105207	0	0.00244887	0	0	0	0.00677294	0	0	0	0.00304941	0	0	0
YAR035C-A	chrI	0.00809867	0	0	0	0	0	0	0.0485907	0	0	0	0.00309022	0	0	0	0	0	0.00510219	0.00721588	0.00583004	0	0	0	0.00364882	0.0200923	0	0	0	0	0	0	0	0	0	0
YAR042W	chrI	0.155319	0.0876112	0.012727	0	0.00364093	0	0.00524642	0.00380351	0.0341304	0.0102178	0.00447281	0.00766888	0	0	0.00463475	0.00727388	0.0224988	0.00249068	0	0.0298665	0.005225	0.027347	0	0.00866709	0	0.00342946	0.0164684	0.00933535	0.012975	0.0182871	0	0.00989976	0.10834	0.00766516	0
YAR066W	chrI	0.0573361	0.0101704	0.00695905	0	0	0.0100878	0.00250322	0.00891158	0.00343314	0	0	0	0	0	0	0	0	0.00274137	0.0501487	0.0202331	0	0.00486479	0	0	0.0363991	0	0	0	0	0	0	0	0	0	0
YAR071W	chrI	0.00373897	0.0153052	0.00364971	0	0	0	0.00224385	0	0.00670293	0.00615543	0.00336757	0	0	0	0	0	0.0353817	0	0	0.0127383	0.00238492	0	0.00564194	0.00391851	0	0	0	0.00678613	0.00223507	0.0698932	0	0.00453459	0.0371973	0	0
YBL111C	chrII	0.0544158	0.0238394	0.00250004	0	0	0.0250207	0.00937756	0.00710326	0.311673	0.0202376	0.00554478	0.00355609	0	0	0.00787846	0.00958473	0.00236673	0.0114005	0	0.0106664	0	0.00263844	0	0	0.0215116	0	0	0.00840673	0.0024294	0	0	0.00533493	0	0	0
YBL108C-A	chrII	0	0	0	0	0	0	0	0	0	0	0	0	0	0	0	0	0	0	0	0	0	0	0	0	0.00825002	0	0	0	0	0	0	0	0	0	0
YBL107C	chrII	0.0237098	0.00443005	0.00638404	0	0	0.00383137	0.00272861	0	0.0126316	0.00224724	0.00307051	0.00879671	0	0	0	0	0	0.00975962	0.0315454	0.00731339	0	0	0	0	0	0	0	0	0	0	0	0.0028712	0	0	0
YBL106C	chrII	0.0440885	0.00529293	0.00566951	0	0	0	0.00454132	0.00320959	0.00434503	0.0128907	0.0107097	0.00309402	0	0	0.0022233	0.00261245	0.00792797	0.0040901	0.00482069	0	0	0	0	0.00536453	0	0	0	0.00243893	0	0.00724191	0	0.00867013	0.0952755	0.00675514	0
YBL105C	chrII	0.0488669	0.0541025	0.00305897	0.00409421	0	0.0072793	0.00556058	0.0127394	0.0119767	0.00676838	0.0103181	0.0101031	0	0.00448447	0	0	0.00307166	0.00471961	0.011788	0.0211441	0	0.00882674	0	0.0166589	0	0	0	0.0071925	0	0.0624522	0	0.00795901	0.087156	0.00618702	0
YBL104C	chrII	0.162618	0.103643	0.0381262	0	0	0.0535845	0.00390728	0	0.017231	0.00256432	0.00451553	0.0237932	0.0175839	0.0037387	0.138066	0.12989	0.0181946	0.0168147	0.0196837	0.00481615	0.0193645	0.00756055	0	0.0166139	0.00711623	0	0	0	0.0301596	0.0358386	0	0.00317529	0	0	0
YBL103C	chrII	0.00594591	0	0.00418231	0	0	0.00307988	0.0046736	0	0.0514519	0	0.00299643	0.00511972	0	0	0	0	0	0.00388539	0	0	0.0190187	0	0	0	0	0	0	0.00287663	0.00445002	0.0193586	0	0.00291009	0	0	0
YBL102W	chrII	0.0202265	0	0	0	0	0.00328437	0	0	0	0	0	0.00268589	0	0	0	0	0.00379475	0.00320706	0	0.00240629	0	0	0	0.00301925	0.0034606	0	0	0	0	0	0	0	0	0	0
YBL100W-C	chrII	0.00235407	0	0.0031979	0	0	0	0.00223169	0.00243696	0.0054563	0	0.00313685	0.00282063	0	0	0	0	0	0.0159557	0	0	0	0	0	0	0	0	0	0.0143081	0	0	0	0.0130067	0.171306	0.0183071	0.0117938
YBL101C	chrII	0.120189	0.0134067	0.0811613	0	0	0.0089116	0.00463438	0.0112305	0.00423306	0.00390284	0.0118362	0.00840064	0.00623898	0.00276881	0	0.00298041	0.00380232	0.00265989	0	0.0198987	0.0061476	0.00547083	0.00394291	0.00442899	0.0163276	0.00396296	0.00343862	0	0	0	0	0.00469968	0.0386442	0	0
YBL099W	chrII	0	0.310692	0.00501591	0	0	0.00393268	0.00339241	0	0.00317682	0.00298224	0	0.0118325	0	0	0	0	0.00314055	0	0	0.00436788	0	0.0031144	0	0.00488753	0.00798428	0	0	0.00236665	0	0.00409861	0	0.00387344	0	0	0
YBL098W	chrII	0.00447969	0.0294672	0	0	0	0.00220681	0.00828557	0	0.00297783	0	0.00610956	0.00394812	0	0	0	0	0	0.0264949	0	0	0.456642	0	0	0.00411139	0.00304521	0	0	0.00517123	0.0107996	0	0	0	0	0	0
YBL097W	chrII	0.02122	0	0.00264035	0	0.00831788	0.0157446	0.00427109	0.00731115	0.00474369	0	0.00597916	0.00660754	0	0.0138956	0	0.00240103	0.00404257	0.00494156	0	0	0.00399483	0	0.0108452	0.00719986	0	0	0	0.0024842	0.00524528	0.00541214	0.00291192	0.00612629	0.0502726	0	0
YBL095W	chrII	0	0	0.0033532	0	0	0	0.00302073	0.00286076	0.00906861	0.0729852	0.00794277	0	0	0	0	0	0	0.00472488	0	0.00231859	0	0	0	0	0.0116635	0	0	0	0	0	0	0.00552051	0.0454391	0	0
YBL093C	chrII	0.136628	0	0.00394332	0	0	0	0	0	0.00250175	0	0.010769	0.0115051	0	0.00617453	0	0	0.00304911	0	0	0	0	0.00849651	0	0	0.00470808	0	0	0.00556644	0	0	0	0	0	0	0
YBL092W	chrII	0.227987	0.0306861	0.00567216	0.0134118	0	0.00675982	0.0036308	0	0	0.0619538	0	0	0.00347339	0	0	0	0	0	0.00360392	0.00694041	0	0	0	0.00596212	0	0	0	0	0	0	0	0.0162239	0.272035	0.041959	0.0330918
YBL091C-A	chrII	0.00370728	0	0.00525783	0	0	0	0	0	0.00324223	0	0.0214229	0	0	0	0	0	0	0.0692554	0	0.0161707	0	0	0.0154193	0.0118205	0	0	0	0	0	0	0	0.00360032	0	0	0
YBL091C	chrII	0.00330259	0	0.0122494	0	0.0123934	0.00220122	0.00223657	0.00713065	0	0	0	0	0.249357	0.00227996	0	0	0.00734311	0	0	0.00556494	0.00226319	0	0	0.00528371	0.0069087	0	0	0.00943648	0	0.00669086	0	0	0	0	0
YBL090W	chrII	0	0	0.00990654	0	0	0	0.00253905	0.00433934	0	0	0.00360294	0	0	0	0	0	0.00279523	0	0	0.0023936	0	0	0	0	0	0	0	0	0	0	0	0	0	0	0
YBL089W	chrII	0.00725443	0	0.00292107	0	0	0.00556433	0.00386455	0	0.024115	0	0.00744467	0.00490709	0	0.0155312	0.00228202	0	0	0.00601358	0	0.00623717	0	0.00496914	0	0.0177452	0	0	0	0	0	0.0273815	0	0.00316519	0	0	0
YBL088C	chrII	0.204744	0.00348403	0.0211348	0	0	0.0271095	0.0067501	0	0.0103616	0.245423	0.0257183	0.00791321	0.00234079	0.00303785	0.00903821	0.0114164	0	0.0252302	0	0.0135341	0.00406032	0	0.0747625	0.0151645	0	0	0	0	0	0.00742334	0	0.0114562	0.141908	0.0134468	0.00646869
YBL087C	chrII	0	0	0.0685463	0	0	0	0.00415237	0.0665966	0.00730185	0.00902881	0.00636111	0	0	0.00331496	0.00367508	0.00462001	0	0.0663799	0.00616785	0	0	0.0111092	0	0	0.00951125	0	0	0.0146801	0	0	0	0.00259636	0	0	0
YBL086C	chrII	0	0.0126358	0.105249	0	0	0.00723273	0.00457987	0	0.0368463	0.0137854	0.018203	0.00406989	0	0	0.0167876	0.0159149	0	0	0	0.0043542	0.0107286	0	0	0.00654501	0	0	0	0.00762505	0	0.00532835	0	0.00833541	0.0910054	0.0064414	0
YBL085W	chrII	0.0362347	0	0.00707934	0	0	0.0452897	0.00529269	0.00429772	0	0.00259182	0.00649689	0.0254764	0.00308943	0	0	0	0	0.0117707	0	0.00808193	0.0203431	0	0	0.00346016	0.0028387	0	0	0.00240139	0.0076826	0.00861514	0	0.00977468	0.107572	0.00769909	0
YBL084C	chrII	0.19569	0.116677	0.366792	0	0	0.0187052	0.00437141	0	0.00496157	0.0924816	0.0144921	0.00313075	0	0	0.0224177	0.0247343	0.0140243	0.0089244	0.00548706	0.0187633	0	0	0.0372123	0.00291569	0	0.00226134	0	0	0	0	0	0.00621078	0.0509554	0	0
YBL081W	chrII	0.00547616	0.00544693	0.119329	0.00393239	0	0	0.00316601	0.0031218	0	0.00323151	0.0132436	0.0035824	0	0	0.00715424	0.0142993	0	0.00242497	0	0.0132413	0	0.0172134	0	0	0	0.017832	0	0.00978264	0	0	0	0	0	0	0
YBL082C	chrII	0.204116	0.0056789	0.00531565	0	0	0.0670135	0.00270737	0.00470733	0.00594424	0	0	0	0.00353735	0	0	0	0	0	0	0.00819782	0	0.00598436	0	0.00342086	0	0	0	0	0.0141448	0	0	0.00313255	0.025998	0	0
YBL080C	chrII	0.0347587	0.00438453	0.0125642	0	0	0.0885733	0.00416995	0.00562963	0.195915	0.0124837	0.00520146	0.00492231	0	0.00403191	0	0	0	0.00338973	0	0.0117412	0	0	0.00269652	0.00330428	0.022629	0	0.146982	0	0	0	0	0.00313275	0	0	0
YBL079W	chrII	0.168511	0.0163234	0.0202568	0	0.00801081	0.0115931	0.0056496	0.0196609	0.0232077	0.00688983	0.0124756	0.0224127	0	0	0.0114888	0.00380079	0.00725505	0.00521896	0.0609293	0.0290444	0	0.00407564	0	0.00647416	0.00707352	0	0	0.0234896	0.0144358	0.00916928	0	0.00903072	0.0990889	0.00703555	0
YBL078C	chrII	0	0	0	0	0	0	0.0030656	0.00911703	0	0	0.00321928	0	0	0	0	0	0	0.00255243	0.00589683	0.00904996	0	0	0	0	0.0299275	0	0	0.0100356	0	0.00471438	0	0.00301616	0	0	0
YBL076C	chrII	0	0.0822343	0.680087	0	0	0.00578652	0.00220028	0	0.0236932	0.0224086	0.00935094	0.00628874	0.00344585	0	0.0368547	0.0392642	0.00968789	0	0	0.0027634	0.00279608	0	0.0314383	0	0.00289778	0.00309689	0	0	0	0	0	0.00294719	0	0	0
YBL075C	chrII	0.00734002	0	0.012276	0	0	0	0.00280326	0.0402186	0.0123345	0.00804912	0	0	0.0062376	0	0.00620298	0.00914826	0	0.00396539	0	0.0119176	0	0	0	0	0.0105098	0	0.0176895	0.0105284	0	0.086482	0	0	0	0	0
YBL074C	chrII	0.00704335	0	0	0	0	0.00639056	0.00237471	0	0.00587026	0.00240169	0.00327842	0.005302	0	0	0.00577759	0.0108876	0	0	0	0.00412366	0	0	0	0.00271732	0	0	0	0	0	0	0	0.00589845	0.0486936	0	0
YBL072C	chrII	0.0039246	0	0.00628199	0	0	0	0	0	0.00334153	0.00466312	0.00384954	0.00353319	0	0	0	0	0	0.00287802	0	0	0	0	0	0	0	0	0	0	0	0.00438647	0	0.0070125	0.0579758	0	0
YBL071W-A	chrII	0	0	0	0	0	0	0	0	0	0	0	0.00822966	0.0154857	0	0	0	0	0	0	0.00502506	0	0.0257428	0	0	0	0	0	0	0	0	0	0	0	0	0
YBL071C-B	chrII	0	0	0	0	0	0	0	0	0	0	0	0	0	0	0	0	0	0.00287802	0	0	0	0	0	0	0	0	0	0.00241111	0	0	0	0	0	0	0
YBL069W	chrII	0.00784688	0.0115976	0	0	0	0.00287432	0.00439187	0.00372695	0	0.0360828	0.00608936	0	0.0193711	0	0	0	0	0.00222438	0.0028263	0.00331128	0.0894649	0	0.00739601	0	0.00796768	0	0	0.00879582	0	0	0	0.00246972	0	0	0
YBL068W	chrII	0.00732851	0	0.0172069	0	0	0.0046654	0	0.00627167	0.00435288	0.0250869	0.0158974	0.00291539	0	0	0	0	0.0359397	0.00614952	0	0	0	0.0757151	0	0	0	0	0	0	0.00757364	0.080069	0	0	0	0	0
YBL067C	chrII	0.189999	0	0.00537664	0	0	0	0.00425842	0	0.0863543	0.0462431	0.0088511	0.0153934	0.00369498	0	0.00676076	0.00997106	0.00402296	0.010629	0	0.00357581	0	0.00253934	0.0049406	0.0100474	0.00327904	0.00250249	0	0	0	0	0	0.00782167	0.0858166	0.00607793	0
YBL064C	chrII	0	0.00716121	0.134869	0	0	0.00538127	0.00506186	0	0.0911383	0	0.010112	0	0	0	0.00510782	0.0115021	0	0.00408066	0	0.00224881	0	0	0	0	0	0	0	0	0.00317297	0.0533417	0	0	0	0	0
YBL063W	chrII	0.0564011	0.00908078	0.0528277	0	0	0.20359	0.00444483	0.00352851	0.035561	0.0443851	0.00856611	0.0223438	0	0	0	0	0.00698706	0.00715323	0.0055428	0	0	0	0	0.0277617	0.0153165	0	0	0	0.00262516	0.1425	0	0.00555838	0.0460669	0	0
YBL061C	chrII	0.00266198	0.00513874	0	0.0108481	0	0	0	0.0028396	0.00277927	0.00909208	0.00664324	0.0158863	0	0	0	0	0	0.00456959	0	0.0281931	0	0.0173226	0	0.00247098	0	0	0.00736527	0.00636994	0	0	0	0.0138439	0.225083	0.026519	0.0202682
YBL060W	chrII	0.0444501	0	0	0	0	0.00301307	0.00340918	0.0130714	0.00505368	0.00432624	0.0112999	0.00870073	0.0691157	0.00298057	0	0	0	0.00310124	0.00245867	0.00972874	0	0	0	0.0042546	0.00453173	0	0	0.0231311	0	0.0042101	0	0	0	0	0
YBL059C-A	chrII	0	0	0	0	0	0.0495088	0.00243981	0	0	0	0	0.00520477	0	0	0	0	0	0.00569881	0	0	0	0	0	0	0	0	0	0	0	0	0	0	0	0	0
YBL059W	chrII	0.174172	0	0	0	0	0.0495088	0.00276818	0.00466123	0	0	0.00768671	0.00307339	0	0	0	0	0	0.00544589	0	0	0	0	0	0.00742262	0	0	0	0	0	0	0	0.00516628	0	0	0
YBL058W	chrII	0.00474833	0	0.00858077	0	0	0	0.00320946	0	0.00671111	0	0.013814	0.00584449	0	0	0	0	0.00272264	0.00366721	0	0.00491965	0.00880003	0	0	0	0	0	0	0	0	0	0	0.00316803	0	0	0
YBL057C	chrII	0.254521	0	0.00275126	0	0	0.00412658	0	0	0	0	0	0.00230458	0	0	0.141446	0.133041	0	0	0	0.00617381	0.00248447	0	0	0	0	0	0	0.00976402	0.0040312	0.0134537	0	0	0	0	0
YBL056W	chrII	0.00435058	0.00245895	0.00251077	0	0	0	0.00318263	0	0.00323171	0.00262617	0.00320448	0.00245939	0	0	0	0	0	0	0	0	0	0.00592689	0.0459994	0.00259423	0.0236185	0	0	0	0.0101681	0	0	0.00352062	0	0	0
YBL055C	chrII	0.00703264	0.0456404	0.314458	0	0	0	0.00382831	0	0.00484477	0	0.00409384	0	0	0	0	0	0.0025889	0.00259936	0	0.0130012	0.107191	0	0	0.00255344	0	0	0	0.00687982	0	0	0	0.00581285	0.0637913	0.00453212	0
YBL054W	chrII	0.0730756	0.00517185	0.00672912	0	0	0.00414281	0.00335521	0	0.0469494	0	0.00998917	0.00285514	0.0115241	0	0.0995455	0.0569913	0.00247705	0.00504589	0	0.029823	0	0	0	0.00768442	0.00462048	0	0	0.0106869	0.00228164	0	0	0.00784736	0.0860509	0.0061201	0
YBL052C	chrII	0.02545	0.0613391	0.0431892	0	0	0.062766	0.0040579	0	0.0183289	0.046459	0.0109048	0.0163282	0	0.0267624	0	0	0.0101727	0.00467465	0	0.0105305	0	0	0.00518131	0.0104291	0.0133042	0	0	0	0	0.285925	0.00233581	0.0129981	0.143232	0.0102098	0
YBL051C	chrII	0.00484858	0.00597374	0.0119492	0	0	0	0	0	0.00479199	0.0154921	0.0108473	0.00623096	0	0	0	0	0.00364533	0.00287018	0	0.0244361	0	0	0	0	0.0104353	0	0	0.009158	0	0	0	0.00542106	0.0443234	0	0
YBL050W	chrII	0.00244465	0	0	0	0	0	0.00476634	0	0.0042036	0	0.0167878	0	0	0	0.00275723	0	0	0.00934444	0.00237549	0	0	0	0	0	0.0064075	0	0	0	0	0	0	0.00409653	0.0337737	0	0
YBL049W	chrII	0	0	0	0	0	0.00244649	0	0	0.00572606	0	0.0333673	0.00773909	0	0	0	0	0	0.0220065	0	0	0	0	0	0.00239544	0	0	0	0	0	0	0	0.00558826	0.0461307	0	0
YBL047C	chrII	0.0771272	0.262142	0.0410435	0	0.00234808	0.0499597	0.00635411	0.00255373	0.00582145	0	0.00568274	0.00614742	0	0.0117265	0.00422756	0.0095185	0.224565	0	0.141544	0.0140782	0.00351986	0.00460993	0.00591747	0	0.0241024	0	0.0102617	0.0177297	0	0	0	0.009226	0.100961	0.00716606	0
YBL046W	chrII	0.0313271	0.00404044	0.0424048	0	0	0.0818633	0.00622963	0.0183908	0.0150658	0.0024062	0.00264255	0.00769996	0	0.013236	0.0621393	0.0509088	0	0.0034225	0	0.00471077	0.0137689	0	0	0	0.00561268	0	0	0.00400182	0.0139378	0.00857562	0	0.00355509	0	0	0
YBL045C	chrII	0.00589096	0.0050086	0.0129447	0	0	0.00262286	0.00235078	0.00509365	0.00462959	0	0.00328569	0	0.0398253	0	0	0	0	0	0	0.00253865	0	0	0	0	0	0	0.036731	0.00300126	0	0.0675304	0	0.00887432	0.0971801	0.00689891	0
YBL043W	chrII	0.132786	0	0.131205	0	0	0	0.00440474	0.00258256	0.0130242	0	0.0131142	0	0	0	0.00346615	0.00721298	0.00839671	0.00551134	0.00909769	0.00384024	0	0	0	0.00910728	0.0158783	0.0394873	0	0	0	0	0	0	0	0	0
YBL042C	chrII	0.0550137	0	0.0143935	0	0	0.0303532	0.00422857	0.00388595	0.0219006	0	0.0104136	0.00940827	0	0.00580288	0	0	0	0.0260822	0.0119932	0.0276084	0.00320754	0.00569882	0.0397263	0.00377266	0.0106366	0	0	0.00899982	0	0	0	0.007478	0.0818315	0.00581178	0
YBL041W	chrII	0.00489679	0	0.00233558	0	0	0.0123041	0.00340755	0	0	0.00505552	0.0149147	0	0	0	0	0	0	0	0.00406268	0.00464843	0	0	0	0	0	0	0	0.00318294	0	0	0	0	0	0	0
YBL040C	chrII	0.128777	0	0	0.0308575	0	0	0.00413186	0	0.00462766	0.0288063	0.00467771	0	0	0	0	0	0.00419239	0.00442086	0	0.00532032	0	0	0	0	0.0104431	0	0	0	0.00511986	0	0	0.00547617	0.0449789	0	0
YBL039W-B	chrII	0	0.00232037	0	0	0	0	0	0	0.00531175	0.0157833	0.00366776	0	0	0	0	0	0	0.00507839	0	0	0	0	0	0.00316843	0	0	0	0	0	0	0	0.00775719	0.084211	0.00593091	0
YBL039C	chrII	0.166177	0.170694	0.0083789	0	0.00297696	0.00677673	0.0050919	0	0.0184547	0.104595	0.00897284	0.00429351	0	0	0	0	0.00321357	0.00242655	0	0.022089	0.0198575	0	0	0	0	0	0	0.00767656	0.00297459	0.00311336	0	0.00508203	0.0417497	0	0
YBL038W	chrII	0.132986	0	0.370601	0	0	0.00810766	0	0	0	0.00928561	0.00564134	0	0	0	0	0	0	0.00641078	0	0	0	0	0	0	0	0	0	0.00352732	0	0	0	0.00266885	0	0	0
YBL037W	chrII	0.00919015	0	0.0290352	0	0	0	0.00434169	0.00247998	0.00321211	0.035515	0.0129725	0.00604114	0	0.00260707	0.0098956	0.00673227	0.00269225	0.0290966	0	0.0108994	0	0.00728045	0.00255131	0.00288841	0.0178771	0	0.00624107	0.00639428	0.00502128	0.00222533	0	0.00561376	0.0459064	0	0
YBL036C	chrII	0	0.00307598	0	0	0	0	0.00511113	0	0	0.00243857	0	0	0.00482874	0	0	0	0	0	0	0.00509203	0	0	0	0.00236939	0	0	0	0	0	0	0	0.00332882	0.190352	0.02181	0.0158279
YBL035C	chrII	0.32419	0	0.0796944	0	0	0.00453579	0.00403473	0.00558026	0.0042795	0.00483633	0.00579537	0	0	0	0	0	0	0	0.0028866	0.00273114	0	0	0	0.00450622	0.0175564	0	0	0	0.00275492	0	0	0.0171438	0.31514	0.0382356	0.0306273
YBL034C	chrII	0.0658573	0.589019	0.0164651	0	0	0.00324684	0.00297237	0.00801895	0.0598904	0.00999402	0.00543859	0.00867815	0	0	0.00673294	0.00817135	0.00230245	0.0054231	0.00294164	0.011865	0	0	0.0278412	0.0121912	0	0	0	0.00672209	0	0.0195493	0	0.00772946	0.0847669	0.00601313	0
YBL033C	chrII	0.143055	0.012852	0.0217056	0	0	0.00428031	0.00434787	0	0	0	0.0349817	0	0.0041273	0	0	0	0	0.0193908	0	0.00363875	0	0.00251065	0	0	0.00627378	0	0	0	0	0	0	0	0	0	0
YBL032W	chrII	0.00959745	0.00296231	0	0	0	0	0.00629222	0.00798458	0.0047175	0	0	0	0	0	0.0108216	0.0122675	0.00330451	0	0.00235552	0	0	0.00599518	0	0	0.00616337	0	0	0	0	0.0261081	0	0	0	0	0
YBL031W	chrII	0.0029408	0	0	0	0	0	0.00475392	0.00668777	0.0228337	0	0.0026525	0.00240419	0	0.00969604	0	0	0	0	0.0265764	0.00525856	0	0	0	0.00712011	0.0421729	0	0	0	0	0	0	0.00481115	0.0396478	0	0
YBL030C	chrII	0	0.00886	0.0141528	0	0	0	0	0	0.0131262	0	0.0025686	0	0	0.0025868	0	0	0	0	0	0.00290523	0	0	0	0	0	0	0	0.00716877	0	0	0	0	0	0	0
YBL029C-A	chrII	0	0	0.00439493	0	0	0	0.00234332	0.0034678	0	0.00281033	0	0	0	0	0	0	0	0	0	0.00324483	0	0	0	0	0	0.00288244	0	0	0	0	0	0	0	0	0
YBL028C	chrII	0	0	0	0	0	0	0.00417147	0	0.00489755	0.00455771	0.00563719	0.00404215	0	0	0	0	0	0.00260657	0	0	0.0125914	0	0	0.00349907	0	0	0	0	0	0	0	0.00608032	0.0661588	0.00466775	0
YBL027W	chrII	0.0519754	0	0.378308	0	0	0.0110364	0	0	0.00459529	0.0187022	0.00750737	0	0	0	0	0	0	0.00904319	0	0	0.00705237	0	0	0.00443713	0	0	0	0	0	0	0	0.00594049	0.0488713	0	0
YBL026W	chrII	0	0.0101417	0.00775623	0	0.0226673	0	0.00373081	0	0	0.00544422	0.00331947	0	0	0	0	0.00229535	0	0	0	0	0	0	0	0	0	0	0	0	0	0	0	0.0093768	0.10334	0.00736942	0
YBL025W	chrII	0.00352523	0.0209599	0.00614855	0	0	0	0.00479962	0	0.00226146	0	0.00455477	0	0	0	0	0.0047106	0	0	0	0	0	0.00400116	0	0	0	0	0	0	0	0	0	0.00230501	0	0	0
YBL024W	chrII	0.0134396	0	0.00862988	0	0.226705	0.0326015	0	0.00549767	0.00406151	0	0.00842266	0.00389947	0	0	0.0137547	0.00640121	0	0.018244	0.0028207	0.0365503	0.382172	0	0	0	0	0	0	0.00877231	0.0386499	0.0216597	0	0.00734417	0.0606785	0	0
YBL023C	chrII	0.246131	0	0.0405718	0	0	0.194126	0.00295728	0.00613013	0	0.00252943	0.00602039	0.00296907	0.00296069	0	0.0121747	0.00922886	0.00929459	0.00296148	0.00904449	0.0102428	0.0135767	0	0	0.00237751	0.0225749	0	0.00572343	0.00699753	0.00716943	0.0233568	0	0.00317573	0	0	0
YBL022C	chrII	0.0635782	0.0260944	0.126033	0	0	0.00674508	0.00462915	0.0222639	0.0163552	0.148462	0.00315527	0.0199955	0	0.00309639	0.15484	0.0727765	0.00815074	0.00302216	0	0.0270258	0	0.0203566	0	0.00377995	0.0108436	0.00290131	0	0.00830927	0.00318733	0	0	0.00288844	0	0	0
YBL021C	chrII	0.0919447	0	0	0	0	0.00287716	0	0	0	0	0	0	0	0.00323145	0.00478206	0.00771766	0	0	0	0.00512197	0	0	0	0	0	0	0	0	0	0	0	0.00686024	0.0565274	0	0
YBL020W	chrII	0.0423492	0	0.0297092	0	0	0.1046	0.00550521	0	0.00359389	0.0058447	0.00476404	0.00868145	0	0.00462596	0	0	0	0.00345452	0	0.0230508	0	0	0	0.0030536	0	0	0	0	0.00280839	0.024358	0	0.00942219	0.102992	0.0072897	0
YBL019W	chrII	0.0206809	0	0.00613771	0	0	0.0515296	0.00440384	0	0.0156905	0.0449949	0.00868209	0	0	0.00275936	0.0160079	0.0110485	0.012738	0.00797013	0	0	0.00363575	0.00290495	0.00293746	0	0	0.00448687	0	0.00927009	0	0	0	0.00786494	0.0862513	0.00613441	0
YBL018C	chrII	0	0	0	0	0	0	0	0	0.00244065	0	0.00703607	0	0	0	0	0	0	0.00476349	0	0	0	0	0	0	0	0	0	0	0	0	0	0.00310259	0	0	0
YBL017C	chrII	0.194676	0.0109739	0.077112	0	0	0.101004	0.00525249	0.0111556	0.0643045	0.0254584	0.00903572	0.00396984	0	0.00822057	0	0	0.00324099	0.0266722	0	0.00339384	0.0030221	0	0	0.0145068	0	0	0.00375005	0.00627229	0	0	0	0.00463833	0.0381923	0	0
YBL016W	chrII	0.153009	0.0180499	0.0100066	0	0	0.00430742	0.00589664	0.00808225	0.0453156	0	0.00879784	0	0	0	0.0031243	0.00549482	0.00430537	0.00374116	0.0296215	0.0282963	0	0	0	0	0.0185997	0	0	0	0	0	0	0.00283208	0	0	0
YBL015W	chrII	0.146065	0	0.00334533	0	0	0.00265379	0.0043304	0	0.00517832	0	0.00269655	0.00717319	0	0	0.00488761	0.00614499	0.0045069	0	0	0.00291323	0.104505	0.00235223	0.00340119	0	0	0	0.00278897	0.00686734	0.00326208	0	0	0.00326743	0	0	0
YBL014C	chrII	0.0525516	0.515782	0.159481	0	0	0.00306866	0.00574694	0.00380444	0.00630877	0.0254781	0.0347795	0.00341071	0	0	0.0326206	0.0207174	0	0.00657818	0.00276543	0.00296832	0.00407624	0.0050628	0	0.00923556	0	0.0121426	0.0107624	0.017167	0.00541081	0.00342289	0	0.00894139	0.0739235	0	0
YBL013W	chrII	0.423561	0.340816	0.294823	0	0	0.0985268	0.00262831	0.0083479	0.00286569	0	0	0.00266365	0	0.00260484	0	0	0.143993	0	0.221169	0.0199658	0.0106623	0.0116415	0	0	0.0363471	0.0196234	0	0.00228744	0.0040277	0.00783923	0	0	0	0	0
YBL011W	chrII	0.043521	0.0317087	0.014276	0	0.00300169	0.00421704	0.00574928	0.0498647	0.00350851	0.0110061	0.00401184	0.00523476	0.00296159	0	0.0145996	0.0170468	0	0.00762597	0.00777519	0.00608554	0.00327493	0.00295465	0	0	0.0268834	0.0035826	0	0	0.00243005	0.016174	0	0.00787269	0.0863512	0.0061505	0
YBL009W	chrII	0.00433573	0.0485126	0	0	0	0.00235397	0.00375471	0	0.0031994	0.00393597	0.00863281	0.0100983	0	0	0.00306308	0.00361701	0	0.00945119	0.00327458	0.0114574	0	0	0	0	0.00441123	0	0	0.0164644	0	0.00524982	0	0.00560114	0.0461807	0	0
YBL010C	chrII	0	0	0	0	0	0	0.00319861	0	0.00251222	0	0.00242497	0.00639428	0	0	0	0	0	0	0	0	0	0	0	0	0	0	0	0	0	0.00624685	0	0.0142892	0.250246	0.0340529	0.0278861
YBL008W-A	chrII	0	0	0	0	0	0	0	0	0	0	0.00239553	0	0	0	0	0	0	0	0	0	0	0.00598987	0	0	0	0	0	0	0	0	0	0	0	0	0
YBL008W	chrII	0.0072394	0.0055461	0.0054311	0	0	0.00253075	0.00447903	0	0.119881	0.00925644	0.0162089	0.0101937	0	0.00903199	0.00277763	0.0049052	0	0.0134369	0	0.00253701	0	0.00598987	0	0.00912536	0.0040292	0	0	0.00887152	0.00745611	0	0	0.00782168	0.0857248	0.00609734	0
YBL007C	chrII	0.112257	0	0.0813569	0	0	0.0816938	0.00238125	0.0119384	0.0100389	0.00446407	0.00594479	0.00535629	0	0.0173317	0	0.00311279	0.00646955	0.00285917	0.0461481	0.0268956	0	0.031568	0	0.00373912	0.0348098	0	0.0195594	0.00297365	0.00498936	0.0419305	0	0.00964392	0.105972	0.00754451	0
YBL006C	chrII	0.00882551	0	0	0	0	0	0	0.051034	0	0	0	0	0	0	0.00429759	0.00899685	0.00253414	0	0.00771952	0	0	0	0	0	0.00295527	0	0	0	0	0	0	0	0	0	0
YBL005W	chrII	0.00532169	0.0300246	0.400203	0	0	0.0050237	0.00470824	0	0.0551312	0.00471553	0.0127254	0.00407217	0.343511	0.00271948	0.0188076	0.0178295	0.00777955	0.00839255	0.00663197	0.0279741	0.0159515	0	0.00594932	0.00302862	0.00273185	0	0	0.00271409	0.00358343	0.0529368	0	0.00764404	0.0837582	0.00592949	0
YBL004W	chrII	0.158106	0.194698	0.00944942	0	0	0.00609345	0.00399675	0	0.0716513	0.0398062	0.0138589	0.00636528	0	0	0.0061064	0.00552316	0.00286792	0.0135999	0.00278588	0.00700205	0.00350427	0.00228267	0.0100491	0.0378472	0.0194523	0	0.00470951	0.00813708	0.00391445	0	0	0.0101774	0.111928	0.00798051	0
YBL003C	chrII	0	0	0	0	0	0	0	0	0	0	0	0	0	0	0	0	0	0.0288581	0	0	0	0	0	0	0	0	0	0	0	0	0	0.00592408	0.0485195	0	0
YBL002W	chrII	0	0	0.00353477	0	0	0	0.00229773	0.00636406	0	0	0.0105356	0	0.107089	0	0	0	0	0.00222837	0	0.00701628	0	0	0	0	0	0	0	0	0	0	0	0	0	0	0
YBL001C	chrII	0	0	0.0102486	0	0	0.00452382	0	0	0	0.0620015	0	0	0	0	0	0	0	0	0	0	0	0	0	0	0	0	0	0	0	0	0	0.00954591	0.117477	0.0110801	0.00531385
YBR001C	chrII	0.365967	0	0.00928191	0	0	0.0334621	0.00352809	0.00627801	0.0447299	0.0065007	0.0196121	0.0160804	0.507847	0	0.013066	0.0241525	0.0104439	0.00464953	0.205862	0.00870984	0	0	0	0	0.0330331	0	0	0.00693617	0	0.0479225	0	0.00922011	0.101555	0.00721431	0
YBR002C	chrII	0.324138	0.0267908	0.0377297	0	0	0	0.00340424	0.00751864	0.117631	0.00285052	0.00303133	0.00461917	0.0100595	0	0.00542424	0.0113682	0	0	0.0104882	0.00286984	0	0.0389022	0	0	0.00706814	0	0	0.0148802	0	0	0	0.00650175	0.0534922	0	0
YBR003W	chrII	0.169395	0.0100667	0.00715746	0	0	0.0300955	0.00421903	0.0265715	0.0695453	0.00377739	0	0.0026945	0	0	0.0124239	0.011553	0.0407331	0.0102322	0	0	0	0.0532577	0.00276059	0.00273271	0.00901621	0.00895049	0	0.00789541	0.00453389	0.00696276	0	0.00356523	0	0	0
YBR004C	chrII	0.0397101	0	0.0440472	0	0	0.0843304	0.00362624	0.00508423	0.0466727	0.162931	0.00825362	0.00497955	0	0	0	0	0.083607	0.0146849	0	0.00480392	0	0	0.300605	0.00722492	0	0	0	0.00915137	0	0	0	0.0119247	0.131917	0.012946	0.00830424
YBR005W	chrII	0.16259	0	0	0	0	0.0200323	0	0.0311187	0	0	0	0	0	0	0	0	0	0	0.00244541	0.00701799	0	0.00387307	0	0	0	0	0	0.0185331	0	0	0	0.00520017	0.0427291	0	0
YBR006W	chrII	0.0542785	0	0.00268671	0	0	0.00376897	0.00494528	0.0104016	0.00460089	0	0.00278832	0.0121373	0	0	0	0	0	0.00247001	0	0.00677366	0.00318545	0	0	0	0.0151925	0	0	0	0	0.00873229	0	0.00328056	0	0	0
YBR007C	chrII	0.133678	0	0	0	0	0.22696	0.00494392	0	0.114533	0.0329275	0.00442236	0.0396132	0.00550324	0	0	0	0.0538585	0.00663567	0	0.00652491	0	0	0	0	0	0	0	0	0	0.171043	0.00251745	0.0175832	0.229209	0.0237969	0.0143499
YBR009C	chrII	0	0	0	0	0	0	0	0	0	0	0	0	0	0	0	0	0	0.00634202	0	0	0	0	0	0	0	0	0	0	0	0	0	0	0	0	0
YBR010W	chrII	0	0	0	0	0	0	0	0	0	0	0.00410595	0	0	0	0	0	0.00376709	0	0	0	0	0	0	0	0	0	0	0	0	0	0	0.0028107	0	0	0
YBR011C	chrII	0.156749	0	0.00380506	0	0	0	0	0	0	0	0	0	0	0.00476297	0	0	0	0	0	0	0.0206935	0	0	0	0	0	0	0	0	0	0	0	0	0	0
YBR013C	chrII	0.00626091	0	0.0122193	0	0	0.0047887	0	0	0.00397491	0.0315922	0.00598904	0	0	0	0	0	0	0.0123929	0	0	0	0	0	0	0	0	0	0.00787767	0	0	0	0.00288459	0	0	0
YBR014C	chrII	0	0	0	0	0	0	0	0	0.00315212	0	0.00254464	0	0	0	0.00752243	0.0146766	0.00365475	0	0	0.00375204	0	0	0	0	0	0	0	0.00647909	0	0.033659	0	0.00331546	0	0	0
YBR015C	chrII	0	0.00490812	0.00368828	0	0	0.0103024	0.00438663	0.0068872	0.00365271	0.0352228	0	0.00310854	0	0	0.0192585	0.0186726	0	0	0	0.00394082	0.0187049	0	0	0.00489055	0.0108417	0	0	0.00675677	0.00659811	0.00280672	0	0.00308435	0	0	0
YBR016W	chrII	0	0	0.00746029	0	0	0	0	0.00515665	0	0	0	0	0.00403708	0	0	0	0.0042543	0	0	0.00688726	0	0.00419582	0	0	0.0085065	0	0	0.0046889	0	0	0	0	0	0	0
YBR017C	chrII	0.165617	0.0274633	0.00322708	0.00311819	0	0.00353513	0.00515992	0	0.0124176	0.00297602	0.0189674	0.0121787	0	0	0	0	0.00382185	0.00520817	0	0.0274566	0.00297472	0	0.00854571	0.00587196	0	0	0	0	0.00566074	0.0255923	0	0.00535026	0.0442151	0	0
YBR018C	chrII	0	0.00360537	0.0370016	0	0	0	0.00264141	0	0	0	0.00409273	0	0	0	0	0	0	0	0	0	0	0	0	0	0	0	0	0	0	0	0	0	0	0	0
YBR019C	chrII	0.142059	0.00409774	0.372688	0	0	0.0140543	0.00536524	0	0.00347632	0.00929209	0.00782312	0	0	0.0122325	0	0	0.0066793	0.00390856	0	0.012683	0.00245113	0	0.00278795	0.00292799	0	0	0	0	0.00333717	0.00804006	0	0.00728007	0.0602999	0	0
YBR020W	chrII	0.0101036	0	0.00244987	0	0	0	0.00390181	0.00270703	0.00600029	0.00532022	0.00545936	0.00482406	0	0	0	0.00227121	0	0	0.00454173	0.00753815	0	0.00285807	0	0.00261894	0.00610386	0	0.0040304	0	0	0	0	0.00954946	0.105055	0.00751399	0
YBR021W	chrII	0.0353428	0	0.0197282	0	0.00285812	0	0	0.00319126	0.126089	0.26844	0.0146883	0.0042889	0	0	0.00585417	0.0036579	0.003021	0.00258089	0.00267567	0.00807288	0	0.00461703	0	0.0203305	0	0	0	0.00720906	0	0	0	0.00538058	0.0443589	0	0
YBR022W	chrII	0.0343786	0	0	0	0	0.0876164	0.00326135	0	0	0	0.00312139	0.00334252	0	0	0	0	0	0	0	0.00245021	0	0	0.0508351	0.00897201	0	0	0	0.00590566	0	0	0	0	0	0	0
YBR023C	chrII	0.0383747	0.264683	0.0635282	0	0	0.0176808	0.0059222	0.00667093	0.10046	0.00308156	0.00309917	0.00509257	0	0.00370797	0	0.00259476	0.00769857	0.00415387	0	0.0236168	0.00231063	0.17897	0.00704095	0.0275108	0	0	0	0.011508	0.00901788	0.0220283	0	0.00347188	0	0	0
YBR024W	chrII	0.00490385	0	0.0778137	0	0	0	0.00506795	0	0	0	0.00420357	0.0214887	0	0	0.00243896	0.0026991	0	0	0	0	0.124892	0	0	0	0	0	0	0	0.00395551	0	0	0.00702508	0.0580514	0	0
YBR025C	chrII	0	0.319091	0.0530918	0	0	0	0	0	0	0	0.00235319	0	0	0	0	0	0	0	0	0.0065638	0.011923	0	0	0.00545028	0	0	0	0	0	0	0	0.00567566	0.0472121	0	0
YBR026C	chrII	0	0	0.0046418	0	0	0	0.00370662	0	0	0	0.00610022	0.00342762	0.0107207	0	0.0055851	0.00295313	0.00220011	0	0.00228748	0.0214348	0	0.00265913	0	0	0	0	0	0	0	0	0	0.0120154	0.157986	0.0167404	0.010656
YBR028C	chrII	0.161629	0	0.00286206	0	0	0.0159025	0.00339867	0	0.0180351	0.0172575	0.00847561	0	0.146492	0	0	0	0.00252536	0.00761084	0	0.027017	0	0	0	0	0	0	0	0	0	0.00237306	0	0.00626443	0.0519039	0	0
YBR029C	chrII	0.00785963	0.0784675	0.00316557	0	0	0.00501347	0.00366293	0.0050594	0.127337	0.00481313	0.00422988	0.0105663	0	0.00674136	0	0	0	0.00382792	0.00270339	0.00242864	0	0	0	0.00307949	0	0.0135078	0	0.00297555	0	0.0217654	0	0.00335139	0	0	0
YBR030W	chrII	0.032546	0.00261085	0.00248928	0	0	0.216573	0.00358706	0.0105006	0.00228464	0	0.00235496	0.00938389	0	0	0.014093	0.0235898	0	0.00819281	0	0	0	0	0	0	0	0	0	0	0	0	0	0.00450188	0	0	0
YBR031W	chrII	0	0	0.0751752	0	0	0	0.00260612	0	0	0	0.00238361	0.016092	0	0	0	0	0	0	0	0.00534522	0	0	0	0	0	0	0	0.00295804	0	0	0	0	0	0	0
YBR033W	chrII	0.243477	0.00831007	0.00442837	0	0.00476749	0.00620227	0.0040936	0.00483044	0	0.00603826	0.00696069	0.00967806	0.00986968	0.00288981	0.0212877	0.0206401	0.00365593	0.00596322	0.0381049	0.00852601	0.019999	0	0	0.0228648	0	0	0	0.00754311	0.0191111	0.0434661	0	0.00818601	0.0896675	0.00635496	0
YBR034C	chrII	0	0.0306478	0.0638891	0	0	0	0.00343559	0	0	0	0.00247508	0.00638775	0	0	0	0	0.0172614	0.0040118	0	0	0.0128261	0	0	0.00274011	0.00447695	0	0	0	0.0127893	0	0	0.00272807	0	0	0
YBR035C	chrII	0.0350161	0	0	0	0	0	0.00371817	0	0.00692706	0	0.00671134	0.0188297	0.0250909	0	0	0	0.0103336	0	0	0.0229235	0	0.0221189	0	0	0	0	0	0	0	0	0	0.00395337	0.032393	0	0
YBR036C	chrII	0.0434077	0.234357	0	0	0	0.00774687	0.00282771	0.00313124	0	0.00348213	0.00355553	0.00228713	0	0	0	0	0	0	0	0.00346807	0.00237977	0.00285888	0	0	0	0.0028293	0.00279134	0.0085105	0	0	0	0.00337493	0	0	0
YBR037C	chrII	0.213383	0.0266501	0	0	0	0.0158496	0	0.00323894	0.00266456	0.00234698	0.00523332	0	0	0	0.0687994	0.0673755	0	0.00356745	0	0	0	0	0	0	0.0218479	0	0	0.00663292	0	0	0	0.00301481	0	0	0
YBR038W	chrII	0.135659	0.00343958	0.00300735	0.00568577	0	0.141736	0.00418885	0.00289704	0.0605701	0.00257389	0.00395718	0.00941957	0	0.00769487	0	0	0	0.00318182	0	0	0	0.00314411	0.0752913	0.0161446	0.0173021	0	0	0.0169417	0	0.0139192	0	0.00815814	0.089708	0.00637154	0
YBR039W	chrII	0	0.00244954	0	0	0	0	0	0	0.00263077	0	0.00560863	0	0	0.00243506	0	0	0	0	0	0	0	0	0.00980079	0	0	0	0	0	0	0	0	0.00599685	0.0481083	0	0
YBR040W	chrII	0	0	0.00228465	0	0	0	0	0	0	0	0.00502385	0	0.01163	0	0.00408952	0.00516569	0	0.00624634	0	0	0	0	0	0.00466037	0	0	0	0	0	0	0	0.00583232	0	0	0
YBR041W	chrII	0.00467167	0	0.00279523	0	0	0	0.00293999	0	0	0.00495008	0.0476157	0.0333078	0.0089891	0	0	0	0	0.0713909	0	0.00461887	0	0	0.0162277	0.00888026	0	0	0	0	0	0	0	0.00299344	0	0	0
YBR042C	chrII	0.00493677	0	0	0	0	0	0.00410415	0.0395804	0	0	0.00594025	0.00241596	0	0	0	0	0	0.0319444	0	0	0.00847358	0	0.0189856	0	0	0	0	0	0.013229	0	0	0.0131927	0.163974	0.0156287	0.00759074
YBR043C	chrII	0.00808745	0	0.0553451	0	0	0	0.00422096	0.0364359	0.0064219	0.00529841	0.00740526	0.00475689	0	0	0.00247912	0.00292462	0.00367627	0.0188888	0.0133638	0.0105855	0	0.0120982	0	0.00279006	0.00386343	0	0	0.00695606	0	0	0	0.00297766	0	0	0
YBR044C	chrII	0.00400016	0.0070087	0.00779475	0	0	0	0.00471216	0	0	0	0.00451712	0.00939712	0	0	0.00910945	0.00619732	0.0127955	0.00597785	0.0025257	0	0.00226814	0	0	0	0	0	0.0186389	0.00285514	0	0	0	0.00348757	0	0	0
YBR045C	chrII	0.0365829	0	0	0	0	0.00598146	0.00300593	0	0.140514	0.00244912	0.0095569	0.00762428	0	0.00360919	0	0	0	0.00419005	0	0.0106155	0.0233248	0	0	0.00236559	0.0202661	0.00735519	0	0.0124106	0.00502988	0.00322515	0	0.00577606	0.0475045	0	0
YBR046C	chrII	0.00704547	0	0.0137926	0	0	0.00290462	0.00435274	0.0126319	0	0.00287092	0.00553846	0.00350688	0.00925069	0	0	0	0.00245013	0.00290672	0.119095	0.00915682	0	0	0	0.00431352	0.0233511	0	0.00237594	0.00252963	0	0	0	0.00298054	0	0	0
YBR047W	chrII	0.00695283	0	0	0	0	0.0048828	0.00310915	0	0.0455912	0	0.00342297	0	0	0.00536958	0	0	0	0	0	0.00224477	0	0	0	0	0	0	0	0	0.00592947	0	0	0.00363558	0	0	0
YBR048W	chrII	0	0	0	0	0.0216075	0	0.00361543	0.00220499	0.0142291	0.0116299	0.00465737	0	0	0	0	0	0	0.00389663	0	0.0042619	0	0	0	0	0	0	0	0	0	0.00333666	0	0	0	0	0
YBR049C	chrII	0.065842	0.30381	0.0830899	0	0	0	0.00256604	0.0128229	0.00477444	0	0.00329925	0	0	0	0	0.00284178	0.0492627	0.00265309	0	0.0287427	0	0	0	0.00459656	0.0256764	0	0	0.00584587	0	0.0344351	0	0	0	0	0
YBR050C	chrII	0.00774678	0.181426	0	0	0	0.00516841	0.00334011	0.0172621	0.00361935	0.00534417	0.00459103	0.0163968	0	0	0	0	0	0	0	0.00831425	0	0	0	0	0.00270683	0	0	0	0.00225335	0	0	0.0140707	0.185036	0.0196623	0.0125766
YBR052C	chrII	0.0765877	0.00320803	0.00394865	0	0	0	0.00420623	0.0146911	0.00472597	0.00323087	0	0.00339631	0	0.00317403	0	0	0	0	0	0.0314917	0	0.00236873	0.00232564	0	0	0	0	0.01951	0	0	0	0.0100203	0.110138	0.00782754	0
YBR053C	chrII	0.0251662	0	0.0026149	0	0	0.0251026	0.00314841	0.00359817	0	0	0.00239443	0.00472001	0	0	0	0	0	0.00289476	0	0	0.00277809	0	0	0	0	0	0	0.00597493	0	0	0	0.00618096	0.0671774	0.00473629	0
YBR054W	chrII	0	0	0	0	0	0	0	0	0	0.0377648	0.00454368	0.00535661	0.0794771	0	0	0	0	0	0	0.00896853	0	0	0	0	0	0	0	0.0022061	0.00352961	0	0	0.00251976	0	0	0
YBR055C	chrII	0.0296707	0	0.00397566	0	0.0232093	0.029979	0.00341258	0	0.00571201	0.0300326	0.00856959	0.0221718	0.00242895	0	0.00351215	0.00383668	0.0119245	0.00671767	0	0.0188616	0	0	0	0.00555133	0	0	0	0.0166787	0	0	0	0.0102231	0.112261	0.00801321	0
YBR056W	chrII	0.00361769	0.00501624	0	0	0	0	0.00265421	0	0	0.00663477	0.00427942	0.00796688	0	0	0	0	0.00222061	0.00384825	0	0.00413654	0	0	0.0276221	0.00406149	0	0	0	0	0	0	0	0.00463949	0.0379874	0	0
YBR057C	chrII	0.00406105	0.0262793	0	0	0	0	0	0.00299856	0.00249952	0.0219044	0.00362741	0.0034266	0	0	0	0	0	0	0	0	0.00928788	0	0	0	0.00886559	0	0	0.00788026	0.00482527	0	0	0.0029893	0	0	0
YBR058C	chrII	0.242043	0	0.010087	0	0	0.00225372	0.00409531	0.00464695	0.0100194	0.0617711	0.00883884	0	0	0	0	0	0	0.00475186	0	0	0.0067197	0	0.0143304	0.00463228	0	0	0	0	0	0	0	0.00866255	0.0952903	0.00678028	0
YBR058C-A	chrII	0	0	0.0285134	0	0	0	0	0	0	0	0.00376213	0.00285485	0	0	0	0	0	0.00345437	0	0	0	0	0	0.0149204	0	0	0	0	0	0	0	0.00820224	0.0891953	0.00628238	0
YBR059C	chrII	0.0637514	0	0.002976	0	0	0.00636395	0.00390813	0.00272319	0.00590216	0	0.00522375	0.00689351	0	0	0	0	0.00877972	0.00367678	0	0.0134922	0	0.00619084	0	0.00288097	0	0	0	0	0.0025629	0	0	0.00338411	0	0	0
YBR060C	chrII	0.0248701	0	0.00487056	0	0	0.0111796	0.00394281	0.00366568	0.292713	0.0152836	0.00526741	0.00473205	0	0.0226328	0	0	0.0137677	0	0	0.00968694	0.00571142	0	0	0.0023669	0	0	0	0.0135843	0.00904461	0	0	0.00576016	0.0476572	0	0
YBR061C	chrII	0.00928202	0.0164768	0.00848359	0	0	0.00228214	0	0	0.00724532	0.00384389	0.00254511	0.00391019	0.0501255	0	0	0	0	0	0	0	0.0063655	0	0.0194513	0	0	0	0	0	0.00272489	0	0	0.00345125	0	0	0
YBR062C	chrII	0	0.0110346	0	0	0	0	0	0	0	0	0.00773567	0.00265598	0	0	0.00596316	0.00556401	0	0.00550556	0	0	0	0	0	0.00498756	0	0	0	0	0	0	0	0.00730477	0.0803564	0.00572872	0
YBR063C	chrII	0.155743	0.00276706	0.00545709	0	0	0.0237508	0.00517261	0	0.00576919	0.0070955	0.0264526	0.00645789	0	0	0	0	0	0.00624746	0	0	0	0	0	0	0	0	0	0	0.0183553	0	0	0.00701638	0.0768193	0.00545644	0
YBR065C	chrII	0.174855	0.024757	0	0	0	0.231678	0.00278472	0.00798721	0.00587021	0	0.00782044	0.00241067	0	0	0.00529829	0.00467927	0	0.00574614	0.00280545	0.00710644	0	0	0	0.00322153	0	0	0	0.00861665	0	0.0309178	0	0.00669923	0.055344	0	0
YBR066C	chrII	0	0	0.00787821	0	0	0	0	0	0	0	0.00747965	0.0024589	0	0	0	0	0	0.00328046	0	0	0	0.00227536	0	0	0	0	0	0	0	0	0	0.00553852	0.0451149	0	0
YBR067C	chrII	0.00332077	0.0129912	0	0	0	0	0.00293931	0.0166409	0	0	0.00626141	0	0	0	0.00810638	0.0102167	0	0	0	0.00547983	0	0	0	0.00221455	0.0127232	0.00392557	0	0	0	0	0	0	0	0	0
YBR068C	chrII	0.123806	0.0880476	0.0092827	0	0.00485782	0.0274929	0.00495865	0.0168849	0.0172849	0.00466696	0.00644006	0.00564241	0.00351782	0	0.0179378	0.0331504	0	0.00474713	0	0	0.0123401	0	0.0192322	0	0	0.00364519	0	0.00719392	0	0	0	0.00246456	0	0	0
YBR069C	chrII	0.0334183	0	0.00783319	0	0	0.0264647	0.00360853	0.00345412	0	0.0261266	0.00260515	0	0	0.00269478	0	0.0028159	0	0.00423707	0	0.0154865	0.0107977	0	0.0140669	0	0	0	0	0	0.00769476	0.0292084	0	0.00576057	0.0473552	0	0
YBR070C	chrII	0	0	0.00880507	0	0	0	0.00503801	0	0	0.0087262	0.0110352	0.00257516	0	0	0.00354584	0.00393045	0	0.00564434	0	0.00526158	0	0	0	0.00336184	0	0	0	0.00620512	0	0	0	0.00521304	0.0429121	0	0
YBR071W	chrII	0	0	0	0	0	0	0	0	0	0	0	0.00256001	0	0	0	0	0	0	0	0.00496355	0	0	0	0	0	0	0	0	0	0	0	0.00734075	0.0300329	0	0
YBR072W	chrII	0.00784798	0	0.0132266	0	0	0	0	0	0	0	0	0	0.00587239	0	0	0	0	0	0	0	0	0	0	0	0.00618308	0	0	0.00755874	0	0	0	0.00333641	0	0	0
YBR073W	chrII	0.00914075	0	0.0045389	0	0	0.0058037	0.00475979	0	0.00528775	0.00952017	0.00627983	0.00376808	0	0.00316496	0.0027354	0.00602558	0	0.00924983	0	0.0124693	0.023984	0	0	0.00284063	0.00451932	0	0	0	0	0.00841014	0	0.005488	0.0454627	0	0
YBR072C-A	chrII	0.0841441	0	0	0	0	0.0377179	0	0	0	0	0.00445059	0.00295245	0	0	0	0	0	0.00244963	0	0	0	0	0	0.00804475	0	0	0	0	0	0	0	0	0	0	0
YBR074W	chrII	0.17285	0.0215098	0.0839883	0	0	0.00299554	0.00304403	0	0.00431902	0.0532273	0.0123515	0.00833173	0.025475	0	0.00371303	0.00409583	0.0034222	0.00674571	0	0.00386761	0.0110413	0.0023423	0	0.00445168	0	0	0	0.00773667	0.00501238	0	0	0.01093	0.134674	0.0127321	0.00610704
YBR076W	chrII	0.00263307	0.00281843	0.0132459	0	0	0	0.00300162	0	0	0.0261337	0.0121243	0.00890251	0	0	0	0	0.00306238	0.00396264	0	0	0	0	0.0205412	0	0	0	0	0.00824197	0	0	0	0.00654326	0.0536765	0	0
YBR077C	chrII	0	0.0149818	0.849032	0	0	0	0	0	0	0	0.00858722	0	0	0	0	0	0	0.00259552	0	0	0	0.00235829	0	0	0	0	0	0	0	0	0	0	0	0	0
YBR078W	chrII	0.157717	0.190094	0.00245456	0.0034173	0.00517721	0.0870263	0.00231191	0.00442395	0	0.00436089	0	0.00303964	0.00324452	0.00585383	0	0	0.00340307	0	0	0.0191396	0	0	0.901007	0	0	0	0	0.00245107	0.0161943	0.0244974	0.00360677	0.031988	0.447177	0.0515931	0.0376991
YBR079C	chrII	0.146739	0.00284557	0.0126623	0	0	0.00703042	0.00450233	0.0403928	0.018527	0.0137295	0.00350849	0.0103535	0	0.00442496	0	0	0.0115126	0	0	0.00247058	0	0.00360222	0	0.00419334	0.0123307	0.00478672	0	0.00436528	0	0.002576	0	0.0054761	0.0449285	0	0
YBR080C	chrII	0.00746226	0	0.158861	0	0	0	0.00543443	0.00278941	0.00531336	0.00352515	0.00886181	0.0133853	0	0.00588105	0.0711612	0.0583235	0.0171013	0.00324961	0	0.0109703	0	0	0	0.00246878	0	0	0.00231412	0.00766874	0	0.00983692	0	0.00312414	0	0	0
YBR081C	chrII	0.174363	0.0103013	0	0.00943175	0	0.0174687	0.00380975	0	0.130385	0.0286204	0.0106986	0.00942061	0	0.0211102	0	0	0	0.0104862	0	0.00317169	0.0098165	0	0.0107677	0.00544842	0	0.00242329	0	0.00870457	0	0.10672	0	0.00889076	0.0962226	0.00684119	0
YBR082C	chrII	0	0	0	0	0	0	0	0	0.00256246	0	0	0.00325094	0	0	0.00605924	0.00477761	0	0	0	0.00277765	0	0	0	0	0	0	0	0	0	0	0	0.0118601	0.146897	0.0139094	0.00667787
YBR083W	chrII	0.00442313	0.0138939	0.0105699	0.00652698	0	0.002823	0.00255142	0	0.00552853	0.00570259	0.0208379	0.00659293	0	0	0	0	0.00438361	0.016304	0	0.00366194	0	0	0.00357119	0.00388235	0.00447774	0	0	0.0104983	0	0	0	0.00868737	0.0954811	0.00678186	0
YBR084W	chrII	0.0523471	0	0.00751094	0	0	0.0291232	0.00440954	0.00877995	0	0.0440269	0.00708983	0.00652302	0.0486715	0	0	0	0	0.00261497	0.111587	0.00270727	0	0	0	0.00235919	0.00991403	0	0	0.00826	0.0027388	0.0382267	0	0.00587896	0.0483805	0	0
YBR084C-A	chrII	0.0304422	0.00244017	0.359305	0	0	0.0739237	0.00245006	0	0.00444102	0.0506087	0.00262761	0	0	0.0153463	0	0	0	0.00509185	0	0	0.00759844	0	0	0	0	0	0	0	0.00624419	0	0	0.00897757	0.098317	0.00696764	0
YBR085W	chrII	0.00542731	0	0	0	0	0	0.00260607	0	0.00647301	0	0.00489849	0.00396256	0	0	0	0	0.00419784	0.00360189	0	0.006952	0	0.0049711	0	0.00618308	0	0	0	0.0177868	0	0.0030863	0	0.00535212	0.0440291	0	0
YBR085C-A	chrII	0	0	0	0	0	0	0	0.0216244	0	0.00254952	0.005697	0	0	0	0.014397	0.0101332	0	0.00708033	0	0	0	0	0	0	0	0	0	0	0	0	0	0	0	0	0
YBR086C	chrII	0.00982062	0.00795266	0.00736026	0.00329667	0	0	0.00461059	0.00841777	0.0595879	0.0088182	0.0140052	0.00272836	0	0.00505383	0.00466922	0.00279677	0.00647852	0.0148263	0	0.023487	0	0	0	0.0115407	0	0	0	0.00458169	0	0	0	0.0081885	0.0900678	0.00641149	0
YBR087W	chrII	0.034952	0.00524883	0.00542769	0	0	0.135559	0	0	0	0.0220675	0	0.00430026	0	0	0	0	0	0	0	0	0.0022513	0	0	0.00708079	0	0	0	0	0.00616819	0	0	0	0	0	0
YBR088C	chrII	0	0	0	0	0	0	0.00308435	0	0	0	0.00370422	0	0.00960918	0	0	0	0	0.00371578	0	0	0	0	0	0	0	0	0	0	0	0	0	0.0039162	0	0	0
YBR089C-A	chrII	0.284028	0.333409	0.00588492	0	0	0.00235915	0.00659474	0.00224104	0	0	0.0135244	0	0	0	0	0	0	0.0105316	0.0770793	0.00285939	0.0200084	0	0	0.00669633	0	0	0	0.0112887	0	0	0	0	0	0	0
YBR091C	chrII	0.00925963	0	0	0	0	0.00621898	0.00698611	0	0	0	0.00241114	0	0	0.00426103	0.0095063	0.00695988	0	0	0	0	0	0	0	0	0	0	0	0	0	0	0	0	0	0	0
YBR090C	chrII	0.284028	0.333409	0.074982	0.0380182	0.00502621	0.00235915	0.00659474	0.00291462	0	0	0.0135244	0	0	0	0	0	0	0.0105316	0.0770793	0.00285939	0.552438	0	0	0.00669633	0	0.00273772	0	0.0286872	0	0	0.00317875	0.0218136	0.304166	0.035084	0.0257137
YBR092C	chrII	0.00416963	0.0468939	0.00563687	0	0	0.00359638	0.00242396	0.00763026	0.00425347	0	0.00221989	0.00590102	0.0249242	0.0050576	0	0	0	0	0	0.00520989	0.012288	0	0	0	0	0	0.0052413	0.00745513	0	0.00862423	0	0.00519887	0.0569039	0.00402914	0
YBR093C	chrII	0	0.0390345	0.00281135	0	0	0	0.00397034	0	0.00415807	0	0	0.00379949	0.148982	0.00648966	0	0	0	0	0	0.00504297	0.0117333	0	0	0	0	0	0	0	0	0.0237892	0	0	0	0	0
YBR094W	chrII	0.00525544	0	0.0182147	0	0.00697027	0.00269954	0.00508905	0	0	0	0.0793077	0.0300939	0	0	0.0111586	0.00759149	0	0.0289609	0.0031024	0.00246009	0	0	0	0.011093	0	0	0	0.00693488	0	0	0	0.00251824	0	0	0
YBR095C	chrII	0	0	0	0	0	0	0.00437313	0	0.00407979	0.0063903	0.00360838	0.00565713	0	0.00587716	0.00227861	0.00268183	0	0	0	0.00357881	0.00355345	0	0	0.00365663	0	0	0	0.00667915	0	0	0	0.00604895	0.0500435	0	0
YBR096W	chrII	0	0.00270911	0	0	0	0	0	0	0.00690734	0.0080816	0.015895	0.00234671	0	0.00349515	0	0	0	0.0210834	0	0	0	0	0	0	0	0	0	0	0	0	0	0	0	0	0
YBR097W	chrII	0.0274464	0.0232271	0	0	0	0.227834	0.00456242	0.00334327	0.0161231	0.00833132	0.0145071	0.00579559	0	0	0	0	0.00444372	0.00379579	0	0.00395011	0.0145189	0.0025952	0	0.00919385	0	0	0	0.00872801	0	0	0	0.00576767	0.0474936	0	0
YBR098W	chrII	0.0170041	0	0.00348285	0	0	0.0122132	0.00332766	0	0.320503	0.0124259	0.0158078	0.00959759	0	0.0325307	0	0	0	0.0156865	0	0.00369769	0	0	0	0.00596091	0	0	0	0	0.0166776	0	0	0.00602917	0.0496012	0	0
YBR101C	chrII	0	0.0361745	0.00222682	0	0	0	0	0	0.00707649	0.0416698	0	0.00432172	0	0.00234257	0	0	0	0	0	0	0	0	0	0.00625649	0	0	0.0116041	0	0.0110792	0	0	0.0140666	0.171801	0.0160875	0.0076816
YBR102C	chrII	0.00533757	0.0145722	0.00471578	0	0	0	0.00627717	0	0.00238631	0.00387036	0.0035102	0.0173381	0	0	0	0	0.0243141	0	0.00827193	0	0	0	0	0.00260075	0	0	0	0.00277898	0	0.00365557	0	0.00464164	0.0383101	0	0
YBR103W	chrII	0.00509157	0.0116846	0.011263	0	0	0	0.00302571	0	0	0.0930005	0.00500187	0.00892541	0	0	0.00334067	0	0	0.00675441	0.00233033	0	0.00703703	0	0	0.00221101	0	0	0	0.00787436	0	0.0125201	0	0.0055126	0.0454566	0	0
YBR104W	chrII	0.166201	0	0.0259172	0	0	0.00284923	0.00516987	0.0169762	0.00350161	0.0530564	0.0042107	0	0	0.00230668	0	0	0	0	0	0.00705826	0	0	0	0	0.0237802	0	0	0.00699141	0	0.0026935	0	0.00310556	0	0	0
YBR105C	chrII	0.044234	0.00343034	0.0639837	0	0	0	0.00321529	0.0129163	0	0.35505	0.0113014	0	0.20435	0.0025707	0.0167081	0.0158394	0	0.00649842	0.00617101	0	0	0	0.00543621	0.00300274	0.0082055	0	0	0.0106538	0	0	0	0.00598033	0.0487773	0	0
YBR106W	chrII	0	0.00275044	0.0183072	0	0	0	0	0.0064019	0	0	0	0	0	0	0.00273512	0.00287311	0	0	0	0	0	0	0	0	0	0	0	0	0	0	0	0.0103263	0.128141	0.0121693	0.0058749
YBR107C	chrII	0	0.0079036	0.0134639	0	0	0	0	0.00232024	0.103492	0	0.00577634	0.00270173	0	0	0	0	0	0.0100423	0	0.00913301	0.00244068	0	0	0.00403575	0	0	0	0	0	0	0	0	0	0	0
YBR108W	chrII	0.226659	0	0.0142607	0	0	0.003202	0.0036626	0.23353	0.00352232	0.0275002	0.00503097	0.0028137	0.0062837	0	0.00626689	0.00566833	0	0.016016	0	0.0111626	0.00384634	0.00458374	0.00522695	0.00620171	0.0122328	0.00641909	0.00437782	0.0101877	0.0107698	0	0	0.00338925	0	0	0
YBR109C	chrII	0	0	0	0	0	0	0	0.00428215	0.00918145	0	0	0.00281744	0	0	0.0123261	0.00588164	0.0372494	0	0	0.0128539	0.0195109	0	0	0	0	0	0	0	0.00267553	0	0	0	0	0	0
YBR110W	chrII	0.00942065	0.00286101	0.126092	0	0	0	0.00239727	0.00397902	0.00378125	0.0029166	0.00459864	0.00221435	0	0.00294529	0	0.00257421	0	0.00340744	0	0.00247451	0.01331	0	0	0	0	0.0111529	0.00239268	0	0.00610959	0	0	0.00534029	0.0437079	0	0
YBR111C	chrII	0	0.00317737	0.0376559	0	0	0	0	0	0.00330805	0	0.00442628	0	0	0.00246262	0	0	0	0	0	0	0.00400922	0.0154805	0	0	0	0	0	0.00276628	0	0	0	0.00273581	0	0	0
YBR111W-A	chrII	0	0	0.00245425	0	0	0	0.00373532	0	0	0	0.0100242	0	0	0	0	0	0	0.00224187	0	0	0	0	0	0.00711153	0	0	0	0	0	0	0	0.0100808	0.124514	0.0117851	0.00567784
YBR112C	chrII	0.0301602	0.00909957	0.291215	0	0	0.203044	0.00480182	0.00636081	0.00305835	0	0.00822817	0.0168939	0.0148954	0	0	0	0	0.00948444	0	0.00532452	0	0	0.00256672	0.00236186	0.00864127	0	0	0.00772133	0	0	0	0.0130761	0.173192	0.0185084	0.0118894
YBR114W	chrII	0.00443401	0.00555184	0.0185177	0	0	0.0026967	0.00443385	0.00404301	0.00350341	0.00604529	0.00631036	0.0027207	0	0.00539875	0.0529828	0.0589538	0.00913142	0.00592629	0	0.00544531	0.00400122	0	0	0	0	0	0	0	0.0160035	0	0	0.00816877	0.0673142	0	0
YBR115C	chrII	0.156589	0.00776351	0.0134648	0	0	0.00841674	0.00518883	0.00358543	0.0371484	0.0834163	0.0192959	0.00680634	0.0149703	0.0055686	0	0	0	0.0208094	0	0.0317352	0.0147366	0.00236142	0.0143583	0.00332812	0.00498581	0	0.00957351	0.00790806	0.0042488	0	0	0.00312048	0	0	0
YBR117C	chrII	0.21163	0.0840736	0.0465354	0	0	0	0.00545266	0.0029006	0.0108983	0.00503456	0.0035533	0	0	0	0	0	0.00528639	0	0.0200196	0.0114273	0.021327	0.0199196	0.113376	0	0	0.00828217	0	0.00693263	0	0.0230053	0	0.00703826	0.0579702	0	0
YBR118W	chrII	0.00234532	0.328108	0.0617122	0	0	0	0	0	0.00374777	0	0	0	0	0	0	0	0	0.00366398	0	0.0128854	0.0131124	0	0	0	0	0	0	0	0.00330841	0.00244574	0	0	0	0	0
YBR119W	chrII	0.00341608	0.00324111	0.00718811	0	0	0	0	0	0.045026	0.00585124	0.00510389	0.00583086	0	0	0	0.00333963	0	0.00408213	0	0.00839148	0	0	0	0	0	0	0	0.00470537	0	0	0	0.0159839	0.218559	0.0246967	0.0177035
YBR120C	chrII	0	0	0	0	0	0.00440715	0	0	0.00306732	0	0.00635771	0.00567508	0	0	0.00335542	0	0.00285778	0	0	0	0	0	0	0.00489377	0	0	0	0.00270887	0	0	0	0.00485234	0.0399174	0	0
YBR121C	chrII	0.037707	0.00618716	0.00281467	0	0.0658577	0.00327743	0.00220844	0	0.00716525	0.0395347	0.00832455	0.00495919	0	0.00484228	0	0	0	0	0	0.00363385	0	0.00242949	0	0.00435023	0	0	0	0.0104931	0.00465536	0	0	0.00534492	0.043712	0	0
YBR122C	chrII	0	0	0.0219961	0	0	0	0	0	0	0	0.00224786	0	0	0	0.00286874	0	0	0	0	0.00565711	0	0.0025849	0	0	0	0.0274067	0	0	0	0	0	0.00900332	0.0994041	0.00708731	0
YBR123C	chrII	0.15924	0	0.0168538	0.00546852	0	0.00297546	0.00506086	0.00414909	0.0133311	0.00356579	0.028036	0.00243595	0.101377	0	0.0182183	0.0137966	0	0.00934456	0	0.0113498	0	0	0.00873926	0.0219864	0	0	0	0.00959555	0	0	0	0.0154788	0.272569	0.0371505	0.0303607
YBR125C	chrII	0.0116649	0	0.0228272	0	0	0.00430971	0	0.134694	0.00247027	0	0.00967631	0.00222056	0	0.00300135	0.00250393	0.00268032	0	0.0181282	0	0.00430333	0.00287881	0	0	0.00447799	0.0027888	0	0	0.00862373	0.0132784	0	0	0	0	0	0
YBR126C	chrII	0.00576132	0.00457863	0.0282371	0	0	0	0.00537231	0	0.0043337	0.00965282	0.01151	0.00305073	0	0	0	0	0	0.00699163	0.0506214	0	0.00416641	0	0.0022508	0	0.00519571	0	0	0.00565246	0.0096605	0	0	0	0	0	0
YBR127C	chrII	0.00822296	0	0.0116834	0	0	0.00671252	0.00406403	0	0.00279974	0.0507163	0	0.00344063	0	0	0	0.00233994	0.0144174	0.00766958	0.00251947	0.00939818	0.0164902	0	0	0.00315806	0.00312428	0	0	0	0	0	0	0	0	0	0
YBR128C	chrII	0	0	0	0	0	0	0.00273788	0	0.00292479	0	0.00380749	0.00289715	0.00370315	0	0	0	0	0.00347732	0	0	0.00363407	0	0.0022141	0.00892313	0	0	0	0	0	0	0	0.00291014	0	0	0
YBR129C	chrII	0	0	0.0135277	0	0	0	0.00563578	0	0	0.00438289	0.0123008	0.00344741	0	0	0	0.00233112	0	0.0106305	0	0.00372619	0	0	0	0	0	0	0	0.00224197	0.00237071	0.0424071	0	0.00685245	0.0568251	0	0
YBR130C	chrII	0.19219	0	0.00406221	0	0	0	0.00455051	0	0.00237333	0.00238668	0.00738985	0	0	0.00304774	0	0	0	0	0.0179952	0.00297975	0	0	0	0.00677602	0	0	0	0.00772836	0	0.0207439	0	0.00237362	0	0	0
YBR131W	chrII	0.00551308	0.156166	0.0122452	0.0022119	0	0	0.0032717	0	0.00314774	0.0026283	0.00745429	0.00528674	0	0	0	0	0.00300506	0.00488031	0	0.0121046	0.00407169	0	0.0024118	0.00554198	0	0	0	0.00832156	0.0143479	0.0519377	0	0.00737587	0.0816423	0.00585353	0
YBR132C	chrII	0.134393	0.0227072	0.00914948	0	0	0.00659573	0.00456396	0.00921492	0.00597296	0.00385215	0.00351258	0.00921823	0	0	0	0	0.00690142	0.00234576	0.0279381	0.0061127	0.00661803	0.00261193	0	0.00529045	0.0124971	0	0	0.00773836	0	0	0	0.00238346	0	0	0
YBR133C	chrII	0.070428	0.00994489	0.0372643	0	0	0.00822182	0.00297995	0.0140322	0.00505861	0	0.00620702	0.026593	0	0.00500205	0	0	0.00668919	0.01626	0	0.0137	0	0.0113792	0	0.0028891	0.00298929	0.00242893	0	0	0	0.0325668	0	0.00679674	0.0560647	0	0
YBR135W	chrII	0.051781	0	0	0	0	0.0547023	0.00296498	0	0	0	0.00280819	0	0	0	0	0	0	0	0	0.0227461	0.00341447	0.0234815	0	0	0	0	0	0.00818631	0	0	0	0	0	0	0
YBR136W	chrII	0.0652681	0.0294661	0.229449	0	0	0.00493116	0.00410322	0.00670354	0.0455141	0.0605767	0.00683296	0.0138658	0	0	0.00570299	0.00313134	0.0145333	0.00954481	0.00993226	0.0280401	0.00852921	0.00395356	0	0.00888618	0.00927346	0	0.00303327	0.00750275	0	0.0028092	0	0.00764222	0.0839042	0.00597079	0
YBR137W	chrII	0	0	0	0	0	0	0.00507436	0	0	0.0537873	0.00383218	0	0	0	0	0	0	0.00318646	0	0	0	0	0	0	0	0	0	0	0	0	0	0.00302009	0	0	0
YBR139W	chrII	0.00733084	0.0353846	0.0107111	0	0	0.00655604	0.00455794	0.00359749	0.0453224	0	0.00374016	0.00283295	0	0	0	0	0.0046667	0.00755487	0	0.00514342	0	0	0.00500661	0.0109973	0	0	0	0.00733463	0	0	0	0.00548257	0.0451307	0	0
YBR138C	chrII	0.00508373	0	0	0	0	0	0.00221391	0	0.00245275	0.0037853	0.00986986	0.00257588	0	0	0	0	0.00257291	0.0098028	0	0.0144069	0	0	0.0232979	0.0227297	0	0	0	0	0	0	0	0.0096845	0.120167	0.0114165	0.00551238
YBR140C	chrII	0.232594	0.0156697	0.179017	0.37476	0	0.00447762	0.00601292	0.00336985	0.0222888	0.108111	0.0183908	0.0177808	0.0916281	0.00260817	0.0144931	0.0167903	0.00774854	0.0207641	0.00750466	0.0075682	0.00713727	0	0.206022	0.00491362	0.0310578	0.00309127	0	0.00756973	0.00391383	0.00861131	0	0.00873794	0.0963195	0.00688738	0
YBR142W	chrII	0.00585498	0	0.00679948	0.452491	0	0.003932	0.00611924	0	0	0	0.00683182	0.00876897	0	0	0.00569381	0.00733243	0	0.027928	0	0	0.00271565	0	0	0.00228931	0	0	0	0	0	0.0514447	0	0.00552299	0.0451896	0	0
YBR141C	chrII	0.0366139	0	0.283433	0	0	0.00950134	0.00337611	0.00575415	0	0	0.00260621	0	0	0	0	0	0	0.0023502	0	0.00767784	0.00726305	0	0	0.0407598	0.0161706	0	0	0	0.00242478	0	0	0	0	0	0
YBR143C	chrII	0	0.00340964	0	0	0.0068964	0.00249419	0.00289573	0	0.00322992	0	0.00777832	0.00893958	0	0	0	0	0	0.00873447	0	0.00448613	0	0	0	0	0	0	0	0	0	0	0	0.00889608	0.0734314	0	0
YBR145W	chrII	0.0428699	0.0953297	0.00997871	0	0	0.0529692	0.00299505	0	0.00484833	0	0.0186188	0	0	0	0.00283481	0.0037002	0	0	0	0	0.00321262	0	0.0188011	0.00602853	0	0	0	0	0	0	0	0	0	0	0
YBR146W	chrII	0	0	0	0	0	0	0.00454042	0	0	0	0.0203666	0	0.00563784	0	0	0.00338651	0.00706327	0.00461094	0	0.00505881	0	0	0	0	0	0.0061819	0	0	0	0	0	0.00787332	0.0648985	0	0
YBR147W	chrII	0	0.00239391	0	0	0	0	0.00281454	0	0.0120675	0.0413736	0.00347093	0.00235318	0	0	0.0037489	0.00672943	0	0	0	0.0241267	0	0	0	0.00422929	0	0.00397961	0	0	0	0	0	0.00729178	0.0899185	0.00848773	0.00406971
YBR148W	chrII	0.0425979	0	0.00730644	0	0	0.00901076	0.00383268	0	0.00475098	0.0177886	0.00800801	0.00360801	0	0.00334191	0	0	0	0.00454179	0	0.00337248	0	0	0	0	0	0	0	0	0	0	0	0.0152146	0.240961	0.0328171	0.0268921
YBR149W	chrII	0.00538057	0	0.00382192	0	0	0	0.00236085	0	0.0344724	0.0439005	0.00262351	0	0	0	0.0210117	0.0326839	0.00333701	0	0	0.0108785	0	0	0	0	0.00410701	0.00788668	0	0	0	0	0	0.00262656	0	0	0
YBR150C	chrII	0.14825	0	0.0055508	0.00777452	0	0.00434651	0.00747674	0.014743	0.0045653	0.0100023	0.0162083	0.00566748	0	0	0	0	0.0106284	0.00311023	0	0.0106351	0	0.00372069	0.00336425	0.00733974	0.00742413	0	0.00496089	0.0179199	0	0.00432594	0	0.0110635	0.136784	0.0129559	0.00624101
YBR151W	chrII	0	0	0.0325843	0	0	0	0.00393023	0	0.0253598	0.00406422	0.00376388	0.00791024	0	0.0249161	0	0	0	0.00503272	0.0315922	0.0026499	0.00957747	0	0	0.0023461	0	0	0	0.0195649	0	0	0	0.0028882	0	0	0
YBR152W	chrII	0	0	0	0	0	0	0.00469136	0.00656642	0	0	0.0041057	0	0	0	0.00312939	0.00275049	0	0.00324812	0	0.0115366	0.00326536	0.00273972	0	0	0	0	0	0	0	0	0	0.00340225	0	0	0
YBR153W	chrII	0.0186246	0.00369092	0.498047	0	0	0.0465541	0.00544002	0.00369633	0.00542817	0	0.0130182	0	0	0.00396196	0	0	0	0.00364643	0	0	0	0	0	0.00734102	0.00405515	0	0	0	0	0	0	0.00886757	0.0706089	0	0
YBR154C	chrII	0	0.0141348	0	0	0	0	0	0	0	0.0510564	0.00374474	0	0	0	0.00504409	0.00372734	0	0	0	0	0	0	0	0.00268521	0	0	0	0	0	0	0	0.00508911	0.0417419	0	0
YBR155W	chrII	0	0	0.0715927	0	0.00400524	0	0.00400129	0	0.0620436	0	0.00663516	0.00355982	0	0	0	0	0	0.0154249	0	0	0	0	0	0.00331216	0.0184892	0	0	0.00800677	0.0122572	0	0	0.0028449	0	0	0
YBR156C	chrII	0.0686641	0.045281	0	0.0070308	0	0.0310089	0.00486875	0.00266282	0.00634883	0.0086972	0.00429981	0	0	0.00572618	0.00232922	0.0025461	0	0.00781505	0.00552748	0.0126684	0.00353695	0	0.00239151	0.00666579	0	0	0	0	0	0.0159139	0	0.00980676	0.12083	0.0113963	0.00546472
YBR158W	chrII	0.139198	0	0.00436467	0	0	0.0798701	0.0044868	0	0.0198308	0	0.0107333	0.0229352	0	0	0	0	0.016607	0.00495388	0	0.0106915	0	0	0.00444856	0.00348374	0	0	0	0.00782132	0	0.00806021	0	0.00515204	0.0411189	0	0
YBR159W	chrII	0.00543895	0	0.00321934	0	0	0.00225641	0.00383155	0	0.0119549	0.00245131	0	0	0	0.0175699	0	0	0	0.00337878	0	0.00605454	0	0	0.0161322	0.00489232	0.0265586	0	0	0.00758921	0	0	0	0.00630799	0.0522334	0	0
YBR160W	chrII	0.185256	0	0.0146141	0	0	0.00752543	0	0	0.0091063	0	0.00720928	0	0.00358106	0.00268679	0	0	0	0.00234187	0	0.0258479	0	0	0	0	0	0	0	0	0	0	0	0	0	0	0
YBR161W	chrII	0	0.0048995	0.00733045	0	0	0	0.00392662	0	0.00251534	0.00377274	0.00557007	0.00241969	0	0	0	0	0	0.0041754	0.00621402	0	0	0	0	0	0	0	0	0.0096124	0	0	0	0.00257525	0	0	0
YBR162C	chrII	0	0	0	0	0	0	0.00248401	0.00438986	0.00313269	0.0197706	0	0.00220227	0	0	0.0101386	0.00963479	0	0	0	0.0322099	0	0.00344835	0	0.00708851	0	0	0	0.00785878	0	0.0165873	0	0.00535789	0.0439552	0	0
YBR162W-A	chrII	0	0.00338544	0	0	0	0	0	0	0	0	0.0035627	0.00424918	0	0	0	0	0	0.0041772	0	0	0	0	0	0	0	0	0	0	0	0	0	0	0	0	0
YBR163W	chrII	0.0760651	0.387901	0.00890752	0	0	0.0135779	0.00326867	0.0131734	0.0205976	0.014229	0.00354734	0.011847	0.00770808	0.0178777	0	0	0	0.00455865	0	0.0022961	0	0.00911403	0	0.00402258	0	0	0	0.00281636	0.00267352	0.0105386	0	0.0124199	0.163397	0.0173521	0.0110774
YBR164C	chrII	0	0	0.00871733	0	0	0	0	0	0	0	0.00223559	0	0	0	0	0	0	0	0	0	0	0	0	0	0	0	0	0	0	0	0	0	0	0	0
YBR165W	chrII	0.040847	0.00244344	0	0	0	0	0	0	0	0.0083026	0.0274001	0.00291118	0	0	0	0	0.00237643	0.0273521	0	0	0.0582252	0	0.0250566	0	0	0	0	0	0.00969162	0	0	0.00570181	0.0469626	0	0
YBR166C	chrII	0	0.0148075	0.00464758	0	0	0	0.00301666	0	0	0.0296876	0.0109677	0.00401241	0	0	0	0	0.00408166	0.00469414	0	0.0122467	0	0.00254962	0	0	0	0	0	0	0	0	0	0.00525517	0.0433555	0	0
YBR167C	chrII	0	0.0149902	0.00346765	0	0	0	0	0	0	0	0	0	0	0	0	0	0	0	0	0	0	0	0	0	0	0	0	0	0	0	0	0.00669532	0.0551538	0	0
YBR168W	chrII	0	0	0.0031428	0.00288821	0	0.00820504	0.00314744	0	0.00648784	0.00551476	0.00426774	0.0281547	0	0	0	0	0	0.00270622	0	0	0	0	0	0.00288836	0	0	0	0.016331	0	0	0	0.00674512	0.0555356	0	0
YBR169C	chrII	0.196794	0.00844036	0	0	0.234169	0.00724119	0.00339059	0.00413763	0.00542728	0.00467254	0.0158812	0.035508	0	0.0102154	0.00700694	0.0125966	0.00267213	0.0124078	0.0108301	0.00967597	0	0	0	0	0.0125396	0	0	0	0	0	0	0.00617527	0.0410015	0	0
YBR170C	chrII	0.0668916	0.036748	0.00575431	0	0	0.036467	0.00515868	0.00420753	0.106939	0.0621037	0.0107115	0	0.0178641	0	0.00606067	0.00747307	0.0164248	0.00263926	0	0.00225542	0	0.152176	0.0141444	0.00303915	0	0	0	0.0082734	0	0.191884	0	0.00695926	0.0764942	0.00546628	0
YBR171W	chrII	0	0	0	0	0	0	0	0.00488694	0	0.00513373	0.0191364	0.0103323	0	0	0	0	0	0.0289765	0	0	0	0	0.0040335	0.00378975	0	0	0	0.00713433	0	0	0	0.00410152	0.0336508	0	0
YBR172C	chrII	0.128476	0.00516388	0	0	0	0.00684494	0.00491434	0.00695558	0	0.00410489	0.00353856	0.00368135	0	0.00418974	0	0	0.00279444	0	0.00546071	0.00248911	0.0168575	0	0.00293122	0.00383142	0	0	0	0	0	0	0	0.00912386	0.100536	0.00715826	0
YBR173C	chrII	0.00297987	0	0.00231717	0	0	0	0	0	0.00475179	0	0.00624516	0	0	0.0027768	0.00504874	0.0027805	0	0	0	0	0	0	0	0	0	0	0	0	0	0	0	0	0	0	0
YBR175W	chrII	0.00445755	0.00369924	0.00354275	0	0	0	0.00354144	0	0	0.00416526	0.0068034	0.0035755	0	0	0	0	0	0.0198617	0	0.0127221	0.00251967	0	0	0	0	0	0	0	0.00518639	0	0	0	0	0	0
YBR176W	chrII	0	0.00559563	0.00567762	0	0	0	0.00521893	0	0.00474698	0.00256535	0.0592091	0.00428327	0	0.00325547	0.0140533	0.00989658	0	0.0115064	0	0	0	0	0	0	0	0	0	0	0.00327163	0	0	0.0064564	0.0532264	0	0
YBR177C	chrII	0.00931282	0	0.00470532	0	0	0	0.00405971	0	0	0.00690396	0.00343282	0	0	0	0	0	0.00559588	0.00278118	0	0.0116535	0	0	0	0.00247594	0	0	0	0	0	0	0	0.00988328	0.121491	0.0114286	0.00546231
YBR179C	chrII	0	0	0.00926708	0.00297098	0	0.00306966	0.00945231	0.0174835	0.00328238	0.0104931	0.00695315	0.0176763	0.0312413	0	0	0	0.0109365	0.00607564	0	0.00497506	0.00711409	0	0.381121	0.00446792	0	0	0.00263802	0.00856708	0.00607808	0.00289163	0	0.00806223	0.0885159	0.00627343	0
YBR180W	chrII	0.00705614	0.0719687	0.00311	0	0	0	0	0	0.00484305	0.0759235	0.0137967	0.00254772	0	0	0	0	0.0350446	0.0401135	0	0.00421456	0.0024707	0	0	0.00439286	0.0093295	0	0.0191886	0.00233261	0.00374985	0	0	0.00275224	0	0	0
YBR181C	chrII	0.1762	0	0.00818189	0	0	0.00693304	0	0	0.00405401	0.00324394	0.00382932	0	0	0	0	0	0	0.00351298	0	0	0	0.00541137	0.00706765	0.0281088	0	0	0	0	0	0	0	0	0	0	0
YBR182C	chrII	0	0.179705	0.137125	0	0	0	0.0053329	0.0123329	0.00565431	0.0457046	0.00267226	0	0	0	0	0	0	0.00440081	0	0	0.00337619	0	0.00390419	0.00246737	0	0	0	0.0064587	0.00254347	0.0111235	0	0	0	0	0
YBR182C-A	chrII	0	0	0	0	0	0	0.00336264	0	0.00586197	0.0052235	0.00399785	0	0	0	0	0	0	0	0	0	0	0	0	0	0	0	0	0	0	0	0	0.00277899	0	0	0
YBR183W	chrII	0.00620502	0	0.00240929	0	0	0	0.00471945	0.00858729	0.0450645	0	0	0.00231342	0	0	0	0	0	0.0107193	0	0.00268973	0	0.00243156	0	0.00253007	0	0	0	0	0	0	0	0.00315266	0	0	0
YBR184W	chrII	0	0	0.00713613	0	0	0	0.00275801	0	0	0.0479326	0.00581438	0.00563265	0	0	0	0	0	0.0259877	0	0	0	0	0	0	0	0	0	0	0	0	0	0.00873657	0.0959045	0.00682587	0
YBR185C	chrII	0	0	0.00804958	0	0	0.00620941	0.00270301	0	0	0.0114217	0.00410566	0.0140189	0	0	0	0	0	0.00696127	0	0	0	0	0	0.00705226	0	0	0	0.00606665	0	0	0	0.00730318	0.0603097	0	0
YBR186W	chrII	0.236882	0	0	0	0	0.00594828	0.0027456	0	0.0213079	0.0304845	0.00754413	0.00597438	0	0	0.00260353	0.0035919	0.00309208	0.00648126	0	0.00272532	0	0	0	0.00540468	0	0	0	0.00730443	0	0	0	0.00843648	0.0703232	0	0
YBR187W	chrII	0.0109657	0	0	0	0	0.00231378	0	0.0116422	0.00657854	0	0.00601811	0.00583065	0	0	0	0	0	0.00399819	0	0.00668902	0	0	0	0	0.0197164	0	0	0	0	0.19406	0	0.00553401	0.0455495	0	0
YBR188C	chrII	0.00553485	0.00746071	0	0	0	0	0.00374373	0	0	0	0	0	0	0	0	0	0	0.011376	0	0	0	0.00358351	0	0	0	0.00396807	0	0	0	0	0	0.00528413	0.0436867	0	0
YBR189W	chrII	0	0	0.00649734	0.00329793	0.00244835	0	0.00461733	0	0.00433874	0.00687725	0.00610773	0.00355417	0.0083017	0	0	0	0	0.00256019	0	0	0	0	0	0	0	0	0	0	0	0	0	0.0122106	0.20017	0.0235699	0.0180428
YBR191W	chrII	0	0	0	0	0	0.00958242	0	0	0	0.00458954	0.00301881	0.00849752	0	0	0	0	0	0	0	0	0.00255012	0	0	0.00377875	0	0	0	0	0.00354019	0.00334013	0	0.00288869	0	0	0
YBR192W	chrII	0	0	0	0	0	0.00490775	0.00541538	0.0062364	0	0	0.00763989	0	0	0	0	0	0	0.00283152	0	0.00401581	0	0	0	0.00398476	0	0	0	0.0163916	0	0	0	0.0075134	0.0620228	0	0
YBR193C	chrII	0.25646	0	0.0487779	0.00247213	0	0.00249415	0	0	0	0	0	0	0	0	0	0	0	0	0.00313442	0	0	0	0	0	0	0	0	0	0	0	0	0	0	0	0
YBR194W	chrII	0	0	0	0	0	0	0	0	0	0	0	0.00491968	0	0	0	0	0	0	0	0	0	0	0	0.00261608	0	0	0	0	0	0	0	0	0	0	0
YBR195C	chrII	0.164998	0	0.0448965	0	0	0	0.00350582	0.0122556	0.0340039	0	0.00598512	0.00264421	0.00338976	0	0	0	0	0.00740047	0	0.00688357	0	0	0.649082	0.00236495	0.00542717	0	0	0	0	0	0	0	0	0	0
YBR196C	chrII	0	0	0.0102956	0	0	0.0031196	0	0	0.00503082	0.00588011	0.00233613	0.0235357	0.0918397	0	0.00278681	0.00227555	0	0	0	0.0110121	0.00388714	0	0	0	0	0	0	0	0	0	0	0.00271042	0	0	0
YBR196C-B	chrII	0	0	0	0	0	0	0.00299573	0	0	0.00479061	0	0	0	0	0	0	0	0	0	0	0	0	0	0	0	0	0	0.00447353	0	0	0	0.00428711	0	0	0
YBR197C	chrII	0.0508285	0.0520642	0.0363765	0	0	0.0273135	0.00640751	0	0	0	0	0.00472835	0	0	0	0	0	0	0	0	0	0	0	0	0	0	0	0.00547572	0	0	0	0	0	0	0
YBR198C	chrII	0.178399	0.0727496	0.0115521	0	0	0.020259	0.0042693	0.00232376	0.00680079	0.0049622	0.00715217	0.00558891	0	0.007211	0.00560212	0.00414153	0	0	0.00396197	0.00290346	0.144826	0	0	0.00814734	0.00399277	0.0148064	0	0.0147378	0.0146412	0	0	0.0103015	0.114056	0.00817801	0
YBR199W	chrII	0	0	0.075778	0	0	0	0.00306978	0.00825118	0	0.00627594	0.0104285	0	0.0095935	0	0.00275959	0.00365	0	0.0104788	0	0.00253599	0	0.00514081	0	0	0	0.00340793	0	0.0248712	0.00271723	0.00423002	0	0.00290918	0	0	0
YBR200W	chrII	0.0059514	0	0.00451265	0	0	0.00243317	0.00525442	0.00652328	0	0	0.0059487	0.0101826	0	0	0	0	0.0260556	0.00394464	0	0.0255117	0	0	0	0	0	0	0.0444265	0.0190675	0	0	0	0.00797127	0.0874624	0.00625601	0
YBR200W-A	chrII	0.00281696	0	0	0	0	0	0	0	0	0.00418928	0.00615698	0	0	0	0	0	0	0	0	0.0062482	0	0	0	0.00325929	0	0	0	0	0	0	0	0	0	0	0
YBR201W	chrII	0.00512123	0	0	0	0	0	0	0	0	0.00434639	0.00696334	0	0	0	0	0	0	0.00713797	0.0103566	0	0	0	0	0	0.0107414	0	0	0	0.00406779	0	0	0	0	0	0
YBR201C-A	chrII	0	0	0	0	0	0	0.00426171	0	0	0	0	0	0	0	0	0	0	0.0304647	0	0	0	0	0	0	0	0	0	0	0	0	0	0	0	0	0
YBR202W	chrII	0.00419016	0.0206585	0.622695	0	0	0.00244556	0.00309823	0.00507839	0.0504258	0.00381607	0.0113488	0.00258816	0	0.00298521	0	0.00291765	0.0022918	0.0104529	0.0306627	0.00452096	0.00530757	0	0	0.0511581	0.00388555	0	0	0.0114976	0.00301293	0.00288	0	0.0100938	0.127002	0.0128133	0.00772697
YBR203W	chrII	0.0052284	0.02852	0.0382527	0	0	0.00405707	0.00481869	0.0613171	0.00431662	0.0432654	0.0209321	0.016041	0.0153711	0	0.00522724	0.00392787	0	0.07783	0.00694899	0.0180244	0	0	0.0181695	0.0054018	0.00517332	0.00236088	0	0.00890773	0.00979834	0	0	0.00949614	0.104081	0.00738616	0
YBR204C	chrII	0.00598602	0	0.00821931	0	0	0.0105087	0.00300149	0.00723235	0.00807715	0	0.00581429	0.00405131	0	0.00589995	0	0	0.0778482	0.0111815	0	0.00378816	0	0	0.00285864	0	0	0	0	0	0	0.00373076	0	0.00261289	0	0	0
YBR205W	chrII	0.00481083	0.00318627	0.00284071	0	0	0.00245637	0.0024438	0	0	0	0	0.00329984	0	0	0.00266907	0.00587985	0	0	0	0	0.00939443	0	0	0	0	0	0	0	0	0	0	0	0	0	0
YBR207W	chrII	0.0479233	0.00951606	0	0	0	0.0924766	0.00435175	0.0182475	0.00237457	0	0.00525446	0	0	0.00726017	0	0	0	0.00255679	0.0356592	0.00261834	0	0	0	0	0.0236861	0	0	0.00700029	0	0.0452358	0	0.00911445	0.100045	0.00712844	0
YBR208C	chrII	0.00586407	0.134246	0.256425	0	0	0.00305829	0.00722393	0.00252114	0.00345475	0.211617	0.0298532	0.0056075	0.0070209	0	0.00528182	0.00390312	0.00222263	0.0029936	0	0.00634089	0.00413726	0.00221783	0.886889	0.00693213	0.0118166	0	0.0498172	0.00837335	0.0035171	0	0	0.00576392	0.0474036	0	0
YBR210W	chrII	0	0	0.00324202	0	0.0214113	0.0029979	0	0	0	0	0.0154998	0	0	0	0	0	0	0.00993905	0	0	0	0	0	0.00227391	0	0	0	0	0	0	0	0	0	0	0
YBR211C	chrII	0.00272595	0.0141732	0	0	0	0.00591138	0	0	0.00918765	0.0244459	0.00246306	0.00249006	0	0.0149006	0	0	0	0.00298768	0.00237159	0.00250078	0	0	0	0	0.00338713	0	0	0.00779882	0	0	0	0	0	0	0
YBR212W	chrII	0.171576	0.00466425	0.0127208	0	0	0.0254641	0.00459267	0.00290783	0.0029446	0.0361444	0	0.00554724	0	0.00299611	0	0	0	0.0107788	0.0529717	0.0274825	0	0.0189313	0	0.0221759	0.0365203	0	0	0.00595705	0	0	0	0.0085022	0.0931124	0.00661042	0
YBR213W	chrII	0.145231	0.61804	0	0	0	0.245753	0.00543132	0.00435028	0.0045282	0	0	0	0	0.00634902	0.00312327	0.00274437	0.0099332	0.00249946	0.00252708	0.009037	0	0	0	0.005596	0	0	0	0.00600877	0.00718636	0	0	0	0	0	0
YBR214W	chrII	0.151567	0.00230276	0.296971	0	0	0.00438623	0.00397119	0.010575	0.00897194	0.0056657	0.00681326	0.00326522	0.0577344	0	0.00659509	0.00802375	0.00421974	0.00487612	0.0238434	0.00730041	0.0183341	0.00600232	0	0.00334181	0.0111858	0	0	0.00475599	0	0.0348541	0	0	0	0	0
YBR215W	chrII	0	0.00975397	0.00426281	0	0.0576218	0.00787212	0.00498522	0	0.00508096	0	0.0051473	0.00286593	0	0	0.00251205	0.00582559	0.00486384	0	0	0.00324951	0	0	0	0.00881379	0.0022247	0	0	0	0	0	0	0.00901657	0.111221	0.0104631	0.00495264
YBR216C	chrII	0	0.00353393	0	0	0	0.00455116	0.00273043	0	0.00362897	0.040976	0.00604561	0.00260109	0	0	0	0	0	0.0130951	0	0.00605617	0	0	0	0.0491527	0	0	0	0.00872264	0	0	0	0.00771089	0.0846455	0.00602033	0
YBR217W	chrII	0.00673272	0	0.0153309	0	0	0	0	0	0.00271744	0	0.0145877	0.0133808	0	0	0	0	0	0.00864752	0	0.00882432	0	0	0	0	0.00266266	0	0	0	0	0	0	0.00583214	0.0482612	0	0
YBR218C	chrII	0	0.00291295	0.138733	0	0	0.00336966	0.00453136	0.00448458	0.0120448	0.00595028	0.0049672	0.0160939	0.00258357	0	0	0	0	0.00641288	0	0.00951661	0.00242336	0.00414427	0	0.00469322	0	0.0200732	0.00603136	0.0063031	0	0	0	0.00587361	0.0479891	0	0
YBR220C	chrII	0.179829	0.0137441	0.0368148	0	0	0.00295058	0.00357047	0.00234785	0.00673825	0.00779415	0.00779625	0.00672697	0.00481873	0	0.0130951	0.0120924	0	0.0134218	0	0.0163366	0.00458571	0.00684784	0	0	0.017412	0	0	0.0061101	0.0238149	0.00251149	0	0.00928165	0.102423	0.00737757	0
YBR221W-A	chrII	0.0406848	0	0	0	0	0.00338628	0.0030229	0.00389679	0	0	0.0101803	0	0	0	0	0	0	0	0	0.00310048	0	0.00338328	0	0	0.0213947	0	0.0164799	0	0	0	0	0	0	0	0
YBR221C	chrII	0	0	0.00280512	0	0	0	0.00247196	0	0.00383108	0	0.002364	0	0	0	0	0	0	0.00750453	0.00317254	0.0109873	0	0	0	0	0	0	0	0	0.00255341	0	0	0	0	0	0
YBR222C	chrII	0.279216	0.00332326	0.031757	0	0	0.00266845	0.00440757	0.00359581	0.0129403	0	0.0040536	0.00257505	0	0.0146504	0.018888	0.0149926	0	0	0	0	0.0142399	0	0.00386064	0	0.00701262	0	0	0.00674861	0.0219156	0	0	0.00254708	0	0	0
YBR223C	chrII	0.224052	0.204183	0.67616	0	0	0.0644186	0.00430271	0.00648048	0.00355686	0.0405041	0.00224464	0.00771858	0.0764087	0.00485779	0	0	0.00245383	0.00552436	0.00662545	0.00892918	0.759357	0.012894	0	0	0.00564316	0	0	0.0110446	0.0208334	0.0500087	0	0.00277933	0	0	0
YBR225W	chrII	0.173479	0	0.00337267	0	0	0.00358701	0.0041716	0.0804741	0.0503406	0.0733299	0.0123144	0.0156521	0	0	0	0.00255252	0.0072514	0.0100969	0.0132574	0.00573561	0.00354594	0.00344835	0.00467153	0.0110003	0.00292784	0	0.00229288	0.00671623	0	0	0	0.00857085	0.0935622	0.0066049	0
YBR227C	chrII	0.0428149	0.0378003	0.0325658	0	0.0158488	0.00888317	0	0	0	0	0.0208237	0.012611	0	0	0	0.00341502	0	0.00593893	0	0	0	0	0	0.00570176	0	0	0	0.00716281	0	0	0	0.00589623	0.0484867	0	0
YBR228W	chrII	0	0.0168298	0	0	0	0.00365994	0.00324574	0	0	0.0593611	0.012165	0.00661789	0	0	0	0	0.00385842	0.0140108	0	0	0.00260207	0	0	0.0035584	0	0	0	0.01701	0	0	0	0.00900164	0.0990158	0.00710527	0
YBR229C	chrII	0.00467625	0.0144918	0.638888	0	0	0	0.00384665	0.00235871	0	0.00971063	0.0146386	0.00814546	0	0	0	0	0	0.0114171	0	0.00324169	0.0189127	0.00392532	0.00593334	0.00668259	0	0	0	0	0	0	0	0.00856834	0.0935651	0.00660499	0
YBR230C	chrII	0.00323753	0	0.00239387	0	0	0	0	0.00635394	0	0	0	0	0	0	0	0	0	0.00370559	0	0.00245804	0	0.00413612	0	0	0	0	0	0	0	0.0107829	0	0	0	0	0
YBR230W-A	chrII	0.00301402	0	0	0	0	0	0.00420995	0	0	0	0	0	0	0	0	0	0	0.0028946	0	0	0	0	0	0	0	0	0	0.0056421	0	0	0	0	0	0	0
YBR231C	chrII	0.231408	0	0.00228548	0	0	0.00227519	0.00444906	0.0102364	0.00285523	0	0	0	0	0.00223607	0.0307005	0.0584308	0	0	0	0.00864858	0	0.0126794	0	0.00526047	0.00375774	0	0	0.00338241	0	0	0	0.00330556	0	0	0
YBR233W	chrII	0.0401959	0	0.00670319	0	0	0.100544	0.00501631	0.00452494	0.00273544	0.00587825	0	0	0	0.0122322	0.00760735	0.00716639	0	0.00656931	0	0.0238556	0	0	0	0.00810832	0	0.0284404	0	0.010933	0	0	0	0	0	0	0
YBR233W-A	chrII	0	0	0	0	0	0	0	0	0	0	0.00340075	0	0	0	0	0	0	0.00549069	0	0	0	0	0	0.00335139	0	0	0	0	0	0	0	0	0	0	0
YBR234C	chrII	0.00426242	0	0.0122256	0	0	0	0	0.0203982	0.00289413	0	0.00315188	0	0	0.00259313	0	0	0	0	0	0.00877633	0	0	0.0209863	0	0	0	0.00657963	0.00224687	0.00453443	0	0	0	0	0	0
YBR235W	chrII	0.0506862	0.0200068	0.00418248	0	0	0	0.00425216	0.0241299	0.0166974	0.00234855	0.00758236	0.0244805	0.0139042	0.0231528	0	0	0.00311238	0.00412981	0	0.00972652	0	0	0	0.004067	0	0	0	0.0157144	0.00969751	0.0319209	0	0.00929078	0.100908	0.00693023	0
YBR236C	chrII	0.17894	0	0	0	0.00228758	0	0.00254903	0	0.0143303	0.0153883	0.0125114	0.00543922	0	0.0034448	0	0	0.0024328	0.00835369	0	0	0	0	0	0.00991934	0.0136105	0	0	0	0	0.00291872	0	0.00558871	0.0460344	0	0
YBR237W	chrII	0.130647	0.219397	0.249216	0	0	0.00642527	0.00556017	0.00330082	0.0951098	0.156317	0.00956083	0.0228827	0	0	0.0119573	0.00841453	0.00297557	0.028232	0	0.010434	0.00424986	0.00282426	0	0.00436952	0.0045155	0	0	0.00444806	0.0103424	0	0	0.0107296	0.118684	0.00852909	0
YBR238C	chrII	0	0.00293255	0	0	0	0.00591771	0.0023957	0.00264287	0.00292491	0	0.00468345	0	0.00584676	0	0	0	0	0.00354151	0	0.00681091	0	0	0	0.00769051	0	0	0	0	0	0.010711	0	0.00856075	0.0942049	0.00669111	0
YBR239C	chrII	0.0255604	0	0.00699542	0	0	0.00899348	0.00489572	0.00420823	0.119121	0	0.00546492	0.0155309	0	0	0	0	0.0027207	0.00308471	0	0.00232328	0.0201254	0.00489086	0.00841183	0.00565473	0	0	0	0.0199881	0.00274567	0	0	0.00483206	0.0393181	0	0
YBR240C	chrII	0.00370991	0.00398041	0.0288985	0	0	0	0.0048356	0.0163223	0.00507614	0.05784	0.00483304	0.00697528	0.0211868	0	0.00237555	0.00261982	0	0.0244285	0	0.00822474	0	0	0	0	0	0	0	0.00700576	0	0.00273505	0	0	0	0	0
YBR241C	chrII	0.168505	0.0392963	0.0106509	0	0	0.00293497	0.00434931	0.0164512	0.11396	0.00687571	0.00566045	0.00317664	0	0	0.00417696	0.0027473	0.00403368	0	0.0604263	0.0051943	0	0.0303395	0	0.00627298	0.0118036	0	0	0.00230762	0	0	0	0	0	0	0
YBR242W	chrII	0.0387636	0	0.00693779	0	0	0.0044198	0.0064171	0	0.00783343	0	0.00447143	0	0	0.00338429	0	0	0.00347071	0	0	0	0	0.0122482	0.236309	0	0	0	0	0.00224426	0.00452107	0.00443445	0	0	0	0	0
YBR243C	chrII	0.00901833	0	0	0	0	0.00335269	0.00515714	0.00678879	0.00870085	0	0.012448	0.00589359	0	0.00254469	0	0.00402828	0	0	0	0.00571125	0	0	0.0205323	0	0	0	0	0.00857726	0	0	0	0.00292159	0	0	0
YBR244W	chrII	0	0	0.00945834	0.00389225	0	0	0.00489705	0	0	0.00586834	0.00310075	0	0	0	0	0	0	0	0.00475892	0.00763963	0	0.00618854	0	0	0.0258971	0.00598492	0	0	0	0	0	0.00278017	0	0	0
YBR245C	chrII	0.14057	0	0.0138218	0	0	0.00639562	0.00285947	0	0.116016	0.00919829	0.00382908	0.0194833	0.00243751	0.00252318	0.00570535	0.00512179	0	0.00251221	0	0.00653066	0.0226567	0	0.00817421	0.00315616	0	0	0	0.00753278	0.0032244	0.00244766	0	0.0139695	0.192175	0.0218589	0.0157811
YBR246W	chrII	0.131961	0	0	0	0	0	0.00474656	0	0	0.00347644	0	0	0	0	0.00366591	0.00491733	0	0	0.00346132	0.00684114	0	0	0	0.00507112	0.00930047	0	0	0.00800974	0	0	0	0.0111231	0.137748	0.0130692	0.00630565
YBR247C	chrII	0	0	0.0204902	0	0	0	0.00430842	0	0.00437133	0.105325	0.0065703	0.00292536	0	0	0	0	0	0.012263	0	0	0	0	0	0	0	0	0	0	0	0	0	0.00522653	0.0430217	0	0
YBR248C	chrII	0.120107	0.116063	0.00627249	0	0	0	0.00496087	0.011282	0.00474264	0.00562202	0.00482922	0.00276864	0.0133812	0	0	0	0.00818999	0.00267194	0	0.0022227	0.149933	0	0	0.00520043	0.0165	0	0	0.00772652	0.0187291	0.0296979	0	0.00731903	0.0800385	0.00566375	0
YBR249C	chrII	0	0	0.374183	0	0	0	0	0	0	0	0.00276902	0.00747731	0	0	0	0	0.00486521	0	0	0.00342094	0	0	0	0.0114917	0	0	0	0	0	0	0	0	0	0	0
YBR250W	chrII	0	0	0.0441506	0	0	0.0102345	0.00350402	0	0	0.00409486	0.00309477	0	0	0	0	0	0.00390557	0	0	0	0	0.00259594	0.00388531	0.00534412	0.00461813	0	0	0.00597266	0	0	0	0.00950715	0.104957	0.00749055	0
YBR251W	chrII	0.00380506	0.00353329	0.0442761	0	0	0	0	0	0.022993	0	0.00527912	0	0	0	0.00305159	0.00239814	0	0.00268104	0	0.00389966	0.00298345	0	0	0	0	0	0.0683806	0	0	0	0	0	0	0	0
YBR252W	chrII	0.075419	0	0.00275527	0	0	0.0139533	0	0.010634	0.114291	0.0166847	0	0	0	0.011461	0	0	0	0.00460169	0	0.0145675	0	0	0	0	0	0	0	0.00446766	0	0	0	0.00566429	0	0	0
YBR253W	chrII	0	0	0	0	0	0	0	0	0	0	0.00426301	0.00699689	0	0	0	0	0.0134444	0.00405106	0	0	0	0	0	0	0	0	0.00416683	0	0	0	0	0.00363513	0	0	0
YBR254C	chrII	0	0	0.107764	0	0	0	0	0	0	0	0	0	0	0	0	0	0	0	0	0	0	0.00534807	0	0.00257701	0	0	0	0	0	0	0	0.00278083	0	0	0
YBR255W	chrII	0.00573084	0.00279946	0.00717533	0	0	0	0	0.00975862	0.00413889	0	0.032793	0.00392595	0	0.00306843	0.00463973	0.00251259	0	0.00690858	0	0.00285706	0.00375237	0	0	0.00503492	0	0.00235931	0	0.00290561	0	0	0	0.00966707	0.11963	0.0113228	0.00543997
YBR255C-A	chrII	0	0	0	0	0	0	0	0	0	0	0.00729898	0	0	0	0.00483699	0.00816713	0	0.0086372	0	0	0	0	0	0	0	0	0	0	0	0.0391338	0	0.00336072	0	0	0
YBR256C	chrII	0	0.0120975	0.0327504	0.00500417	0	0	0	0	0	0	0.0222932	0	0	0	0.00954733	0.00578492	0	0.00662412	0	0	0.00225048	0	0	0.0026715	0	0	0	0.0163612	0	0	0	0	0	0	0
YBR257W	chrII	0.0302987	0	0.00509484	0.00374673	0	0.0648903	0	0	0.0237993	0.0134356	0.0202402	0.0269398	0	0	0	0	0	0.0210285	0	0.00532545	0	0	0.00921804	0.0077791	0	0	0	0.00711264	0	0	0	0.0116661	0.129159	0.00924268	0
YBR258C	chrII	0	0	0	0	0	0	0.00240484	0	0	0.00320787	0.00569023	0	0	0	0	0	0	0.00271814	0	0	0	0	0	0	0	0	0	0.00711264	0	0	0	0.00229492	0	0	0
YBR259W	chrII	0.018764	0	0.0331258	0	0	0.0624381	0.00274336	0	0.0652312	0.0342121	0.0105689	0.0150903	0.004968	0.00640016	0.014757	0.0170794	0	0.0148844	0	0.00420704	0.00351355	0	0	0	0	0	0	0.00916209	0	0	0	0.00335157	0	0	0
YBR260C	chrII	0.00672625	0.00318298	0	0	0	0	0.00461134	0.00398183	0.00514227	0.10083	0.00541353	0	0	0.00292957	0.00332597	0.00454984	0	0.0221527	0	0.0048576	0	0	0	0.00403908	0.020055	0.0244403	0	0	0	0.0173786	0	0.00582248	0.0475824	0	0
YBR261C	chrII	0	0	0	0	0	0.0039961	0.00365064	0.00286106	0	0.00671926	0.00269477	0.00539912	0	0	0.344549	0.139553	0	0	0.0063885	0	0	0.00815109	0	0	0.0024167	0	0	0.0143848	0	0	0	0	0	0	0
YBR262C	chrII	0	0	0	0	0	0	0	0	0	0	0.00724389	0.00617545	0	0	0	0	0	0	0	0	0	0	0	0	0	0	0	0	0	0	0	0.00321273	0	0	0
YBR263W	chrII	0.0585434	0.00227966	0.0161456	0	0	0	0.00296038	0.00240669	0.0429528	0.00852737	0	0.00583152	0	0.00673029	0	0	0.00332368	0.00335322	0.020657	0.00421918	0	0	0.00423186	0	0.0409204	0.00463232	0	0.0149422	0.00475921	0.00656746	0	0.00294057	0	0	0
YBR264C	chrII	0	0	0.0108985	0.118257	0	0	0.00480382	0.00757819	0.00329768	0	0.0158965	0	0	0	0.00344566	0.00507273	0	0.00230063	0.0162372	0.00485468	0	0	0	0	0.0251144	0	0	0.00497805	0	0	0	0.0119926	0.157869	0.0167626	0.0107001
YBR265W	chrII	0.117792	0	0.0129179	0	0.00506222	0	0.00362547	0.00725225	0.0266433	0	0.00748811	0.00593266	0	0	0.00274362	0.00264013	0.00800018	0	0.00267717	0.00281432	0	0.00602194	0	0	0	0	0	0.00506036	0.00303954	0	0	0.003678	0	0	0
YBR267W	chrII	0	0.288136	0.0402627	0	0	0.00926272	0.00426837	0.0030071	0	0	0	0.0025112	0	0	0	0	0.00384979	0.00950943	0	0.00309742	0	0	0	0.00234374	0	0	0	0	0	0	0	0.00581059	0.0477984	0	0
YBR268W	chrII	0.222907	0	0	0	0	0	0	0.00324007	0	0	0.0130244	0	0	0	0	0	0.00647132	0.0131997	0	0.00576168	0	0	0	0	0.0208486	0	0	0	0	0	0	0	0	0	0
YBR269C	chrII	0.00497911	0	0	0	0	0	0.00454771	0.00556741	0	0	0.00304514	0	0	0	0	0	0.00794557	0	0	0.00246234	0	0.00926667	0	0	0	0.0108038	0.0023775	0	0	0	0	0	0	0	0
YBR270C	chrII	0.0214744	0	0.040351	0	0	0.072064	0.00494726	0	0	0.00448203	0.00294806	0.00334712	0.0279245	0	0	0	0	0	0.0079144	0.00252686	0	0	0	0.00976591	0.0177246	0	0	0.00819645	0	0	0	0.00456973	0.0375935	0	0
YBR271W	chrII	0.176087	0.00548648	0.145632	0	0	0.0169115	0.00476942	0.00236508	0.0150027	0	0.0108195	0.00387254	0.0122218	0.00245346	0.0044524	0.00439446	0	0.00585921	0	0.00284825	0.00416191	0	0	0.00622574	0	0	0	0	0.00422789	0.00339734	0	0.00368368	0	0	0
YBR272C	chrII	0.157774	0.00818022	0	0	0.00319571	0.00613397	0.0035502	0	0.0046164	0.0152473	0.00239423	0.0261535	0	0.00337155	0	0	0	0	0	0.0121178	0	0	0	0.0773375	0	0	0	0	0	0.0748771	0	0.00954079	0.104968	0.00746344	0
YBR273C	chrII	0	0.002643	0.0202989	0	0	0.00275295	0.00423025	0	0.00364876	0	0	0.00267451	0	0	0	0	0	0	0	0	0.00276071	0	0	0	0.00587487	0	0	0	0	0	0	0.00292554	0	0	0
YBR274W	chrII	0.00511027	0	0.011589	0	0	0.00220197	0.00381589	0	0	0.0835041	0.0163335	0	0	0	0	0	0	0.00292538	0	0.00292685	0	0	0	0.0043455	0	0	0	0	0	0	0	0.00784943	0.0651569	0	0
YBR275C	chrII	0.173572	0.00910629	0.0623643	0	0.00256912	0.0137282	0.0055983	0.0653559	0.0476994	0.308373	0.0160012	0.00787641	0	0.0217086	0.363884	0.176101	0	0.0632616	0	0.0215813	0	0.00510284	0.00712419	0.0071636	0.00250286	0	0	0.016235	0.00359978	0.102801	0	0.0106766	0.140685	0.0149508	0.00955003
YBR276C	chrII	0.0410089	0	0.0539502	0	0	0.00380968	0.00443445	0	0.14856	0.00650581	0.004153	0.00662933	0.0136944	0.0111989	0.0024554	0.0044143	0	0.00844903	0	0.0240623	0	0.00806579	0.0029471	0.0036288	0	0	0	0	0.00387854	0.00233025	0	0.00844703	0.0925178	0.00658239	0
YBR278W	chrII	0.088816	0.0348262	0	0	0	0.00260003	0.00411717	0.00458576	0	0	0.0100597	0	0.00242166	0	0	0	0	0.0043394	0	0	0	0	0	0	0	0	0	0	0	0	0	0.00369462	0	0	0
YBR279W	chrII	0.0048223	0	0.00992384	0	0	0	0.00457433	0	0	0.00943845	0.00759721	0.00417147	0.0426696	0	0	0	0	0.00305663	0	0.00344476	0	0	0	0.00274323	0.00519277	0.0734592	0	0	0	0.0371892	0	0.00845335	0.0922809	0.00653263	0
YBR280C	chrII	0.0655038	0.0042484	0.0105643	0	0	0.00807889	0.00606819	0.00344729	0.0665432	0.00554042	0.0516829	0.00554625	0	0	0	0	0	0.051295	0.00365572	0.0431119	0	0.00815544	0.00290487	0.00620622	0.00303859	0	0.00301151	0.00738843	0	0.00796486	0	0.00293536	0	0	0
YBR281C	chrII	0.155091	0	0.030086	0	0.00506197	0.0489738	0.00332622	0.0108737	0.00271496	0.00527306	0.0149181	0.0064407	0	0	0	0	0.00315293	0.0109374	0.0624072	0.0192895	0	0	0	0.00513324	0.0252066	0	0	0.00291569	0	0	0	0.0103718	0.113743	0.00809226	0
YBR282W	chrII	0	0.0189397	0.0166472	0	0	0	0	0.00442087	0	0	0	0	0	0	0	0	0	0.00584814	0	0.00285295	0	0.0143128	0	0.0154012	0.00245333	0	0	0	0	0	0	0	0	0	0
YBR283C	chrII	0	0	0.0226988	0	0	0	0.00450105	0	0.00583218	0.00745919	0.00261817	0	0	0	0	0	0	0.00474577	0	0	0	0	0	0.00367207	0	0	0	0.00849424	0	0.00438842	0	0	0	0	0
YBR284W	chrII	0.00684439	0.0545874	0.0049172	0.00464006	0	0	0.00439973	0.00361572	0.00350611	0.0101031	0.00692693	0.0243188	0	0	0.00257342	0.00386446	0.0059662	0.00362553	0	0.00663504	0	0.00451214	0	0.0109851	0	0	0	0.00678551	0	0	0	0.00527204	0.0375403	0	0
YBR285W	chrII	0	0.0145941	0	0	0	0.00279354	0	0.00247668	0.00405053	0	0	0	0	0	0	0	0	0.00998359	0.0330719	0	0	0	0	0	0	0	0	0.00766811	0	0	0	0	0	0	0
YBR286W	chrII	0	0.00757364	0.00511163	0	0	0.00577462	0.00455232	0	0.00727398	0	0.0107279	0.00419584	0	0	0.00395715	0.00292413	0.0145936	0.0112188	0	0.00477209	0	0.00221494	0.01671	0.002852	0	0	0	0	0	0.019634	0	0.00287718	0	0	0
YBR287W	chrII	0	0	0	0	0	0	0.00285951	0	0	0	0.00888117	0.00693624	0	0	0	0	0.0025834	0.00247314	0	0.0250423	0	0	0	0	0.00893966	0	0	0.0102491	0	0	0	0.00935875	0.103188	0.00735671	0
YBR288C	chrII	0.0535682	0	0	0	0	0.00895421	0.00252946	0	0.00380626	0	0.0175205	0.00220549	0	0	0	0	0	0.00771349	0	0	0	0	0	0.00467451	0	0	0	0.00296689	0	0	0	0.00462562	0.0382748	0	0
YBR289W	chrII	0.142499	0	0.0385723	0	0	0.00255226	0.00573513	0.0166882	0.0113874	0.046749	0.0246199	0.00325861	0	0.0127634	0	0	0	0.0326921	0	0.00686687	0.00342078	0	0	0.0026528	0.0181115	0	0	0.00816315	0.00342619	0.00406602	0	0.00307603	0	0	0
YBR290W	chrII	0	0	0.0117604	0	0.0292021	0	0.00319921	0	0	0	0.00324141	0.00317889	0	0	0	0	0.0107071	0.00312045	0	0	0	0	0	0	0	0	0	0.00850686	0	0.00879837	0	0.00285646	0	0	0
YBR291C	chrII	0.183301	0	0.00662637	0.0061695	0	0	0.00282627	0	0.00841772	0	0.00658692	0	0	0	0	0	0	0.00839847	0.0169097	0.0065882	0	0	0	0.00567501	0	0	0	0.00526317	0	0	0	0	0	0	0
YBR293W	chrII	0.0397359	0.00575414	0.0073941	0	0	0.0149837	0.00329149	0	0.0331755	0.00701231	0.00668784	0.0024946	0	0	0	0	0	0.00484108	0	0	0	0	0	0.00350251	0	0	0	0	0	0	0	0.00346063	0	0	0
YBR294W	chrII	0.00311518	0.0358701	0.010405	0	0	0.00405396	0.00443831	0.0036487	0.00392809	0.00332903	0.0230927	0	0	0	0.00636179	0.00575424	0.00399608	0.00694174	0	0.00804241	0.0204817	0.0220505	0	0.00406001	0.00620092	0	0	0.00675118	0	0.00729494	0	0.00490976	0.0403754	0	0
YBR295W	chrII	0.270347	0.0050583	0.0163521	0	0	0.0333654	0.00456365	0.0571642	0.0382026	0.0536802	0.00385083	0.00608425	0	0.0068531	0.00308175	0.004258	0.0139892	0.00927049	0.00263864	0.00284615	0	0.00227809	0	0.0119433	0.0114036	0.00549611	0	0.0184177	0.00313247	0	0	0.00550402	0	0	0
YBR296C	chrII	0.16422	0.00711806	0	0	0	0.0554406	0.00567141	0.00280542	0.0104565	0.00324603	0.00469686	0.00876247	0	0.0114827	0.00286616	0.00282514	0	0	0	0.00387162	0	0	0.0036577	0.00265674	0	0.00779101	0	0.0177947	0.00421339	0	0	0.004206	0	0	0
YBR296C-A	chrII	0	0	0	0	0	0	0	0	0.0149783	0	0	0	0	0	0	0	0	0	0.0323666	0.00251298	0	0	0	0	0	0	0	0	0	0	0	0	0	0	0
YBR297W	chrII	0.00471891	0	0.020166	0	0	0	0.00278304	0.00541875	0.0197357	0	0.00549758	0.00288844	0	0.00978611	0	0	0	0.00249402	0	0.00793313	0	0	0	0.00260125	0	0	0	0.0075831	0	0.00341944	0	0.00870901	0.0960424	0.00685712	0
YBR298C	chrII	0.0214083	0	0	0	0	0.0352611	0.00593217	0	0.0153011	0	0.00434037	0.00301431	0	0.0157934	0.00598068	0.00526619	0	0	0	0.00358619	0	0	0	0.00481457	0.00409617	0	0	0.00698221	0	0	0	0.00899715	0.09891	0.00703518	0
YBR299W	chrII	0	0	0.00392524	0	0	0	0.00225507	0	0.00449367	0.00400485	0.00574465	0.00308862	0	0.00498654	0	0	0	0.00442865	0	0.00308479	0	0.00252295	0	0.00262027	0	0	0.0053995	0	0.00489104	0	0	0.00689624	0.0565088	0	0
YBR302C	chrII	0.048889	0	0.00390602	0	0	0.00855462	0.00516561	0	0.00451493	0.0023816	0.0145172	0.00303287	0	0.00373021	0	0	0.00244351	0.00828793	0	0.00832766	0.00450851	0	0	0	0	0	0	0.00765062	0	0	0	0.00861854	0.094561	0.00670617	0
YCL068C	chrIII	0.00382247	0	0.00899139	0.0292761	0	0	0	0	0	0	0.00311037	0.00382913	0	0	0	0	0	0.00281464	0.00229999	0.00343084	0	0	0	0	0	0	0	0.00732781	0	0	0	0.00569207	0.0622741	0.00440173	0
YCL064C	chrIII	0.00627543	0.00242552	0.0123924	0	0	0	0	0	0.00481623	0.00571617	0.00483434	0.00228247	0	0	0	0	0	0	0.201713	0.0056506	0.00291282	0	0	0	0.0338836	0	0	0.00826611	0	0	0	0.00697924	0.057702	0	0
YCL063W	chrIII	0.00305264	0.0416454	0	0	0	0.00235564	0.00308091	0	0.0238586	0	0.00237791	0.00468688	0	0	0	0	0	0.0035187	0	0.00313561	0.00497894	0	0	0.0369123	0	0	0	0.0105157	0.0065885	0	0	0.00551902	0.0455375	0	0
YCL061C	chrIII	0.00470305	0	0.00837718	0	0	0	0.00460247	0	0.00484867	0.274801	0.00381057	0.0245333	0.0040276	0.0056578	0.00231783	0.0041425	0.00226064	0.0024029	0	0.0315198	0.011681	0.00357713	0	0.00273857	0	0	0	0.00891345	0.0103458	0.0273224	0	0.00927709	0.10223	0.00728587	0
YCL059C	chrIII	0	0.0112547	0.00782764	0	0	0.00362481	0	0.00323756	0	0.00299446	0.00548907	0.00887556	0	0	0	0	0.0252022	0	0	0	0	0	0.00313601	0	0	0	0	0	0	0.0369827	0	0	0	0	0
YCL058W-A	chrIII	0	0	0	0	0	0	0.00239815	0	0	0	0.020472	0.00553914	0	0	0	0	0	0	0	0.0133265	0	0	0.11357	0	0	0	0	0	0	0	0	0.0052114	0.0429367	0	0
YCL058C	chrIII	0	0	0	0	0	0	0.00239815	0	0	0	0.020472	0.00553914	0	0	0	0	0	0.00556216	0	0.0133265	0	0	0.11357	0	0	0	0	0	0	0	0	0.0052114	0.0429367	0	0
YCL057C-A	chrIII	0.00265992	0	0	0	0	0	0	0.00447096	0.0220738	0	0	0	0	0	0	0	0	0	0.0192547	0	0	0.0060205	0	0	0.00713627	0	0	0	0	0	0	0	0	0	0
YCL057W	chrIII	0.059247	0.00233197	0.00343762	0	0	0.0309064	0	0.0345048	0.00391709	0.0140875	0.00781465	0.00486947	0	0	0	0	0.00849041	0.00293764	0	0.00601408	0.00407491	0.00381998	0	0.0055265	0	0.00348259	0	0.0187313	0	0.00406363	0	0.00328451	0	0	0
YCL056C	chrIII	0	0.15008	0.00325568	0	0	0	0	0	0	0	0	0	0	0	0	0	0	0.00367097	0	0	0	0	0	0	0.00379535	0	0	0	0	0	0	0.00320848	0	0	0
YCL055W	chrIII	0.0401522	0	0	0	0	0.00280529	0.00322192	0	0.00423599	0.00304713	0.00729307	0.003807	0	0	0	0	0	0	0	0	0	0	0	0.0118187	0	0	0	0	0	0	0	0.00320328	0	0	0
YCL054W	chrIII	0.143543	0.0377562	0.0919082	0	0	0	0.00605648	0	0.11162	0.00842947	0.00687639	0.00625104	0	0.0115755	0	0.00258016	0	0.0029042	0.00645079	0.0145107	0.0212351	0	0	0.00254863	0.0143298	0	0	0.00785097	0.00376491	0.00525288	0	0.00917246	0.100937	0.00713164	0
YCL052C	chrIII	0.00672656	0	0.00804461	0	0	0	0.00363807	0.0031517	0.0119895	0	0.00933379	0	0	0	0	0	0	0.00367372	0	0	0.0140065	0	0	0.00630901	0	0	0	0	0	0.0576446	0	0.00267198	0	0	0
YCL051W	chrIII	0.177738	0.0654345	0	0	0	0.0152403	0.0035046	0	0.00385806	0.0025145	0.00376209	0.00973272	0	0.00941623	0.00279731	0.00271035	0	0	0.00376927	0.00714942	0.00241444	0	0	0	0.0110462	0	0	0.00717386	0.0112982	0.0207966	0	0.00337062	0	0	0
YCL050C	chrIII	0	0.00348726	0	0	0	0	0	0	0	0	0.00224979	0.0024123	0	0	0	0	0	0	0	0.0136168	0.00792738	0	0	0.0122643	0	0	0	0.0220171	0	0	0	0	0	0	0
YCL049C	chrIII	0	0.00961563	0	0	0	0.00326883	0	0	0.00353965	0.437099	0	0.00225272	0	0	0.181609	0.139554	0	0	0	0	0.00289036	0.00374879	0	0.00349775	0.00234592	0	0	0.00305059	0	0	0	0.00827412	0.0681931	0	0
YCL048W-A	chrIII	0	0	0	0	0	0	0	0.00654091	0	0	0	0	0	0	0	0	0	0	0	0.00243769	0	0	0	0	0.0114235	0	0	0	0	0	0	0.00508875	0.0418567	0	0
YCL048W	chrIII	0.0218257	0.0212068	0	0	0	0.00284939	0.00276947	0	0.00388554	0.0276691	0.00308561	0.00346057	0	0.00642735	0	0	0.00546797	0	0.00679389	0	0	0	0	0.00470498	0	0	0	0	0.00353553	0.156403	0	0.00349993	0	0	0
YCL047C	chrIII	0.00560467	0	0	0	0	0	0.00415117	0	0	0.00294832	0	0	0	0	0	0	0	0.00548487	0	0	0	0	0	0	0	0	0	0	0	0	0	0	0	0	0
YCL045C	chrIII	0	0.00271035	0.0504271	0	0	0.00894636	0.00620819	0	0.00574981	0.0213381	0.00734793	0.00265929	0	0	0.0217582	0.0346583	0.00675322	0.00625743	0	0.00882701	0	0	0	0.00423026	0.00438707	0	0	0	0	0	0	0.00382509	0	0	0
YCL044C	chrIII	0.159253	0	0.0133576	0	0	0	0.00408797	0.0206833	0.0590767	0	0.00583556	0.00563714	0	0	0	0	0	0	0.052972	0.00741176	0.00223138	0.0118188	0.0197682	0.0106673	0.0318248	0	0.00228548	0.00913647	0	0.0420086	0	0.00379199	0	0	0
YCL043C	chrIII	0	0.00783877	0.00560666	0	0	0.00748602	0.00257064	0	0.0026459	0	0.0076346	0.0272382	0	0.0030543	0	0	0	0	0	0.0110659	0	0	0	0	0.00469725	0	0	0	0	0	0	0.00286672	0	0	0
YCL040W	chrIII	0.319775	0.0552443	0.146115	0	0	0.00565467	0.00434859	0.00461596	0.00253388	0	0.00452084	0.00655906	0	0.00668438	0.0115665	0.0213756	0.0156656	0	0.00392082	0.0117568	0.0050402	0.010371	0	0	0.0139558	0.00370897	0.0026638	0	0	0	0	0.00543078	0.0447597	0	0
YCL042W	chrIII	0.136142	0	0.0188046	0	0.0106786	0.029897	0.00323674	0.00309674	0.00253388	0.0249905	0	0	0	0	0	0	0	0	0.0534682	0	0	0.0111884	0	0.00227784	0.0368137	0	0	0.0218691	0	0	0	0.0111411	0.182605	0.0219375	0.0171269
YCL039W	chrIII	0.157431	0.0499996	0.0106698	0	0	0.0266636	0.00430591	0.00908221	0.036553	0.00534877	0.0712531	0.0167462	0	0.0187118	0.00386573	0	0.00980935	0.0237716	0	0.00683652	0	0	0	0.0148642	0.00314142	0	0	0.00949863	0	0	0	0	0	0	0
YCL038C	chrIII	0.0553724	0.00332862	0.00389002	0	0	0.00389149	0.00281606	0	0.0267976	0	0.00525691	0.00383161	0.00322063	0	0	0	0	0.0537549	0	0.0237364	0	0.00402197	0.0111126	0.00481045	0	0	0	0	0	0	0	0.00678616	0.0561447	0	0
YCL037C	chrIII	0.00585404	0	0.00729138	0	0	0	0.00372793	0.255741	0	0	0	0.0187964	0	0	0	0	0	0	0.00369091	0.00712663	0	0.0190485	0	0	0.0514095	0	0	0	0.0035095	0.0136737	0	0	0	0	0
YCL036W	chrIII	0.0497418	0.00938429	0.0140556	0	0	0.00891139	0.00292529	0.0163916	0.0057483	0	0	0.00247367	0	0	0.00474286	0.00682939	0.0213343	0.00598805	0	0.0232409	0.0988218	0	0	0.00231283	0	0	0	0.0211221	0.040094	0	0	0	0	0	0
YCL035C	chrIII	0.00714206	0	0	0	0	0	0	0	0	0	0.0025474	0	0	0	0	0	0	0.00252008	0	0	0	0	0	0	0	0	0	0	0	0	0	0.00821677	0.088795	0.00618212	0
YCL034W	chrIII	0.153879	0.00847117	0.00835831	0	0	0.0380052	0.00365079	0.0414034	0.00439556	0	0.0700292	0.00270576	0	0.00487831	0	0	0	0.00339747	0.00589338	0.00365122	0	0	0	0	0.0187011	0	0	0	0.00664338	0	0	0	0	0	0
YCL033C	chrIII	0	0	0	0	0	0	0	0	0	0	0	0.00247361	0	0	0	0	0	0	0	0	0	0	0	0	0	0	0	0	0	0.00417143	0	0.00316168	0	0	0
YCL032W	chrIII	0	0	0.0779272	0	0	0.00619357	0.002633	0	0	0.00351708	0.018442	0	0	0	0	0	0.00276907	0.00698596	0.00391952	0.00325793	0	0	0	0	0	0	0	0.0197217	0	0	0	0	0	0	0
YCL031C	chrIII	0.00385203	0	0.00333601	0	0	0	0.00543302	0	0	0.00406835	0.0141558	0.00566961	0.00866314	0	0	0	0	0.0236066	0.027698	0	0	0	0	0	0.0101697	0	0	0	0	0	0	0.00348876	0	0	0
YCL030C	chrIII	0.00346247	0.101487	0.0784092	0	0.00849388	0	0.00436893	0	0.0167634	0.00638669	0	0.0165157	0.00269516	0.00251485	0.00278168	0.00509528	0	0	0	0	0.00306075	0	0.0252162	0	0	0	0	0.00668244	0	0.00271935	0	0.00904071	0.099313	0.00707728	0
YCL029C	chrIII	0.191645	0	0	0	0	0.01913	0.00274441	0.00532318	0.0902891	0.00434354	0	0.00355518	0.0291417	0.0127207	0.0454725	0.0496088	0.00938778	0	0	0.00395737	0	0	0	0	0.00682933	0	0	0.00567806	0	0.00520285	0	0.00301188	0	0	0
YCL028W	chrIII	0	0.00435432	0.00700324	0.00703767	0	0.00640757	0	0.0129344	0.0143548	0	0	0.00714251	0.00278621	0.019367	0	0	0	0	0	0.00856542	0	0	0	0	0.0111704	0	0	0	0	0	0	0.00258411	0	0	0
YCL027W	chrIII	0	0.00350767	0.004384	0	0	0.00644216	0.00463453	0.00424303	0	0	0.0072564	0	0	0	0	0	0.00860834	0.00572396	0.0116197	0.00716457	0.00313885	0	0	0.00331346	0.0135009	0	0	0.00746058	0.0058814	0	0	0.00578313	0.0476401	0	0
YCL026C-B	chrIII	0.184267	0	0.0237024	0	0	0	0	0.0045461	0.100055	0	0	0	0.00505603	0	0.0023686	0	0	0	0.00459029	0.00276659	0	0.00983611	0	0	0.0229404	0	0	0	0	0	0	0.00776335	0.0638607	0	0
YCL026C-A	chrIII	0.160344	0.0207719	0	0	0	0	0.00300423	0.00560015	0.00466924	0.00282428	0	0	0	0	0.00390872	0.00562754	0	0	0.0131429	0	0	0.00286134	0.0533586	0	0.00431488	0	0	0	0	0	0	0.00336959	0	0	0
YCL025C	chrIII	0.0506834	0.00305702	0.00563042	0	0	0.00897736	0.00306481	0.0152474	0.00606204	0	0.00460807	0	0	0	0	0	0	0	0	0.00342076	0	0.00232868	0	0	0	0	0	0.00300927	0	0.00608423	0	0.00546548	0.0450058	0	0
YCL024W	chrIII	0.0046233	0.0171819	0	0.00596396	0	0.00279832	0.00473216	0	0.0028855	0.0230795	0.0253349	0.0112154	0	0.00473939	0.00429884	0.00330637	0.00261819	0.0200759	0	0.00316979	0	0	0	0.0039588	0	0	0	0.00759198	0	0	0	0.00708008	0.0775526	0.00551365	0
YCL018W	chrIII	0.00319879	0.0024421	0	0	0	0	0.00264707	0	0	0	0	0	0	0	0	0	0	0	0	0.00378449	0.00915479	0	0	0	0	0	0	0	0.0122286	0	0	0.00615732	0.0503382	0	0
YCL017C	chrIII	0	0.0373492	0.0102713	0	0	0	0.0048509	0.00828711	0.00356978	0	0.00281047	0	0	0	0	0	0.0353248	0.00380674	0.0200481	0.0150857	0	0.00745296	0	0.0159638	0.0236546	0.00743836	0	0.00538272	0.00400285	0	0	0	0	0	0
YCL016C	chrIII	0.00464192	0.00349018	0	0	0	0	0.00397301	0.00331069	0	0	0.00948459	0.00792971	0.00304654	0	0	0	0	0.00496549	0	0.00375053	0.00820355	0	0.00290615	0	0.00955588	0.00420656	0	0.00595695	0	0	0	0	0	0	0
YCL014W	chrIII	0.038068	0.00478378	0.0110433	0	0.00489318	0.0114541	0.00442872	0	0.0247883	0.0817681	0.00774949	0.00584673	0	0	0.00629747	0.00825325	0.0153438	0.008185	0.00273899	0.00269875	0	0.00303292	0.00339306	0.0184282	0.0217827	0	0	0.00994707	0.0126679	0.117767	0	0.0135462	0.178539	0.019018	0.0122354
YCL012C	chrIII	0	0.0043383	0	0	0	0	0.00392845	0	0.0313904	0	0.0581167	0	0	0	0	0	0	0.0382756	0	0	0	0	0	0	0	0	0	0	0	0	0	0	0	0	0
YCL011C	chrIII	0.0506527	0.00555281	0.00263344	0	0	0.0777581	0	0.0208134	0.0248732	0.00334455	0.00376078	0.00455121	0	0	0	0	0	0	0	0.00245035	0	0.00500674	0	0	0	0	0	0.00992372	0	0	0	0	0	0	0
YCL010C	chrIII	0	0.00254128	0.00721475	0	0	0	0.00459716	0	0	0	0.00266166	0	0	0	0.00238017	0.00355664	0.0038141	0	0	0	0.0101237	0.00425354	0	0	0	0	0	0.00812957	0.0050275	0	0	0.00641072	0.0531379	0	0
YCL009C	chrIII	0.0486848	0	0.00366166	0	0.00287784	0.00781706	0.00408755	0.0286699	0	0	0.00479766	0	0	0	0	0	0	0	0.0102339	0.00911211	0	0.00412348	0	0	0.00302122	0	0	0	0	0	0	0	0	0	0
YCL008C	chrIII	0.0340552	0.00582952	0.017663	0	0	0	0.00328395	0.00538636	0	0	0.00415148	0.00587652	0	0	0	0	0	0.00344555	0	0	0.00376647	0	0	0	0.0152453	0	0	0.00532387	0.0121766	0	0	0	0	0	0
YCL005W-A	chrIII	0.144026	0	0	0.0992389	0	0.0406713	0	0	0	0	0	0	0	0	0	0	0.00624162	0	0	0	0	0	0	0	0	0	0	0	0	0	0	0.00620674	0.0681373	0.00483181	0
YCL005W	chrIII	0.00622659	0.0232117	0	0	0	0	0	0	0.00495459	0	0.0506839	0.00320826	0.00433593	0	0	0	0	0.0106495	0	0.0214608	0	0	0	0	0	0	0	0.0154549	0	0	0	0.0029519	0	0	0
YCL004W	chrIII	0	0	0.0025873	0	0	0.00706358	0.00507885	0	0.00418282	0.0303974	0.0209522	0.00379455	0	0	0	0	0.0130114	0.00879704	0	0.00595857	0	0.00509047	0	0.00411416	0	0	0	0	0	0	0	0.00923302	0.101255	0.00720563	0
YCL001W	chrIII	0	0.684278	0	0	0	0	0	0	0	0	0.0149657	0	0	0	0	0	0	0.00464171	0	0	0	0	0	0	0	0	0	0	0	0	0	0.011577	0.127515	0.0091234	0
YCL002C	chrIII	0.171927	0	0.00447328	0	0.090695	0.0147384	0	0	0.0118957	0.00573646	0	0	0	0.0209569	0.00716144	0.00564625	0	0.00306827	0	0	0	0	0	0.00336275	0	0	0	0	0	0	0	0.00322165	0	0	0
YCL001W-A	chrIII	0.00434617	0	0	0	0	0	0	0	0	0.0139378	0.0131672	0	0	0	0	0	0	0.00757546	0	0	0	0	0	0	0	0	0	0	0	0.00310216	0	0.00314251	0	0	0
YCR002C	chrIII	0.0606415	0.0195178	0.00478745	0	0	0.010709	0.00335062	0	0.00334108	0.0054461	0.0125683	0	0	0	0.00246296	0.00229772	0	0.00907112	0	0	0	0	0.00609621	0.00417873	0.0138597	0	0	0	0	0	0	0	0	0	0
YCR003W	chrIII	0.0187653	0	0.00668569	0	0	0.0310546	0.0034328	0	0.00738344	0.0234846	0.00739748	0.0039294	0	0	0	0	0	0.00292102	0	0	0	0	0	0.00439178	0	0	0	0	0	0	0	0.0149822	0.18617	0.017708	0.00855517
YCR004C	chrIII	0	0	0.00275295	0	0	0.00497281	0	0	0.0168973	0.0570742	0	0.00450707	0.00247956	0.00335112	0.0249408	0.0097144	0	0.00435311	0	0.00490841	0	0	0	0	0.00246033	0	0	0.0127836	0	0	0	0.00831744	0.103579	0.00988232	0.00479528
YCR005C	chrIII	0	0	0.00438188	0	0	0	0.00309991	0	0.0419786	0.00725649	0.00455293	0.00449374	0	0.0200188	0	0	0.00546764	0.00405298	0	0.00234346	0	0	0	0	0	0	0	0	0.00706423	0	0	0	0	0	0
YCR008W	chrIII	0.34771	0	0.00517011	0	0	0.0092215	0.00447666	0.00272274	0.0044001	0.00699187	0.011124	0.00721838	0.0747399	0	0.0210556	0.0391198	0.00295963	0.00503329	0	0.00411027	0	0	0.0580553	0.0102814	0	0	0	0.0022662	0	0	0	0.00685537	0.0566317	0	0
YCR009C	chrIII	0	0	0	0	0	0	0.00487619	0	0	0	0.00448794	0.00690479	0	0	0.004795	0.00360409	0	0	0	0	0	0	0	0	0	0	0	0	0	0	0	0.00265755	0	0	0
YCR010C	chrIII	0.0210834	0	0.162377	0	0	0.015693	0	0	0.00270295	0.00277376	0.00428836	0	0	0.00832365	0	0	0	0.00307142	0	0	0	0	0	0.00280203	0	0	0	0	0	0.00866339	0	0	0	0	0
YCR011C	chrIII	0.0278318	0.554376	0.228826	0	0	0.06808	0.00423902	0.00239247	0	0.003626	0.012909	0.0075878	0	0.0221161	0.00502931	0.00455907	0	0.0232022	0	0.0185675	0.00278882	0	0	0.0267044	0.00455218	0	0	0.00724048	0	0.0397749	0	0.0127078	0.157378	0.014939	0.0072075
YCR012W	chrIII	0	0.00258502	0.00601903	0	0	0	0.00337453	0	0	0	0	0	0.00531763	0	0	0	0	0	0	0.00319032	0	0	0	0	0	0	0	0	0	0	0	0.00595288	0.0488603	0	0
YCR014C	chrIII	0.00840964	0.109341	0.0435983	0	0.00731249	0	0.00670246	0	0.0342304	0.0422529	0	0.0106165	0.00362683	0.00392093	0.0162345	0.00398994	0	0	0	0	0	0	0	0.00230168	0	0	0	0	0	0.002794	0	0.0124653	0.155263	0.0148116	0.00717889
YCR015C	chrIII	0.0783653	0	0.00664718	0	0	0	0	0	0	0.0030968	0.00718388	0.00713975	0	0	0	0	0	0.0066052	0	0.0144714	0	0	0	0	0	0	0	0.00879782	0	0.00557898	0	0.00488299	0.0402067	0	0
YCR016W	chrIII	0	0	0.00488059	0	0.00803881	0	0.00304933	0	0	0.0319861	0.0140691	0.00625354	0	0	0	0	0	0.0175948	0.0033957	0	0	0	0.0264577	0.00277702	0	0	0	0.00995397	0	0	0	0.00910977	0.09972	0.00708227	0
YCR017C	chrIII	0.00755631	0.120729	0.641161	0	0	0	0.00470135	0.00869974	0	0.0223035	0.0087209	0.0103514	0	0	0	0	0.0032934	0.0035427	0.00494701	0.00390242	0	0.111713	0	0.00241256	0	0	0	0.00802958	0	0	0	0.00986024	0.10238	0.00726175	0
YCR020C	chrIII	0	0	0.00724458	0	0	0.00726711	0	0.00231648	0	0	0	0.0112572	0	0	0.00255135	0.00331901	0	0	0	0.003064	0	0	0.00244527	0.00314428	0	0	0	0	0	0	0	0.00440412	0.0361908	0	0
YCR020C-A	chrIII	0	0	0.00232558	0	0	0	0	0	0	0	0	0	0	0	0	0	0	0	0	0	0	0	0	0.00407742	0	0	0	0	0	0	0	0	0	0	0
YCR020W-B	chrIII	0	0	0	0	0	0	0	0	0	0.00543333	0.00286515	0	0	0	0	0	0	0	0	0	0	0	0	0	0	0	0	0	0	0	0	0.00440278	0.0361411	0	0
YCR021C	chrIII	0	0	0.0145067	0	0	0	0.00361755	0	0	0.00237128	0.0117126	0	0	0	0	0	0	0.00540794	0.00684564	0	0	0	0	0	0.0283982	0	0	0.00724357	0	0	0	0.00277547	0	0	0
YCR023C	chrIII	0.160627	0	0.0477515	0	0	0.0513549	0.00239381	0	0.00714166	0	0.00579682	0	0	0	0.0138218	0.0214922	0.00364685	0.00223379	0	0	0	0.00289049	0.00897932	0	0	0	0	0	0	0.00776927	0	0.00721821	0.059415	0	0
YCR024C	chrIII	0.0645132	0.0106778	0.00508227	0	0	0.00374331	0.0026223	0	0.00489116	0.0748923	0.0123367	0	0	0.00407266	0	0	0	0.00963218	0	0.00237542	0	0	0	0.00308642	0	0	0	0	0	0	0	0.00653995	0.0528613	0	0
YCR024C-A	chrIII	0	0	0.00222105	0	0.00660401	0	0	0	0	0	0.00325096	0	0	0	0	0	0	0	0	0	0	0	0	0	0	0	0	0	0.00314743	0	0	0	0	0	0
YCR026C	chrIII	0.0454041	0.29549	0.026264	0	0	0.0545708	0.00407065	0	0.235576	0	0.00911339	0.00312792	0.00403615	0.0221667	0	0	0	0	0	0.00249666	0	0.00685329	0	0.00430363	0	0.00986602	0	0.00357337	0.00260805	0.00627361	0	0.0065395	0.0539874	0	0
YCR027C	chrIII	0.0473863	0	0.0191706	0	0	0.00752145	0	0	0.024078	0	0.00387426	0.00551724	0	0	0	0	0	0	0	0.00225522	0	0	0	0	0	0	0	0	0	0.00485857	0	0	0	0	0
YCR028C	chrIII	0.00573555	0.021399	0.0222033	0	0	0.00714241	0.00494074	0.016939	0.0573005	0.00557317	0.00960907	0.0115419	0	0.00290234	0	0	0.0241459	0.0146304	0	0.00279913	0	0.0187501	0	0.00750406	0	0	0	0.0163334	0	0	0	0.00916737	0.11308	0.0106747	0.00511499
YCR028C-A	chrIII	0.045081	0	0	0	0	0.0951903	0	0.0121398	0.00788094	0	0.00550018	0	0	0	0	0	0	0.00257993	0	0.00276158	0	0	0	0.00538622	0	0	0	0	0	0	0	0.014512	0.199859	0.022745	0.0164351
YCR030C	chrIII	0.175518	0.00393744	0.202497	0	0	0.0029231	0.00287342	0.0388958	0	0	0.00275356	0.00280508	0	0.00280985	0	0	0.0592863	0.0027803	0.00414045	0.00622061	0	0	0	0.0036983	0.00691433	0	0.0116717	0.00697114	0	0.00716559	0	0.00329505	0	0	0
YCR031C	chrIII	0	0	0.0125765	0	0	0	0.00342014	0	0.0038993	0.0100742	0.00490917	0.00266176	0	0	0	0	0	0.00343825	0	0	0.0086601	0	0	0	0	0	0	0.00323392	0	0	0	0.0156077	0.214333	0.0243047	0.0174337
YCR032W	chrIII	0.00449012	0.0476492	0.0576599	0	0	0.00254136	0.00469937	0	0.00999419	0.0213756	0.01685	0.00473929	0.201986	0	0.0121892	0.0131709	0.00421691	0.0103394	0.00721356	0.00954024	0.00375946	0.0116262	0.00707022	0.00750343	0.0042312	0	0	0.00838186	0.00452418	0.0150036	0	0.0105439	0.129542	0.0121809	0.00582062
YCR033W	chrIII	0.216201	0	0.0788866	0	0.0118268	0.00905334	0.00397122	0.0170478	0	0.0142194	0.00730542	0.00776622	0.0145382	0.00282606	0.00747962	0.0100824	0.00497855	0	0.0582992	0.0133104	0	0	0.00687572	0.00815014	0.0401664	0	0	0.00885642	0	0.00338518	0	0.00614914	0.0507138	0	0
YCR034W	chrIII	0.00390952	0	0.00434985	0	0	0	0	0	0.00309801	0	0.00761604	0.00311516	0	0	0	0.00230252	0.00464043	0.00727822	0.00224443	0.00335898	0.00723912	0	0	0.0164025	0.00715411	0	0	0	0.00534659	0	0	0.00385945	0	0	0
YCR035C	chrIII	0.0419308	0.0129549	0.00313273	0	0	0.0192796	0.00449634	0.00296653	0	0	0.00707898	0.00271518	0	0	0	0	0.00502335	0	0.0545006	0	0	0	0	0	0.0392311	0.00251731	0	0	0	0	0	0.00270751	0	0	0
YCR036W	chrIII	0	0.00308964	0.0112857	0	0	0	0.00448377	0	0.0767739	0.0167309	0.00862341	0	0	0	0	0	0	0.00509552	0	0.00547409	0	0	0.00356858	0.00439151	0	0	0	0.00712804	0	0	0	0.00246488	0	0	0
YCR037C	chrIII	0.00703542	0.00244319	0.183021	0	0	0.00506319	0.00248572	0	0.00284126	0.0238118	0.00520055	0.00658605	0	0.00640494	0.00631646	0.00465735	0.00677189	0.00289756	0	0.00436495	0	0	0.0334475	0.00907615	0	0	0	0	0	0.0624237	0	0.00326272	0	0	0
YCR039C	chrIII	0.00268893	0	0.0036343	0.0155393	0	0	0.00220124	0	0	0	0.00246808	0.00249725	0	0	0.00442461	0.00400352	0	0	0	0.013383	0	0.00898565	0	0	0	0	0	0	0	0	0	0.00264092	0	0	0
YCR040W	chrIII	0.171266	0	0	0	0	0.00332843	0	0.0028176	0.00582785	0	0.00493536	0.00376412	0	0	0	0	0.0472102	0.00340618	0	0.00381351	0	0	0	0	0	0	0	0	0	0	0	0.00250025	0	0	0
YCR042C	chrIII	0.0403144	0.00492153	0.00386799	0	0	0.00555721	0.00683956	0.00965146	0.0696076	0.039118	0.0177586	0.00321925	0.00310211	0.0058095	0.00418752	0.00273924	0.00277519	0.00328341	0.00640015	0.00701689	0.0199197	0.00580559	0.0116841	0.00725987	0.0230779	0.00236351	0	0.00572402	0.00879121	0	0	0.0116674	0.144651	0.0137159	0.00660206
YCR043C	chrIII	0	0	0	0	0	0	0	0	0.00661077	0.0052747	0.00383889	0.00290548	0	0	0	0	0	0	0	0	0.0032188	0	0	0	0	0	0	0	0	0	0	0	0	0	0
YCR044C	chrIII	0.170996	0	0.00366654	0	0.00985981	0.00356195	0.00350391	0	0.00256972	0	0.0108623	0.00352186	0	0	0	0.00220643	0.00247815	0.00254123	0.00362215	0.00272995	0	0	0.00327026	0	0	0	0	0.0172963	0	0	0	0.00682819	0.0558884	0	0
YCR045C	chrIII	0.0674891	0.018724	0.250619	0	0	0.030112	0.00391489	0.106274	0.0221305	0.0067834	0.00221208	0.0101491	0	0.00343148	0	0	0.00727815	0.00908976	0.0040149	0.0283011	0.00301519	0.0082217	0	0	0.0215981	0.00287911	0.0039239	0.0127259	0	0	0	0.00522585	0.042597	0	0
YCR046C	chrIII	0	0	0	0	0	0.00574473	0	0.0311222	0.00296864	0	0	0.002978	0	0	0.00413892	0	0	0	0	0.0095871	0	0.00340523	0	0	0	0	0	0.0175374	0.00325665	0	0	0	0	0	0
YCR047C	chrIII	0.0570472	0.00673927	0	0	0	0.0335489	0.00541728	0.0291542	0	0	0.00848151	0	0	0	0	0	0	0	0.0038209	0.0056944	0.00585272	0.00539978	0	0	0.005196	0	0.00453243	0.00706969	0	0	0	0	0	0	0
YCR048W	chrIII	0.131363	0.127151	0.0138021	0	0	0.00526183	0	0.00329535	0.0431501	0.00587329	0	0	0	0	0	0	0.0131571	0	0.011509	0.0242417	0.0165744	0.0125823	0	0.00228117	0.00701177	0	0	0.0128431	0.00420807	0	0	0.00383796	0	0	0
YCR050C	chrIII	0.00585486	0.00263017	0	0	0	0.00526183	0	0	0.0428688	0.00587329	0	0	0	0	0	0	0	0	0.011509	0.00669425	0.0165744	0.0125823	0	0	0	0	0	0	0	0	0	0.00383796	0	0	0
YCR051W	chrIII	0.0521713	0.0465092	0.0142984	0	0	0.0331947	0	0.035344	0.00507115	0	0	0	0.0316568	0.00345992	0.0377059	0.0401709	0.0066114	0.00533694	0.00338134	0.00530627	0	0	0	0	0.0328947	0	0.00689558	0.0259454	0	0	0	0	0	0	0
YCR052W	chrIII	0.203797	0	0	0	0	0.033583	0.0049154	0.00306924	0	0	0	0.00274239	0	0.00329196	0	0	0	0	0.00761641	0.00510431	0	0.00334293	0	0	0.0244352	0	0	0.00702535	0	0	0	0.0033045	0	0	0
YCR053W	chrIII	0.00480976	0.087267	0.00604109	0	0	0.00240055	0	0	0	0	0	0.00697495	0	0.00480238	0.00240647	0.00476206	0.00364691	0.0119384	0	0	0	0	0	0	0	0	0	0	0	0	0	0	0	0	0
YCR054C	chrIII	0	0	0.0031939	0	0	0	0	0	0	0.0142046	0.00448252	0.00658626	0.0760604	0	0	0	0	0.00250976	0	0.00958345	0	0	0	0	0	0	0	0.00701253	0	0	0	0.00593893	0.0490061	0	0
YCR057C	chrIII	0.177983	0.0196309	0.098297	0	0	0.006629	0.00410847	0.00766234	0.0441578	0.00643791	0.0065431	0.0108547	0	0	0.00892225	0.0115031	0.00501285	0.005505	0.00896877	0.00974076	0.00746265	0	0.0120586	0	0.0157504	0.0382901	0	0.00749823	0.00465472	0	0	0.00812159	0.0891619	0.00632488	0
YCR059C	chrIII	0.123357	0	0	0	0	0.0189622	0.00530775	0.0298786	0	0	0	0.00402826	0	0	0.0249415	0.0116115	0	0	0.014451	0.0283985	0	0.0218223	0	0	0.00288248	0	0	0.00928158	0	0	0	0	0	0	0
YCR060W	chrIII	0.00972165	0	0.00875149	0	0	0.00228329	0.00536188	0.0022838	0	0	0.0534864	0.00248189	0	0	0	0	0	0	0	0.030376	0	0	0	0.0263235	0	0	0	0	0	0	0	0	0	0	0
YCR061W	chrIII	0.197633	0.064736	0.0235449	0	0	0.116308	0	0.0196165	0	0.0026827	0.00611669	0.00713274	0.00430805	0	0	0.00257385	0.00298745	0	0.0421125	0.00850373	0.0028507	0.168427	0	0.00280913	0.0177325	0	0	0.0179805	0.00288439	0.00243399	0	0.00533337	0	0	0
YCR063W	chrIII	0.115392	0.00447797	0.00765675	0	0	0	0	0.00303561	0.00658434	0	0.00335754	0.00298287	0	0	0	0	0	0	0.00253161	0.00400508	0.00295523	0	0	0	0.00985792	0	0	0	0	0	0	0	0	0	0
YCR065W	chrIII	0.149919	0	0.00540799	0	0	0.0026697	0.00579458	0.00669831	0.034137	0.0775491	0	0.00454092	0	0.00533652	0.031411	0.0323027	0.00580067	0.00396655	0	0	0	0.00393428	0.00487101	0.00294954	0	0.017205	0	0.00823479	0	0.00256077	0	0.0170862	0.265074	0.0358466	0.0341496
YCR066W	chrIII	0	0	0.0621955	0	0	0	0.00314438	0.00221826	0.00370098	0.00650891	0.00839521	0	0	0	0	0	0.0121589	0.00264191	0	0.0107131	0	0	0	0.00256689	0	0	0	0	0	0	0	0.00339386	0	0	0
YCR067C	chrIII	0.0962974	0.3561	0.0169356	0	0	0.0284929	0.0044413	0	0.0151333	0.0405751	0.0113193	0.0233224	0.00838352	0	0.00224641	0.00297017	0.00377628	0.01004	0	0.00707901	0.00322314	0.00227919	0	0.00343793	0.00480992	0	0	0.00883402	0.00708686	0.0835866	0	0	0	0	0
YCR068W	chrIII	0.0574912	0	0.00355796	0	0	0.00386426	0.00381214	0.0027608	0.0958168	0	0	0.00326755	0.6496	0	0.0146149	0.0164928	0	0.00413556	0.00405662	0.00650828	0.00431883	0.00928929	0	0	0.00741691	0	0	0	0	0.00280797	0	0	0	0	0
YCR069W	chrIII	0	0	0.0360899	0	0	0	0.00283881	0.0132877	0.0429595	0.00513527	0	0	0	0	0	0	0	0	0	0	0	0	0	0.00386029	0	0.00316838	0	0.025804	0	0	0	0.00401109	0	0	0
YCR071C	chrIII	0.00719731	0	0	0	0	0	0	0	0	0.00251331	0.0032098	0.0053768	0	0.00220531	0	0	0.0123876	0	0.00452917	0	0	0.00596481	0.0164448	0.00294344	0	0	0.166802	0	0	0	0	0.00406036	0.0334433	0	0
YCR072C	chrIII	0.00929428	0	0.053941	0	0	0	0.00417731	0.00776652	0	0.0031165	0.00252674	0	0.00326551	0.00713359	0.00781508	0.00844452	0.00460018	0.00403218	0	0	0.00293465	0	0	0.00357289	0	0.00231798	0.00485376	0	0	0.00331065	0	0.0035393	0	0	0
YCR073C	chrIII	0.00755024	0.0220629	0.0317005	0	0	0.00565201	0.00458982	0	0.0433321	0.363596	0.0133212	0.00251514	0	0	0	0	0	0.010751	0.00798815	0.00335243	0	0	0	0.00545795	0	0	0.00342293	0.0104481	0.0123527	0.00259315	0	0.00743773	0.0919597	0.00870561	0.0041925
YCR073W-A	chrIII	0.120755	0.00957104	0.0211535	0.0252332	0	0.0172475	0.00451649	0.00946958	0.0212817	0	0	0	0	0.0192316	0	0	0	0	0.00258818	0.0296131	0	0	0	0	0	0	0.0211789	0.00658376	0	0	0	0.00660555	0.0723712	0.0051341	0
YCR075C	chrIII	0.161028	0	0.00688048	0	0	0.0153246	0	0	0	0	0	0.00246498	0.00535913	0.0124553	0.00246786	0	0	0	0	0.00334068	0	0	0	0	0	0	0	0.00242398	0	0.0411914	0	0	0	0	0
YCR075W-A	chrIII	0	0	0.0224954	0	0	0	0	0.00707845	0	0	0.00322909	0.00737678	0	0	0	0	0	0	0	0	0	0.00222485	0	0	0	0	0	0	0	0	0	0	0	0	0
YCR076C	chrIII	0	0.00245642	0	0	0	0	0	0	0	0	0.00238916	0	0	0	0	0	0	0.00405959	0	0.00557208	0.00246379	0.00455213	0	0.0149739	0	0	0	0	0.00318203	0	0	0.00480644	0	0	0
YCR077C	chrIII	0.103506	0.123963	0.00616437	0	0	0.0755899	0.00399999	0.00980292	0.00451095	0.0067242	0.0141599	0.0216989	0	0	0.014119	0.0130379	0	0.0064189	0.0122068	0.00670807	0	0	0	0.0068973	0	0	0	0.0024944	0.00405124	0.00365249	0	0.00399366	0	0	0
YCR079W	chrIII	0.042431	0.00381607	0.00852953	0	0	0.00375522	0.0046874	0.00558832	0.00666153	0.00446928	0	0.00444835	0	0.0026645	0.0135618	0.00632892	0	0	0	0.00848201	0	0.00361994	0.0739764	0	0.0167782	0	0	0.0155581	0.00806033	0	0	0.00774244	0.0855946	0.00614536	0
YCR081W	chrIII	0	0.00351581	0.0092433	0	0	0	0.00451885	0	0.0322938	0.147291	0.0119851	0	0	0	0.0547133	0.0535829	0	0.00467409	0.00365885	0.00240738	0.0105551	0.00461275	0.0201084	0.00776149	0.00770946	0	0	0.00803508	0.00577517	0.00974623	0	0.00985996	0.108447	0.00775532	0
YCR082W	chrIII	0	0	0.00578	0	0	0	0	0	0	0.0162378	0.0521845	0	0	0	0	0	0.00251553	0.00391541	0	0	0	0	0	0	0	0	0	0	0	0	0	0.00369291	0	0	0
YCR083W	chrIII	0	0.00464414	0	0	0	0	0	0	0.00291584	0	0.00927908	0	0	0	0.00847297	0.00584903	0	0.00326973	0	0	0	0	0	0	0	0	0	0	0.00351283	0	0	0	0	0	0
YCR084C	chrIII	0.0333946	0.00229491	0.0702286	0	0	0.220814	0.00483785	0.0192405	0.00876237	0.00831504	0.0109052	0.0234369	0	0.00580164	0.0100007	0.00706092	0	0.00425602	0	0.00600357	0.0112246	0.0125579	0.0192101	0	0	0.0213911	0.0022594	0.0027262	0.0176651	0	0	0.0045875	0.0374903	0	0
YCR086W	chrIII	0.00650142	0	0.00651194	0	0	0	0.00253768	0	0	0	0	0.00507409	0	0	0	0	0	0.00349567	0	0.0228392	0	0	0	0	0	0	0	0.00721759	0	0	0	0.00359004	0	0	0
YCR087C-A	chrIII	0.0186205	0.00660392	0.00279467	0	0	0.039255	0	0	0	0.00540259	0	0.0042385	0	0	0	0	0	0	0	0	0	0	0	0	0	0	0	0.0067948	0	0	0	0	0	0	0
YCR088W	chrIII	0.059637	0.0354125	0.861306	0	0	0.0346982	0.00271908	0.00908263	0.00254304	0	0	0	0	0.00236213	0	0	0	0	0	0.00436699	0.114666	0.00251751	0	0	0	0	0.0106686	0.0119655	0.00292631	0	0	0	0	0	0
YCR089W	chrIII	0.00422414	0.00384553	0.00721444	0	0.00274061	0	0.00456789	0.00607842	0.00325265	0.00255149	0.003944	0.00674777	0	0	0.0446015	0.0476106	0	0.00332791	0.00506887	0.00741609	0	0	0	0	0	0	0	0.00861989	0	0.00953359	0	0.00589642	0.048524	0	0
YCR090C	chrIII	0	0	0.0124472	0	0	0	0.00577164	0	0	0.00594066	0	0	0	0	0	0	0.00334673	0	0	0	0.00416851	0	0	0	0	0	0	0	0	0	0	0	0	0	0
YCR091W	chrIII	0.04892	0.00863499	0.00251015	0	0	0.0258309	0.00439422	0.00564625	0.00413887	0.0199534	0.00645894	0.0202873	0	0.00493036	0	0	0.00259279	0.00694537	0	0	0.0152583	0.00289686	0	0.00666026	0	0	0	0.00980251	0	0	0	0.00597979	0.0494618	0	0
YCR092C	chrIII	0.0346088	0.0213544	0.0101461	0	0	0.291792	0.00450136	0.00318379	0.0650111	0.0128864	0.0114092	0.00514588	0	0	0	0.00417607	0.0100292	0.0198244	0	0.0328876	0.00450944	0	0.00894773	0.0177533	0	0.00250745	0	0.0168233	0.00594042	0	0	0.0114799	0.150688	0.0159609	0.0101616
YCR093W	chrIII	0.141641	0.00991775	0.0138935	0	0.00280555	0.0274827	0.00781209	0.0310919	0.0795837	0.174813	0.00698978	0.00717456	0.0427935	0	0.00495044	0.00279285	0	0.00277583	0	0	0.00314439	0	0.00246831	0.00386269	0.00243686	0	0	0.0120041	0.00510924	0	0	0.00736009	0.0602031	0	0
YCR094W	chrIII	0.00540307	0.00760309	0.045766	0	0	0	0.00392002	0	0.0360835	0.00329361	0.0751562	0.00298457	0.00384474	0	0.00793868	0.00540197	0	0.025846	0	0	0	0	0	0.00259977	0	0	0	0.0116107	0	0.0046476	0	0.00569118	0.0466175	0	0
YCR095C	chrIII	0.0549248	0	0.0191845	0.00481341	0	0.00973351	0	0.00962655	0.00261234	0.0077163	0.00659346	0	0	0	0	0.00270611	0	0.00814888	0	0.0117697	0.0261894	0	0.00376407	0.00509873	0.00310341	0	0	0	0	0	0	0.00502323	0.0413349	0	0
YCR095W-A	chrIII	0	0	0	0	0	0	0	0	0	0.0102795	0.00337413	0.00227919	0	0	0	0	0	0	0	0	0	0	0	0.00234944	0	0	0	0	0	0	0	0.0121376	0.163853	0.0183206	0.0130189
YCR098C	chrIII	0	0.011551	0.00243436	0	0	0.00491557	0	0	0	0.00370248	0.00398028	0.00865424	0	0	0	0	0	0	0	0.00346573	0	0	0	0	0	0	0	0	0.0088789	0.0127734	0	0.00592629	0.0486282	0	0
YCR099C	chrIII	0.00847693	0	0.00372546	0	0	0	0.00283837	0	0.00584656	0	0.00466508	0	0	0	0	0	0	0	0	0.00235478	0	0.00944541	0	0.0222319	0	0	0	0	0	0	0	0.00257642	0	0	0
YCR101C	chrIII	0	0.011622	0	0	0	0	0	0	0.00270738	0.00526415	0.00255359	0.00644177	0	0	0	0	0	0.00377558	0	0	0	0	0	0	0	0	0	0.00754167	0	0	0	0.00855702	0.0946148	0.00677302	0
YCR102C	chrIII	0.00592586	0.17803	0.0128169	0	0	0.00378996	0.00396778	0.00650882	0.123003	0	0.00591794	0	0	0	0	0	0	0.00359101	0	0.00315854	0	0	0.0102138	0.00428665	0.0028081	0	0	0.00582166	0	0	0	0	0	0	0
YCR104W	chrIII	0	0	0	0.0163736	0	0	0	0.00598897	0	0	0	0	0	0	0	0	0.00239627	0	0	0.00410119	0	0	0	0	0	0	0.00388335	0	0	0	0	0	0	0	0
YCR105W	chrIII	0.0607809	0	0.00927947	0	0	0.00645825	0.00284658	0	0.109226	0.0100692	0.00837018	0.00510674	0	0.00227192	0.00561533	0.00613424	0.00503408	0.00598458	0	0.019945	0	0	0	0	0	0	0	0	0.00518531	0	0	0	0	0	0
YCR106W	chrIII	0.0421476	0.0140097	0	0	0	0.00897542	0.0044863	0	0.0154309	0.0185335	0.00421123	0.0133308	0	0.00321755	0.00882632	0.00871355	0.00248732	0.002509	0	0.0105943	0	0	0	0	0.00666895	0.00222682	0	0.00724375	0	0	0	0.0128568	0.236055	0.0285455	0.022788
YCR107W	chrIII	0.0565835	0	0.00608254	0	0	0.0303549	0.00292733	0.0111577	0.00543199	0.30737	0.00398713	0.017887	0	0	0	0	0	0.00386669	0.00577296	0.0228699	0	0	0	0	0	0	0	0	0.00371711	0	0	0.00389721	0.0318824	0	0
YDL248W	chrIV	0	0	0.00306099	0	0	0	0	0	0.00522123	0	0.00709792	0.00328587	0	0.00420201	0	0	0	0.0108468	0	0	0	0	0	0.00477398	0	0	0	0	0	0	0	0.00317435	0	0	0
YDL247W	chrIV	0.0044547	0	0	0	0	0.00236476	0.00341087	0.00291717	0.0574109	0.00961946	0.00285232	0.00360567	0	0	0	0	0.0263101	0	0	0.00373974	0.00230564	0	0.00817965	0	0	0	0	0.00526151	0	0	0	0.00920922	0.101256	0.00715907	0
YDL246C	chrIV	0.159656	0	0.0287021	0	0	0.00302874	0.0028142	0	0.00343201	0.00397252	0.00238977	0.0178502	0.0053461	0.00281833	0.00726982	0.00867512	0.00387708	0	0	0.0168248	0	0	0	0.0105622	0.0212223	0	0	0.00921686	0	0.00223039	0	0	0	0	0
YDL245C	chrIV	0.00254213	0	0.0716764	0	0	0	0.00507969	0	0.0105002	0.00265	0.010618	0	0	0.00308789	0	0	0.0163937	0.00789411	0	0	0	0	0.0412599	0.00537347	0	0	0	0.00666534	0	0	0	0.00565159	0.0461863	0	0
YDL244W	chrIV	0	0	0.00616146	0	0	0	0.00269894	0	0	0	0	0	0	0	0	0	0	0	0	0.003682	0	0.00408704	0.00587148	0	0	0	0	0	0	0	0	0.00773716	0.0848054	0.00600119	0
YDL241W	chrIV	0	0	0	0	0	0	0	0	0.00355676	0	0	0	0	0	0	0	0	0.00280774	0	0	0	0	0	0	0	0	0	0.00844473	0	0.0104556	0	0.00291282	0	0	0
YDL240W	chrIV	0.0353354	0.00989432	0.0117875	0	0	0	0.00462394	0.00278812	0.238659	0.00334752	0.0174378	0.00295669	0	0.00353759	0.0130875	0.016897	0.0025415	0.0166472	0	0.00945317	0.00729468	0	0.00844189	0.00387071	0.00671286	0	0.00809512	0.00952578	0	0.00667646	0	0.00876688	0.0961379	0.00680784	0
YDL238C	chrIV	0.164533	0	0.00826083	0	0	0.00718017	0.0048487	0	0	0	0.00359248	0.00302332	0	0.00243249	0	0	0	0.00470061	0	0.00383002	0	0.00375169	0	0.00383551	0.0164712	0	0	0.00921012	0	0.0125222	0	0.00911231	0.0996047	0.00703078	0
YDL237W	chrIV	0.00515998	0	0.0180719	0	0	0.00507798	0.00469346	0	0.00474383	0.00322861	0.0422961	0.00251088	0	0.00234763	0	0	0	0.0124067	0	0	0	0.0128414	0.0611351	0	0	0	0	0.00665895	0	0	0	0.00327201	0	0	0
YDL236W	chrIV	0	0.06934	0.0202855	0	0	0.00629321	0	0	0.112401	0.0136152	0.00310241	0.00350726	0	0	0	0	0	0	0	0	0	0	0	0	0	0	0	0	0	0.0034294	0	0	0	0	0
YDL235C	chrIV	0	0	0	0	0	0	0.00327151	0	0	0.00756938	0.00678512	0.00939087	0	0	0	0	0	0.00297902	0	0.00301929	0	0	0	0.0115898	0	0	0	0	0	0	0	0.00599835	0.0494532	0	0
YDL234C	chrIV	0.0498764	0.294017	0.0124297	0	0	0	0.00472968	0.00654127	0.0141348	0.0376316	0.00477126	0.0293907	0	0.00227248	0.00221914	0.00396637	0.0147188	0.0063451	0.00624945	0.0211589	0.00420227	0	0.00774814	0.00325514	0	0	0	0	0	0	0	0.00364547	0	0	0
YDL233W	chrIV	0.173407	0	0.00308407	0	0	0	0.00336828	0.00395359	0.00437637	0	0.00275365	0.0199133	0	0.00360445	0	0	0.00619217	0.0427274	0.030803	0.00445398	0.00829963	0	0	0.00363663	0	0	0	0.00283033	0.010963	0.00626332	0	0.00550961	0.0396448	0	0
YDL232W	chrIV	0	0	0	0	0	0	0	0	0	0	0	0.00274307	0	0	0	0	0	0	0	0	0	0	0	0	0	0	0	0	0	0	0	0	0	0	0
YDL231C	chrIV	0.049545	0.010799	0.131056	0	0	0.00437419	0.00304472	0.00848322	0.0032428	0.0687506	0.00707437	0.0208804	0	0.00272835	0.0035458	0.00800154	0.00619184	0.00271443	0	0.00344684	0	0.0144498	0	0.00320737	0.0168033	0	0	0.00793693	0.00438528	0	0	0.00796595	0.087397	0.006213	0
YDL230W	chrIV	0.0809926	0	0	0	0	0.0274064	0.00270038	0.00996527	0.0102198	0	0	0.00387531	0.0320992	0	0	0	0.00705713	0.00280175	0.00628507	0.0135164	0	0	0	0	0.0153521	0	0	0	0	0	0	0	0	0	0
YDL229W	chrIV	0	0	0.00913205	0	0	0.00278593	0.00302771	0	0	0	0.00535565	0.00231943	0	0	0	0	0	0	0.00481231	0.00533407	0	0	0	0	0.0234017	0	0	0.00772789	0	0	0	0	0	0	0
YDL227C	chrIV	0.238429	0	0.00743645	0	0	0.031518	0.00480484	0.00765034	0.00757664	0.00742015	0.0121144	0.00404658	0	0.00382754	0	0	0.00277491	0.00985443	0	0.0239527	0.0244028	0	0.0114469	0.00344757	0	0.00390817	0	0	0	0.00376319	0	0.00609241	0.0501221	0	0
YDL226C	chrIV	0.0129605	0	0.00643297	0	0	0.00322525	0	0	0.0062524	0.0104887	0	0	0.00973123	0	0	0	0	0	0	0.00508838	0	0.00225174	0	0	0	0	0	0	0	0	0	0	0	0	0
YDL225W	chrIV	0	0	0.00331215	0	0	0.00671915	0.00479441	0	0.00809136	0.00733964	0.01193	0.0221016	0	0	0	0	0	0.00490376	0	0.00229125	0	0	0	0.0044042	0	0	0	0.00683216	0	0	0	0.00646667	0.0709474	0.00503126	0
YDL224C	chrIV	0.0533144	0	0.00375951	0	0	0.00261745	0.00288781	0.00951707	0.00968308	0	0.0195406	0.00474033	0.00544969	0	0	0	0	0.00671494	0	0.0218167	0.00382912	0.00284307	0.0350237	0.00229528	0	0.00356732	0	0.0197751	0	0.0136896	0	0.00371184	0	0	0
YDL222C	chrIV	0.179383	0	0.117209	0	0	0.0329889	0.00222703	0.0357386	0	0.0925387	0.00277319	0.00431825	0	0	0	0	0	0.00277884	0.00270896	0.00350159	0	0.0262989	0	0	0.0345705	0.00816964	0.0407504	0.0110532	0.00369237	0	0	0.00300908	0	0	0
YDL220C	chrIV	0.166345	0.00531308	0.0138995	0	0	0.214718	0.00510744	0.0438396	0.0476181	0.00605711	0.00471927	0.00893354	0	0.00280486	0.00775044	0.00469925	0.0171049	0.00644001	0.00238731	0.00823759	0.00368555	0.178483	0	0.00235055	0.0143814	0	0.00850377	0.00875578	0	0	0	0.00452019	0.0373472	0	0
YDL219W	chrIV	0.00598574	0	0.00886253	0	0	0	0.0040081	0	0	0	0.0027077	0.00369005	0	0	0	0	0.00352567	0	0	0	0	0	0.0162194	0	0	0	0	0	0	0	0	0.00794178	0.0871438	0.00617406	0
YDL218W	chrIV	0.028323	0.0331283	0	0	0	0.236338	0	0	0.0189731	0	0	0.0050049	0.00236972	0	0	0	0	0	0.00269158	0.00902132	0.00426906	0	0	0	0.00312744	0	0	0	0.038622	0	0	0	0	0	0
YDL217C	chrIV	0	0	0.00454498	0	0	0	0	0.00273845	0	0	0.00583645	0.00280598	0.0576442	0	0	0	0	0	0	0.00869625	0	0	0.0171619	0	0	0	0	0	0	0.129844	0	0.00256633	0	0	0
YDL216C	chrIV	0.0269797	0.0025765	0.00232343	0	0	0.0118883	0.00276151	0	0.00386905	0	0.00348862	0.0314169	0.00238911	0	0	0	0	0.00316114	0	0	0.00297535	0	0	0.00250869	0.00415561	0	0	0	0.00490595	0.00270019	0	0.00780911	0.0856049	0.00610683	0
YDL214C	chrIV	0.169483	0.0495424	0.0128188	0	0	0.0102151	0.0045955	0.00808414	0.00967795	0.0604117	0.0161669	0.00377274	0	0.00638242	0	0	0	0.0290045	0.0324573	0	0	0	0	0.00418825	0	0	0	0.00700043	0	0.0111439	0	0.00934691	0.101973	0.0071802	0
YDL213C	chrIV	0	0	0.00350405	0	0.00514915	0	0.00519594	0.00419873	0.00532554	0	0	0.00396888	0	0.00389059	0.131805	0.108028	0.00380965	0	0	0	0	0	0	0	0	0	0.00455474	0.00233039	0.00234775	0	0	0.00835592	0.0691464	0	0
YDL212W	chrIV	0	0	0	0	0	0	0	0	0.0222231	0	0.0030135	0.00578796	0	0.0163272	0	0	0.00563466	0	0	0	0	0	0	0.00316981	0	0	0	0	0	0	0	0.00280158	0	0	0
YDL211C	chrIV	0.127939	0.0058651	0.150074	0	0	0.00953606	0.0030234	0.0031722	0.007076	0	0.00794215	0.00450833	0	0	0.0243578	0.0113357	0	0.019908	0	0.0224786	0	0.00231202	0	0	0	0	0	0	0	0.0133868	0	0	0	0	0
YDL210W	chrIV	0	0	0.00911743	0	0	0	0.00267009	0	0.00329208	0	0.0102606	0.00378503	0	0	0	0	0	0.00692288	0	0.00441777	0	0	0	0.00592915	0.00441155	0	0	0.00826988	0	0	0	0.00563065	0.046382	0	0
YDL209C	chrIV	0.0105567	0	0.00792561	0	0	0	0	0.0089761	0.0488468	0.066918	0.00809811	0.0309864	0.00435282	0	0.0115051	0.0187864	0.00326015	0.016933	0	0.00386416	0	0	0	0.00348547	0.0151481	0	0	0.0185133	0	0	0	0.00977575	0.106557	0.00752223	0
YDL208W	chrIV	0	0	0	0	0	0	0	0	0	0	0	0	0	0	0.0546888	0.0608359	0	0	0	0.00238211	0	0	0	0	0	0	0	0	0	0	0	0.00480803	0.0533737	0.0038376	0
YDL207W	chrIV	0.154546	0	0.300532	0	0	0.0407397	0.00456667	0.00448153	0.0167789	0.00249962	0.0069111	0.00906912	0.0027159	0	0.141668	0.0812295	0.00461384	0.00438424	0	0.00415725	0.00658064	0.0240296	0	0.00684618	0.00645963	0	0	0	0.00490089	0.00316056	0	0.00715479	0.0593833	0	0
YDL206W	chrIV	0.0316194	0	0.100647	0	0.00298031	0.0313408	0.00414201	0	0.00944793	0	0.0267197	0.0068585	0	0.00989405	0	0	0	0.0644944	0	0	0.00675582	0	0	0.00704816	0	0	0	0	0	0.00412768	0	0.0110137	0.13566	0.0128142	0.00616115
YDL205C	chrIV	0.00917391	0	0.00578463	0	0	0	0	0	0.00698774	0	0.00244108	0.00462108	0	0.00484413	0.00263632	0	0	0.00234052	0.00431671	0	0	0	0	0.0022486	0	0	0	0.00413004	0	0.012218	0	0.00750168	0.0617536	0	0
YDL204W	chrIV	0.0325038	0	0.00462324	0	0	0.016718	0.00396548	0.00226969	0	0.00241766	0	0.00895407	0	0.0138978	0.00595461	0.00269545	0	0.00968635	0	0.00631909	0	0	0	0	0	0	0	0	0	0	0	0.01183	0.218592	0.0265969	0.0214115
YDL203C	chrIV	0.174106	0	0.00373683	0.0117372	0	0.0106301	0.00439943	0.00417604	0	0	0.00469703	0.00477898	0	0.00278371	0.00342979	0	0.00491904	0.00631438	0	0.00260137	0	0	0.0058376	0.014785	0	0	0	0	0.00849464	0	0	0.00383021	0	0	0
YDL202W	chrIV	0	0	0.00376642	0	0	0	0.00362983	0	0	0	0	0.00820353	0.00429017	0	0.00281393	0.00619848	0.0127466	0.00231631	0	0.00281343	0	0	0.00269419	0	0	0	0	0.00976249	0	0	0	0.00847275	0.0928807	0.00659414	0
YDL201W	chrIV	0.0546011	0	0.00394692	0	0	0.00874979	0.00549482	0	0.0580945	0	0.00987024	0.0239966	0	0.00772254	0	0	0	0.00235406	0	0	0	0	0	0	0	0	0	0	0	0	0	0.00601798	0.0495863	0	0
YDL200C	chrIV	0.00444133	0	0.00937958	0	0	0	0.0037706	0	0.00587635	0	0.00987024	0	0	0	0	0	0	0.00429566	0	0	0	0.00429745	0.0611145	0.00369838	0.0254872	0	0	0	0	0	0	0.01003	0.132135	0.0140566	0.00899575
YDL199C	chrIV	0.0538688	0	0.00434809	0	0	0.0607183	0.00476221	0	0.0588538	0.0424371	0.0209062	0.00277515	0	0	0.00397047	0	0.0122641	0.0543559	0	0.00479958	0.00445797	0	0.0157421	0.00997338	0	0	0	0.00773801	0	0	0	0.0061328	0.0505324	0	0
YDL198C	chrIV	0	0	0.0169029	0	0	0.00508659	0.00440197	0.00582666	0.0369601	0	0.00522749	0.00618241	0.0064443	0	0	0	0.00262622	0.0352963	0	0.00976934	0	0.0063007	0	0.00223036	0.0032174	0.00811014	0	0.00281178	0	0	0	0	0	0	0
YDL197C	chrIV	0.0349268	0	0	0	0	0.134374	0.00354747	0.030557	0.00225635	0.00352251	0.00668525	0.00667795	0	0	0.00316235	0.00344271	0.00836463	0	0	0.00453386	0	0	0	0	0.0296207	0	0	0.0179584	0	0	0	0.00288507	0	0	0
YDL195W	chrIV	0.023052	0.00534503	0.00808208	0	0	0.00565722	0.00466748	0.0192734	0	0.0297082	0.00387924	0.00943535	0	0.00683003	0.0113736	0.00689831	0	0	0.0128105	0.0135338	0.107018	0.010377	0.0160046	0.00823511	0.00367133	0	0	0.00863615	0.00320244	0.014336	0	0.00232775	0	0	0
YDL194W	chrIV	0.188634	0	0.00793554	0	0	0.0164093	0.00500824	0	0.00572434	0.00440312	0.014954	0.00289541	0.00283074	0	0.00332003	0.00565427	0.0112234	0.0241488	0	0.012281	0	0	0	0.00513881	0.00355319	0.00273896	0	0	0	0.0910871	0	0.00626093	0.0513445	0	0
YDL193W	chrIV	0.0629697	0.661679	0.00775279	0	0	0.063999	0.0040938	0.00357782	0	0.00326916	0.0403989	0.00294495	0	0	0.00265641	0.00335613	0	0.00298395	0	0.0266468	0	0	0	0.00431717	0.0121719	0	0	0.00352786	0	0.00800462	0	0.00388656	0.0321588	0	0
YDL192W	chrIV	0.0244331	0	0	0	0	0.00844388	0	0	0	0	0.00777223	0	0	0	0	0	0	0.00287633	0	0.00240044	0.00355502	0	0	0	0.00272232	0	0	0	0	0	0	0	0	0	0
YDL191W	chrIV	0	0	0.0851163	0	0	0	0.00302912	0	0	0	0.00596995	0.00312739	0	0	0	0	0	0.00573372	0	0	0	0	0	0.0027646	0	0	0	0	0	0.00269191	0	0.00876095	0.0963652	0.00687372	0
YDL190C	chrIV	0.254139	0.00224153	0.0293258	0	0	0.00251553	0.00389275	0	0.00394631	0.00804215	0.010282	0.0172433	0	0.0092692	0	0	0	0.0101318	0.00965185	0.00299788	0	0	0	0.00286345	0.0236814	0.0028415	0.00596613	0.0184356	0	0.0032579	0	0.00693115	0.0565941	0	0
YDL189W	chrIV	0.00735211	0.0143318	0.00273151	0	0	0	0.0049552	0.022026	0.00338094	0.00735391	0.00833863	0.00386454	0	0	0	0	0.00232686	0.00245143	0	0.00378196	0	0.00587524	0	0.00404305	0	0	0	0.0147534	0	0.003167	0	0.00385992	0	0	0
YDL188C	chrIV	0.186685	0.0147798	0	0	0	0.0237875	0.00419845	0.00303353	0	0	0.00422839	0	0	0	0	0	0.00307128	0.00231274	0	0	0	0	0	0	0	0.00818042	0	0	0	0.00315552	0	0.00355384	0.0295661	0	0
YDL186W	chrIV	0.00587252	0	0.0094508	0	0	0	0	0	0.0411634	0.00533544	0.00267987	0	0	0	0	0	0	0	0.00293196	0.00571241	0	0	0	0	0	0	0	0.00820915	0	0	0	0.0033588	0.0175816	0	0
YDL185W	chrIV	0.0769188	0.115001	0.67273	0	0	0.00304117	0.00506064	0.0304274	0.00251159	0.00987481	0.00328611	0.003854	0	0	0	0	0.134266	0.0140393	0.0163681	0.0322023	0.00426001	0.00250377	0	0.00229249	0.00419975	0	0	0.00797639	0.0031441	0	0	0.00357055	0	0	0
YDL184C	chrIV	0	0	0	0	0	0	0	0	0	0	0	0	0	0	0	0	0	0.00224006	0	0	0	0	0	0	0	0	0	0	0	0	0	0	0	0	0
YDL183C	chrIV	0	0	0.0102772	0	0	0	0	0	0	0	0.00595629	0.00592594	0	0	0	0	0	0.0248437	0	0.00987079	0	0	0	0	0.00534058	0.00778092	0	0	0	0	0	0.00488921	0.0402973	0	0
YDL182W	chrIV	0.00269366	0.00605691	0.00245661	0	0	0	0	0.0329087	0.0141298	0	0.00437269	0	0	0	0	0	0	0.00810513	0.0123025	0.00372603	0.0059613	0.0350061	0	0.003305	0.0162398	0	0.00397564	0.0202191	0	0.00426531	0	0.00489111	0.0404552	0	0
YDL181W	chrIV	0.165692	0	0	0	0	0.00279058	0	0.00888098	0	0	0	0.00265243	0	0	0.0116474	0.021948	0	0	0.00413683	0	0	0.00234672	0	0	0	0	0	0	0	0	0	0	0	0	0
YDL180W	chrIV	0.0338746	0	0.12006	0	0	0.00243846	0.00568887	0	0.00368073	0.00672517	0.0110906	0.00267023	0	0	0.00343422	0.00714633	0	0.07194	0	0.00593851	0	0	0	0.00313411	0	0	0.142076	0	0	0.00336623	0	0.0026309	0	0	0
YDL179W	chrIV	0	0.0192112	0.00958213	0	0	0	0.00381295	0	0	0	0.00389071	0	0	0	0	0	0.00863603	0.00737077	0	0	0.00605654	0	0	0.0031495	0	0	0	0.0062429	0	0	0	0.00816748	0.0896232	0.00634084	0
YDL178W	chrIV	0.0140154	0.00354237	0.00300978	0	0	0	0.0029305	0	0	0.0098428	0.0138132	0	0.00913324	0	0	0	0	0.00353847	0.00504776	0	0.337689	0	0	0.00295049	0	0	0	0	0.00775833	0	0	0.00266626	0	0	0
YDL176W	chrIV	0.0560665	0	0.0375928	0	0	0.00926003	0.00277965	0	0.0391815	0.0109877	0.0127327	0.00854608	0	0	0	0	0.0168717	0.0162559	0	0.0111569	0.00261952	0	0	0.00435395	0	0	0	0	0.00295481	0	0	0.00553809	0.0456917	0	0
YDL177C	chrIV	0	0	0	0	0	0.00237014	0	0	0	0	0	0.0122921	0	0	0	0	0.00246776	0	0	0	0	0	0	0	0	0	0	0	0	0	0	0.00292371	0	0	0
YDL175C	chrIV	0	0.0525014	0.00329489	0	0	0	0.00283925	0.0225135	0.0186652	0	0.0219567	0.00510369	0.0147516	0	0.0151592	0.00705585	0.0133485	0.00636006	0.0353312	0.00724768	0.00673623	0	0	0.00282224	0	0.00583537	0	0.00790267	0	0.00669773	0	0.00483017	0.0397952	0	0
YDL174C	chrIV	0.166999	0.00280039	0.0367042	0	0	0.00547008	0.00488177	0.00838725	0.0408564	0	0.00269333	0.0237269	0.0110001	0	0	0	0	0	0	0.00287981	0	0.00436613	0	0.00268534	0	0	0	0.00916237	0	0	0	0	0	0	0
YDL173W	chrIV	0.00551185	0.436909	0.00309112	0	0	0	0.00339448	0.01168	0.00666964	0.122135	0	0.00364828	0.1978	0	0	0	0.0141881	0.00250921	0.00325258	0	0.0947277	0	0	0	0.00469506	0	0.00638425	0.0116855	0.0035738	0	0	0.011369	0.124594	0.00886254	0
YDL171C	chrIV	0.185216	0.702361	0.410347	0	0	0.0103326	0.0044363	0.00410905	0.0232166	0.00632143	0.0064042	0.0157827	0.0346926	0	0.0145369	0.0270079	0	0.00326781	0.00331167	0.00821496	0.417833	0	0.0276365	0.00527239	0.00611143	0.00313402	0	0.00829045	0.0183592	0.0245636	0	0.00574557	0.0473537	0	0
YDL170W	chrIV	0.0742659	0	0.0150623	0	0	0.00561132	0.0052086	0.00493668	0.00351861	0.0104311	0.0104581	0.00320777	0.00234494	0	0.0317145	0.0176326	0	0.0123154	0	0.00405205	0	0.338055	0	0	0	0	0.00505239	0	0	0	0	0.00800244	0.0664837	0	0
YDL169C	chrIV	0	0.00309964	0	0	0	0	0.00293767	0.0082787	0	0	0.00848046	0.00644592	0	0	0	0	0.00224752	0.00861239	0	0	0	0	0	0.00524491	0	0.0211699	0	0	0	0	0	0	0	0	0
YDL168W	chrIV	0.00497371	0.136716	0	0	0	0	0.00253775	0.00396788	0.00319549	0	0.00357696	0	0.00419939	0	0.00545134	0.0051352	0	0	0	0.00924259	0	0	0	0.0340058	0.0111284	0	0	0	0	0	0	0.00281995	0	0	0
YDL167C	chrIV	0.0257972	0	0.020121	0	0	0.0235971	0.00524899	0	0	0.00494488	0.003958	0	0	0	0	0	0.0382632	0	0	0	0.0109431	0	0.00226745	0.0155259	0.00234971	0	0	0	0.0110964	0	0	0	0	0	0
YDL166C	chrIV	0	0	0.00450914	0	0	0	0.00297095	0	0.00592511	0	0.00999982	0	0	0	0.0413701	0.0460468	0.00247756	0	0.00248368	0	0	0	0	0	0	0	0	0	0	0	0	0.00285726	0	0	0
YDL165W	chrIV	0	0.00367597	0.00433538	0	0	0	0.00380303	0	0	0.0132535	0.00553837	0	0	0	0	0	0.010445	0	0	0.0141497	0	0	0	0	0	0	0	0	0	0	0	0.00229228	0	0	0
YDL164C	chrIV	0.028507	0	0.00362086	0	0	0.028981	0.00361749	0	0.0044927	0.117608	0.00615088	0.00761698	0.0029461	0	0	0	0.00257991	0.00777991	0	0.00413837	0	0	0	0.00441082	0.00286174	0	0	0.00975993	0	0	0	0.0060124	0.0493118	0	0
YDL161W	chrIV	0.00514643	0.00400708	0.00858581	0	0	0	0.00479493	0	0.00453507	0.00262535	0.00497852	0.0237492	0	0	0.00250322	0.00358536	0	0	0	0.00467661	0	0	0.0024607	0	0.00262114	0	0	0	0	0	0	0	0	0	0
YDL160C-A	chrIV	0	0	0	0	0	0	0.00660794	0	0	0	0	0	0	0	0	0	0	0	0	0.00574658	0	0	0	0	0	0	0	0	0	0	0	0	0	0	0
YDL160C	chrIV	0	0.00653469	0.171757	0	0	0	0.00388783	0.00441645	0	0.00539642	0.0052123	0.0148437	0.00482322	0	0.0534419	0.0508181	0	0.00383011	0	0.00710705	0.010196	0	0.00465289	0.00779038	0.0202238	0	0.00320118	0	0.0151433	0	0	0.00316699	0	0	0
YDL159W	chrIV	0	0.0919699	0.00605677	0	0	0.00452758	0.00480668	0.00289493	0.00284827	0	0.00979781	0	0	0	0.0169472	0.0164316	0	0.00625293	0	0.00749125	0.0799493	0	0	0	0.0167929	0	0	0	0.030254	0	0	0.0138621	0.181899	0.0192497	0.0122522
YDL157C	chrIV	0	0	0.0203997	0	0	0	0	0	0	0	0.00284034	0.00387928	0	0	0	0	0	0	0	0	0	0	0	0	0	0	0	0	0	0	0	0.002854	0	0	0
YDL156W	chrIV	0.364798	0.0218602	0.860459	0	0	0.00269676	0.00510286	0	0	0.00383572	0	0.00464893	0.00443935	0	0.00310241	0.00545662	0	0	0	0.00626344	0	0	0	0.00405413	0	0	0	0	0.00286822	0	0	0.00503166	0.0413057	0	0
YDL155W	chrIV	0.00594945	0.075892	0	0	0	0.00469321	0.00577678	0	0	0.00595261	0.00717739	0.00297972	0	0	0.00301088	0.00529474	0	0.00305717	0	0	0	0	0	0.00250211	0	0.00225066	0	0	0	0.0497686	0	0.00760001	0.0630111	0	0
YDL154W	chrIV	0.135977	0.00276985	0	0	0	0.00253459	0.00394629	0	0	0.0489384	0.00482812	0.00525225	0	0	0.113337	0.0648869	0.00274123	0.00286069	0	0.00264389	0	0	0.213193	0	0	0	0	0.00673749	0	0	0	0.00591071	0.04872	0	0
YDL153C	chrIV	0	0.00785612	0	0	0	0	0	0	0.00448819	0.004203	0.00745344	0.00706783	0.0153776	0.00346137	0	0	0	0.0028503	0	0	0	0	0	0.00548692	0	0	0	0	0.0207402	0.113045	0	0.00315774	0	0	0
YDL150W	chrIV	0.0553095	0	0.0085097	0	0	0	0.00233277	0.00874135	0.00770619	0.00484057	0.00597079	0	0	0	0	0.00249377	0.00232678	0	0	0.0132414	0	0.0560408	0.00489523	0.00366376	0.00918568	0	0	0.00278228	0	0	0	0	0	0	0
YDL149W	chrIV	0.165254	0.0103967	0.00734631	0	0.00317531	0.0466463	0.00496507	0	0.00307422	0.0191245	0.0384609	0.0197715	0	0	0.00716622	0.00884224	0.00431302	0.0310979	0	0.0089706	0	0	0	0.0273549	0.0190018	0	0	0	0	0	0	0.0053125	0.0439437	0	0
YDL148C	chrIV	0.00326487	0	0	0	0.0100457	0.00323432	0.00346372	0	0.0120629	0.00480826	0.00511967	0.00265213	0	0.0200616	0.00956996	0.0118125	0.00317299	0	0	0.00405169	0	0.00290702	0	0.00220389	0	0	0.0156525	0	0	0	0	0.00954351	0.126267	0.0135051	0.00869305
YDL147W	chrIV	0.00242782	0.055959	0.136144	0	0	0	0.00320702	0	0.00331117	0.00949364	0.0074248	0.00588991	0	0	0.00560043	0.0103022	0	0	0	0	0	0	0	0.0090879	0	0	0	0	0	0.0271176	0	0.00605263	0.0496071	0	0
YDL146W	chrIV	0.0581956	0.034102	0	0	0	0.00948303	0.00459039	0.0287645	0.00557504	0.00277905	0.00680206	0.0189106	0	0.00558732	0.00335283	0.00366285	0	0.00323342	0	0	0	0	0	0.00269885	0	0.0111029	0	0	0	0.00284235	0	0.00738034	0.0807034	0.00570282	0
YDL145C	chrIV	0.00794427	0	0.0726545	0	0	0	0	0	0.0888892	0.011846	0.00698293	0.00622796	0	0.00722102	0.0431724	0.0240228	0.205975	0.0175032	0	0.00345477	0.021275	0	0.00981843	0.00335115	0.0168743	0	0	0.00715372	0.00593073	0.0123458	0	0.00359156	0	0	0
YDL143W	chrIV	0.167735	0.00238839	0	0	0	0	0.00473384	0.0451407	0.00773677	0	0.0142556	0	0.00401642	0.00363342	0.00939295	0.00884939	0	0	0.00268907	0.0120686	0.00393395	0.00249059	0	0	0	0.0104268	0.0024815	0	0	0	0	0.00518869	0.0427058	0	0
YDL144C	chrIV	0.0336737	0	0.0456892	0	0	0.00535617	0.00471768	0.00481039	0.128591	0	0.00338838	0.00476698	0	0.00935527	0.0102794	0.00818401	0.00354715	0	0.00791342	0.0167876	0.0081855	0	0	0.00436109	0.00400758	0	0	0.00814623	0.00440436	0	0	0	0	0	0
YDL142C	chrIV	0	0	0.00257763	0	0	0.00287583	0.00286057	0	0	0	0.00909021	0.00258054	0	0	0.0167235	0.0149479	0	0.00343096	0	0	0.00356416	0	0	0.00253459	0.00297424	0.00245827	0	0.00283051	0	0	0	0.0034899	0	0	0
YDL141W	chrIV	0.00336498	0	0.00466062	0	0	0	0.00269587	0.00361281	0.00444504	0	0.00512068	0.00812798	0	0.00482533	0.00531822	0.00468286	0.0116491	0.00481257	0	0.00735088	0.00743593	0	0	0	0.00602057	0.00745789	0	0.00749021	0	0	0	0	0	0	0
YDL140C	chrIV	0.150669	0.12369	0.0593913	0	0	0	0.00367917	0.00696464	0.00708528	0.0148275	0.00457777	0.0116122	0	0	0.0176681	0.0336163	0.00484469	0.00637611	0	0.00354771	0.00253449	0	0	0.00578784	0.00386178	0.289694	0	0.00932368	0.00633643	0.00672257	0	0.00858731	0.0937246	0.00661273	0
YDL139C	chrIV	0.00331962	0.00356349	0	0	0	0.00920515	0	0	0.0283815	0.00502054	0.00412965	0.00260133	0	0.00222503	0	0.00252862	0	0.00401498	0	0	0.0236397	0	0	0	0	0	0	0	0	0	0	0	0	0	0
YDL138W	chrIV	0.00254003	0.0075136	0.00818128	0	0.0073281	0	0.00405656	0.0147542	0.0102498	0.00632337	0.00500395	0.00365513	0	0	0.00307174	0.00394773	0.00261688	0.004305	0	0.00602609	0	0	0	0.00333483	0.0306967	0	0	0.0072764	0	0	0	0.00592675	0.0488264	0	0
YDL137W	chrIV	0.0227855	0	0	0	0	0.00792428	0.00421049	0	0	0	0.0028377	0.00800065	0	0	0	0	0	0.00249593	0	0.0032754	0	0	0	0.00665456	0.00523371	0	0	0.00494898	0	0	0	0.0121821	0.161224	0.0172261	0.0110682
YDL136W	chrIV	0	0	0.0848046	0	0.0070952	0	0	0	0	0	0.00315211	0.0038979	0	0	0	0	0	0	0	0	0	0	0	0	0	0	0	0	0	0.00301875	0	0.0075766	0.0836005	0.00596906	0
YDL135C	chrIV	0	0	0.0176204	0	0	0	0	0.00222674	0	0	0.00416199	0	0	0	0	0	0	0.00646519	0.0100098	0	0	0	0	0.0034323	0	0	0	0.00264622	0	0	0	0.00556895	0.0459042	0	0
YDL134C	chrIV	0	0	0	0	0	0.00620859	0.00539636	0.00290371	0	0.0351785	0.00266699	0	0	0.00356223	0	0	0.00537972	0	0	0.00252861	0	0.00241227	0	0.00224511	0	0	0	0	0.00840097	0.0028944	0	0	0	0	0
YDL133C-A	chrIV	0	0	0	0	0	0	0	0	0	0	0.00230325	0	0	0	0	0	0	0	0	0	0	0	0	0	0	0	0	0	0	0	0	0	0	0	0
YDL133W	chrIV	0.0465007	0	0.0125208	0	0	0	0.00568175	0.0024151	0	0.00695188	0.00453369	0.00280852	0	0	0	0	0	0.00312115	0	0	0	0	0	0.00361983	0.0344007	0	0	0.00811985	0	0	0	0.00631247	0.0520154	0	0
YDL132W	chrIV	0.00408601	0.00315497	0.0338827	0	0	0.00264898	0.00496559	0	0.0321574	0.00714339	0.0623898	0.00379383	0	0.00220554	0.0055001	0.0031122	0.00266821	0.0197186	0	0.00348856	0	0.00297417	0	0.00265028	0	0	0.0145005	0.00758346	0	0.07415	0	0.00607772	0.0501492	0	0
YDL131W	chrIV	0	0.00650674	0.00240275	0	0	0	0.00241798	0	0	0	0.0417328	0	0	0	0	0	0	0.00590807	0.0126531	0.00592639	0.00641291	0.00224674	0	0.00330981	0	0	0	0.00924046	0.00258145	0.00399036	0	0.00512301	0.0423642	0	0
YDL130W-A	chrIV	0	0.00491742	0.00880389	0	0	0.0103944	0	0.00256405	0.00254458	0	0.00832136	0	0	0	0	0	0.00480575	0	0	0	0	0	0	0	0	0.00356696	0	0	0	0	0	0.00316626	0	0	0
YDL130W	chrIV	0.00357529	0	0.00351226	0	0	0	0.00551318	0.00300024	0.00226168	0.00443406	0.00237797	0	0	0	0	0	0.0115217	0	0	0.00441889	0	0	0	0	0	0	0	0	0	0	0	0.00418605	0	0	0
YDL129W	chrIV	0.0027305	0	0.00400064	0	0	0	0	0.00355952	0.0430081	0.00240673	0	0.0060432	0	0	0	0	0	0	0	0.0299117	0	0	0	0	0	0.0198301	0	0	0	0	0	0.0083462	0.0693363	0	0
YDL128W	chrIV	0.00270643	0.009081	0.0123277	0	0	0.00227392	0	0.00636447	0.00537208	0	0.00889771	0.00904232	0	0	0.00483889	0.00302354	0	0	0	0.0216882	0	0	0	0.00606803	0.00244378	0	0	0.00761238	0	0.00485596	0	0.00565856	0.070284	0.00667772	0.00324724
YDL127W	chrIV	0.223127	0	0.0303709	0	0	0	0.00353505	0	0.00510398	0.37279	0.00519699	0.00243539	0	0.00445604	0	0	0.0036286	0.00278164	0	0	0	0	0	0.00312188	0	0.00455582	0	0.00910717	0	0	0	0.00291053	0	0	0
YDL126C	chrIV	0	0.00541082	0	0	0	0.00886506	0.00472336	0.0213304	0.00311873	0	0.00496312	0.00738006	0	0	0.00494615	0.0111368	0	0.0084303	0	0.00818402	0	0.02941	0	0.0060225	0	0	0	0	0	0.00435969	0	0.00803887	0.088254	0.00628798	0
YDL125C	chrIV	0.00362632	0	0	0	0	0	0.00233884	0	0	0	0.0101397	0	0	0	0	0	0	0.00319166	0	0	0	0	0	0	0	0	0	0.00438174	0	0	0	0.00265182	0	0	0
YDL124W	chrIV	0.13572	0	0.0469318	0	0	0.0381247	0	0	0.00303761	0.0058223	0.0148558	0.00785382	0	0	0	0	0	0.00348014	0	0.00561769	0	0	0	0	0.00402373	0	0	0.0129405	0	0.125777	0	0	0	0	0
YDL123W	chrIV	0.00597003	0	0.0071653	0	0	0	0.00396473	0	0	0	0.00531335	0.00368322	0	0	0	0	0.00434426	0.00474806	0	0	0.00572381	0	0	0	0	0	0	0.00284021	0	0	0	0.00882078	0.0963301	0.00680172	0
YDL122W	chrIV	0.142711	0.00597488	0.330803	0	0	0.0410027	0.005876	0	0	0.0209393	0.0168252	0.0260259	0	0	0	0	0	0.00354495	0	0.00235347	0	0	0	0.00456537	0	0	0	0.00664381	0.00330664	0	0	0.00826626	0.0907269	0.00644389	0
YDL120W	chrIV	0	0	0	0	0	0	0	0	0	0	0.00737869	0	0	0	0	0	0	0.00329037	0	0.00255006	0	0	0	0	0	0	0	0	0	0	0	0	0	0	0
YDL121C	chrIV	0	0	0	0	0	0.00385695	0	0	0	0	0.00831445	0	0	0	0.126123	0.0750188	0	0	0	0	0	0	0	0	0	0	0	0	0	0	0	0.0061957	0.0769678	0.00732358	0.00354209
YDL119C	chrIV	0.00346737	0.0142212	0	0	0	0	0.00374656	0	0	0.00516431	0.0182507	0.00345242	0	0	0	0	0.00234096	0.0129393	0.0236974	0.00380238	0	0	0	0.00408019	0.00827517	0	0	0.00567521	0	0	0	0	0	0	0
YDL117W	chrIV	0.183194	0	0.00416342	0	0	0.00839422	0.00457006	0.00225123	0	0.00455696	0.00419031	0.0147452	0	0	0	0	0	0.00446928	0	0.0226928	0	0.0128651	0.00469845	0	0	0.0036639	0	0.003678	0	0.00496708	0	0.006769	0.0557549	0	0
YDL116W	chrIV	0.139173	0	0.00381304	0	0	0.00582574	0.00258783	0.00606766	0.143768	0	0.00869149	0.00946942	0	0	0	0	0	0.0116655	0	0.00745194	0	0	0	0.00289425	0.0143495	0	0	0.00802118	0	0	0	0	0	0	0
YDL115C	chrIV	0.00576385	0	0.00912996	0	0	0	0.00364668	0	0.00526331	0.0163058	0.0105515	0.00398896	0	0	0.00779063	0.00530166	0	0.00302982	0	0.00368438	0	0.0039877	0	0	0	0	0	0.00644776	0	0.00242774	0	0.00754871	0.0823183	0.00582804	0
YDL114W	chrIV	0.0346621	0	0.00530484	0	0	0	0.00261357	0	0.0065111	0	0.0106858	0.0101492	0	0	0	0	0	0.00494208	0	0.00281936	0	0	0	0.00281108	0	0	0	0	0	0	0	0.00307473	0	0	0
YDL113C	chrIV	0	0	0.0809986	0	0.00365743	0	0.00435233	0	0.00697023	0	0.00518009	0.00394362	0	0.00318727	0	0	0.00668677	0.00380782	0	0.00763493	0	0.00323753	0	0	0	0.00366551	0	0.007399	0	0	0	0.00592035	0.0486197	0	0
YDL112W	chrIV	0.0331693	0.0112393	0.00720214	0.00302639	0	0.014493	0.0060804	0.00614028	0.00613807	0.443661	0.010458	0.00789833	0.00651965	0.00828307	0.00419459	0.00617368	0.00393457	0.0262414	0	0.00679157	0	0	0.00607877	0.0144076	0.0227384	0	0	0	0	0.127295	0	0.00751087	0.0824388	0.0058395	0
YDL111C	chrIV	0.132629	0.0519902	0	0	0	0.0393955	0.00439716	0.00487757	0	0.00285966	0.00645041	0	0	0	0	0	0	0.002228	0	0	0.00327812	0	0	0	0	0	0	0	0	0	0	0.00304521	0	0	0
YDL110C	chrIV	0.00383238	0	0	0	0	0.00268243	0.0038338	0	0	0	0.007487	0.00325742	0	0	0	0	0	0.00393604	0	0	0	0	0	0	0	0	0	0	0	0.0491155	0	0	0	0	0
YDL108W	chrIV	0.0421437	0	0.0144366	0	0	0.003241	0.00416672	0.0125263	0.0121583	0	0.00456896	0	0.0650577	0	0	0	0	0.0460804	0	0.00345495	0	0	0	0	0	0	0	0.00921227	0.00401973	0	0	0	0	0	0
YDL109C	chrIV	0	0.0338624	0.0122226	0	0	0.00309414	0.00386556	0	0.00536939	0.00360734	0.0058741	0.00941264	0.00874058	0.00262608	0	0	0	0.00700182	0.0317493	0.017207	0.00301001	0.00541822	0	0	0.00492964	0.00978546	0	0.00860864	0	0.00555471	0	0.00549945	0.0451282	0	0
YDL107W	chrIV	0.172423	0.00425416	0.0128356	0	0	0	0.00443493	0	0.00435641	0.00834383	0.00801667	0	0	0.0032025	0	0	0	0.0348634	0	0	0	0	0	0.0238917	0.00546407	0	0	0	0	0	0	0.00307497	0	0	0
YDL106C	chrIV	0.164255	0	0	0	0	0.00314668	0	0	0	0.00225973	0.0045026	0.00915717	0	0	0	0	0	0.00341868	0.0110697	0.0164739	0	0	0	0.00402016	0.00364118	0	0	0.00773777	0.00394811	0	0	0.00672501	0.0554638	0	0
YDL105W	chrIV	0.00637174	0	0	0	0.0035401	0.00236072	0	0	0.00222373	0.0154997	0.00506299	0.015968	0	0	0	0	0	0.00412836	0	0.0106484	0.00853262	0	0	0.00285087	0	0	0	0	0.0130927	0	0	0.00668373	0.0549677	0	0
YDL104C	chrIV	0.0223764	0.00853313	0.0251246	0	0	0.0165627	0.00220984	0	0.250441	0.00562334	0.00707976	0	0	0.0336729	0	0	0.00440739	0.00485556	0	0	0.0237558	0	0	0.00304189	0	0	0	0	0	0	0	0.011594	0.143254	0.0135633	0.006526
YDL103C	chrIV	0.171918	0	0.0122293	0	0	0	0	0	0	0.00650114	0.00257703	0.0187191	0	0	0	0	0.00372269	0	0	0	0	0.00724138	0.0203728	0	0	0	0	0.00583549	0.0033353	0.00923517	0	0.0024802	0	0	0
YDL102W	chrIV	0.212613	0.025253	0.00740712	0	0	0.0208211	0.0032395	0	0.00467652	0.00701948	0.0119144	0.00579999	0	0.00748048	0.00414571	0.00933375	0.00267186	0.00537299	0	0.01031	0	0	0	0.0103545	0.0183195	0	0	0.00317056	0	0.0472579	0	0.00618331	0	0	0
YDL101C	chrIV	0.142832	0.0227188	0.0175046	0.00476416	0.00227707	0	0.0029023	0	0.157984	0.00334606	0.0237088	0.0205858	0.144997	0.0102055	0	0	0	0.0101088	0.0158542	0	0	0	0	0.00567384	0.00231616	0	0	0	0.00307375	0	0	0.00578746	0.0479948	0	0
YDL100C	chrIV	0.134939	0.00571905	0	0	0	0.00549439	0	0.00307984	0	0	0.0043484	0.00227126	0	0.00373596	0	0	0	0	0	0.00714797	0	0.0041193	0	0.0030402	0	0	0.00481873	0	0	0	0	0	0	0	0
YDL099W	chrIV	0.0311193	0	0	0	0.0485212	0.031962	0.00467189	0	0.336709	0	0.00315796	0.0164771	0	0	0.0187475	0.0181772	0.19478	0	0	0.0054565	0	0.00778792	0	0	0	0	0	0	0	0	0	0.00552333	0.0452142	0	0
YDL098C	chrIV	0	0	0	0	0	0	0	0	0	0.0114349	0.0064355	0.00230058	0	0	0	0	0	0.00284393	0	0	0	0	0	0	0	0	0	0.00610444	0	0	0	0	0	0	0
YDL097C	chrIV	0.203887	0	0.0127323	0	0	0.00700903	0.0131047	0.00291257	0.00328743	0	0	0.00414364	0	0.00601583	0.00360598	0	0	0	0.0257281	0	0	0.00245742	0	0.00364707	0.00947108	0	0	0	0.00232428	0	0	0.0032497	0	0	0
YDL095W	chrIV	0.0437632	0.00330838	0.0112883	0	0	0.00244294	0.00642816	0.0139321	0.00751771	0.00381637	0.00627118	0	0	0	0	0	0	0.00316314	0	0.00685407	0	0	0	0	0	0	0	0	0	0.00486433	0	0.00414692	0.0338735	0	0
YDL093W	chrIV	0.077375	0.00237569	0.00664832	0	0	0.0164865	0.00689124	0.00334369	0.00294733	0.00233811	0.00487758	0.00249599	0	0.00250153	0.374845	0.181405	0	0.0152366	0	0.0129046	0.014839	0.0268561	0.00495562	0.00359574	0	0.0156311	0.0110295	0.00750181	0	0	0	0.00813756	0.0664119	0	0
YDL092W	chrIV	0	0	0	0	0	0	0	0	0	0.00436119	0	0.00251191	0	0	0	0	0	0	0	0	0.383411	0	0	0.00469579	0	0	0	0	0	0	0	0	0	0	0
YDL091C	chrIV	0	0.0161359	0.111441	0	0.00240289	0.00396754	0.00428031	0.00940741	0	0	0.00654697	0.00821788	0.0034943	0	0	0	0.0024242	0.0109093	0	0	0.00369308	0	0	0	0	0	0.00288988	0.00734605	0	0.0971232	0	0.00536861	0.0442093	0	0
YDL090C	chrIV	0.00235545	0	0	0	0	0	0.00361706	0	0.456565	0.0122474	0.00657078	0.00897443	0	0	0	0	0	0	0	0	0	0	0.0452951	0	0	0	0	0	0	0.0180248	0	0	0	0	0
YDL089W	chrIV	0.00315966	0.0382657	0	0	0	0.00250096	0.00327542	0	0	0.00552247	0.00967909	0.0117713	0	0	0	0	0	0.00236747	0	0	0	0	0	0.0105324	0	0	0	0.00959717	0.00980439	0.0625412	0	0.00874891	0.0963721	0.00687328	0
YDL088C	chrIV	0.0432401	0	0	0	0	0.0174585	0.00354095	0	0.119702	0.0107723	0.00333472	0.00547015	0	0.00952597	0	0	0.0182922	0	0	0.0259248	0	0.00375049	0.00963563	0.00235067	0	0	0	0.00561506	0	0.0177557	0	0.0033124	0	0	0
YDL087C	chrIV	0.0242082	0	0.0426322	0	0	0.0238645	0.00578433	0	0	0	0	0.00467033	0	0.00617241	0	0	0	0	0	0.0148404	0	0	0	0	0	0	0	0.00809127	0	0	0	0.00375898	0	0	0
YDL086W	chrIV	0.0362846	0	0.0338178	0	0	0.00346094	0.00374887	0.00383325	0	0	0	0	0	0	0.00228786	0.00302502	0	0.00610408	0.0377482	0.0104841	0.00229698	0.00301929	0	0	0	0.0220642	0	0.0033829	0	0	0	0	0	0	0
YDL085C-A	chrIV	0	0	0	0.0262096	0	0	0	0.00841372	0.00418201	0	0	0.00389761	0	0.00512747	0	0	0	0	0.0032024	0.0244892	0	0	0	0	0.0293489	0	0	0	0	0	0	0.00602756	0.0500529	0	0
YDL085W	chrIV	0.00868208	0.00458187	0.215194	0	0	0.0129584	0.00415557	0.00232866	0.00221315	0	0.00653912	0.00544118	0.0137331	0	0	0	0.00231797	0.00471538	0.00399785	0.00833864	0.00433544	0.0135272	0.00373699	0.00685781	0	0	0	0.00727912	0.00251994	0.00237269	0	0.00252492	0	0	0
YDL084W	chrIV	0.00907047	0.0120472	0	0	0	0.00655189	0	0.0388596	0.00581425	0.0063469	0.00775309	0	0	0	0	0	0	0	0.00820581	0.0125652	0	0	0	0.0024672	0.0204344	0	0	0	0	0	0	0.00362608	0	0	0
YDL083C	chrIV	0	0.0328304	0.0399209	0	0	0	0	0	0.077755	0.00348801	0.00581081	0	0	0	0	0	0	0	0	0.00544287	0.0077651	0.00622114	0	0.00229121	0	0	0.00262281	0.00441804	0.00427699	0.00410322	0	0	0	0	0
YDL082W	chrIV	0	0	0	0	0	0.0025069	0	0	0.00319035	0.021914	0.00369909	0.00227379	0	0	0	0	0	0	0	0.00269256	0	0	0	0	0.00229782	0	0	0	0	0	0	0	0	0	0
YDL081C	chrIV	0	0	0	0	0	0	0.00241376	0.00275098	0	0	0.00242439	0	0	0	0.0107984	0.0139421	0	0	0.0251891	0	0	0	0	0	0.0115948	0	0	0	0	0	0	0	0	0	0
YDL080C	chrIV	0.00237139	0	0.00854919	0	0	0	0.00344432	0.00648131	0.00312805	0.00478883	0.00955141	0.0131428	0.00462358	0	0	0	0.0054892	0.00789415	0	0.00412794	0.0114746	0	0	0.00255067	0	0.0102996	0	0.0167276	0.011629	0	0	0.0141218	0.186162	0.0198443	0.012728
YDL079C	chrIV	0.0680179	0	0.00287338	0.187143	0	0.0112739	0.00453694	0.0371609	0.0456586	0.009634	0.0107665	0	0	0	0	0	0.00350109	0.0051399	0.00677983	0	0	0	0	0.012899	0	0	0	0	0	0.206131	0	0.0139738	0.173382	0.0165274	0.0127939
YDL078C	chrIV	0.0412671	0	0.0369472	0	0	0	0.00317028	0.0173252	0.00296977	0.00278241	0	0	0	0	0.00254713	0	0	0	0.00536853	0.00767365	0	0.0115935	0	0.00235507	0	0	0	0.0172605	0.00662783	0	0	0.00284548	0	0	0
YDL077C	chrIV	0.00838182	0.0102908	0	0	0	0.00674904	0.00522256	0.00656329	0.0240084	0.162982	0.00926268	0	0	0.0232289	0.00770586	0.0092749	0	0.00693399	0	0.0165979	0	0	0	0.00328323	0.0166894	0	0	0.00268382	0	0	0	0.00945628	0.116826	0.0110524	0.00531467
YDL076C	chrIV	0.040311	0.0494355	0.00333256	0	0	0	0.00286429	0	0.00469648	0	0.00890113	0.00406759	0	0.00236299	0	0	0.00350578	0.00830126	0	0.00395615	0	0.0273352	0	0	0	0	0	0.00250668	0	0	0	0.00274564	0	0	0
YDL075W	chrIV	0	0	0	0	0	0	0	0	0	0.0396966	0.00564757	0.00324976	0	0.00555302	0	0	0.00384325	0.00580052	0	0	0	0	0.0107755	0.00307555	0	0	0	0.00773362	0	0	0	0.00330726	0	0	0
YDL074C	chrIV	0.0220256	0	0.0155251	0	0.0336665	0.00331503	0.00375879	0.003065	0.00370254	0.0319394	0.00756298	0.00418769	0.00785301	0.00683788	0.365964	0.177108	0	0.00544282	0	0.0027217	0	0.0070667	0	0.00294981	0	0	0	0	0	0	0	0.00565031	0	0	0
YDL073W	chrIV	0.0668873	0.040681	0.118038	0	0	0.00360951	0.00575673	0.060296	0.00912848	0.180716	0.0179577	0.00401478	0	0.00506448	0	0	0.00716601	0.0180535	0.00361087	0.00326122	0.00304968	0	0.00248952	0.00514588	0	0	0	0	0	0	0	0.00777763	0.0857032	0.00610224	0
YDL072C	chrIV	0.00459868	0	0	0	0	0	0.00292536	0	0	0.0339871	0.00560187	0.00536538	0	0	0.0218891	0.0238284	0	0.00814972	0	0	0.0041467	0	0	0.00379377	0	0.00288932	0	0	0	0	0	0	0	0	0
YDL070W	chrIV	0.213586	0.0781375	0.546127	0	0.0487745	0	0.00566999	0.00783455	0.0029648	0.00765757	0.0130887	0.00651494	0	0	0	0	0.00509681	0.00718674	0.0048971	0.0100944	0	0	0	0.00299367	0	0.00533431	0.00249364	0.0116643	0	0	0	0.0111284	0.122812	0.0087891	0
YDL069C	chrIV	0	0	0.0046856	0	0	0	0	0	0	0	0.00982222	0.00340553	0	0	0	0	0.0178846	0.00773945	0	0	0	0	0	0.0098331	0	0	0	0	0	0	0	0.00662834	0.0546488	0	0
YDL067C	chrIV	0	0	0	0	0	0	0.00481146	0	0	0	0	0.00231287	0	0	0	0	0	0	0	0	0	0	0	0	0	0	0.00306288	0.00552904	0	0	0	0	0	0	0
YDL066W	chrIV	0.0154344	0.00371474	0.00434227	0	0	0.003975	0.00222607	0	0.294324	0.0146674	0.00352856	0.00482717	0	0	0	0	0	0.0080686	0	0.00706018	0.00769811	0.0343174	0	0.0029034	0	0	0	0	0.0116312	0	0	0.0132519	0.176923	0.0190391	0.0123196
YDL065C	chrIV	0.066279	0.00555147	0.00279133	0	0	0.0117768	0.00475758	0	0	0	0.00380835	0.00227193	0	0	0	0.00226153	0	0.00296589	0	0	0	0	0	0	0	0	0	0	0	0	0	0	0	0	0
YDL064W	chrIV	0	0	0.0122541	0	0	0	0	0	0	0.00455762	0.00544452	0	0	0	0	0	0	0.00664825	0	0.00402405	0	0	0	0.00823352	0	0	0	0.00246121	0	0	0	0.00665445	0.054939	0	0
YDL063C	chrIV	0.00951403	0.00509826	0.00671828	0	0	0	0.00484865	0	0	0.00730752	0.00297753	0	0	0	0	0	0	0.00220773	0	0.00585287	0	0	0	0.00318378	0	0	0	0	0	0.0104572	0	0	0	0	0
YDL061C	chrIV	0.044463	0	0	0	0	0.00726133	0	0	0.0345621	0.0062055	0.0121389	0.00253951	0	0.0026562	0	0	0	0.00253747	0	0	0	0	0	0	0	0	0	0	0	0	0	0	0	0	0
YDL060W	chrIV	0.0379199	0.00243836	0.0128366	0	0	0.00327028	0.00443291	0.00235158	0.00431197	0	0.100376	0.00283025	0.0113944	0.00582062	0.02039	0.0132521	0.00914502	0	0	0.00580615	0.012791	0.00541011	0	0	0	0	0	0.00631057	0	0	0	0.00554608	0.0456459	0	0
YDL059C	chrIV	0	0	0	0.00387042	0	0.00363158	0.00269402	0.00237218	0	0	0.00854171	0.00251773	0.00252399	0	0.00619556	0.00724073	0	0.00257592	0.00271943	0.00884733	0	0.00263762	0	0.0178552	0	0	0.00289318	0	0	0	0	0.00524361	0.0575166	0.00407875	0
YDL058W	chrIV	0.158298	0.162999	0.00726681	0.438767	0	0.00280526	0.00502996	0	0.016756	0.0566139	0.0153867	0.009964	0	0.0290612	0.00281775	0.00538722	0	0.0230621	0	0.00496368	0	0	0.0447522	0.00859668	0	0	0.00264274	0	0	0	0	0.00933481	0.107779	0.0101901	0.00490013
YDL057W	chrIV	0.136154	0.0023376	0.006166	0	0	0.0134377	0.00251727	0.00234171	0.0357332	0	0.0221519	0	0	0.00344747	0	0	0	0.00318538	0	0	0	0.140595	0.00500881	0	0.00234543	0	0	0.0124593	0.00887907	0	0	0.00709439	0.0770349	0.00543578	0
YDL056W	chrIV	0.0573185	0.00601365	0.0182888	0	0	0.0141591	0.00523471	0	0.00233819	0.00527473	0.0133609	0.00543659	0.00342572	0.0153485	0	0.00227678	0.00593709	0.0137188	0	0	0	0	0.00466869	0.00220343	0.0181883	0	0	0.00687425	0	0	0	0.00804695	0.0883065	0.00628827	0
YDL055C	chrIV	0	0.00501416	0	0	0	0	0.00356222	0	0.00233281	0.00276825	0.00494527	0	0	0	0	0	0	0	0	0	0	0	0	0.00278315	0	0	0	0	0.00436429	0.00584195	0	0.00561051	0.0461159	0	0
YDL054C	chrIV	0.158974	0	0.0354302	0	0	0.00338826	0.00479339	0.00327876	0	0	0.00325731	0	0	0	0	0	0	0	0	0.0220037	0	0.00223248	0	0.00301144	0	0	0.00225791	0.0067069	0	0.0412734	0	0.00562209	0.046664	0	0
YDL053C	chrIV	0.19118	0	0	0.0135474	0	0	0.00354901	0.0205096	0.0251376	0	0.0119115	0.00966099	0	0	0	0	0	0.0196086	0.0597809	0.0037293	0	0	0	0.00264416	0.0175832	0	0	0	0	0	0	0.00249044	0	0	0
YDL052C	chrIV	0.0908016	0	0.415034	0	0	0.00786245	0	0	0	0	0.00314155	0	0	0	0	0	0.00245926	0.011206	0	0	0	0	0	0	0	0	0	0	0	0	0	0	0.0115848	0	0
YDL051W	chrIV	0.00287766	0	0	0	0	0.00516915	0	0	0	0.00532024	0.00325506	0.00727217	0.024676	0	0.0138404	0.0179497	0	0	0	0.0109836	0	0	0	0	0	0	0	0	0	0	0	0.00513465	0.0417112	0	0
YDL049C	chrIV	0.0228315	0	0.0135283	0	0	0.0231947	0.00406728	0.00625794	0	0	0	0.0182986	0	0	0	0	0	0	0	0	0	0	0	0.00238255	0	0.00257695	0.00606614	0	0	0	0	0.00340479	0	0	0
YDL048C	chrIV	0.138232	0.0104587	0.0141035	0	0.0134628	0.0135305	0.00358899	0.01048	0.151047	0	0.00390906	0.00563411	0	0.00690326	0	0	0	0.00407936	0	0.0170593	0.0108382	0	0	0.00553152	0.0186053	0.00248216	0	0.00873541	0	0	0	0.00378375	0	0	0
YDL047W	chrIV	0.191041	0.0048448	0.0422556	0	0	0.00711564	0.00459691	0.0034313	0.00485795	0.00723063	0	0	0	0	0.0182337	0.0347035	0	0	0	0.00272675	0	0.0156012	0.0451201	0	0.00696148	0	0	0.00987369	0	0.0063293	0	0	0	0	0
YDL046W	chrIV	0	0	0.00853469	0	0	0	0	0.00307861	0.00293551	0	0	0.00237353	0	0	0	0	0	0	0	0	0	0	0	0	0	0	0	0.00651692	0	0	0	0	0	0	0
YDL045W-A	chrIV	0	0	0.0104177	0	0	0	0	0	0	0	0.00705272	0.00298538	0	0	0	0	0	0	0.00700739	0	0	0	0	0	0.00260629	0	0	0.0127852	0.00227093	0	0	0	0	0	0
YDL045C	chrIV	0	0	0.010579	0	0	0.00697082	0	0	0.00922391	0.00317145	0.00764056	0	0	0	0	0	0.00413963	0.00601551	0	0.0110938	0.0034906	0	0	0	0	0	0	0	0.00254106	0	0	0	0	0	0
YDL044C	chrIV	0.00282695	0.00956358	0.0196184	0	0	0.00465032	0.00427671	0	0	0.0290515	0.0119026	0.00739482	0	0	0.00299949	0.00315492	0	0.0107611	0	0.00432708	0	0	0	0.00930511	0	0	0	0	0	0	0	0.00951275	0.103987	0.00733874	0
YDL043C	chrIV	0	0	0	0	0	0.00465989	0.00326712	0	0.00431049	0.0635314	0.00325739	0.00238407	0.546185	0	0	0	0	0.0043563	0	0	0	0	0	0.00723596	0	0	0	0	0	0	0	0.00499435	0.0408167	0	0
YDL042C	chrIV	0.025175	0	0.0174487	0	0	0.0679586	0.0054852	0	0.00446234	0.0481621	0.0101476	0.00597001	0	0	0.0169696	0.015779	0	0.00608803	0	0.00257367	0	0	0	0	0.00719935	0	0	0.00973884	0	0.00862203	0	0.0066535	0.0546266	0	0
YDL040C	chrIV	0.194835	0.0302196	0.0136273	0	0	0.37968	0.00391502	0	0.00391259	0.00338855	0.0103087	0.00555073	0	0.00386729	0.00685593	0.00647725	0.00282054	0.029207	0.00452718	0.00333208	0	0	0.00325028	0.00283574	0	0	0	0	0	0	0	0.00592891	0.0488696	0	0
YDL039C	chrIV	0.00384168	0.00972293	0.00897566	0	0	0.00659435	0.00425416	0	0.0024226	0.00314982	0	0.00623394	0.00763152	0	0	0	0	0	0	0.00268656	0.00364062	0	0	0	0.00241886	0	0	0	0.00911246	0.00400791	0	0	0	0	0
YDL037C	chrIV	0	0.00363468	0.0928949	0	0	0	0	0	0	0	0.0023856	0	0	0	0	0	0	0.00649276	0	0	0	0	0	0	0.00454232	0	0	0	0	0	0	0	0	0	0
YDL036C	chrIV	0	0	0.0143173	0.017109	0.0224642	0	0.00299331	0.00974958	0.00426026	0.00685932	0.0102994	0.00316722	0	0	0	0	0	0	0	0.00548213	0	0.0170342	0.0126473	0.00287677	0	0	0	0.00269422	0.00391258	0.005747	0	0.0148461	0.196697	0.0210582	0.0135797
YDL035C	chrIV	0.0338821	0.0117486	0.0100987	0	0.0151445	0.131485	0.00729386	0.00548784	0	0.0269745	0.00538796	0.00668445	0	0.00283787	0.0858808	0.0481065	0.00603563	0	0.00439197	0.00353474	0	0	0.0185856	0.00231802	0.00675473	0.0129209	0	0	0	0	0	0.00540932	0.0447279	0	0
YDL033C	chrIV	0.00255606	0.0885574	0.657359	0	0	0	0.00786046	0.00333391	0	0.01259	0.00570589	0	0.814841	0	0	0	0	0.0113955	0	0.00509778	0	0	0	0.00474095	0	0	0	0	0	0.00329573	0	0.00255419	0	0	0
YDL031W	chrIV	0.0540004	0.00254546	0.0144189	0.140001	0.00837524	0.029376	0	0.00788205	0.0626496	0.0460796	0.0148086	0.00596074	0.00244902	0.00572806	0.00455727	0.00483161	0.0132645	0.0104952	0	0.00697637	0.00323172	0	0	0.00279836	0	0.0105155	0	0	0	0.0064244	0	0.00754511	0.081459	0.00579992	0
YDL030W	chrIV	0.00480005	0	0	0	0	0	0	0.0101022	0.00273295	0.0139178	0.0132084	0.0198459	0	0	0.00648225	0.00800126	0.0028277	0.00802331	0.00242733	0.0127235	0	0	0	0.0181098	0.00334919	0	0	0.00890508	0	0	0	0.00353553	0	0	0
YDL029W	chrIV	0	0	0.0102344	0	0	0	0	0	0.0121494	0	0.00528247	0.00689545	0	0	0.0043555	0.00384589	0	0.0113838	0	0.0132071	0	0.0144281	0	0.00448377	0	0	0	0.00241401	0	0	0	0.00290071	0	0	0
YDL028C	chrIV	0.167054	0.00642004	0.00706261	0	0	0.0112414	0.0059395	0	0.00552305	0.00243871	0.0105147	0.00302154	0.00453078	0	0.328924	0.159182	0	0.00977963	0	0	0	0.00963432	0.00271153	0.0022929	0	0	0	0.00844299	0.0120344	0	0	0.0033709	0	0	0
YDL027C	chrIV	0	0.00299564	0.00293697	0.00860166	0	0	0	0	0	0.0325242	0.010022	0	0	0	0	0	0	0.0107791	0	0	0	0	0.00775328	0	0	0	0	0	0	0.0022337	0	0.0151525	0.188279	0.0179551	0.00872414
YDL025C	chrIV	0.138465	0.002391	0.00761701	0	0	0.0173505	0.00433597	0.00578735	0.0605781	0.00682299	0.00415306	0.00301704	0.00496918	0	0.00358899	0	0.0478862	0.00351631	0	0	0	0	0	0.00745029	0.00552398	0	0	0.00742033	0.00495997	0	0	0.00594386	0.048961	0	0
YDL024C	chrIV	0.0767639	0.0130432	0.00266566	0	0	0.00238875	0.00470865	0.00698935	0.0251229	0.0560207	0	0.0146487	0	0.00581905	0	0	0.0037353	0.00265031	0	0.0367406	0	0	0	0.00226194	0	0	0	0	0	0.0555216	0	0.00329586	0	0	0
YDL022W	chrIV	0	0.184183	0.012434	0	0	0.00444468	0.00345618	0	0.00497424	0	0.00291562	0.0116069	0	0	0	0	0	0	0	0.00329045	0	0	0	0.00247759	0.00405307	0	0	0.00360122	0	0.00431487	0	0	0	0	0
YDL021W	chrIV	0	0	0.157515	0	0	0	0.00397272	0	0	0.00374407	0.00243812	0	0	0	0	0	0	0	0	0.00481665	0	0.00449307	0.0190109	0.00467657	0	0	0	0	0	0	0	0.00256011	0	0	0
YDL020C	chrIV	0.0418447	0.00483036	0	0	0	0.00529451	0.0041363	0	0.00799867	0.00465274	0.00518057	0.00234151	0	0	0	0	0.0023082	0.00415578	0.0528327	0	0	0	0	0.0102919	0.0362795	0	0	0.00833889	0	0.0300656	0	0.00292945	0	0	0
YDL019C	chrIV	0.0757736	0.00508222	0.0207236	0	0	0	0.00280737	0.00286945	0.0207813	0.104303	0.00428982	0.00747729	0	0	0.00512041	0.0040226	0.0102486	0	0.0053706	0.0318417	0.00359229	0.00815307	0	0.00233678	0	0	0	0.00657803	0.00222191	0.0138379	0	0.00848855	0.0930179	0.00662364	0
YDL018C	chrIV	0.0439785	0	0	0	0	0.163166	0.00264232	0	0	0.0112372	0.00250476	0.0213944	0	0.00497754	0	0	0	0.00442766	0	0	0	0	0	0	0	0	0	0	0	0	0	0.0160037	0.217598	0.0244635	0.0174481
YDL017W	chrIV	0.0375418	0.0175461	0.0039629	0	0	0.0790014	0.00422021	0	0	0.030658	0.00392864	0.00423774	0	0	0	0	0.00220995	0	0	0.00335857	0	0	0	0.00315025	0	0	0	0.00716448	0	0	0	0.00577252	0.0476733	0	0
YDL015C	chrIV	0.00397197	0	0.00730593	0.00360989	0	0	0.00250477	0	0.0577407	0.00356447	0.00484025	0.00923443	0	0	0	0	0	0	0	0	0	0.00315903	0.0818114	0	0.00360333	0	0	0	0	0	0	0.00643013	0.0533974	0	0
YDL014W	chrIV	0.0551904	0	0.00276177	0	0	0.0293461	0	0.00399671	0.0616253	0	0.0120815	0.00266934	0	0.00751651	0	0	0	0.0113455	0	0	0.00263249	0	0	0.00221972	0.00881258	0	0	0	0	0	0	0	0	0	0
YDL013W	chrIV	0.174602	0.0301019	0.0104896	0	0	0.0519803	0.00762104	0.0120616	0.0323871	0.00397571	0.00376876	0.00978491	0	0.00245059	0	0	0	0.00272778	0	0.020744	0	0.00529948	0	0.00593381	0.00607347	0.0118732	0	0.0181326	0.00464757	0	0	0.0116395	0.153354	0.0163079	0.0104253
YDL012C	chrIV	0	0	0.00251149	0	0	0	0	0	0	0	0	0	0	0	0	0	0	0.0047666	0	0	0	0	0	0	0	0	0	0.00239649	0	0	0	0	0	0	0
YDL010W	chrIV	0.00706355	0.0071039	0	0	0	0.00451734	0.00320549	0	0.0060883	0.0027029	0.0149168	0.0051897	0	0.00253851	0	0	0	0.0049871	0	0	0	0	0	0.00688311	0	0	0	0	0	0	0	0.00396876	0	0	0
YDL008W	chrIV	0	0.0135025	0	0	0	0	0.00267163	0	0	0	0.00430717	0	0	0	0	0	0	0	0	0	0	0	0	0	0.00278657	0	0	0	0	0.00232201	0	0	0	0	0
YDL007C-A	chrIV	0	0	0	0	0	0	0.00604176	0	0	0.0230098	0	0.00277259	0	0	0	0	0	0.0568441	0	0	0	0	0	0	0	0	0	0	0	0	0	0	0	0	0
YDL007W	chrIV	0.00644013	0	0.00358482	0	0	0	0.00412094	0	0	0.0480993	0.00934148	0	0	0	0	0	0	0	0	0.00560048	0	0	0	0	0	0	0	0.00589383	0	0	0	0.00643131	0.0528732	0	0
YDL006W	chrIV	0.17512	0	0	0	0	0	0.00286279	0	0.127135	0.0271761	0.00237342	0.00729941	0	0.00303697	0	0	0	0.0171603	0	0	0	0	0	0.00465941	0	0	0	0	0	0	0	0.00282841	0	0	0
YDL005C	chrIV	0	0.0099367	0.00329865	0	0	0	0.00252257	0.00233001	0.0169451	0	0.0074724	0.0041647	0	0.00231668	0.00517643	0.0053256	0.0183534	0.0234807	0.0577192	0.0110134	0	0.0170745	0	0	0	0	0	0	0	0.0207314	0	0.00629167	0.0514006	0	0
YDL004W	chrIV	0	0	0	0.353258	0	0	0.00292355	0	0.0278392	0.0176578	0.00346888	0.00431028	0	0	0	0	0	0.0410963	0	0.0208881	0	0	0	0	0.0155377	0	0	0.00583045	0	0	0	0	0	0	0
YDL003W	chrIV	0.00489593	0.00582249	0.00302126	0	0	0.00732477	0.00299272	0	0.0430508	0.00351641	0.00339882	0.00547613	0	0.017009	0.00248166	0	0	0	0	0.00464705	0	0	0	0.00792719	0	0	0.00298655	0.00807255	0.00318358	0	0	0.00839516	0.0923372	0.00662714	0
YDL002C	chrIV	0	0	0	0	0	0	0.00344693	0	0	0.00316262	0.0171771	0	0	0	0	0	0	0.00962702	0	0	0.00338073	0	0	0.00435629	0	0	0	0	0	0	0	0.00390643	0.0320052	0	0
YDL001W	chrIV	0.159858	0.00288559	0.00312399	0	0	0.0159144	0.00253546	0	0	0.0029321	0.00886351	0.0229237	0.517873	0	0	0	0	0.0096535	0	0.00525046	0	0	0	0.00281137	0	0	0	0.0109201	0	0.0795772	0	0.00891656	0.0739908	0	0
YDR001C	chrIV	0	0.00311553	0.356721	0	0	0	0.00449357	0.00519944	0.00357387	0.00292939	0.00352259	0.00579134	0.00927642	0	0.00272887	0.00360813	0	0.00334479	0.00228674	0.00437473	0	0.27709	0	0	0.00618452	0	0	0	0	0	0.00235535	0.0132207	0.146829	0.0105895	0
YDR002W	chrIV	0	0	0	0	0	0	0	0	0	0	0	0.00438844	0	0	0	0.0022187	0	0	0	0.00359918	0	0	0	0	0	0	0	0	0.0028426	0	0	0.00608654	0.0507372	0	0
YDR003W	chrIV	0.111671	0	0.00337969	0.0443287	0	0.0141641	0.00261095	0	0.00223932	0	0.0117372	0.00550365	0	0	0	0	0	0	0	0	0	0	0	0	0	0	0	0.010056	0	0	0	0.0125253	0.165588	0.0176602	0.0113196
YDR004W	chrIV	0	0	0	0	0	0	0.00295745	0.00241645	0	0.00553307	0.00497006	0.00485678	0	0	0	0	0	0.00509442	0	0.00657042	0	0.00495496	0	0.00556989	0	0.00227086	0	0	0	0	0	0.00847632	0.0927267	0.00655681	0
YDR005C	chrIV	0.0237966	0	0.0114233	0	0.0104597	0.0591342	0.00395641	0	0	0.00449442	0.00674963	0.0104194	0.00514498	0.00251468	0.0109168	0.00640726	0	0.0135492	0	0	0.0174056	0.00662199	0.0109785	0.00352313	0.0139665	0	0	0	0.00226403	0	0	0.00745211	0.061776	0	0
YDR006C	chrIV	0.28145	0.0159114	0.00472899	0	0	0.248292	0.0045182	0.00603017	0.00403805	0.394407	0.00623825	0.00684326	0	0	0	0	0	0.00835266	0.032668	0.00424295	0	0	0	0.00607823	0.0276902	0	0	0.00671754	0.00316888	0	0	0.0090471	0.0751409	0	0
YDR007W	chrIV	0	0.012298	0.0100926	0	0	0	0.00410796	0	0	0	0.00361031	0.00564969	0	0	0	0	0	0	0	0.0234326	0	0	0	0.00626854	0.0175726	0	0	0	0	0	0	0	0	0	0
YDR011W	chrIV	0.0535666	0.00999775	0	0	0	0.00947355	0.00428094	0.00334956	0.0379165	0.0040865	0.00603999	0.00559891	0.0663717	0.00383961	0	0.00301865	0.00987655	0.00619015	0.0111351	0.0246426	0.00360531	0	0.00719971	0.00663793	0.00365472	0	0	0	0.00869677	0	0	0.00592294	0.0488073	0	0
YDR012W	chrIV	0	0	0.0729393	0	0	0	0.00254812	0	0.00268146	0	0	0.0129417	0	0	0	0	0	0	0	0.0106602	0	0	0	0	0	0	0	0	0	0	0	0	0	0	0
YDR013W	chrIV	0	0	0.00769768	0	0	0	0.00288629	0	0	0	0.00259963	0	0	0	0	0	0	0.00887644	0	0	0	0	0	0.0142911	0.00478856	0	0	0	0	0	0	0	0	0	0
YDR014W	chrIV	0.0171806	0.0258662	0.00622501	0.00514824	0	0.0416246	0.00385364	0	0.232366	0.0346199	0.0234602	0.00552462	0	0.0328986	0	0	0.00550581	0.00725652	0	0	0	0	0	0.00794935	0	0.0135278	0	0.00741067	0.00332305	0	0	0.00360344	0	0	0
YDR014W-A	chrIV	0	0	0	0	0	0	0.00446422	0	0.0171334	0	0.00232392	0	0	0.0116587	0	0	0	0.0038607	0	0	0	0.00320679	0	0	0	0	0	0	0	0	0	0.00343219	0	0	0
YDR016C	chrIV	0.00612673	0	0	0	0	0.0029036	0	0	0	0	0.00288279	0.0022214	0	0	0	0.00259189	0	0.00483847	0	0	0	0	0	0	0	0	0	0	0	0	0	0	0	0	0
YDR017C	chrIV	0.187144	0.0253053	0.0114288	0	0	0.0610905	0.00408467	0.00974803	0.0266674	0.00284788	0.0063994	0.0037932	0	0.0141511	0	0	0	0.0210425	0	0.0280027	0.00941588	0.0632059	0	0.00514324	0.00612193	0	0	0.00259974	0.00309395	0	0	0.0099548	0.109542	0.00779221	0
YDR018C	chrIV	0.0390953	0	0	0	0	0.020016	0	0	0.0175051	0.00343352	0.0179376	0.00259393	0	0.00253975	0	0	0	0.00548281	0	0	0	0	0	0.00463319	0	0	0	0	0	0.00774965	0	0.0112461	0.123193	0.0087157	0
YDR019C	chrIV	0	0.0448983	0.00363172	0	0	0.00453968	0.00498944	0	0	0.00421366	0.00289053	0	0	0	0.0107467	0.00611894	0	0.006934	0	0.00233698	0	0	0	0	0	0	0	0.0025105	0	0	0	0.00610103	0.0501825	0	0
YDR021W	chrIV	0.320635	0.0255723	0.00301347	0	0	0	0.00450647	0	0.00409507	0.0119075	0.0485562	0.00447957	0.049396	0	0	0	0	0	0.00238607	0.00863431	0.00987522	0	0	0.00274375	0	0	0	0	0	0	0	0.0042593	0	0	0
YDR020C	chrIV	0.299389	0.00768838	0.162003	0	0	0.00345358	0.00250096	0.00377765	0	0.0287588	0.00740688	0.00422183	0	0	0	0	0	0.0317157	0	0	0	0	0	0.00359632	0	0	0	0	0	0	0	0.00295846	0	0	0
YDR022C	chrIV	0.0105072	0.808717	0	0	0	0	0.00881081	0	0	0	0	0	0	0.00411083	0	0	0	0	0	0	0	0	0	0.00345458	0	0	0	0	0.00250983	0	0	0	0	0	0
YDR023W	chrIV	0	0	0.00244835	0	0	0.00353535	0.00241061	0	0	0.0236951	0	0.00280759	0	0	0	0	0.0353232	0.00724511	0	0.00485547	0	0.00387519	0	0	0	0	0	0	0	0	0	0.00286972	0	0	0
YDR025W	chrIV	0	0	0.00401579	0	0	0	0.00304904	0.00298723	0.0177652	0.00928846	0.00916718	0	0.00512502	0	0	0	0	0.00735329	0	0.00282344	0	0	0	0.002814	0	0	0	0	0	0.00392865	0	0.00562127	0.046314	0	0
YDR026C	chrIV	0	0.0150326	0	0.00395737	0	0	0.00407444	0	0.0108135	0.028556	0.0379086	0.0060305	0	0.0176262	0	0	0.00558788	0.0597911	0	0.0077236	0	0	0	0.00302897	0	0	0	0.00630532	0	0.130016	0	0.00302305	0	0	0
YDR027C	chrIV	0.164776	0.0317229	0.00261265	0	0	0.00677034	0	0.0030399	0.00321187	0.0283374	0.0187273	0.00521444	0	0	0.0122718	0.0228	0	0.00610207	0.00339219	0	0	0.0214491	0.0128136	0.00495059	0.0174984	0	0	0.00609168	0	0	0	0.00748674	0.0812923	0.0057364	0
YDR028C	chrIV	0	0.168203	0.538254	0	0	0.00526162	0.0028112	0.00905895	0.00797155	0.00414305	0.00310881	0.00914854	0	0	0.00625779	0.00737185	0.0323967	0.00259857	0	0.0076597	0.0218921	0.00233744	0.0215434	0	0.00956835	0	0	0.00826207	0.0122383	0.0323757	0	0.00646399	0.0534121	0	0
YDR030C	chrIV	0	0.00925311	0.0135466	0	0.00802368	0	0.0040261	0	0.00290486	0.0026649	0.00428524	0.00256669	0.00297872	0	0	0	0.00287233	0.0155476	0	0.00270782	0	0	0.00342702	0.00231696	0.00823997	0	0	0.00712737	0	0	0	0.0160798	0.200137	0.0190668	0.00922737
YDR031W	chrIV	0	0	0	0	0	0	0	0	0	0	0.00490333	0.00228807	0	0	0	0	0	0.0147277	0	0	0	0	0	0.00258989	0	0	0	0	0	0	0	0	0	0	0
YDR032C	chrIV	0.00367621	0	0.0213137	0	0.00271731	0	0	0.0029507	0.0629582	0	0	0.00249482	0	0	0.00534624	0.00395062	0	0.00602431	0	0.0224332	0.00257913	0.00307843	0	0	0	0	0	0	0	0	0	0	0	0	0
YDR033W	chrIV	0	0.0209522	0	0	0	0	0.00235864	0.00283407	0	0.0278661	0	0.00351175	0	0	0	0	0	0	0	0.00375989	0	0.0044346	0.002581	0.00646298	0	0	0.0024197	0	0	0	0	0	0	0	0
YDR034C	chrIV	0.00685496	0.0131262	0.0285522	0	0	0	0.00267628	0	0.00750503	0.00422263	0.0190389	0.00452971	0	0	0.00291413	0	0.0149682	0.00323534	0	0	0	0	0.431104	0.00279682	0	0	0	0.00706527	0.00266828	0	0	0.00576526	0.0472465	0	0
YDR034C-A	chrIV	0	0	0	0	0	0	0	0	0	0	0.00523691	0	0	0	0	0	0	0	0	0	0	0	0	0.00272997	0	0	0	0	0	0.0325136	0	0	0	0	0
YDR034W-B	chrIV	0	0	0	0	0	0	0.00288021	0	0	0	0.00301549	0	0	0	0	0	0.00565484	0	0	0.00222911	0	0	0	0	0	0	0	0.0107601	0	0.00243351	0	0.00245217	0	0	0
YDR035W	chrIV	0.00711984	0.105519	0.00454178	0	0	0	0.00321804	0.00496808	0	0	0	0	0	0	0	0	0	0.005172	0	0.00794108	0	0	0	0	0.00372439	0	0	0.00582121	0.0028802	0.021959	0	0	0	0	0
YDR036C	chrIV	0.00560737	0.0161969	0.00450352	0	0	0	0.00488331	0.00385545	0.0065289	0.0082465	0.00291339	0.0133395	0	0.0039774	0	0	0	0.0052599	0	0.0288399	0	0	0	0.00380108	0.00683677	0	0	0	0	0	0	0.00670343	0.0547506	0	0
YDR037W	chrIV	0.00223901	0	0.449738	0	0	0	0.00418014	0.00414792	0.0128493	0.00591756	0.00590901	0.00545385	0.0112097	0.00858623	0	0	0.0147673	0.00240773	0	0.0147158	0	0	0	0	0.0111493	0	0	0	0.00406678	0	0	0.0148892	0.196734	0.0209955	0.0134792
YDR038C	chrIV	0.118337	0.0797825	0.310106	0	0	0.00327285	0.00280715	0.00524239	0.00339073	0.00395219	0.00491487	0.00396151	0.13272	0.00755728	0.012036	0.0163346	0.0085915	0.00281959	0.00227747	0.0206058	0.0106497	0.00771065	0	0	0.0144801	0	0	0	0.00560695	0.0078002	0	0.00386764	0	0	0
YDR039C	chrIV	0.142655	0.0799208	0.310096	0	0	0.00327307	0	0.00604308	0.00547957	0.0039655	0.00490411	0.00423596	0.119639	0.00755599	0.0120333	0.016331	0.00859249	0.00281363	0.002278	0.0211966	0.010748	0.00887862	0	0	0.0151798	0	0	0	0.00568328	0.00894667	0	0	0	0	0
YDR040C	chrIV	0.142875	0.0799338	0.311721	0	0	0.0030891	0	0.00598834	0.00548742	0.00396812	0.00490534	0.00418415	0.118909	0.00793279	0.00483961	0.00623359	0.00872071	0.00281389	0.00228692	0.0212451	0.0106493	0.00883129	0	0	0.0152496	0	0	0	0.00571379	0.0341819	0	0	0	0	0
YDR041W	chrIV	0.206789	0	0.00583195	0	0	0.0656828	0.00477707	0	0.0385161	0	0.00309826	0.00240443	0	0.00653751	0	0	0	0	0	0	0	0.00517445	0	0	0	0	0	0	0	0	0	0.00311854	0	0	0
YDR042C	chrIV	0	0	0.00530671	0	0	0	0.0025068	0	0	0.0331738	0.0144444	0.018297	0	0	0	0	0	0.0098941	0	0	0	0	0	0	0	0	0	0	0	0	0	0.00353722	0	0	0
YDR043C	chrIV	0.0621658	0	0.00330874	0	0	0.0100758	0.00371761	0	0.0458481	0	0.00335061	0.00727646	0	0.00902607	0	0.00245557	0.0029185	0.00250202	0	0	0	0	0	0.00326875	0	0	0	0	0	0	0	0.00597748	0.0493236	0	0
YDR044W	chrIV	0	0	0.00305371	0	0	0	0	0.00445611	0	0	0.00405278	0	0	0	0	0	0	0.00325015	0	0.00450954	0.00419055	0	0	0.00593702	0	0	0	0.00716498	0.00318159	0	0	0	0	0	0
YDR045C	chrIV	0	0	0.00287147	0	0	0	0	0	0	0	0	0	0	0	0	0.0023881	0	0.00387186	0	0	0	0	0.00600548	0.00253571	0	0	0	0	0.0103065	0	0	0	0	0	0
YDR046C	chrIV	0.137974	0.00729062	0.0392172	0	0	0.00534488	0.00317014	0.0131613	0.0137073	0.00278861	0.0112558	0.00275529	0	0.0129573	0	0	0	0.0331131	0.0126917	0.00429503	0	0	0.0115062	0	0	0.0158401	0	0.0191602	0.0026737	0.0048197	0	0.00522149	0.042513	0	0
YDR047W	chrIV	0.00256066	0.0358685	0.0406786	0	0	0	0	0	0	0	0.00359586	0	0	0	0	0	0	0.00590624	0	0	0	0	0	0	0.0198558	0	0	0.0132828	0	0.00253876	0	0.00338635	0	0	0
YDR049W	chrIV	0.143137	0	0.00281793	0	0.00945338	0.0856995	0.00477526	0.00528654	0	0.160607	0.00967503	0.00816855	0	0	0.00582484	0.00938843	0.00305734	0.00785992	0	0.0269555	0	0.0126469	0	0.00820953	0.0330685	0	0.00422218	0.00812109	0	0	0	0.00461771	0.038153	0	0
YDR050C	chrIV	0	0	0	0	0	0	0.0024524	0	0	0	0.00245348	0	0	0	0	0	0.00222367	0	0	0	0	0	0	0.0114533	0	0	0	0	0	0.00345334	0	0.00313944	0	0	0
YDR051C	chrIV	0	0	0	0	0	0	0.0042776	0	0	0	0.00355443	0	0	0	0.0158022	0.0183238	0.004977	0.0024647	0.00238754	0.0113234	0	0	0	0	0	0	0	0	0	0	0	0.00309419	0	0	0
YDR052C	chrIV	0.178825	0.0113919	0.00233896	0.00431829	0	0.00377219	0.00335717	0	0.00473405	0.0167726	0.00698849	0.0090082	0.0545885	0	0	0	0	0.00378254	0	0.0238581	0.00477783	0	0	0	0	0	0	0	0.00805391	0	0	0.00848451	0.0931658	0.00661634	0
YDR054C	chrIV	0	0.00790366	0	0.349823	0	0	0	0	0	0	0.00465151	0	0	0	0	0	0	0.00607512	0	0.00335233	0	0	0	0	0	0	0	0.00819457	0	0	0	0.00348752	0	0	0
YDR055W	chrIV	0.00555126	0.161083	0.00247066	0	0	0.00308209	0.00538307	0	0	0.00372968	0.0082325	0.00278966	0	0	0	0	0	0.00737818	0.0136531	0.00445041	0	0	0	0	0	0	0	0.00311447	0	0.00946274	0	0.00283835	0	0	0
YDR057W	chrIV	0	0.00280762	0	0	0	0.00680031	0.00488511	0.00301511	0.00256383	0.00818052	0.00307452	0.00371167	0	0	0.0198222	0.0377268	0	0.0145707	0	0.0220454	0.00483585	0	0	0.00560148	0.014345	0.00572521	0	0	0.0625604	0	0	0.0151036	0.207178	0.0234226	0.0168695
YDR056C	chrIV	0	0	0	0	0	0	0.00293319	0.00314243	0	0	0	0.0027983	0	0	0	0	0	0.00464436	0	0	0	0	0	0	0.0185572	0	0	0	0	0	0	0.00294459	0	0	0
YDR058C	chrIV	0	0.00276857	0	0	0	0	0.00328165	0	0.0126657	0.0347797	0.0160965	0.00355206	0	0	0.00314141	0.00256504	0	0.00504346	0	0	0	0	0	0.00258532	0	0	0	0	0	0	0	0.0090102	0.0989523	0.00701674	0
YDR059C	chrIV	0.0044425	0	0	0	0	0	0.00363716	0	0	0	0.00522584	0.0167312	0	0	0.00261024	0	0	0	0	0	0	0	0	0.00313	0	0	0	0	0	0	0	0.00308503	0	0	0
YDR060W	chrIV	0	0.002811	0.0405293	0	0	0.0048583	0.00232564	0.00323903	0.0882071	0.030232	0.00645584	0.022485	0	0	0.0181701	0.0345846	0	0.00657286	0	0.0137486	0	0	0	0.00453875	0	0	0	0.00331081	0	0	0	0.00348753	0	0	0
YDR061W	chrIV	0.00236634	0.00290808	0.0381355	0	0	0.00862004	0.0045453	0.00315135	0.0281356	0	0.00544296	0	0.00234029	0	0.0204917	0.038072	0.00926528	0.00248815	0.00686781	0.00553517	0	0	0.00577093	0.00543534	0.023971	0	0	0	0	0	0	0.00477419	0.03939	0	0
YDR062W	chrIV	0.0426805	0	0	0	0	0.00304517	0	0.00496803	0.012801	0.00749777	0.0123817	0.00363329	0	0.0140951	0	0	0.00268412	0.00412645	0	0.0132344	0.00510829	0.00383237	0	0.0105962	0	0	0	0.00703349	0.0145377	0.00832115	0	0.0105596	0.0874281	0	0
YDR063W	chrIV	0.00623335	0.00258151	0.00226717	0	0	0	0	0	0	0	0.00453536	0.004073	0	0	0	0	0	0	0	0	0	0	0	0	0	0	0	0	0	0	0	0.00652119	0.0542401	0	0
YDR064W	chrIV	0.0213671	0	0.311576	0	0.00546467	0.00380234	0.0031253	0.00462598	0.0100644	0.024662	0.0193514	0	0	0	0	0	0	0.0104933	0.00991433	0.00394545	0	0	0	0.00224566	0	0	0	0	0	0	0	0.00402869	0	0	0
YDR065W	chrIV	0	0	0	0	0	0	0.0031009	0	0.0098108	0.00324037	0.00631367	0.0188536	0	0	0	0	0	0.00363713	0	0.00234714	0	0	0	0	0	0	0	0	0	0	0	0.00690141	0.0752538	0.00529838	0
YDR066C	chrIV	0	0.139115	0.0291321	0	0	0.00617882	0.0046192	0	0	0	0.00519181	0.00521771	0	0	0	0	0	0.0026503	0.00329578	0.00534533	0	0	0	0.00467468	0.00229205	0	0	0.00261078	0	0.00660917	0	0	0	0	0
YDR067C	chrIV	0	0	0.00494591	0	0	0.00262073	0	0	0.00683221	0.00257168	0.0188963	0	0	0	0	0	0	0.0683976	0	0	0	0	0	0	0	0	0	0	0	0	0	0	0	0	0
YDR068W	chrIV	0	0	0	0	0	0.00223627	0	0	0	0.00421793	0.0045489	0.00739602	0	0	0	0	0	0	0	0	0	0	0.013672	0.00543911	0	0	0	0	0	0	0	0.00563754	0.0465421	0	0
YDR069C	chrIV	0.0449995	0.0134372	0.00861344	0	0	0.0245725	0.00665538	0	0.128169	0.014111	0.00608862	0.00947421	0	0.00471659	0.00315473	0.00257578	0.00398776	0.00561298	0	0	0.00379085	0	0	0.0057511	0	0	0	0	0	0	0	0.00885763	0.0969975	0.00685988	0
YDR070C	chrIV	0.00241911	0	0	0	0	0	0	0	0	0	0.00949614	0.0106509	0	0	0	0	0	0	0	0	0	0	0	0	0	0	0	0	0	0	0	0.00515185	0.0565895	0.00402447	0
YDR071C	chrIV	0	0	0	0	0	0	0	0	0.00286395	0.00483319	0.00368807	0.00838848	0	0	0	0	0	0	0	0	0	0	0	0.00601553	0	0	0	0	0	0	0	0.00764228	0.084146	0.00600605	0
YDR072C	chrIV	0.210771	0	0.0041596	0	0	0	0.00468754	0.105766	0.00336277	0.00803465	0.0230783	0.00513688	0	0	0	0	0	0.0529154	0	0.00520413	0	0.00284986	0	0.00302568	0.00975401	0	0	0.0160956	0	0	0	0.00509761	0.0418142	0	0
YDR073W	chrIV	0	0	0	0	0	0.00253282	0	0	0	0	0.00392164	0.0284077	0	0	0.0310908	0.0495251	0	0.00241391	0	0	0	0	0	0	0	0	0	0.0136035	0	0	0	0	0	0	0
YDR074W	chrIV	0.0591505	0.0181796	0.0181758	0	0	0.230853	0.00335119	0	0.0694628	0.0126032	0.00839773	0.00314625	0.0226371	0.00337299	0	0	0.00777789	0.0122177	0	0.00302086	0	0.0488928	0	0	0	0	0	0	0	0	0	0.00664461	0.0549013	0	0
YDR075W	chrIV	0	0.00285787	0	0	0	0	0.00379853	0	0.0152937	0.00240032	0.00354258	0	0	0	0.00488014	0.00220567	0.00378229	0	0	0.00236557	0	0	0	0.0251133	0	0	0	0	0	0.0066074	0	0.00362237	0	0	0
YDR076W	chrIV	0.257238	0	0.00894987	0	0	0.00340916	0.0029173	0.0088007	0.027998	0	0.0135308	0	0	0	0	0	0	0.00336831	0	0.00629414	0	0	0	0.00389581	0.0142505	0	0	0.00266456	0	0	0	0	0	0	0
YDR078C	chrIV	0.00371158	0	0	0	0	0	0.00275889	0	0	0	0.0125415	0.00396162	0	0	0	0	0	0.00392975	0	0	0	0	0	0	0	0	0	0	0	0	0	0.0033527	0	0	0
YDR079W	chrIV	0.00528503	0	0	0	0.00364885	0	0	0	0	0	0.00923026	0.00268163	0	0	0	0	0	0.00244967	0	0	0	0	0	0.00463584	0	0	0	0	0	0	0	0.0035023	0	0	0
YDR079C-A	chrIV	0.00434824	0	0	0	0	0	0	0	0	0	0.0149174	0.0034298	0	0	0	0	0	0.0120185	0	0	0	0	0	0	0	0	0	0	0	0	0	0.0027147	0	0	0
YDR080W	chrIV	0.145555	0.789251	0	0	0	0.0124721	0.00476435	0	0	0.0841939	0.0163645	0	0	0	0	0	0.00374092	0.0248292	0.00737853	0.00953051	0	0	0	0	0	0.00682392	0	0.00789197	0.00297012	0	0	0.00590609	0.0487206	0	0
YDR081C	chrIV	0.0443807	0	0.048551	0.00256932	0	0.0152968	0.00392277	0.014001	0.0129794	0.0449	0.00930754	0.00418316	0.033887	0.00459043	0.0315637	0.0342855	0	0.0101009	0	0.00610198	0.00299306	0	0.00557211	0.00839515	0	0	0	0.00251553	0.00480741	0.0035988	0	0.00727614	0.0602853	0	0
YDR082W	chrIV	0	0.0338423	0	0	0	0.00289583	0.0032009	0	0	0.0224851	0.00359569	0.00256451	0	0	0.0028087	0.00221392	0	0	0	0.00240276	0.00276651	0	0	0	0	0	0	0	0.00822754	0	0	0.00681819	0.0751608	0.00535295	0
YDR083W	chrIV	0.00529994	0	0.0242071	0	0	0	0.0022438	0	0.00242966	0.0172528	0.00908798	0.0039147	0	0.00323567	0	0	0	0.00220589	0	0.00775739	0	0	0	0.0138892	0	0	0	0.0120102	0	0.0233948	0	0.0160832	0.219814	0.0248184	0.017761
YDR084C	chrIV	0.00483553	0	0.00550878	0	0	0	0.00312311	0.0132762	0	0.00464059	0.00724731	0.00278121	0	0	0	0	0	0	0	0	0	0	0	0.00249227	0	0	0	0	0	0	0	0.00320999	0	0	0
YDR086C	chrIV	0	0.181145	0	0	0	0	0	0	0	0	0	0.0118816	0	0	0	0	0	0	0	0	0	0	0	0.00302928	0	0	0	0	0	0	0	0	0	0	0
YDR087C	chrIV	0.00407067	0.00618236	0.371267	0	0	0.00590737	0	0	0.00258077	0	0.00413881	0.0162164	0	0.00355767	0	0	0.00246898	0.00889717	0	0	0.0132059	0	0	0	0	0	0	0	0	0	0	0.00782223	0.0854517	0.00601768	0
YDR088C	chrIV	0.00818898	0.0597863	0.0022378	0	0	0	0.00553168	0	0	0	0.00629863	0.0023675	0	0.00313031	0	0	0	0.00306598	0	0.0198342	0	0	0	0	0	0	0	0.00723591	0	0	0	0.00671275	0.0553596	0	0
YDR089W	chrIV	0.0451004	0	0.216039	0	0	0	0.00517434	0.00638575	0.113646	0.00282648	0.013392	0.0193691	0.0483433	0	0	0.00241582	0	0.0036872	0	0.0246428	0.00325112	0	0.00560502	0.00299995	0.00726782	0	0	0	0.0380434	0.0870715	0	0.00340007	0.0276006	0	0
YDR090C	chrIV	0.0158822	0.0026544	0	0	0.00238345	0.0380399	0.00541959	0.00336518	0.310396	0	0.0171068	0	0	0.0295162	0	0	0.00258193	0.018212	0	0.011745	0	0	0	0.00224705	0.0168785	0	0.00246186	0	0	0	0	0.00688305	0.0745199	0.00517072	0
YDR091C	chrIV	0.155998	0.00380528	0.011662	0	0	0.00615192	0.00282089	0	0.0105738	0	0.00565249	0.00334174	0	0	0	0	0.00268329	0.00344495	0	0	0.0180655	0.00297181	0	0.00324029	0	0	0	0	0.00263184	0	0	0.00365363	0	0	0
YDR092W	chrIV	0.00751978	0	0.0345359	0	0	0	0.00610207	0	0	0	0.00477812	0	0	0	0	0	0	0.00368445	0	0.0023984	0.0182052	0	0	0	0.00381415	0	0	0.00312746	0.00367335	0	0	0.00502996	0.0410967	0	0
YDR093W	chrIV	0.143852	0.00414071	0.267807	0	0	0.00749329	0.00437743	0.0125449	0.134161	0.0146394	0.0147824	0.00357012	0.0644841	0.00464452	0.0589802	0.0477563	0.00764353	0.0160142	0.0335912	0.024766	0.0543026	0.131897	0	0.00309765	0.0233798	0.00310744	0	0.0139102	0.038062	0.0225646	0	0.00803503	0.0664357	0	0
YDR096W	chrIV	0.0539102	0	0.732566	0	0	0.00375994	0.00615029	0	0.00647174	0.0151	0.00518571	0.0133664	0	0	0	0	0.0102581	0.00421491	0	0.0229625	0	0	0	0.00281945	0.0216722	0	0	0	0	0.0187846	0	0.00300396	0.0213357	0	0
YDR097C	chrIV	0.182847	0.168674	0.1577	0	0	0.0352968	0.00376803	0	0.00280643	0.191172	0.0262341	0.00401484	0	0	0.108006	0.101585	0	0.013949	0	0.0189661	0.00507342	0	0.565511	0	0.00467694	0	0	0	0.00788116	0	0	0.00862042	0.0947153	0.00675386	0
YDR098C	chrIV	0.180669	0	0.00954846	0.00569804	0	0	0.00289387	0.123761	0	0.0262099	0.0173568	0.0214456	0	0	0	0	0	0.0416017	0.0282269	0.00971645	0	0	0	0.00629469	0	0	0	0.0111626	0	0	0	0.00341734	0	0	0
YDR099W	chrIV	0	0	0.14873	0	0	0	0.00232599	0.00440833	0.0752099	0.00724427	0.018309	0.00417427	0	0.00226525	0.0324608	0.0215657	0	0.0108859	0	0.00697701	0	0	0	0.00305134	0	0	0	0	0	0.00263002	0	0.0107671	0.14241	0.0151895	0.00974168
YDR100W	chrIV	0	0	0	0.00483127	0.00228536	0	0	0	0	0	0.00593728	0	0	0	0	0	0	0.00355872	0	0.0102552	0	0	0	0.00513101	0	0.00249611	0	0	0	0	0	0	0	0	0
YDR101C	chrIV	0.00306214	0.160809	0.0109194	0	0	0.00311393	0.00444276	0	0.0303503	0.00331797	0.00643276	0.00778632	0	0.00230437	0	0	0	0	0	0	0	0	0	0	0	0	0	0	0.00411652	0	0	0	0	0	0
YDR103W	chrIV	0.159738	0	0.00356086	0	0	0.0136499	0.00451935	0	0.00517145	0	0.0127409	0.00675509	0	0	0	0	0	0.0884245	0	0.00494974	0.00246154	0	0.00345653	0.00335928	0	0.00354246	0.00318462	0.00943441	0.00221009	0.00586315	0	0.00896234	0.0983787	0.0069918	0
YDR104C	chrIV	0.162546	0.01672	0.0328431	0	0	0.00284205	0.0041942	0.00518403	0.00276053	0.0331097	0.0124435	0.00713536	0	0.00223844	0	0.00270669	0.0025795	0.00440299	0.0123572	0.00224191	0.00993264	0	0	0.0033925	0.0192658	0.00608344	0	0.0159516	0	0	0	0.00767173	0.0840922	0.0059636	0
YDR105C	chrIV	0.00406161	0	0.0726667	0	0	0	0.00416669	0	0	0	0.00351392	0.00347912	0	0.00234155	0.0060739	0.0116892	0	0.00244536	0.0336784	0.00410882	0.0025296	0	0	0.00286704	0.00232788	0	0	0	0	0	0	0.00282822	0	0	0
YDR106W	chrIV	0.128723	0	0.0236029	0	0	0.0056925	0	0.00483914	0.15208	0.00587571	0.0081541	0.00548939	0	0	0.00233445	0	0.00491833	0	0	0	0	0	0	0.00975448	0	0	0	0	0	0	0	0.00662612	0.0544297	0	0
YDR107C	chrIV	0.16256	0.00284571	0.00634368	0	0	0.0112056	0.00358923	0	0.0644692	0.10024	0.00989362	0.0103967	0	0	0.00423765	0	0.0113002	0	0.00251552	0.019852	0.0296735	0.00297908	0	0.0041436	0	0	0	0.00308077	0.012101	0.0567499	0	0.0091765	0.100893	0.0071609	0
YDR108W	chrIV	0.172012	0.0252076	0.0124882	0	0	0.00727476	0.00281981	0	0.00795381	0.00885766	0.00642569	0.0228838	0	0.00259023	0.0193108	0.0127955	0.0113536	0.00461687	0	0	0	0	0	0.00247845	0	0	0	0	0	0	0	0.0049863	0.040906	0	0
YDR109C	chrIV	0.227782	0	0.35176	0	0	0.00574984	0.00457419	0.00429495	0.0228972	0.0249297	0.0040359	0.00369715	0	0.0218727	0	0	0	0.00273938	0	0.0107351	0.00286872	0.0160742	0	0.00344174	0	0	0	0.00871748	0.00331172	0	0	0.0128203	0.169471	0.0180703	0.01158
YDR110W	chrIV	0.0302199	0	0.610249	0	0	0.00530548	0.00561616	0	0	0.00592487	0.0196122	0.00245878	0	0	0.0234923	0.0447119	0	0.00863029	0	0	0.0143917	0.005218	0.00229602	0.00329563	0	0	0	0	0.00542013	0.117377	0	0.00559951	0.046111	0	0
YDR111C	chrIV	0.0793795	0.00479941	0.0307724	0	0	0.00484132	0	0.0267438	0	0.100345	0.00347235	0.00588005	0	0	0.00531108	0.00286813	0.0048149	0	0.00253664	0.0334181	0.0241033	0	0	0	0.00317716	0	0.00438345	0	0	0.0190105	0	0.00873786	0.0958626	0.00680666	0
YDR113C	chrIV	0.00243065	0.00293464	0	0	0	0	0.00444398	0	0.00722653	0	0.00546456	0.0281234	0	0	0	0	0	0.00279617	0	0.014774	0	0	0.00789821	0.00891024	0.00503616	0	0	0	0	0	0	0.00297746	0	0	0
YDR115W	chrIV	0	0	0.0102627	0	0	0	0	0	0	0	0.00471496	0.0170955	0.00874215	0	0	0	0	0	0	0	0	0	0	0	0	0	0	0	0	0	0	0	0	0	0
YDR116C	chrIV	0.14822	0	0.0782603	0	0	0	0.00407439	0	0.00386651	0.00637563	0.00252268	0	0	0	0	0	0.00835123	0	0	0.00229253	0	0	0	0	0	0	0	0.00871688	0	0	0	0.00567747	0.0464731	0	0
YDR117C	chrIV	0.157736	0	0	0	0	0.00301093	0.00280076	0	0	0.023227	0.00717766	0.00633575	0	0.00240053	0	0	0	0.00670175	0.00233769	0.00244373	0	0	0	0.00299072	0.0238721	0	0	0	0	0	0	0.00611727	0.0505226	0	0
YDR118W	chrIV	0.0289947	0.00248776	0.0110523	0	0	0	0.00354819	0	0.00526329	0.0111082	0.0163995	0.0257082	0	0	0	0	0	0.0376713	0	0	0.00607888	0	0	0.00278678	0	0	0	0.00270381	0.0109887	0	0	0.0091982	0.100691	0.0071157	0
YDR119W	chrIV	0	0.0141221	0.00345567	0	0	0	0.0040625	0.057358	0	0.00621901	0.00255329	0.00444859	0	0	0	0	0.00379413	0.0138965	0.0356336	0.0114928	0	0	0	0	0.00876487	0.00516678	0	0.00770255	0	0.0540602	0	0.00896973	0.0985343	0.0069965	0
YDR119W-A	chrIV	0	0.00703018	0.00226447	0	0	0	0	0	0	0	0	0	0	0	0	0	0	0	0	0	0	0	0	0	0	0	0	0	0	0	0	0.0105911	0.131238	0.0124446	0.00599785
YDR120C	chrIV	0.0870528	0	0.0254093	0	0.0024658	0.0197448	0.00399188	0.0034072	0.140789	0	0.0182531	0	0	0.0102558	0.269195	0.211906	0	0.0196388	0	0	0.00268216	0.00255003	0.764378	0.00710155	0.0232853	0	0	0.00766671	0	0	0	0.00494396	0.0336175	0	0
YDR121W	chrIV	0.0306449	0	0.00253677	0	0	0.0080434	0.00393131	0	0.00332307	0	0.00397495	0.00244139	0	0	0	0	0	0.00231885	0	0	0	0	0	0	0	0	0	0.00880825	0	0	0	0.00419675	0.03426	0	0
YDR122W	chrIV	0.164155	0.0523333	0.00611959	0	0	0.0189066	0.00544825	0.00838245	0.0571154	0.00503351	0.0107826	0.00782427	0.0147032	0	0	0	0	0.0118608	0.0303646	0.00792589	0	0.0028384	0	0.00709173	0.0103404	0	0	0.00796333	0.00326975	0.00684499	0	0	0	0	0
YDR123C	chrIV	0.00330454	0	0.0116789	0	0	0.00324192	0.00417627	0.00325944	0.00430593	0	0.00361285	0.0038838	0.0161389	0	0.00428521	0.00234227	0	0.0038369	0	0	0	0	0	0.00276103	0	0	0	0.00873178	0	0	0	0.00309001	0	0	0
YDR124W	chrIV	0.00338014	0	0.00337529	0	0	0	0.00231038	0	0	0.00648969	0.00329196	0	0	0	0	0	0	0	0	0.00354883	0	0	0	0.0127462	0.0339996	0.00501214	0	0.00235624	0.00240805	0	0	0.00677015	0.0556329	0	0
YDR125C	chrIV	0.00519334	0.00482825	0	0	0	0	0	0	0.0145219	0.0522015	0.00592342	0.00432483	0	0	0	0	0	0.00619934	0	0.00479139	0	0	0.00286891	0.00695142	0.0176064	0	0	0.00806853	0	0	0	0.00583607	0.0481452	0	0
YDR126W	chrIV	0.0259314	0	0.00265008	0	0	0.334578	0.00589473	0	0.00503188	0	0.0649596	0.00246585	0.00229658	0	0	0	0	0.0318323	0	0.00304195	0	0	0	0	0	0	0	0	0	0.0033058	0	0	0	0	0
YDR127W	chrIV	0.00275626	0.00897323	0.00753959	0	0	0.00226	0.00444774	0.0211357	0.0203257	0.0223181	0.0117273	0.0201839	0.00396899	0.00332916	0	0.00280869	0.00319024	0.00693235	0	0.021727	0.00268971	0.00277784	0	0.00331401	0.0174159	0.00416179	0	0.00790639	0.00343378	0.0151961	0	0.00300047	0	0	0
YDR128W	chrIV	0.116654	0.0122615	0.0205191	0	0	0.00271689	0.00498688	0.0106511	0.00566882	0.02799	0.00753886	0.00774306	0.00254771	0	0.00908965	0.0181638	0.0101964	0.00644821	0	0.00340363	0	0	0.00248881	0.00624884	0.00560476	0	0	0.00755685	0	0.00274507	0	0.00868575	0.0957042	0.00682194	0
YDR129C	chrIV	0.139054	0.0261027	0.0824335	0	0	0.010667	0.00475502	0.00575237	0.0561162	0.035414	0.00365271	0.00519091	0.0255843	0	0	0	0	0.00222244	0	0	0	0	0	0.00391968	0	0	0	0.0189666	0	0	0	0.00307418	0	0	0
YDR130C	chrIV	0	0.0279077	0	0	0	0	0.00541073	0.031357	0.00393332	0.00263041	0.00429698	0	0	0	0	0	0.00253287	0.0155093	0	0	0.0119104	0	0	0.00572676	0	0	0	0	0.00548086	0	0	0	0	0	0
YDR131C	chrIV	0.0641525	0	0.00549928	0	0	0.011671	0.00426875	0	0	0.0567177	0.00497396	0.0113254	0	0	0.00492445	0.00582329	0.00233298	0.00738502	0	0.00785277	0.0023653	0	0	0.0120797	0	0.0112295	0	0.0053339	0	0.0025837	0	0.00800902	0.0880859	0.00626102	0
YDR132C	chrIV	0.0395206	0.0112285	0.0131164	0	0	0.0118975	0.00323348	0	0.00873513	0.0197544	0.00958527	0	0	0	0	0	0	0.00451495	0	0.0100895	0	0	0.0022282	0.00511354	0	0	0	0.00789361	0	0.0443175	0	0.0062031	0.0512236	0	0
YDR135C	chrIV	0.285678	0	0.00968173	0	0	0.0288298	0.00326838	0.00571387	0.0337636	0.00534653	0.00764251	0.00823485	0.00585089	0.00482382	0	0	0.00518613	0.00696887	0.00653509	0.00633951	0.0202862	0	0	0.0028636	0	0.0123238	0	0	0	0	0	0.00733759	0.0804683	0.0057094	0
YDR137W	chrIV	0.0232791	0.085669	0.0339222	0	0	0.00820528	0.0048509	0	0.00540812	0.0115105	0.00532566	0.00852932	0	0	0	0	0	0.0131559	0	0.0026818	0	0	0	0.00487281	0.00421056	0	0	0	0	0	0	0.00818576	0.0900251	0.00640722	0
YDR138W	chrIV	0.0397264	0.0381608	0.407294	0	0	0.0039738	0.00605444	0.00537378	0.00630804	0.0208489	0.0108894	0.0226981	0	0	0	0	0	0	0.00272537	0.00692195	0.0200366	0	0	0.0029728	0	0	0	0.00311604	0	0	0	0.00503755	0.0413605	0	0
YDR139C	chrIV	0	0.0232157	0	0.00478813	0	0	0	0	0	0	0	0	0	0	0	0	0	0	0	0	0	0	0	0	0	0	0	0	0	0	0	0	0	0	0
YDR140W	chrIV	0.00421582	0	0	0	0	0	0.00556647	0.00311589	0.00532887	0.00380182	0.00724165	0	0	0.00230773	0	0	0	0.00832354	0	0.00472614	0	0.0024763	0	0	0	0	0	0	0	0	0	0.0033739	0	0	0
YDR141C	chrIV	0.166177	0	0.00876864	0	0	0.00505224	0.00538478	0.00680364	0.0556363	0.0667808	0.0316898	0.00906225	0	0	0.00224377	0.00344547	0.0137641	0.0127701	0.00731674	0.0130336	0	0	0	0.00750106	0	0	0	0.0168312	0.0167757	0	0	0.00563922	0.0465318	0	0
YDR142C	chrIV	0.0406211	0	0.0348807	0	0	0	0	0.00473332	0	0.0130596	0.0142418	0	0	0	0	0	0	0.00945553	0	0	0	0	0.0809989	0	0	0	0	0.00810468	0	0	0	0.00311778	0	0	0
YDR143C	chrIV	0.166681	0.465435	0.010443	0	0	0.00673189	0.00485808	0	0.0313169	0.0327732	0.00395255	0.0166275	0	0	0	0	0.00798256	0	0	0.00776526	0	0.00396885	0.0210188	0.00226373	0	0	0	0.00890138	0	0.00419704	0	0.00778618	0.0856829	0.00612862	0
YDR144C	chrIV	0.180281	0.067817	0.0274559	0	0	0.131309	0.004691	0.00232414	0.00517007	0	0.00291377	0	0	0.00373527	0	0	0	0	0	0.00532496	0.00406077	0	0.0211071	0	0	0	0	0.00751326	0	0	0	0.00371205	0	0	0
YDR145W	chrIV	0	0	0.0162601	0.0266184	0	0	0.00351466	0.00229084	0	0	0.00309896	0.00748734	0	0	0	0	0	0.0040067	0	0.0176789	0	0	0.00650177	0	0.0198816	0	0.00220037	0	0	0	0	0.00725269	0.0595061	0	0
YDR146C	chrIV	0.16273	0.136908	0.0122243	0	0	0.00243909	0.00586027	0.0042675	0	0.00235343	0.00260441	0.00373997	0	0	0	0	0.00224966	0.00730753	0	0.00754346	0	0	0	0.0066071	0.00708749	0	0	0.00823408	0	0.00261965	0	0.00333044	0	0	0
YDR147W	chrIV	0.0187522	0	0.0820674	0	0	0.0138796	0.00622004	0.00402462	0.20803	0.0030779	0.00487498	0.0139242	0.0172304	0.0376879	0	0	0	0.00518324	0	0	0	0	0	0.0138516	0	0	0	0	0	0	0	0.0112279	0.138521	0.0130802	0.0062788
YDR148C	chrIV	0.175998	0.00356535	0.0235732	0	0	0.202055	0.00274462	0.0139298	0	0	0.00434949	0.00225084	0.00355784	0	0	0	0	0.00458938	0.0093819	0	0	0	0	0.00389065	0.0036101	0	0	0	0.00220639	0	0	0.00233995	0	0	0
YDR150W	chrIV	0.0692797	0.00287462	0.0410113	0	0	0.0271684	0.0028758	0.00559479	0.0557979	0.0561087	0.0102656	0.0321981	0.00618176	0.00524734	0.00735525	0.011845	0.00949146	0.00723549	0	0.00722305	0.397158	0	0	0.00403286	0	0.0022285	0	0.00847397	0.0100985	0.00276459	0	0.006069	0.0500968	0	0
YDR151C	chrIV	0	0	0.00342662	0	0	0	0.00266839	0	0	0	0.0291352	0.00779594	0.00911644	0	0	0	0.00298562	0.0437417	0.00265994	0.00632364	0	0	0	0	0.00684782	0	0	0.00763838	0	0	0	0.00310617	0	0	0
YDR152W	chrIV	0.0215114	0	0.0131699	0	0	0.0528902	0	0	0.00524303	0	0.00401985	0	0	0	0	0	0	0	0	0	0	0	0	0.00641814	0	0	0	0	0.00307745	0	0	0	0	0	0
YDR153C	chrIV	0.00246803	0	0	0	0	0	0.00436978	0	0.00289428	0.00380757	0.00300155	0.0178571	0	0.00501075	0	0	0.0127506	0.00322027	0	0.00450177	0.0107995	0	0.00264338	0.00253614	0	0	0	0.00641988	0	0	0	0.00297475	0	0	0
YDR155C	chrIV	0	0	0.0068063	0	0	0	0	0.00248102	0	0	0	0	0	0	0	0	0	0.00297402	0	0.00335743	0	0	0	0	0	0	0	0	0	0	0	0	0	0	0
YDR156W	chrIV	0.115951	0.0180363	0	0	0	0.0261595	0	0.0263205	0.00232729	0	0.00414968	0	0	0	0	0.00440922	0.00323475	0	0.0213757	0.010329	0	0.00675668	0	0	0.0177942	0	0	0.00324726	0	0	0	0	0	0	0
YDR158W	chrIV	0.00395529	0.00453806	0	0	0	0.00459515	0.00238062	0	0	0	0	0.0026883	0	0	0.00242487	0.00470804	0	0	0.0031335	0.00424989	0	0	0	0	0	0	0	0	0.00305467	0	0	0.00875194	0.0960124	0.00682164	0
YDR159W	chrIV	0.0546303	0.00386866	0.366367	0	0	0.0109332	0.00362608	0	0.0133428	0.0118713	0.00793326	0.00401905	0	0.00399442	0	0	0.00334711	0.021678	0	0.030498	0	0	0.00246506	0.0470538	0.00253008	0	0	0.00898462	0	0	0	0.00922441	0.113866	0.0108534	0.00526503
YDR160W	chrIV	0.0370118	0	0.0485282	0	0.00261728	0.00297389	0.00486937	0.00559498	0.00682424	0.0130675	0.0184283	0.0168326	0	0.00280454	0	0	0	0.0351621	0.0026531	0.00290024	0	0	0.00967819	0.00305344	0.0272862	0	0	0.00734946	0	0.0159527	0	0.00973931	0.106511	0.00753751	0
YDR161W	chrIV	0.162967	0	0.00242036	0	0	0.00660997	0.00462506	0.00831111	0.00808384	0.0587011	0.00735891	0.00248005	0	0	0	0.00231518	0	0.00522552	0	0.00787911	0	0	0	0.0126062	0	0	0	0	0	0.0036316	0	0.00337378	0	0	0
YDR162C	chrIV	0	0	0.00828061	0	0	0	0.00421774	0	0	0	0.00829225	0	0	0	0	0	0	0.0158982	0	0	0	0	0	0	0	0	0.00487056	0	0	0	0	0.00482386	0.0396954	0	0
YDR163W	chrIV	0.00323825	0	0	0	0	0	0	0	0	0.00240805	0	0.0064087	0	0	0	0	0	0.00347738	0.00254167	0.00709938	0	0.00261757	0	0	0.00623331	0	0	0.00640345	0	0	0	0.00563267	0.0465703	0	0
YDR164C	chrIV	0.0566845	0.00406833	0	0	0	0.00990626	0.00533273	0	0.0827732	0.0340766	0.0177642	0.00829784	0	0.0061048	0	0	0.00512166	0.00877717	0.0022395	0.00447791	0	0	0.0229857	0.00314146	0.00579748	0	0	0.00402442	0	0	0	0.010723	0.132593	0.0125609	0.00606778
YDR165W	chrIV	0.00876173	0.114401	0.108112	0	0.00526238	0	0.0025107	0	0.00499411	0.138764	0.00449975	0.0078644	0	0.0061757	0.00651283	0.00803896	0	0.00245631	0.00534285	0	0	0	0.012179	0.00714906	0	0	0	0.00774512	0.00476469	0	0	0.00512334	0.0422367	0	0
YDR166C	chrIV	0	0.136558	0.512016	0	0	0.0023227	0.0104557	0.00709759	0.0496548	0.0140905	0.0161982	0.00556768	0	0.00438847	0.00288915	0.00284749	0.00404388	0.00256545	0	0.00299147	0	0	0	0.00589246	0	0	0	0.0023032	0	0.0583819	0	0.00622641	0.0512448	0	0
YDR167W	chrIV	0	0	0	0	0	0	0.00439063	0.0153041	0	0	0.00624862	0	0	0	0	0	0	0.00357244	0	0.00225439	0	0	0	0	0	0	0	0	0	0	0	0	0	0	0
YDR168W	chrIV	0	0	0	0	0	0.00367034	0.0028666	0	0.00508818	0.346847	0.00383142	0.00410068	0	0.00309542	0	0	0	0.0029835	0	0	0	0.00384601	0.0183069	0	0	0	0	0.00238348	0	0	0	0.00575528	0	0	0
YDR169C	chrIV	0.0306031	0	0.0697761	0	0.00397642	0	0.00380188	0.00868362	0.205459	0	0.0124313	0.00662138	0	0	0	0	0	0.0082836	0.0036167	0.00414896	0	0.00291685	0	0.0127434	0.00250824	0	0	0.0178045	0	0.0420204	0	0.00372463	0	0	0
YDR170C	chrIV	0.0259387	0.49328	0.0219656	0.00274666	0.00251663	0.0430172	0.00451885	0	0.0240277	0.00420546	0.00513204	0.0139383	0	0.00669606	0.00255485	0.00366981	0.00394566	0.00469092	0	0.0044306	0.102913	0	0	0.00274688	0.010114	0	0	0.00594787	0.00499486	0.142966	0	0.00701314	0.057969	0	0
YDR171W	chrIV	0.057936	0	0.0713777	0	0	0.0102004	0.00469271	0	0.0023634	0.00746351	0.0126783	0.00336015	0	0	0	0	0.0161406	0	0	0.00339396	0	0	0	0.0054983	0	0	0	0	0	0	0	0.00282753	0	0	0
YDR172W	chrIV	0	0	0.294251	0	0	0.00248725	0.00517706	0.0160426	0.00442484	0	0.00371317	0	0	0.003018	0.142005	0.0680411	0	0.00840366	0	0.00489262	0	0	0	0.00235047	0	0	0	0	0	0.0156148	0	0.00279572	0	0	0
YDR173C	chrIV	0	0	0.0189183	0	0	0	0.00231219	0.0241443	0	0.00340621	0.0111801	0.00597549	0	0	0	0.00278238	0	0	0	0.00445526	0	0	0	0	0	0	0.0033242	0	0	0.0452965	0	0.00633743	0.0521847	0	0
YDR174W	chrIV	0.00518603	0	0.0033006	0	0	0	0.00253908	0	0.00677303	0	0	0	0	0	0	0	0.00272897	0.00276453	0.00538983	0.0107755	0	0.00228483	0	0	0	0	0	0	0	0	0	0	0	0	0
YDR175C	chrIV	0.0172552	0.416186	0.0517653	0	0	0.0285452	0.00680637	0	0.00328356	0	0.00522906	0	0	0	0.00498824	0.00733278	0	0.00545403	0	0	0	0	0	0.00339101	0	0	0	0	0	0	0	0	0	0	0
YDR176W	chrIV	0.031561	0	0.0331257	0.00226029	0	0.00309286	0.00585461	0	0.0292716	0.42476	0.00485954	0.00258128	0	0.00275174	0	0	0.00392474	0.00347317	0	0	0.00286917	0.020025	0.0114708	0.00375038	0.00241469	0.0150588	0.00250444	0.0103865	0.00403936	0	0	0.00886327	0.112065	0.0119105	0.0076113
YDR177W	chrIV	0.00509061	0.012572	0	0	0	0	0	0	0	0.00538587	0	0	0	0	0	0	0	0	0	0	0	0	0	0	0	0	0	0	0	0	0	0.014352	0.188632	0.019982	0.0127111
YDR178W	chrIV	0	0	0.00267589	0	0	0.00721286	0.00354557	0.036764	0.00288344	0.016505	0	0.00410398	0	0	0	0	0	0	0	0.0190421	0	0	0.0214396	0.0225349	0	0.00229857	0	0.00501749	0.00301618	0.0398292	0	0.0022748	0	0	0
YDR179C	chrIV	0.0463036	0	0	0	0	0	0.00446995	0	0.00442796	0.00555604	0.016549	0	0	0	0.0040534	0	0	0.0145772	0	0	0	0	0	0.0178818	0	0	0	0	0	0	0	0	0	0	0
YDR179W-A	chrIV	0.00288915	0	0.0118433	0	0	0.00222133	0.00438893	0	0	0.00243476	0.00447458	0.00379056	0	0	0	0	0	0.00689974	0	0	0	0	0	0.00287979	0	0	0	0	0	0	0	0.00511214	0.0421499	0	0
YDR180W	chrIV	0.162169	0.00484172	0.0420272	0	0.00891934	0.00691292	0.00550382	0	0.0085212	0.0852027	0.0158767	0.00453261	0	0	0.00519283	0.0026899	0.00228998	0.0391364	0	0.00296636	0.0121752	0	0	0.012188	0	0	0	0.00768086	0	0.0446714	0	0.0103617	0.128198	0.0121289	0.00582516
YDR181C	chrIV	0.0325178	0.0554145	0	0	0.0325741	0.124903	0.00388949	0	0	0.00444307	0.00238734	0	0	0	0	0	0.0358924	0.00279638	0	0	0	0	0	0.00321786	0.0226184	0	0	0.00608074	0	0	0	0.0130228	0.170226	0.0178636	0.0111162
YDR182W	chrIV	0.0377245	0.00284639	0.0118331	0.00622335	0.00246602	0.0794903	0.00294115	0.00497295	0.0040986	0.0067702	0.00711926	0.00530893	0	0	0	0	0.00944553	0.0158428	0	0.00574545	0.0194737	0	0	0.00894229	0	0	0	0	0	0	0	0.00286418	0	0	0
YDR183W	chrIV	0	0.0026595	0	0	0	0.00287537	0.00317485	0	0.00243754	0	0.0048129	0.0119794	0	0	0.00511366	0.00658889	0	0.00365288	0	0	0	0	0.00372346	0.00265339	0	0	0	0	0.00417646	0	0	0	0	0	0
YDR184C	chrIV	0.0310728	0	0.00852487	0	0	0.00503405	0.00391681	0	0.00898271	0.00275538	0.0056498	0	0	0	0	0	0	0.00441547	0	0	0	0	0	0.00442145	0	0	0	0	0	0	0	0.00345856	0	0	0
YDR185C	chrIV	0.0331365	0.00258574	0	0	0	0.0058442	0.00399564	0	0	0	0.0128465	0	0	0	0	0	0	0	0	0.00781732	0	0	0	0	0	0	0	0.00943595	0	0.00353368	0	0	0	0	0
YDR186C	chrIV	0.151955	0.0123353	0.0456367	0	0	0.0189009	0.00427464	0.00314923	0.00448897	0.014098	0.00798015	0.00517587	0.0177901	0	0	0	0	0.0047473	0	0.00821402	0	0.00557062	0	0.00562768	0.0210203	0	0	0.00741658	0	0	0	0.00310939	0	0	0
YDR188W	chrIV	0.23748	0.00383186	0.0431107	0	0	0.0563566	0.00424774	0.0238032	0.0197501	0.00230349	0	0.00269953	0.00268809	0	0	0	0.00283347	0	0	0.0660611	0	0	0	0.00437921	0.0176462	0	0	0	0	0	0	0.00363624	0	0	0
YDR189W	chrIV	0.0437719	0.00672023	0.130029	0	0	0	0.00481413	0	0.0822804	0.00237777	0.051372	0.00316743	0	0	0.0219107	0.0166276	0.00636946	0.00594143	0	0.0180891	0	0	0	0.00571005	0.0125545	0	0	0.00691069	0	0	0	0.00921468	0.101158	0.00717173	0
YDR190C	chrIV	0	0.00401054	0.0109327	0	0	0.00260043	0.00387719	0.00230492	0.00662336	0.00604655	0.0218087	0.00257168	0	0	0	0	0.00232504	0.0547221	0.00417815	0.00553761	0	0	0	0	0	0	0	0	0.0117997	0	0	0.0075736	0.0623297	0	0
YDR191W	chrIV	0.0481466	0	0.00996614	0	0	0.00369669	0.00278755	0.129005	0.0117722	0.00844425	0.00650412	0	0	0	0	0	0.0114012	0.00336499	0	0.0100176	0	0	0.0817653	0.00302889	0.0115316	0	0	0.0159967	0	0	0	0.00720711	0.0597854	0	0
YDR192C	chrIV	0.00506439	0	0	0	0	0.00230362	0.00480484	0.0105311	0.00248468	0	0.00255243	0.0132321	0	0	0	0	0	0	0	0	0	0.0456188	0.00317319	0.00249032	0	0	0	0	0.00238366	0	0	0	0	0	0
YDR194C	chrIV	0.00571987	0	0.0136247	0	0	0	0	0	0	0.0254146	0.0186315	0.00399852	0.00345158	0	0	0	0	0.00612853	0	0.00247924	0	0.141523	0.0177952	0	0.00791276	0.00447878	0	0	0	0.00427754	0	0.00529257	0.0434223	0	0
YDR194W-A	chrIV	0	0.973676	0	0	0	0	0	0	0	0	0.00301958	0	0	0	0	0	0	0.00634079	0	0	0	0	0	0	0	0	0	0	0	0	0	0	0	0	0
YDR195W	chrIV	0	0	0	0	0	0.00227814	0.00473765	0.00225283	0	0.0282626	0.00317021	0.00716225	0	0	0.00375391	0.00535027	0.00613229	0.00336375	0	0	0.00359882	0.00457918	0	0.00999307	0	0	0	0.0112142	0	0	0	0.0138369	0.18955	0.0214242	0.0153238
YDR196C	chrIV	0	0	0.138079	0	0	0	0	0	0	0	0.00295721	0	0	0	0	0	0	0	0.00230937	0.0109234	0	0	0	0	0	0	0	0	0	0	0	0.00750067	0.0816743	0.00576373	0
YDR197W	chrIV	0.28183	0.00541203	0.00270233	0	0	0	0.00535443	0	0	0.00277191	0.0190969	0	0	0	0	0	0	0.00316039	0	0.0048584	0	0	0	0.0201073	0	0	0	0	0	0.0151085	0	0.00283638	0	0	0
YDR198C	chrIV	0	0	0	0	0	0	0.002577	0.00287001	0.0272384	0.0134576	0.0417406	0	0	0	0	0	0	0.0710634	0.0075447	0	0.00296846	0	0	0.00241821	0.00665535	0	0	0	0	0	0	0.00336916	0	0	0
YDR200C	chrIV	0.00824189	0.029962	0	0	0	0	0.00305283	0.0203184	0.0234681	0.00839156	0.00622362	0	0	0.00418623	0.00245682	0	0.0104276	0.0053395	0	0	0.00348221	0.00292734	0	0.00380599	0.00451417	0	0.00904317	0.00929079	0	0	0	0.00485381	0.039681	0	0
YDR201W	chrIV	0.0471081	0	0	0	0	0.0252472	0.00447025	0	0	0	0	0	0	0	0	0	0	0	0	0.00311115	0	0	0	0	0	0	0	0	0	0	0	0.00320403	0	0	0
YDR202C	chrIV	0.00391077	0	0	0	0	0	0.00424634	0	0.0116667	0.0214059	0.00402408	0	0	0.00594766	0.0172908	0.0268803	0	0	0.00312629	0	0	0	0	0.00962933	0	0	0	0	0.00392103	0	0	0.00306484	0	0	0
YDR204W	chrIV	0.00423363	0.00971405	0.00330965	0	0	0.00333063	0	0.00675316	0.00284098	0	0.00516976	0.00245527	0	0	0	0	0.00284816	0.0110133	0.002626	0.00717974	0	0	0	0	0.0255057	0.00454386	0	0.00720544	0	0	0	0	0	0	0
YDR205W	chrIV	0.00349648	0	0.0389778	0	0	0	0.00366364	0	0.00613992	0.00923105	0.0137411	0.0176382	0	0.00523906	0	0	0	0.00388896	0	0.00974812	0.00337498	0	0	0.00773496	0.00272583	0	0	0	0	0	0	0.00526843	0.0433391	0	0
YDR206W	chrIV	0.0546295	0	0.0153866	0	0	0.00293716	0.00302975	0	0.0591586	0.0149741	0.00622614	0.0103378	0	0	0	0	0	0	0.00337261	0.00665444	0	0	0	0.00720046	0.0170125	0	0	0.00774207	0	0.00363644	0	0.00968891	0.118987	0.0111928	0.00534921
YDR207C	chrIV	0.304354	0.00226306	0.010638	0	0	0.223221	0.00724959	0.088457	0.00528766	0	0.00436477	0.0114987	0.00897602	0.00405804	0.00797945	0.011488	0.0232752	0.00278871	0.0146219	0.0192348	0	0.31154	0	0	0.0458961	0	0.00553035	0.00749106	0	0	0	0.0135953	0.169974	0.0162456	0.00868201
YDR208W	chrIV	0.155661	0	0.00351963	0	0	0.0151469	0.00544254	0.00235105	0.00583548	0.00438284	0.00867855	0.00380227	0.0837009	0	0	0	0.0140577	0.0070368	0.00239998	0.00532191	0.00224781	0	0.00574984	0.00526117	0	0	0.0025428	0.0100337	0	0.00297551	0	0.00727901	0.059263	0	0
YDR210W	chrIV	0	0	0.00563361	0	0	0	0	0	0	0	0.00663271	0	0	0	0	0	0	0.00482242	0	0	0	0	0	0	0	0	0	0.00683175	0	0	0	0	0	0	0
YDR211W	chrIV	0	0.0367358	0.0143905	0	0	0	0.00295748	0	0.00321941	0.0181447	0.00488184	0.00583458	0.836358	0	0.0730762	0.0715538	0.00385254	0.0055688	0	0.00227132	0.00269605	0	0.00237052	0.00509269	0.00255252	0	0	0.00640668	0	0	0	0.00305491	0.0215816	0	0
YDR212W	chrIV	0.160133	0.015356	0.00367531	0	0	0.00614765	0.00258036	0	0.00392103	0.0723804	0.00973849	0.00543286	0	0.00674849	0	0	0	0.00225723	0	0.00262717	0	0	0	0.00582441	0.0140958	0	0	0	0	0.00878282	0	0.00428159	0	0	0
YDR213W	chrIV	0.0425829	0	0.0399624	0	0.00372932	0	0	0	0.00395564	0.00419513	0.00687349	0.00761576	0	0	0.0160992	0.0148666	0	0.00947407	0	0.0210755	0.00994984	0	0	0	0.0113789	0	0.0023194	0.00293534	0.00466002	0.0037968	0	0.0160004	0.285069	0.0342604	0.0271675
YDR214W	chrIV	0.286003	0.00312871	0.00720602	0	0	0.0216041	0.00390128	0.00323575	0.0112661	0.0562049	0.0126697	0.00250074	0	0	0	0	0.00327914	0.00772515	0.0315555	0.00666819	0.0240834	0	0	0.0308039	0	0	0	0	0	0	0	0.00331593	0	0	0
YDR216W	chrIV	0.143671	0	0.0405236	0	0	0.0404804	0.00511473	0.00228538	0.00265548	0.0388088	0.0159714	0.00800703	0	0.00344456	0	0	0.0456354	0.00955184	0	0.00964569	0.00718742	0.00299422	0.00520095	0.00597264	0	0	0	0.00854615	0	0.0594294	0	0.00418976	0	0	0
YDR217C	chrIV	0.0647429	0	0.0278938	0	0	0.175365	0.00466186	0	0.0608965	0.0216323	0.00876958	0.0109426	0	0.0152318	0	0	0.00736069	0.00595162	0	0.00337301	0	0.013449	0.00376699	0.0109499	0	0.00356934	0.00551558	0	0	0	0	0.0125627	0.172505	0.0195776	0.0140866
YDR218C	chrIV	0.00603057	0	0	0	0	0	0.00262871	0	0	0.0055723	0.00670134	0	0	0	0	0	0	0	0	0.00669185	0	0	0	0	0	0	0	0	0	0.0292611	0	0.00651196	0.0533775	0	0
YDR219C	chrIV	0	0	0	0	0	0.00244489	0.00437165	0	0	0.00555424	0.0323265	0.0251378	0.0158567	0	0.00403279	0	0.0101989	0.0240588	0	0.0134428	0.0105098	0	0	0	0	0	0	0	0.0158613	0	0	0.00548165	0.0452035	0	0
YDR221W	chrIV	0.172294	0	0.0738921	0	0	0.00348145	0.00422169	0.00873353	0	0.00651744	0.00432894	0.00595899	0.304599	0	0	0.0028978	0	0	0.00311585	0.00353001	0	0.0157309	0	0	0.0232286	0	0	0	0	0	0	0.005526	0.0453983	0	0
YDR222W	chrIV	0.0067217	0.00256192	0.12017	0	0	0	0	0	0.0045691	0.00555653	0.00490572	0.0131419	0.00443844	0	0	0	0	0.00955612	0	0	0	0	0	0.00324194	0	0	0	0.00791263	0	0	0	0.00522373	0.0429544	0	0
YDR223W	chrIV	0.135891	0	0	0	0.00257421	0	0.00665367	0.0168529	0.00358665	0.00996562	0.00657306	0	0	0	0.00410958	0.00255705	0	0.00405164	0.0304235	0	0	0	0	0.003096	0.0560367	0	0	0.005566	0.005387	0.0366024	0	0.0133166	0.182264	0.0206416	0.0148122
YDR224C	chrIV	0	0	0.00479617	0	0	0	0	0	0.00237116	0	0.00285454	0	0.00251818	0	0	0	0	0.010551	0	0.00441251	0	0	0	0	0	0	0	0	0	0	0	0	0	0	0
YDR225W	chrIV	0	0	0.00601539	0	0	0	0	0	0	0	0.00619726	0	0	0	0	0	0	0.00389214	0	0.0131051	0	0	0	0	0	0	0	0	0	0	0	0	0	0	0
YDR226W	chrIV	0.00430946	0.00315406	0	0	0	0.00546385	0	0	0	0	0	0	0	0	0	0	0	0	0	0	0	0	0	0	0	0	0.0154079	0	0	0	0	0	0	0	0
YDR227W	chrIV	0.00810795	0.00666266	0.0221664	0.00979029	0.00370679	0.00525829	0.0041671	0.00340701	0	0.0180558	0.00595164	0.00907531	0	0	0	0	0.0253361	0.00575933	0	0.00609894	0.00283862	0	0	0.0237881	0	0	0	0	0.00398091	0.00815529	0	0.00949671	0.104172	0.00745126	0
YDR228C	chrIV	0	0.00242072	0.00929859	0	0.00402057	0	0.0038798	0	0.116932	0.0135976	0.0071148	0.00236216	0.0384121	0.00347588	0	0	0	0.00550725	0	0	0	0	0	0.00499867	0	0	0	0.00838515	0.00323205	0.0116828	0	0.0068886	0.0759027	0.00542126	0
YDR229W	chrIV	0.164826	0	0	0	0	0.009228	0.0064114	0.00495008	0.00225235	0	0.0119398	0.0102779	0	0	0.150369	0.14143	0.00616571	0.0292152	0	0.00719626	0	0	0	0	0.0161755	0	0	0	0.00920307	0	0	0	0	0	0
YDR231C	chrIV	0.0560963	0	0.269278	0	0	0.0286796	0.00975379	0.00255567	0.0159697	0.00577417	0.023812	0.00269593	0	0	0.341909	0.138483	0.00857284	0.0103731	0	0.00345321	0.00416765	0.00977298	0	0.00511761	0	0	0.00288877	0.0229286	0.00635812	0	0	0.00290326	0	0	0
YDR232W	chrIV	0.129174	0.0285621	0.00344806	0	0	0.00552473	0.00307357	0.00556141	0.00312205	0.0302141	0	0.00364368	0	0	0.321026	0.130026	0	0	0.0322057	0.00826203	0.0191623	0.00276004	0.00330703	0	0.0250818	0	0	0.00521043	0.00540418	0	0	0.0243728	0.337916	0.0387346	0.0281586
YDR233C	chrIV	0	0	0	0	0	0	0	0	0	0.0026841	0	0.00997931	0	0	0	0	0.0492951	0	0	0.0092451	0	0	0	0	0	0	0	0	0	0.00298147	0	0.00697021	0.0578748	0	0
YDR234W	chrIV	0.182718	0	0.0833447	0	0	0	0.00459837	0.0151707	0.00358421	0.0495456	0	0.0253425	0.00258907	0	0	0	0.00786475	0.0042506	0	0.0106732	0	0.00289439	0	0	0	0	0	0.00568967	0.00532936	0	0	0.00415597	0	0	0
YDR235W	chrIV	0.183866	0	0.00247226	0	0	0	0.00318376	0	0	0.0117704	0.00605677	0.00598243	0	0	0	0	0	0.00955078	0	0	0	0	0.0188371	0.0119534	0	0	0	0.00690974	0	0	0	0.0115596	0.142866	0.0135519	0.00655695
YDR236C	chrIV	0.063906	0	0.00325366	0	0	0	0.00480434	0.00392409	0	0	0.00396189	0.00498966	0	0	0	0	0.00268561	0.00617603	0	0.0266604	0.0174402	0.00287075	0	0	0	0	0	0	0	0	0	0	0	0	0
YDR237W	chrIV	0	0	0.0102629	0	0	0	0.00247656	0	0	0	0.00591323	0	0	0	0	0	0	0.00429613	0	0.00608453	0.0129723	0	0	0.00255403	0.00250045	0	0	0	0	0	0	0.00292803	0	0	0
YDR238C	chrIV	0.0598462	0.0388869	0.0066106	0	0	0	0.00498492	0.00348775	0.00257151	0	0.00937683	0.00328589	0	0	0	0	0	0.00618881	0	0.0120365	0	0	0	0.00228091	0	0.00467569	0	0	0	0	0	0.00558044	0.0460116	0	0
YDR239C	chrIV	0.165673	0.0129146	0.00980764	0	0	0.0681252	0.00273792	0.00229684	0.0082063	0.032023	0.00711651	0.00334124	0	0	0	0	0.00375669	0.00787017	0	0.0211231	0	0.00334458	0	0.00336293	0	0	0	0	0	0.00667822	0	0.00609924	0.0500148	0	0
YDR240C	chrIV	0.0652485	0.00772309	0.00864723	0	0	0.0105826	0.00308313	0	0	0	0.0166589	0.0289794	0.0851092	0	0	0	0	0.00564031	0.00614714	0	0	0	0	0.00302354	0	0	0	0	0	0.00442773	0	0.00937267	0.10243	0.0072453	0
YDR242W	chrIV	0.0261707	0	0.0113287	0	0	0.336799	0.00394165	0.00290903	0	0.00415013	0.00920394	0.00666828	0	0.00271404	0	0	0.00725815	0.00478866	0	0	0	0	0	0.00249814	0.00343834	0	0	0.00255599	0	0.0236772	0	0.00871542	0.0960006	0.00687452	0
YDR243C	chrIV	0	0.0361	0.223539	0	0	0	0.00328372	0	0.0336595	0.00227858	0.0138713	0.00750211	0	0.00228588	0	0	0	0.0281217	0.0024896	0.00892804	0	0.00710832	0.00512798	0	0.00477259	0	0	0	0.0105154	0.00568646	0	0.00532385	0.0438124	0	0
YDR244W	chrIV	0.0543841	0.00224236	0.041623	0	0	0.00886221	0	0	0.074767	0.00654284	0.0116494	0.00443395	0	0.00329632	0	0	0	0.0355475	0	0.00934988	0	0.00378737	0	0	0	0	0	0	0	0	0	0.00233497	0	0	0
YDR245W	chrIV	0	0	0	0	0	0.00260369	0	0	0	0	0.00620804	0.00510167	0	0	0	0	0	0.00713838	0	0	0	0	0	0	0	0	0	0	0	0	0	0.00260872	0	0	0
YDR246W	chrIV	0.197953	0	0	0	0	0.0141463	0.00296521	0	0	0	0	0	0	0	0.00233944	0.00553181	0	0.0034298	0	0.0116968	0	0	0	0	0	0	0	0	0.00470919	0	0	0.00698257	0.0576113	0	0
YDR246W-A	chrIV	0.00725425	0	0.0113933	0	0	0	0.00291544	0	0	0	0	0	0	0	0	0	0.0308174	0	0.0567287	0.0182163	0.0738826	0	0	0	0.0229917	0	0	0.00468788	0.00440892	0	0	0.00399726	0	0	0
YDR247W	chrIV	0.122776	0.0222066	0	0	0	0.00647528	0.0028503	0	0	0.0427336	0.0121686	0	0	0	0.00360399	0.00294282	0	0.0118442	0.00262664	0	0	0	0.00220596	0.00373494	0	0	0	0.0116896	0	0	0	0.00908579	0.100528	0.00719042	0
YDR248C	chrIV	0	0	0.00454429	0	0	0	0.00345852	0	0	0	0	0	0	0	0	0	0	0	0	0	0.00390455	0	0	0	0	0	0	0.00325882	0	0	0	0.00241383	0	0	0
YDR251W	chrIV	0.0354191	0.0237575	0.0053643	0	0	0.017925	0.00474677	0	0.0346259	0.00532151	0.0125877	0.00277737	0.00752104	0	0	0	0	0.0124656	0.00221325	0.00659885	0	0	0	0.00854304	0.0161558	0	0	0.00339516	0	0	0	0.00840041	0.0921087	0.00652884	0
YDR249C	chrIV	0	0.00396082	0	0	0	0.00220427	0.00228403	0.00976005	0.0100605	0.0379568	0.0079118	0	0	0	0	0	0	0.00750345	0	0.00623563	0.00330578	0	0	0	0.0291763	0	0	0.00237624	0	0	0	0.00880025	0.0963379	0.00681944	0
YDR252W	chrIV	0	0	0	0	0	0	0.00270499	0	0	0.055302	0.0145632	0	0	0	0	0	0	0.0119659	0	0	0	0	0	0	0	0	0	0.0076013	0	0	0	0.00235071	0	0	0
YDR253C	chrIV	0	0	0.0822147	0	0	0	0	0	0.049751	0	0.0265185	0	0	0	0	0	0	0.00877464	0	0.00786494	0	0	0	0	0	0	0	0.00307873	0	0	0	0.00376261	0	0	0
YDR254W	chrIV	0	0	0.012221	0	0	0.00265607	0.00320173	0	0.00451642	0.00422554	0.00962101	0	0	0	0	0	0	0.0135495	0	0	0	0	0	0.00223635	0.00568101	0.0130673	0	0	0	0	0	0.00283109	0	0	0
YDR255C	chrIV	0	0	0.00453252	0	0	0	0.0031029	0	0	0.00282511	0.0191991	0	0	0	0	0	0.00309721	0.00586524	0	0	0	0	0	0.00397777	0.00401981	0	0	0	0	0.00537002	0	0.00368746	0	0	0
YDR256C	chrIV	0.130124	0.00932474	0.00394023	0	0	0.0275843	0	0.00682727	0.0310176	0.00875841	0.00787046	0.0188787	0.00389093	0.0023599	0.0046333	0.00356244	0	0	0	0.0218681	0	0	0	0	0.00623407	0	0	0.00254485	0.00955979	0	0	0.00510025	0.0420857	0	0
YDR257C	chrIV	0.195224	0.00274748	0.00331046	0	0	0.125086	0.00271763	0.0034041	0.00420263	0	0.00608176	0	0	0	0	0.00223879	0	0.0124628	0.00301239	0.0126677	0.00599098	0	0	0.00651224	0	0.00333895	0	0	0	0	0	0.00427434	0	0	0
YDR258C	chrIV	0.322874	0	0.00260673	0.00267843	0.00246329	0.0035885	0.00395987	0.00253876	0.0108282	0.0336356	0.00538541	0.0037511	0	0	0.00411448	0	0	0.00971851	0	0.00278761	0	0	0	0.00437455	0	0	0	0	0	0.0133661	0	0.00319238	0	0	0
YDR259C	chrIV	0	0	0	0.0595255	0	0.00227192	0.00416565	0.00407406	0.00621578	0	0.0179823	0.00850358	0	0	0	0	0.0144879	0	0	0.00238779	0	0	0	0	0	0	0	0	0	0.00332837	0	0.0128889	0.176926	0.0200656	0.014414
YDR260C	chrIV	0.0430006	0	0	0	0	0.0231383	0	0.0125904	0.00658801	0	0.00867166	0.00573193	0	0	0	0	0	0	0	0.00288338	0	0	0	0	0	0	0	0	0	0	0	0	0	0	0
YDR261C	chrIV	0.00586921	0.00534626	0.00507091	0	0	0.0125891	0.00244266	0	0	0.0237201	0.0057326	0.0106062	0.0198405	0	0.0375208	0.0249253	0.00363695	0.00482036	0.00958548	0	0.00382136	0	0	0.00458513	0.0100811	0	0	0	0.00456056	0	0	0.0119655	0.157019	0.016615	0.0105678
YDR262W	chrIV	0	0.00796386	0.00224675	0	0	0	0.00262394	0.180616	0.00337331	0	0.00278433	0.0029062	0	0.00222093	0	0	0.028029	0	0	0.00812554	0	0	0	0.00487137	0	0	0	0.00306706	0	0.00435696	0	0.00835896	0.0914015	0.00647468	0
YDR263C	chrIV	0	0	0.0188232	0	0	0.00490654	0	0	0	0.00658348	0.00723904	0	0	0	0	0	0.0317286	0.0219702	0	0	0	0	0	0	0	0	0	0	0	0	0	0.00288651	0	0	0
YDR264C	chrIV	0.0468145	0	0.059308	0	0.00251398	0	0.00415748	0.00228313	0.0235131	0	0.00805912	0.00993792	0	0.0233086	0.0139847	0.0151118	0.0081926	0.00364151	0.00367555	0.00347988	0	0	0.0627658	0.0102851	0.00495807	0.00731994	0	0.00670865	0	0	0	0.00813811	0.0895134	0.0063821	0
YDR265W	chrIV	0.248286	0.0393565	0.0904152	0.00297466	0	0.0236355	0.00471263	0	0.0044838	0	0.00560961	0.0209454	0	0	0	0	0	0	0.00307664	0.00435919	0.020835	0	0	0.0025361	0.00259975	0	0	0	0	0	0	0.00324694	0	0	0
YDR266C	chrIV	0.233288	0.0108302	0.144762	0	0	0.00568023	0.00353327	0.0022321	0.00249259	0.026281	0.00396148	0.00876291	0	0.00275922	0.0173791	0.0157255	0	0.0108372	0	0.00303597	0	0	0	0.00542428	0	0	0	0.0172805	0	0	0	0.0103374	0.127477	0.0120297	0.00576911
YDR267C	chrIV	0	0.0535366	0	0	0	0	0	0	0.0355134	0.00780224	0	0	0	0	0	0	0.00807315	0	0	0.00244526	0	0	0.0097475	0	0	0	0	0	0	0	0	0	0	0	0
YDR268W	chrIV	0.002597	0	0	0	0	0	0.00286354	0.00674484	0.00296058	0.412307	0.00300096	0.00274331	0	0	0.00237839	0.00364477	0	0	0	0.00324891	0.00302467	0	0	0.00698826	0	0	0	0	0	0	0	0.00447481	0.0326685	0	0
YDR270W	chrIV	0.0582704	0.0295856	0.00272693	0	0	0	0.00489339	0	0.00544479	0	0.0083123	0.00327111	0	0	0	0.00233162	0.00288638	0.00248187	0	0.00913503	0.0127699	0	0	0.00597407	0	0	0	0.00762099	0.0172704	0	0	0.0086369	0.0946669	0.00673063	0
YDR272W	chrIV	0	0	0.239324	0	0	0	0.00306197	0	0	0	0.00578116	0	0	0	0	0	0	0	0	0.00361833	0	0	0	0.00506455	0	0	0	0	0.00340806	0.0156301	0	0.00343169	0	0	0
YDR273W	chrIV	0.00640629	0	0.00504281	0	0	0	0.00506302	0	0.115734	0.00287104	0.00355121	0	0	0	0	0	0	0	0.0109201	0.00333905	0	0	0.00318026	0.0324439	0.00314178	0	0	0	0	0.00412373	0	0.00673981	0.0556719	0	0
YDR275W	chrIV	0.0205908	0.16454	0	0.00390081	0.0189429	0.0549229	0.00386747	0	0	0	0	0.00304271	0	0	0	0	0.00322603	0	0	0.00493308	0	0	0	0	0	0	0	0	0	0	0	0.00493166	0.054393	0.00388342	0
YDR276C	chrIV	0	0	0	0	0	0	0	0	0	0	0.00358476	0	0	0	0	0	0	0.00549675	0	0	0	0.018101	0	0	0	0	0	0.00899468	0	0	0	0	0	0	0
YDR277C	chrIV	0.0615797	0	0.00448353	0	0	0	0.00440998	0.00266004	0.0304855	0	0.00814955	0.00366163	0	0.00396863	0.020187	0.0214549	0	0.00963309	0.0514264	0.0264031	0	0	0	0	0.0352816	0	0	0.00817548	0.00604329	0	0	0.00589674	0.0485265	0	0
YDR279W	chrIV	0.00230384	0	0.0430911	0	0	0	0.00344085	0.00536403	0	0.00934252	0.00390106	0	0.147261	0	0.0110161	0.00572828	0.439008	0	0	0.00220641	0	0.00312212	0	0	0	0	0	0	0.00872402	0	0	0.00461981	0.0194027	0	0
YDR280W	chrIV	0.0413158	0	0	0	0	0.00309099	0.00419168	0.00286672	0.0195498	0	0.00261572	0	0	0	0	0	0	0	0	0	0.0109367	0	0	0	0	0	0	0	0.00507127	0.00306271	0	0	0	0	0
YDR281C	chrIV	0.196695	0	0	0	0	0	0	0.00220267	0.017414	0	0	0	0	0	0	0	0	0	0.00265926	0	0	0	0	0	0	0	0	0	0	0.151994	0	0.00257042	0	0	0
YDR282C	chrIV	0	0.0022784	0.00448457	0	0	0	0.00424404	0	0	0.0556092	0	0	0	0	0	0.00260392	0	0	0	0	0	0	0.00345889	0.0060778	0	0	0	0	0.00517207	0	0	0.00222668	0	0	0
YDR283C	chrIV	0.163572	0.00544467	0.0224247	0	0	0.0221656	0.00465758	0.00262398	0.00842408	0.0298871	0.00574697	0.00465447	0	0	0.0433642	0.0394198	0.00612099	0.00653484	0	0.00230834	0	0.00446647	0.00457844	0.00580397	0	0.00737825	0	0	0.00313291	0	0	0.00850766	0.0937222	0.00670061	0
YDR284C	chrIV	0	0.0557334	0.0433144	0	0	0.0029086	0.00457125	0	0	0	0.00303289	0.0227483	0	0	0	0	0	0.0175194	0	0	0	0	0.00245593	0.00381564	0	0	0	0	0.00245976	0	0	0	0	0	0
YDR285W	chrIV	0.026463	0.0282069	0.00249799	0	0.00401167	0.0054469	0.00303248	0	0.00781231	0.0117274	0.00703794	0.0105147	0	0	0	0	0	0.00505009	0.00332436	0.00257233	0	0	0	0	0	0	0	0.00799216	0	0	0	0.00784541	0.0859431	0.00609748	0
YDR286C	chrIV	0	0	0	0	0	0	0.00278143	0	0.00364858	0	0.00374119	0	0	0.00671605	0	0	0	0	0	0.0055395	0	0	0	0	0	0	0	0	0	0	0	0	0	0	0
YDR287W	chrIV	0.00768536	0	0.012029	0	0	0	0.0029967	0	0.0334767	0	0	0	0	0	0	0	0.0200557	0	0.00526009	0	0	0	0	0.00331481	0	0.00270076	0	0.00952799	0.0029526	0.00455347	0	0	0	0	0
YDR288W	chrIV	0.155423	0	0.00768348	0	0	0	0.00304627	0	0	0.0158659	0.00498494	0.00401814	0	0.00501823	0	0	0	0.0148619	0	0	0	0	0	0.00488723	0	0	0	0	0	0	0	0.00290939	0	0	0
YDR289C	chrIV	0.156897	0	0.0123086	0	0	0	0.00311035	0.00278435	0	0.00787116	0.00423505	0.00775946	0	0	0	0.00270465	0	0.00288135	0	0.00287218	0.00363097	0	0	0.00479992	0	0	0	0.00639712	0	0.0146867	0	0.00634272	0.0520005	0	0
YDR291W	chrIV	0.0405534	0	0.0611892	0	0	0	0.00403342	0.00251357	0.120366	0.0202221	0.0103927	0.00256201	0.0024708	0.0024641	0.00887858	0.0109544	0.0157738	0.0107978	0	0.00357602	0.00333365	0.00367018	0	0	0.0101827	0	0	0.00288237	0	0	0	0.00867458	0.0951726	0.00673924	0
YDR292C	chrIV	0	0	0	0	0	0.00319486	0.00302872	0	0	0.0276178	0.00333748	0.00952688	0	0.00273776	0	0	0	0	0	0	0.00271244	0.00409428	0.00335599	0	0	0	0	0.0089823	0	0.00277272	0	0.00489166	0.0403076	0	0
YDR293C	chrIV	0.165866	0.0199536	0.00382924	0	0	0.00568395	0.00281145	0	0.00728877	0.00664788	0.00740964	0.00232116	0.0402222	0	0	0	0.139008	0.00852323	0.00670306	0.0227825	0	0	0.0112547	0.0145099	0.0279038	0	0.00341423	0.00848519	0	0.00359665	0	0.00577464	0.0474689	0	0
YDR294C	chrIV	0	0.00360233	0.00320589	0	0	0.004369	0.00509274	0.0201316	0.00249848	0.00389444	0.0106531	0.00496936	0	0	0.00328996	0.00231379	0.00412648	0.00319521	0	0	0.0106233	0	0	0.0298473	0	0	0	0.00586397	0.00568171	0	0	0.00877573	0.0958309	0.00677953	0
YDR295C	chrIV	0.220667	0	0.00704528	0.00424343	0.0106506	0	0.00318221	0	0.00928583	0.0181319	0.0177291	0.00786533	0	0	0	0.00228682	0.00323508	0.00795458	0	0.0418065	0	0	0.0975262	0	0.0290652	0	0	0.0072315	0	0	0	0.00578336	0.0475708	0	0
YDR296W	chrIV	0	0	0.00613946	0	0	0.00266949	0	0.0218852	0.0107124	0	0	0.00311554	0.0030355	0	0	0	0	0.0022132	0	0.00332374	0	0.00495286	0	0	0	0	0.00225505	0.0205502	0	0	0	0.00254526	0	0	0
YDR297W	chrIV	0.00451712	0.00798881	0.003744	0	0	0.0125574	0.00282089	0	0	0	0	0.010788	0	0	0.011256	0.0101854	0	0.00221683	0	0	0	0	0	0.00888657	0	0	0	0	0	0	0	0	0	0	0
YDR298C	chrIV	0.00409982	0.108157	0.00848959	0	0	0	0.00349404	0	0.014267	0.00263001	0	0	0	0.0208181	0	0	0	0	0	0.0047793	0	0	0	0	0	0	0	0.00750447	0	0	0	0.00415915	0	0	0
YDR299W	chrIV	0.0529608	0.0113235	0.00300357	0	0.0022224	0.0282459	0.00448588	0.00350516	0	0.00521031	0.00734392	0.00311303	0	0.00229361	0	0	0.00924024	0.0027186	0	0.00431165	0	0	0	0	0.00347858	0.00249669	0.0114411	0	0	0	0	0.00634388	0.0526055	0	0
YDR300C	chrIV	0.00374951	0.0176931	0.00720548	0	0	0	0.00309143	0	0.354922	0.00306191	0.00341102	0	0	0	0.00762913	0.00777108	0	0.00670837	0	0	0	0	0	0.00478854	0	0	0	0	0	0	0	0.0029102	0	0	0
YDR301W	chrIV	0.00784503	0.00265407	0.542125	0	0	0.00347879	0.00461565	0.00347888	0.00949941	0.0900335	0.0266312	0.0279312	0	0.0060204	0.0659188	0.0369218	0	0.00941631	0.00353989	0	0.0180791	0	0.270803	0.00458489	0.00783719	0	0.00232581	0.00823257	0	0.0781773	0	0.00328501	0	0	0
YDR302W	chrIV	0.0049858	0.238123	0.00348739	0	0	0	0.00428261	0	0.00430853	0.00432593	0.0515721	0	0	0	0	0.00308306	0	0.0820981	0	0	0	0	0	0	0	0	0	0.00894436	0	0.00253619	0	0.00655401	0.0541797	0	0
YDR303C	chrIV	0.0374137	0	0.0031764	0.00642756	0	0.266775	0	0.0156845	0.0111401	0.00234832	0.0149044	0.0292645	0	0.00548024	0.00769595	0.0092632	0	0.0200374	0.00537607	0.0293901	0.00225517	0.0449012	0	0.00297948	0.0043081	0.00239154	0.00635877	0	0.00333524	0.0122323	0	0.00352159	0	0	0
YDR304C	chrIV	0.0213294	0	0.00311479	0	0	0.0210761	0.00263635	0	0	0.00663154	0	0	0	0	0	0	0	0	0	0.00457373	0	0	0.00537294	0	0.00378967	0	0	0	0	0	0	0.0077566	0.0848107	0.00602092	0
YDR305C	chrIV	0	0.0251269	0.00914634	0	0.00226362	0	0	0	0	0	0.00490348	0	0	0	0	0	0	0.00492991	0	0	0	0.00861481	0	0.00968829	0	0.00321045	0	0.00674686	0	0	0	0.00547649	0.0451489	0	0
YDR306C	chrIV	0.128894	0	0.00926134	0.0181596	0	0.00659025	0.0043626	0.0123331	0	0	0.00495371	0	0	0	0.00339362	0.002771	0	0.00262799	0	0.00542261	0	0.0182302	0	0.00275561	0	0	0	0.00917199	0	0	0	0.00873383	0.0963721	0.00687941	0
YDR307W	chrIV	0.0435891	0	0.00309606	0	0	0.0131226	0.00243017	0	0.341862	0.0434544	0.0118014	0.00538251	0.00334944	0.0352121	0	0	0	0.00810851	0	0.00453765	0	0	0	0	0	0	0	0	0	0	0	0.00322968	0	0	0
YDR308C	chrIV	0	0	0.0373529	0	0	0	0.00253343	0	0	0	0.00377695	0.00560256	0	0	0	0.00271123	0	0	0	0.00244669	0	0	0	0	0	0	0	0	0	0	0	0.00342967	0	0	0
YDR309C	chrIV	0.311623	0	0	0	0	0.0187282	0.00268833	0	0.0819928	0.0208241	0.00337019	0	0	0	0	0	0.0127197	0.00722949	0	0.00349469	0	0	0.027314	0.00242773	0	0	0	0.0040736	0	0	0	0.00227821	0	0	0
YDR310C	chrIV	0.00931573	0.00590591	0.55267	0	0	0.00345104	0.00583275	0.0266132	0.00698838	0	0.00420649	0.0032522	0	0.00405283	0.015106	0.0143208	0.113092	0	0	0.0179261	0	0	0	0.00567986	0.0274184	0	0.0162093	0.0248086	0	0.00296781	0	0.00314222	0	0	0
YDR311W	chrIV	0.00272886	0.0611465	0.00264401	0	0	0	0.00403961	0	0.00793642	0.0470015	0.00284254	0.0028542	0	0	0.00289661	0.00383054	0.0160929	0.00371786	0	0.025268	0	0	0	0.0100506	0	0	0	0.00296736	0	0	0	0.00530055	0.0436981	0	0
YDR312W	chrIV	0.00785629	0	0.00314919	0	0	0	0.00732786	0.00303731	0.00528538	0.099237	0.00702687	0.00353901	0.00838014	0	0	0	0.00286788	0.0053981	0.00363641	0	0	0	0	0.00319051	0	0	0	0	0	0	0	0.00801173	0.0876529	0.00619562	0
YDR313C	chrIV	0.0598702	0	0	0	0	0.0323494	0.0035888	0	0.0653595	0.0476442	0.0221806	0.0112557	0	0.00821218	0	0	0	0.00381359	0.00222755	0.00280054	0	0	0.00478226	0.00249156	0	0	0	0	0.0052992	0	0	0.0107478	0.118271	0.00843597	0
YDR314C	chrIV	0.0253058	0	0.00329664	0	0	0.00695571	0.00409644	0	0.0222279	0	0.00919919	0.0117495	0	0	0.0226693	0.0210787	0	0.00467221	0	0	0	0	0.00344799	0.00237346	0.0170049	0	0	0	0	0	0	0.0041354	0	0	0
YDR315C	chrIV	0.00312594	0	0.00542438	0	0	0	0.00375429	0	0	0.0151159	0.00460862	0.00456047	0	0	0.00281029	0.0026698	0	0	0	0	0.00915095	0	0	0.00276798	0	0.236622	0	0.00700229	0	0.00231419	0	0.00290295	0	0	0
YDR316W	chrIV	0	0	0.00497522	0.00262999	0	0.00572395	0.00463703	0	0.00435528	0.0262173	0.00825438	0.00228498	0	0	0	0	0	0.00509372	0	0	0	0	0	0.00639209	0	0	0	0.00703168	0	0	0	0.00952425	0.104994	0.00748483	0
YDR317W	chrIV	0	0	0	0	0	0.00378922	0.00261908	0	0.00711737	0.324058	0.0252283	0	0	0	0	0	0.025998	0.0173824	0	0.00245837	0	0	0	0.00811946	0	0	0	0.00951685	0	0	0	0.00235661	0	0	0
YDR318W	chrIV	0.00872526	0	0	0	0	0.00556245	0.00512308	0	0.0981043	0.00670824	0.00993835	0	0	0.00454717	0	0	0.0136539	0.00527841	0	0	0	0	0	0.0081839	0	0	0	0	0	0.014316	0	0.00714226	0.0588783	0	0
YDR319C	chrIV	0.00453363	0	0	0	0	0	0	0	0	0	0.00423376	0.00758864	0	0	0	0	0	0	0	0	0	0	0	0	0	0	0	0	0	0	0	0	0	0	0
YDR320C	chrIV	0.0090019	0	0.0788154	0	0	0.00366348	0.00399828	0	0.00452977	0.0425891	0.00245151	0.00404923	0	0.00475157	0.0100502	0.0129757	0.012201	0	0	0.0116195	0	0	0	0.00223219	0	0	0	0	0.0024515	0	0	0.00699906	0.0572729	0	0
YDR320C-A	chrIV	0.00511736	0	0.0159201	0	0	0	0.00292767	0	0.0534569	0	0	0.00376419	0	0	0	0	0	0	0	0	0	0	0	0	0	0	0	0	0	0	0	0	0	0	0
YDR321W	chrIV	0	0.00437106	0.00652414	0	0	0.00383208	0	0.00284948	0	0.0102297	0.00535416	0.00657131	0	0	0.0670104	0.0375946	0.00234918	0.003643	0	0.00533026	0	0	0	0.00295592	0	0	0	0	0	0	0	0	0	0	0
YDR322W	chrIV	0	0.0164395	0	0	0	0.00241418	0.00320635	0.00223458	0	0	0.0029745	0.0220735	0.00231459	0	0	0	0	0	0	0.0027882	0	0	0	0.00312844	0.00417617	0	0	0	0	0	0	0	0	0	0
YDR322C-A	chrIV	0	0	0	0	0	0.00564246	0	0	0	0	0.00463446	0	0	0	0	0	0	0.00364569	0	0	0	0	0	0	0	0	0	0	0	0	0	0.00313856	0	0	0
YDR323C	chrIV	0.00916054	0.00257027	0	0	0	0	0.00223584	0	0	0	0.0105724	0.00620232	0	0	0	0	0	0.00405858	0	0.00517342	0	0	0	0.00405595	0	0	0	0	0	0	0	0.00385478	0.0317613	0	0
YDR324C	chrIV	0.00406663	0.00553997	0.00344905	0	0	0	0.00499082	0.0132906	0.00453844	0.0460029	0.00932866	0.00220798	0	0	0.422004	0.170927	0	0.0120454	0	0.00395118	0.00281801	0	0	0.0045052	0.0144328	0	0	0	0.042108	0	0.00256952	0.00967999	0.032843	0	0
YDR325W	chrIV	0.186695	0	0.0260799	0	0	0.0114053	0.00571987	0	0.00515299	0.00996555	0.00542027	0.00923349	0.00647983	0	0.334066	0.161671	0.00589652	0.0108648	0.0176152	0.0171384	0.00483995	0	0.00226562	0.00399352	0.0299893	0	0	0.00674579	0.0628564	0	0	0.00520879	0.042945	0	0
YDR326C	chrIV	0.133973	0.0118626	0.0160961	0	0	0.00423708	0.00313019	0.0114591	0.00585456	0.0401284	0.0194874	0	0.00369595	0	0	0	0.0029775	0.00891361	0	0.00726335	0	0	0.0113752	0.00743617	0.00919138	0	0	0.00873394	0.00945523	0.00457344	0	0.00656247	0.0540424	0	0
YDR328C	chrIV	0.0559133	0	0.00352054	0	0	0	0	0	0.00349998	0	0.00328393	0	0	0	0.00299697	0.00396916	0.00352186	0.00661245	0	0	0	0.00336865	0	0	0	0	0	0	0	0.00230417	0	0	0	0	0
YDR329C	chrIV	0.0497199	0	0.0084024	0	0	0.0269348	0	0	0.0515281	0	0.00234683	0.00692836	0	0.0125801	0	0	0	0	0	0	0	0	0	0.00289271	0	0	0	0	0	0	0	0.00262509	0	0	0
YDR330W	chrIV	0.0088658	0	0.00249586	0	0	0.00654309	0.00287413	0.0104676	0.00685874	0	0.00255597	0.00853096	0	0.00242879	0	0.00333665	0	0.00427016	0	0.00401821	0	0	0	0.00398997	0.0104408	0	0	0.0100048	0.0118605	0.0276361	0	0.0030062	0	0	0
YDR331W	chrIV	0.0357797	0	0.0201996	0	0	0.00297592	0.00272722	0	0.00366497	0	0.00536273	0	0	0	0	0	0	0	0	0.00680362	0	0	0	0.00759125	0	0	0	0	0	0	0.00240455	0.0134427	0.148669	0.01349	0.00646819
YDR332W	chrIV	0.0598528	0.00670945	0.0386795	0	0	0.0245791	0.00379392	0	0.0102839	0.0152713	0.0100145	0.00734333	0	0.0145334	0	0	0.0684735	0.0065981	0	0.00314586	0	0.00326659	0	0.00351671	0	0	0	0.00766475	0.00900135	0	0	0.00445291	0.0367899	0	0
YDR334W	chrIV	0.160183	0	0.0453586	0	0	0.00970845	0.00443525	0.00310818	0.00610753	0	0.0106803	0.00346854	0.0703411	0.00390423	0.00575459	0.00424081	0.00522609	0.00517201	0	0.00457073	0.00243021	0	0.00415819	0.00419641	0.00252438	0	0	0.00661086	0.00387565	0	0	0.00836458	0.0923128	0.00660901	0
YDR333C	chrIV	0	0	0.00390899	0	0	0	0.00268919	0.00354661	0	0.03592	0.0067466	0.00358771	0.0141123	0	0	0	0	0.0129523	0.00228465	0.00767236	0.00442442	0	0	0.00251345	0	0	0.00357995	0.00689828	0	0.0280391	0	0.00670451	0.054769	0	0
YDR335W	chrIV	0.0667301	0.00370252	0.0704264	0	0	0.00704691	0.00481666	0.00307495	0	0.0962037	0.0095142	0.00328275	0	0	0.0115191	0.0106834	0.00426742	0.00505544	0	0.0284424	0.00251274	0	0.00347832	0.0106431	0	0.00917573	0	0.00885152	0.0178858	0.0378462	0	0.00625336	0.0515253	0	0
YDR336W	chrIV	0	0	0	0	0	0	0.00296007	0	0	0	0.0093653	0.00271877	0	0	0	0	0	0	0	0.00376959	0	0	0.00727852	0	0.00853931	0	0	0.00657946	0	0	0	0.00951164	0.117379	0.0110828	0.00531402
YDR337W	chrIV	0	0	0	0	0	0.00226855	0.00301418	0.0144014	0	0	0.0040725	0.00252403	0	0	0	0	0	0.00289287	0	0	0	0.0127037	0	0	0	0.00719899	0.00665733	0	0	0	0	0.0135747	0.247363	0.030229	0.0244087
YDR338C	chrIV	0.171725	0.00248577	0.0035139	0	0.00263831	0	0.00254404	0	0.109672	0.00258701	0.00558362	0.00448659	0	0.00378657	0.0193389	0.0223562	0.0181087	0.00630541	0	0.00252162	0.0172144	0.00243271	0.915721	0.00284707	0	0.00287519	0	0.0217019	0.00828021	0.0157154	0	0.00850984	0.0930344	0.00659232	0
YDR339C	chrIV	0.0651789	0.00648844	0.00764868	0	0	0	0	0	0	0.0916082	0.00277666	0.00228711	0	0	0	0	0	0	0	0.00346225	0	0	0	0	0	0	0	0	0	0	0	0.00461996	0	0	0
YDR341C	chrIV	0.184013	0	0	0	0	0	0.00376824	0	0.00721296	0.150468	0.00798193	0.0055762	0	0	0	0	0	0.00496537	0	0.00787839	0	0	0	0	0	0	0	0	0	0	0	0.00370329	0	0	0
YDR342C	chrIV	0	0	0.00697119	0	0	0	0	0	0.00504027	0	0.00919667	0.00545202	0	0	0	0	0.00289639	0.00263922	0	0.0023254	0	0	0.0501426	0.00495374	0	0	0	0.00620471	0.00583986	0	0	0.00356994	0	0	0
YDR343C	chrIV	0	0	0.00688835	0	0	0	0	0	0.00490371	0	0.00951242	0.00428724	0	0	0	0.00234351	0.00281932	0.00271856	0	0	0	0	0.048289	0.00489888	0	0	0	0.00583472	0.00588635	0	0	0.0028983	0	0	0
YDR345C	chrIV	0	0.481363	0.00397443	0	0	0	0	0	0.00834885	0.00231427	0.0060064	0.00239627	0.00509788	0	0	0.00225623	0.00281833	0.00501127	0	0.00340646	0	0	0	0.00303318	0	0	0	0.00846851	0.00517015	0.00643457	0	0	0	0	0
YDR346C	chrIV	0.0656053	0	0.0501289	0	0	0.00742534	0.00333851	0.00227201	0.0181075	0.114494	0.00603752	0	0	0	0.00536938	0.00691453	0	0.00689231	0	0.0280731	0	0	0	0.00321759	0	0	0	0.0192672	0.00823217	0	0	0.0082025	0.090509	0.00645872	0
YDR347W	chrIV	0.176542	0.00324204	0.00416562	0	0	0.00417962	0	0	0	0.00886723	0.00668055	0.00474443	0	0	0	0.00229131	0	0.00387167	0	0.00235831	0	0	0	0.00246129	0	0	0	0	0.00790214	0.134244	0	0	0	0	0
YDR348C	chrIV	0.0410104	0.0128263	0.0118212	0	0.00594004	0.00226766	0.00238103	0.0635376	0.00443418	0	0.00310851	0.00284109	0	0	0	0	0.00223539	0	0.00303986	0.00723798	0	0.00240447	0.00607904	0	0	0.00269497	0	0.0096936	0	0	0	0	0	0	0
YDR349C	chrIV	0.0463836	0.00520483	0.00621072	0	0	0.0259496	0.00441251	0.00906225	0.00541439	0.00262316	0.0105586	0.00240147	0	0.00511843	0	0	0	0.0148829	0	0.0059103	0	0.00295086	0	0	0	0	0	0.00727014	0	0.00662173	0	0.00310906	0	0	0
YDR350C	chrIV	0.00557017	0.00243633	0.0140383	0	0	0.0069213	0.00466194	0	0.0236515	0.0343302	0.00667946	0.00624746	0	0.00463055	0	0	0	0.00279452	0	0.00492427	0	0	0	0.00564034	0	0	0	0	0.00283082	0.0178458	0	0.00518748	0.0430106	0	0
YDR351W	chrIV	0.177402	0.0526047	0.00390139	0	0	0.00332738	0.00352355	0.00708907	0.00262829	0.0650832	0.00992212	0.0122487	0	0.00297587	0	0	0	0.00876359	0	0	0.00322212	0	0.0389401	0	0.00493472	0	0.00314466	0.015673	0.00242149	0	0	0.0060109	0.0492696	0	0
YDR352W	chrIV	0.00627682	0.00437608	0.0121732	0	0	0	0.00403218	0	0	0	0.0130329	0.00314778	0	0.0028431	0.00317365	0.00553288	0.00277439	0.00899959	0	0.00221768	0	0.0167361	0	0.0154132	0	0.00392736	0	0.00737848	0	0	0	0.00258754	0	0	0
YDR353W	chrIV	0.00415404	0.00855328	0	0	0	0	0	0.0252631	0.00471446	0	0.0207683	0	0	0	0	0	0	0	0.00266594	0.011693	0	0	0.00273514	0.00385138	0.016916	0	0	0	0	0	0	0.00282768	0	0	0
YDR354W	chrIV	0.00517118	0.00264665	0.211964	0	0	0.00246971	0.00273111	0.00467069	0.00258345	0	0.00314112	0.0030486	0	0	0.0103292	0.00957984	0	0.0039059	0	0.00562352	0	0	0	0	0.0281977	0	0	0	0	0	0	0.00561514	0.0461337	0	0
YDR356W	chrIV	0.179548	0	0.00448188	0	0	0.0155309	0.0031906	0.00274638	0.0461177	0.0455542	0.00401949	0.00465533	0	0.0138557	0	0	0	0.00348559	0	0.029713	0	0	0	0.0028327	0.00283304	0	0	0.00272493	0	0	0	0.0110236	0.135876	0.0128301	0.00615777
YDR358W	chrIV	0.0529317	0	0.00303992	0	0	0.023553	0.00550116	0	0	0.00241467	0.00809324	0.00493181	0	0	0.0421551	0.0451325	0.00338715	0.00722673	0	0.0106338	0	0	0	0.00350362	0	0	0	0	0	0.0480343	0	0.00486843	0.0537003	0.00383337	0
YDR357C	chrIV	0.00862443	0.0313386	0	0	0	0	0	0	0	0	0.0227489	0	0	0	0	0	0	0.0056759	0	0	0	0	0	0.00298787	0	0	0	0	0	0.00476706	0	0.00335984	0	0	0
YDR359C	chrIV	0.0609273	0	0.00455927	0	0.00477221	0.0357409	0.00452665	0.00482122	0.00338915	0	0.00440247	0.0271971	0	0	0.00498176	0.00717488	0	0.0158055	0.00799617	0.00474393	0.0173287	0	0.0123135	0.00695365	0.025803	0	0	0.0176631	0	0.00881792	0	0.0070287	0.0580145	0	0
YDR361C	chrIV	0	0.00227551	0	0	0.00751582	0	0	0	0	0.00263308	0.0087347	0.00496313	0	0	0.00672103	0.00865539	0	0.01798	0.00879159	0	0	0	0	0.00347759	0	0	0	0	0	0	0	0.00463696	0.0262086	0	0
YDR362C	chrIV	0.163648	0.0539166	0.0054799	0	0	0.00779953	0.00398345	0.007087	0	0.0121561	0.0292274	0	0	0	0.00818827	0.00772152	0	0.0221451	0	0.0210531	0.0131326	0	0	0.00474136	0.0131952	0	0	0	0	0.120342	0	0.00283765	0	0	0
YDR363W	chrIV	0.0111077	0.00284017	0	0	0	0.00270441	0.00417093	0.0146941	0.00272556	0.117506	0.00461226	0	0.00369728	0	0.0141256	0.00993961	0.00366235	0.0118	0	0.00563517	0	0	0	0.00454655	0.0132614	0.00504884	0	0	0.00614978	0.189739	0	0.00543221	0.044426	0	0
YDR363W-A	chrIV	0	0	0	0.0322296	0	0	0	0	0.0067039	0	0.00320027	0.00447786	0	0	0	0	0	0.0034092	0	0	0	0	0	0	0	0	0	0.0130351	0	0	0	0.0190039	0.311349	0.0366732	0.0280648
YDR364C	chrIV	0.191491	0	0.0134394	0	0	0.00768669	0.00430252	0	0	0	0.00800989	0	0	0	0	0	0	0.00443024	0	0.00455798	0	0	0	0.00957172	0.00844319	0.00409348	0	0.00504499	0	0	0	0.00694499	0.0571964	0	0
YDR365C	chrIV	0.0316087	0	0	0	0	0.025331	0.00449445	0.00360301	0.103164	0.00367588	0.00363693	0	0.0194167	0.00303189	0	0	0	0.00982144	0	0.00603417	0	0	0.00408712	0	0	0	0	0	0.00412098	0	0	0	0	0	0
YDR367W	chrIV	0	0.00796851	0.00288925	0	0	0	0	0	0	0.00328484	0.00277298	0	0	0	0.00309463	0	0	0.00283471	0	0	0.130547	0	0	0.00235091	0	0	0	0	0	0.00271914	0	0.0104	0.128857	0.0122139	0.00587941
YDR368W	chrIV	0.219514	0	0	0	0	0	0	0	0	0.0118136	0	0.00237727	0	0.00467359	0	0	0	0	0.00244048	0.00653656	0	0.00575109	0	0	0.00646867	0.00254005	0	0.00900541	0	0	0	0	0	0	0
YDR369C	chrIV	0.00615711	0	0.0813886	0	0	0	0.00310191	0	0.00669159	0.0225291	0.017011	0.00528023	0.0325615	0	0	0	0.00867879	0.0077789	0.00416463	0.0119749	0.0798144	0	0	0.00297117	0.0245806	0	0	0	0.0298644	0	0	0.00582666	0.0478968	0	0
YDR370C	chrIV	0.00442251	0	0.00590669	0	0	0	0.0029979	0.0105447	0.00379295	0.008242	0.00696815	0.00260178	0	0	0	0	0	0.00224074	0	0	0	0	0	0.00262126	0	0	0	0	0	0.0624852	0	0.00603264	0.0499048	0	0
YDR371W	chrIV	0.0382582	0	0.0297985	0	0	0	0.00315412	0	0.0121531	0.0215004	0.0255314	0	0	0	0	0	0	0.0126027	0.0708579	0	0.013127	0.00263555	0	0.006908	0.00251588	0	0	0	0.00267632	0	0	0.00681288	0.0561606	0	0
YDR372C	chrIV	0	0.00740197	0	0	0	0	0.00293967	0	0	0.0305151	0.00322172	0.0026918	0	0	0	0	0	0	0	0	0	0	0	0.00571169	0	0	0	0	0	0	0	0	0	0	0
YDR373W	chrIV	0	0	0.0732544	0	0	0	0.00539416	0	0	0.00430217	0.0036572	0	0	0	0	0	0	0.00410397	0	0	0	0	0	0	0	0	0	0	0.00404423	0	0	0.00371143	0	0	0
YDR374C	chrIV	0	0	0	0.00223721	0	0	0.00517607	0	0	0	0.00266476	0.00277168	0	0.00334837	0	0	0	0	0	0	0	0	0	0.0038535	0	0	0	0	0	0	0	0.00597185	0.0493772	0	0
YDR374W-A	chrIV	0	0	0	0	0	0	0	0	0	0.0074269	0	0	0	0	0	0	0	0	0	0	0.00379689	0	0	0.00501414	0	0	0	0.00251092	0	0	0	0	0	0	0
YDR375C	chrIV	0.0469827	0.0204693	0.0206294	0	0	0.027998	0.00279924	0.0136754	0.00425799	0.0295969	0.00305649	0	0	0	0.0143068	0.0165745	0.00240101	0	0.00608811	0.00463496	0	0	0.0120531	0.011249	0.0196839	0	0	0.00232026	0	0	0	0.00536916	0.0592224	0.00422085	0
YDR376W	chrIV	0.0442188	0	0.00300488	0	0.0121054	0.0362401	0.00539799	0	0.00774659	0.00361718	0.00377785	0.0073739	0	0	0.00240295	0	0.00297398	0	0	0.0107166	0.0027499	0	0	0	0	0	0	0	0.00530216	0	0	0	0	0	0
YDR377W	chrIV	0	0	0	0	0	0	0	0	0	0	0.00445326	0.00818465	0	0	0	0	0	0	0	0	0	0	0	0	0	0	0	0	0	0	0	0	0	0	0
YDR378C	chrIV	0	0	0.00652367	0	0	0	0.00559828	0.0036338	0.00345114	0	0.00386748	0.00583709	0	0	0	0	0	0.00315976	0	0.00602777	0	0	0	0	0	0	0	0.00965639	0	0	0	0.00462091	0	0	0
YDR379W	chrIV	0.0246633	0	0.122008	0	0	0.0440523	0.00555429	0.00912284	0.0397262	0.0415387	0.00567022	0.00482978	0.00258352	0.0153357	0.00981944	0.00559105	0.0274085	0.00649462	0.0251872	0.00339464	0.0148357	0	0	0.00644214	0.0115191	0.00514226	0	0	0.0172744	0.0160334	0	0.00901671	0.0987023	0.00697598	0
YDR379C-A	chrIV	0	0	0	0	0	0	0.00265134	0	0.00505537	0.00381368	0.00299629	0	0	0	0	0	0	0	0	0	0	0	0	0	0	0	0	0	0	0	0	0.00454619	0.0375148	0	0
YDR380W	chrIV	0.0379354	0.0027261	0.00964934	0	0	0.0185047	0.00435583	0.00902067	0.242122	0.00319877	0.0140191	0.00662542	0	0.0439112	0	0.0024034	0	0.0141427	0	0.00453333	0.101776	0	0	0.0041593	0.00277683	0.0116958	0	0	0.00334278	0	0	0.00367399	0	0	0
YDR381W	chrIV	0	0.0121014	0.00761544	0	0	0	0.00283087	0	0.00363756	0.00328341	0.0090882	0.00235149	0	0	0	0	0	0	0	0	0	0	0	0.0022609	0	0	0	0.00642625	0	0	0	0.0156737	0.256028	0.0302129	0.0231869
YDR381C-A	chrIV	0.181446	0	0.0174405	0	0	0	0	0	0	0	0.00979591	0.00347581	0	0	0	0	0.0120885	0.0194071	0	0	0	0	0	0	0.0106343	0	0	0.0154788	0	0	0	0.00826858	0.0685633	0	0
YDR382W	chrIV	0	0	0	0	0	0	0	0.00328764	0	0	0	0	0	0	0	0	0	0	0	0.00860397	0	0	0	0.00541236	0	0	0	0	0	0	0	0	0	0	0
YDR383C	chrIV	0	0	0.00265726	0.141094	0	0	0.00238605	0	0.00714955	0.04565	0.0023924	0.0146343	0	0	0	0	0	0	0	0.0167685	0	0	0	0	0	0	0	0	0	0	0	0.00884337	0.0974182	0.00696139	0
YDR384C	chrIV	0.0489544	0	0.0177846	0	0	0	0.00315003	0.0108729	0.00362393	0	0.00674177	0.00580937	0	0	0	0	0	0	0.0221031	0.0126751	0.0121741	0	0	0.0354666	0.0283618	0	0	0.00607066	0	0.0058556	0	0.00325365	0	0	0
YDR385W	chrIV	0	0.0313719	0.0127768	0	0	0.00560021	0	0.00244486	0.0285005	0	0.00228548	0.0078594	0	0	0	0	0.0577779	0	0	0.00355321	0.00240626	0	0	0	0	0	0	0.00698932	0	0	0	0	0	0	0
YDR386W	chrIV	0.157216	0.00739752	0.00707895	0	0	0.00564906	0.00479381	0	0	0.00923611	0.0125401	0.0261803	0	0	0	0	0	0.0228563	0.00398348	0.0039022	0	0.00540162	0	0	0.0246205	0	0	0	0	0	0	0.006336	0.0523216	0	0
YDR388W	chrIV	0.0468636	0	0.0260203	0	0	0.00429006	0.00230365	0.059038	0.00845879	0.0112284	0.0053013	0.00290709	0	0.00252676	0	0	0.00330307	0.0027773	0.0602427	0.00916595	0	0.00971601	0.0116152	0	0.0137228	0	0	0	0.00348512	0	0	0.00452858	0.0373979	0	0
YDR387C	chrIV	0	0	0.0265565	0	0	0	0.0040879	0	0	0.00332142	0.0149759	0.00269334	0	0	0.00968266	0.0162006	0.00481125	0.00604292	0	0.00295643	0.00345222	0	0	0	0	0	0	0	0.00330649	0.00847944	0	0.00315963	0	0	0
YDR389W	chrIV	0.0454619	0	0.00777499	0	0	0	0.00455862	0	0.10377	0.00441853	0.00476446	0.00489643	0	0.00239033	0.154201	0.0865947	0.0150448	0	0.0224172	0.0157844	0	0.00319088	0.0035147	0	0.0406151	0.00888187	0	0.00283305	0.011321	0	0	0.0140636	0.25833	0.0312171	0.0249056
YDR390C	chrIV	0.16904	0	0.00572694	0	0	0.0143527	0.00293719	0	0.0101875	0.0287339	0.00360811	0.0108878	0	0	0	0	0.00498404	0.00281268	0.0038773	0	0	0.0049222	0.00552019	0.0119341	0.00614402	0	0	0.00674999	0	0	0	0.00619112	0.0508681	0	0
YDR391C	chrIV	0.0297118	0.00511461	0	0	0	0.00475364	0.00255729	0	0.00437681	0	0.00391416	0.00222902	0	0	0	0	0	0	0	0.00223669	0	0.00353805	0	0	0	0	0	0	0	0	0	0	0	0	0
YDR392W	chrIV	0.00562824	0	0	0	0	0	0.00236332	0	0.03969	0.00611233	0.00965149	0	0	0.00606205	0	0	0.00240569	0.00376638	0	0	0	0	0	0	0	0	0	0.00903691	0.00481873	0	0	0.00269152	0	0	0
YDR393W	chrIV	0.127369	0.00338018	0.106358	0	0	0.00528506	0.00310744	0	0	0	0.0065149	0.00389757	0	0	0	0	0	0.00482877	0	0.00588065	0.019693	0	0	0.00268933	0.00746762	0	0	0	0	0.00244679	0	0.00780868	0.085347	0.00601822	0
YDR394W	chrIV	0	0.00265296	0.00450785	0	0	0	0.00395362	0	0.00466987	0	0.00724252	0.00391146	0	0	0	0.00299968	0	0.00483546	0.00228721	0	0	0	0	0	0.00414523	0	0	0	0.0116945	0	0	0	0	0	0
YDR395W	chrIV	0	0	0.0574645	0	0	0.00396937	0.00284604	0	0.00342249	0.0100634	0.00400263	0.00564664	0	0	0	0	0	0.0159292	0	0.0219284	0	0.00244303	0.00794575	0.00236515	0	0	0	0	0	0	0	0.00762234	0.0830718	0.00585883	0
YDR397C	chrIV	0.00658826	0	0.00706266	0	0	0	0.00538194	0	0	0	0	0	0	0	0	0	0	0	0	0	0.117203	0	0	0.0426477	0	0	0	0.00248915	0.0114413	0	0	0	0	0	0
YDR398W	chrIV	0.0367305	0.0880068	0.0174869	0	0	0.143929	0.00262374	0.0107243	0	0.00771966	0.00536996	0.0041729	0.0541577	0	0.00286993	0.00342926	0.00464449	0.0131864	0	0.0126087	0.00249668	0	0.0465385	0.0281532	0	0.00468737	0	0.00712019	0.00308631	0	0	0.00492181	0.0404033	0	0
YDR399W	chrIV	0	0	0.0104393	0	0	0	0.00412887	0	0	0	0	0.00332236	0.0801001	0	0	0	0	0	0	0.00929254	0	0	0	0	0	0	0	0	0	0.00381142	0	0	0	0	0
YDR400W	chrIV	0.00533042	0	0	0	0	0	0.00355979	0.0026152	0	0.00251726	0.00880912	0.025965	0	0	0.00899664	0.0150491	0	0.00862862	0	0.0225084	0.0208174	0	0	0.00483232	0	0.0159801	0	0	0	0	0	0.00512151	0.0421799	0	0
YDR402C	chrIV	0.119251	0	0.043422	0	0	0.00248993	0.00367782	0.00247912	0.00292417	0.100145	0.0129582	0.00676333	0	0.00361424	0	0	0	0.0127157	0	0.00729612	0	0	0	0.0057931	0	0	0	0.00270998	0	0	0	0.00563199	0.0463635	0	0
YDR403W	chrIV	0.0327335	0	0.00962721	0	0	0.219974	0.00263481	0	0.00467888	0.0161947	0.00712022	0.0237974	0.0664005	0.00268354	0.0453522	0.0504619	0	0.00347448	0	0.00361053	0.0024948	0	0	0.010239	0	0	0	0	0	0	0	0.00647473	0.0536066	0	0
YDR404C	chrIV	0	0	0.15815	0	0	0	0.00433016	0	0.00319713	0	0.0033885	0	0	0	0	0	0.0106417	0.00574732	0	0.00850262	0.00234581	0	0	0	0	0	0	0	0	0	0	0	0	0	0
YDR405W	chrIV	0.306712	0.0107166	0.0126077	0	0	0.0163494	0.00552374	0.0031572	0	0	0	0.00753903	0	0.00476967	0	0	0.00481453	0	0.0487394	0.0171293	0	0.00508594	0	0.00243312	0.0228071	0	0.00316977	0.00715749	0.00326097	0	0	0.00352607	0	0	0
YDR406W	chrIV	0.0796532	0.00543081	0.0477632	0	0.0147986	0.228377	0.00350918	0.017381	0.144281	0.00600352	0.00909188	0.0074519	0.0296545	0.0260354	0.0058964	0.00324652	0.0082413	0.00848828	0.119598	0.0322738	0.372216	0.00316373	0	0.0119143	0.0302244	0.0709865	0.0313797	0.0154253	0.087874	0	0	0.00754839	0.0933607	0.00885469	0.00427195
YDR407C	chrIV	0.0130682	0	0	0	0	0.0317828	0.00320714	0.0113642	0.255512	0.0117268	0.00891919	0.00814645	0	0.0186891	0	0	0.00249242	0.00861572	0	0.0116818	0	0	0.0041186	0.0178441	0.0304102	0.00259689	0	0.00758209	0.00242077	0.0902886	0	0.00584514	0.047981	0	0
YDR408C	chrIV	0.159529	0	0	0	0	0	0.00503544	0.0029918	0	0	0.00675902	0.00333278	0	0	0.00370648	0.00481795	0	0.00383039	0	0.00456243	0	0	0	0.0041625	0.0150778	0.00384121	0	0.00662259	0	0	0	0.00375082	0	0	0
YDR409W	chrIV	0	0.155502	0.00589002	0	0	0.00576621	0.00485044	0.00472497	0	0.0348972	0.00455586	0.00498431	0	0.00292844	0.00468052	0.00673849	0.00672844	0	0	0.00648209	0.00848617	0	0	0.00224907	0	0	0	0.00771749	0.00637297	0.024792	0	0.00598228	0.0491634	0	0
YDR410C	chrIV	0.218179	0	0.0132883	0	0	0	0.00413162	0	0.0173992	0.0182608	0.0420964	0	0	0	0	0	0	0.0202753	0	0.00684941	0	0	0.0205064	0.00228286	0	0	0	0	0.00475988	0	0	0.00345697	0	0	0
YDR411C	chrIV	0.0251128	0.039845	0.042704	0	0	0	0	0.00458717	0	0	0.00621708	0.0053671	0	0	0	0.00436819	0	0.00923823	0	0.00473643	0.00307149	0	0.00289499	0.00281419	0	0	0	0.00418881	0.00280483	0	0	0	0	0	0
YDR412W	chrIV	0.030054	0.00316188	0	0	0	0.00296732	0.00339779	0	0.00498791	0	0	0.00483579	0	0	0.139204	0.0781966	0	0.00271516	0	0	0	0	0	0.00408398	0	0	0	0	0.0036277	0	0	0.0033412	0	0	0
YDR414C	chrIV	0	0.0202685	0.00265336	0	0	0.00774662	0	0.012675	0.00563445	0.00320605	0.0108062	0.0029519	0.0733558	0.00319897	0	0	0	0.00594852	0.00254114	0.0241598	0	0	0.00418654	0.0145587	0	0	0	0.00839624	0	0	0	0.00674625	0.0556235	0	0
YDR416W	chrIV	0.0457129	0.0028173	0	0	0	0	0.00534109	0.00285967	0.00467158	0.0574585	0.0165794	0.00361448	0	0	0.0022831	0.00502917	0	0.0286611	0	0.0257897	0.0247387	0	0.00331372	0.00434419	0	0	0	0	0	0.0189558	0	0.00587913	0.0483933	0	0
YDR415C	chrIV	0	0	0.00275854	0	0	0	0.00468307	0	0	0.387415	0.00744311	0.00273365	0	0	0	0	0.00304016	0.00544737	0	0.0168687	0.00362954	0	0.033079	0	0.00312126	0	0	0.0103274	0.00556013	0	0	0	0	0	0
YDR418W	chrIV	0	0	0	0	0	0	0	0.011446	0	0	0.00334572	0	0	0	0	0	0	0.0137014	0	0.00585468	0	0	0	0	0.0132467	0	0	0	0	0	0	0	0	0	0
YDR419W	chrIV	0.00416194	0.0296694	0.16688	0	0	0	0.00491656	0.00539632	0.0606058	0.0046626	0.00390191	0.00229948	0.00335208	0	0.0219032	0.0162714	0.0184357	0.00248336	0	0.00240273	0.0128075	0	0	0.00254632	0.0116992	0	0	0.00631419	0.0127678	0	0	0.00597379	0.0493681	0	0
YDR420W	chrIV	0.296897	0.0620677	0.00769029	0	0	0.00432901	0.003974	0.0101226	0.0293867	0.111488	0.00730687	0.0163142	0	0.0144079	0.00281034	0.00355391	0.00533882	0.0110899	0	0.0350664	0	0.00230251	0.00338424	0.00278462	0.00694053	0.00245993	0	0.00942976	0	0.0154934	0.00241708	0.0173379	0.237779	0.0269559	0.0193733
YDR421W	chrIV	0.142112	0.0143326	0.0197009	0	0	0.0898333	0.00482581	0.00316263	0.0132336	0.361826	0.00683815	0.020131	0	0.00446283	0	0.00300903	0.00311727	0.00893048	0	0.0071924	0	0	0.00419415	0.00332515	0	0.0228314	0	0.00746058	0	0	0	0.00552778	0.0454203	0	0
YDR422C	chrIV	0.207429	0	0.0365066	0	0	0.0662408	0.00483944	0.00718646	0.00591792	0.0178759	0.00711731	0.0180037	0	0	0	0.00228991	0.00358759	0.00363638	0.00516006	0.0306427	0.0080455	0	0	0.00296576	0.0131585	0	0	0.00788225	0.00303502	0	0	0.00764885	0.0838578	0.00594058	0
YDR423C	chrIV	0.00371434	0.0149476	0	0	0	0.00250789	0.00512528	0.00866721	0.11891	0	0.0144115	0.00259173	0.015768	0	0	0	0	0.00868517	0	0.0152887	0.013204	0.0034452	0.00742221	0.00387749	0.0185821	0	0.00271388	0	0.00490597	0.0143599	0	0.00378226	0	0	0
YDR424C	chrIV	0.0472079	0	0	0	0	0.0181251	0.00286026	0	0.11891	0.00361874	0.0153942	0.00918911	0	0	0	0	0	0.0072127	0	0	0.00392326	0	0	0	0	0	0	0	0	0	0	0	0	0	0
YDR425W	chrIV	0.0545079	0	0	0	0	0.00966907	0.00264952	0.00421635	0.00551328	0.00455287	0.00743087	0	0.0079635	0	0	0	0.0029202	0.0034224	0	0.00263832	0	0	0	0.0371981	0	0	0	0.00712016	0	0.0048804	0	0.00299694	0	0	0
YDR427W	chrIV	0	0	0	0	0	0	0.00300288	0	0.00756772	0.0779963	0.0141246	0.00490398	0	0	0	0.00400469	0	0.0299781	0	0	0	0	0	0.00565354	0	0	0	0	0	0	0	0.00465609	0.0384832	0	0
YDR428C	chrIV	0	0	0	0	0	0	0	0	0	0	0.00281037	0	0	0	0	0	0	0.00480224	0	0	0	0	0	0	0	0	0	0	0.00230285	0	0	0.00278163	0	0	0
YDR429C	chrIV	0	0.0555882	0.00584504	0	0	0	0	0.00287321	0.00326874	0	0.00372108	0.0104622	0	0	0	0	0	0	0	0	0	0	0	0.00280368	0	0	0	0	0	0.00954317	0	0.00224348	0	0	0
YDR430C	chrIV	0.00376916	0	0.00350176	0	0	0	0.00370644	0	0.00735949	0.00419181	0.0100888	0.00623667	0	0.00330034	0.00532858	0.00333744	0	0.0155597	0.00345449	0.00710976	0	0	0	0.011092	0	0.00427793	0.00407742	0.00802677	0.00348048	0	0	0.00559036	0.0459801	0	0
YDR432W	chrIV	0.0362232	0	0.0060245	0	0	0.0159282	0.00361944	0.00829784	0.00350851	0	0	0.00464294	0.00395997	0.0130684	0	0	0.00398232	0	0.00382159	0.00478195	0.00710128	0.0041564	0	0.00298483	0.0337337	0.00301283	0	0	0	0	0	0	0	0	0
YDR434W	chrIV	0.0229196	0	0.01557	0	0	0.00595312	0.00408681	0	0.00385478	0.00777659	0.00809571	0.00683647	0	0.00259393	0	0	0	0.0044738	0	0	0.00507907	0	0.0118932	0.00373099	0	0.00527935	0	0	0.0650709	0.0388304	0	0.00221788	0	0	0
YDR435C	chrIV	0.117206	0	0.0195033	0	0	0.0299479	0.0042188	0.00331414	0.0764419	0	0.00363424	0	0	0.00928716	0	0	0	0	0.00718139	0.0242556	0	0	0	0	0.0300102	0	0	0.00919486	0	0	0	0	0	0	0
YDR436W	chrIV	0.0699776	0.00361995	0.00593876	0	0	0.00848293	0.00425719	0.00794272	0	0.0317871	0.0033063	0.00509052	0	0	0	0.00419797	0.00668483	0	0	0.0284098	0	0.0454532	0.00258903	0.0254186	0	0.00272835	0	0.0157181	0.00329846	0.00262683	0	0.00579517	0.0479255	0	0
YDR437W	chrIV	0	0	0.00248173	0	0	0	0	0	0	0	0.0178988	0.00232866	0	0	0	0	0	0.00522468	0	0.00332483	0	0.00273333	0	0	0.00278186	0	0	0	0	0	0	0	0	0	0
YDR438W	chrIV	0.0454692	0	0.0102237	0	0	0.0970529	0.0046216	0	0.0842652	0.00807706	0.00246064	0.00557057	0	0.0052329	0	0	0	0.00398065	0	0.00668819	0	0	0	0	0	0	0	0	0	0	0	0.00684484	0.0561898	0	0
YDR439W	chrIV	0.00268999	0.00535013	0.00607941	0	0	0	0	0	0	0	0.00315253	0	0	0	0	0	0	0	0	0	0.00286736	0	0	0	0	0	0	0	0.0161896	0	0	0.00969985	0.119126	0.0111676	0.00535446
YDR440W	chrIV	0.00874042	0.0164949	0.083342	0	0	0.00322108	0.00456629	0	0.0835962	0.00560314	0.00882251	0.00367375	0	0	0	0	0.00690344	0.0113417	0	0.00542617	0	0	0	0.00237203	0	0	0	0.0022632	0	0.0310428	0	0.00523749	0.043127	0	0
YDR441C	chrIV	0	0	0.0226912	0	0	0.00314723	0	0.00462754	0	0.019472	0	0.00324239	0	0	0	0	0	0	0	0.00471178	0	0	0	0	0	0	0	0.00907856	0	0	0	0.00328984	0	0	0
YDR443C	chrIV	0.0527912	0.173794	0.0470726	0.0120964	0	0.027434	0.00498801	0.014336	0.017798	0.0111825	0.0395166	0.0121847	0.015086	0.00951573	0.167486	0.15753	0	0.0769178	0.00452097	0.0073985	0.00245211	0.00635034	0	0.00566931	0.0065827	0	0	0.021641	0.00561767	0.0058382	0	0.00932495	0.102286	0.00726354	0
YDR444W	chrIV	0.254429	0.00914493	0.0596921	0	0	0	0.00516641	0.0879114	0.00718008	0.00447861	0.0098221	0.00408062	0	0.0022224	0	0	0	0.00822213	0	0.00805156	0	0	0.00514073	0.00840609	0.0376024	0	0	0.0105739	0.00458438	0	0	0.00769696	0.0846858	0.00603753	0
YDR446W	chrIV	0	0	0.00298935	0	0	0.00602783	0.00596073	0.00256201	0.00772065	0.00541365	0.0102142	0.0258916	0	0	0	0	0	0.0123366	0	0.0139016	0.123562	0	0	0.00764623	0	0	0.00294682	0	0	0.00325441	0	0.0111225	0.136759	0.0129117	0.00619451
YDR447C	chrIV	0.00323969	0	0	0	0.00288779	0	0	0	0	0	0.00390737	0.00234739	0	0	0	0	0	0.00320846	0	0	0	0	0	0.00243931	0	0	0	0.00942238	0.00231848	0	0	0.00277599	0	0	0
YDR448W	chrIV	0.00418867	0	0.0115106	0	0	0	0	0.00699932	0.00507837	0.0195273	0.00300301	0.0256535	0	0.00457586	0	0	0	0.00549296	0	0.00292057	0.00337643	0.00429082	0.0210452	0	0.012786	0	0	0	0	0	0	0.00552841	0.0734825	0.0078789	0.00507589
YDR449C	chrIV	0.053193	0.0023355	0.0166707	0	0	0.00274999	0.00525739	0	0.00374888	0.0379493	0.0109212	0.00706626	0	0	0.436786	0.176911	0	0.011354	0	0.0023513	0.14938	0	0	0.00237999	0	0	0	0	0.0104617	0	0	0.0044036	0.0360693	0	0
YDR450W	chrIV	0	0	0.00931223	0	0	0	0.00274606	0.00702682	0.00223053	0	0.00706267	0.00289808	0	0	0.00858085	0.00488591	0.00221161	0.00369538	0	0	0	0	0	0	0	0	0	0	0.00295283	0	0	0.00569071	0.0468462	0	0
YDR451C	chrIV	0.00306007	0.00368625	0.00417964	0	0.0092794	0.00404898	0.003123	0.0026719	0	0.00555985	0.0146839	0	0	0	0.135555	0.127497	0	0.00276866	0	0.0057321	0	0	0	0	0	0	0	0	0	0	0	0.0030913	0	0	0
YDR452W	chrIV	0.0416501	0	0.00396497	0	0	0.248225	0.00326575	0	0.00504355	0.103535	0.00321858	0.00424534	0.174061	0.00275345	0	0	0	0.010643	0	0.0135175	0.00658553	0	0	0.00778539	0.00252179	0	0	0	0	0	0	0.00895941	0.0987196	0.00709101	0
YDR453C	chrIV	0.0100455	0.0362155	0	0	0	0	0.00523442	0.00587149	0	0	0	0	0	0.00314863	0	0.00251781	0	0	0	0.00377154	0	0	0	0.00669606	0.0119567	0	0	0.00872185	0	0	0	0.00441219	0	0	0
YDR454C	chrIV	0.0054764	0	0.00766817	0	0	0	0.00545174	0	0	0	0.00377555	0.00721245	0	0	0	0	0	0.00250505	0.00319049	0	0	0	0	0	0.00372087	0	0	0	0	0.00382637	0	0.00560706	0.0457696	0	0
YDR456W	chrIV	0.0357945	0	0.0964481	0	0	0	0.00545408	0.0173064	0	0.0615657	0.011988	0.00792745	0	0.00378323	0.0250361	0.0227607	0.00294232	0.0202768	0	0.00466965	0.00264147	0.00363506	0	0.0259413	0	0.0064018	0.00697852	0	0	0.010297	0	0.00359185	0	0	0
YDR457W	chrIV	0.298672	0.0578606	0.189921	0	0.00309226	0.150616	0.00487513	0.00950554	0.119568	0.0347508	0.0123517	0.00527716	0.00317052	0.00325024	0.00489373	0.00900196	0.0223188	0.00564231	0	0.0153308	0.105122	0.00328464	0.00373952	0.0192977	0.00277103	0.00467979	0	0.0173097	0.0315044	0.0544525	0	0.00566243	0.0465726	0	0
YDR458C	chrIV	0	0.0217305	0.0451709	0	0	0.00260724	0.00320984	0	0	0.00296917	0.0154837	0.00535553	0	0	0	0	0	0.00638682	0	0.00246369	0	0	0	0.00613666	0	0	0	0	0.0100779	0	0	0.00805851	0.0886316	0.00630659	0
YDR459C	chrIV	0.00643099	0	0.00977605	0	0	0.00249595	0.00273978	0	0	0.00630984	0.00293378	0	0	0.00343117	0	0	0.00262296	0.00307928	0	0	0.00403609	0.0106413	0	0.00677749	0	0	0	0	0	0	0	0.00345934	0	0	0
YDR460W	chrIV	0	0	0	0	0	0.00246439	0.00344011	0	0	0.00228715	0.00409886	0.00264896	0	0	0.0036638	0	0.00252298	0.00816453	0	0.0025581	0	0	0	0	0	0	0	0	0.00435493	0	0	0.00305608	0	0	0
YDR461W	chrIV	0	0	0	0	0	0	0	0.00682455	0	0	0.00554791	0	0	0	0	0	0	0	0	0.00383738	0	0	0	0	0.00309035	0	0	0	0	0	0	0	0	0	0
YDR462W	chrIV	0.169518	0	0	0	0	0.0115162	0.00707554	0	0	0	0	0.00296687	0	0	0	0	0	0.00348448	0	0	0	0.177689	0.0631447	0	0	0	0	0.00251884	0	0	0	0.00397159	0	0	0
YDR461C-A	chrIV	0.00258801	0.00664465	0	0	0	0.0025422	0.00249404	0.0118235	0	0	0.00239757	0	0.00433182	0	0	0	0	0	0	0.00705427	0	0.007333	0	0	0	0.0169881	0	0.0352488	0	0	0	0	0	0	0
YDR463W	chrIV	0.0558036	0.00373194	0.00543538	0	0.00225205	0.120157	0.0058531	0.00306823	0.00337056	0.0243497	0.00376617	0.00834333	0	0.00663287	0.00303602	0.00533904	0	0	0	0.0277938	0.109965	0	0.00933909	0.00300855	0	0	0	0.00283693	0.00343059	0	0	0.00357062	0	0	0
YDR464W	chrIV	0.00675484	0.0239108	0.33623	0	0.0341828	0.00689582	0.00543294	0.00338603	0.115697	0.0123033	0.00440808	0.00500763	0	0.0187461	0.00259493	0.00476418	0	0.003764	0.00478283	0.0130531	0.00227028	0.016523	0	0.00422011	0.0296679	0	0	0.00597596	0.00683285	0.145567	0	0.0105447	0.131271	0.0125241	0.00607611
YDR465C	chrIV	0.0741982	0	0.00395959	0	0	0.00224594	0.00254115	0.00221642	0	0	0.0140893	0	0	0	0	0	0.0342703	0.0054441	0	0.0144793	0	0	0	0.0081783	0.0037652	0	0	0	0	0	0	0	0	0	0
YDR466W	chrIV	0.169426	0.0129323	0	0	0	0.36869	0.00367633	0.00274466	0.0116097	0.00508633	0.00663369	0.00321058	0	0	0	0.00236697	0.00224622	0.00936107	0.00368097	0.0183957	0	0	0.00482792	0.00692662	0.00739987	0	0	0.00887114	0.00237249	0	0	0.0101036	0.125127	0.0118862	0.00575225
YDR468C	chrIV	0	0	0	0	0	0	0	0	0.00508598	0	0.00528089	0	0.00350562	0	0	0	0	0	0	0	0	0	0	0	0	0	0	0	0	0	0	0.00432174	0.0354811	0	0
YDR469W	chrIV	0.0385201	0	0	0.0859169	0	0.0170839	0	0.0506661	0	0	0.00445477	0.00630308	0	0.00889078	0	0	0	0.00630882	0	0	0	0	0	0.0126694	0	0	0	0	0	0.0077844	0	0	0	0	0
YDR470C	chrIV	0.156683	0	0	0	0	0	0.00353449	0.00226298	0	0.00470918	0.00439551	0	0	0	0.0181178	0.0168465	0	0.00412793	0	0.0125088	0	0	0	0	0	0	0	0	0	0	0	0.00889021	0.0971409	0.00688546	0
YDR471W	chrIV	0	0	0.0238413	0	0	0	0	0.00765245	0	0.0415386	0.00304466	0.0073695	0	0	0	0	0	0	0	0.00244837	0	0	0	0.0119917	0	0	0	0	0	0.00241033	0	0.00451435	0	0	0
YDR472W	chrIV	0.00629913	0.220837	0.0409981	0	0	0.00341698	0	0	0	0	0.0046353	0	0	0	0	0	0.00263288	0	0.108904	0.00252679	0.00423227	0	0	0	0.00941094	0	0	0.00805283	0.00486655	0	0	0	0	0	0
YDR473C	chrIV	0	0.0157156	0.0120161	0	0	0	0.00350821	0	0.025986	0	0.0023488	0	0	0.0254622	0.0193823	0.0301392	0	0	0	0.0023894	0.00579594	0	0.00442968	0.00416593	0.00527169	0	0	0	0.0754571	0	0	0.00352017	0	0	0
YDR475C	chrIV	0.158614	0	0.00266812	0	0	0.0540362	0.00395774	0.128901	0.00386684	0.00301666	0.00490964	0.0142686	0	0.00862267	0	0	0.00720437	0.00279282	0.00598546	0.0224325	0.00322085	0.00339677	0.00289331	0.00384875	0	0	0.00481152	0.017537	0	0	0	0.009082	0.100117	0.00718116	0
YDR476C	chrIV	0.00328138	0.00437258	0.01487	0	0	0.0059542	0.00325523	0	0	0	0	0.00266536	0	0	0.0139579	0.0259996	0.00279599	0	0	0.00618881	0	0.0669675	0	0.014353	0	0	0.00793329	0.00263825	0	0	0	0	0	0	0
YDR477W	chrIV	0.0318106	0.00225123	0	0	0	0.212108	0.00520064	0.0206719	0	0.0386985	0.00306788	0	0.295055	0	0	0	0	0	0.00576906	0.0104292	0.0176999	0	0	0.00409403	0.0240719	0	0	0.00663511	0	0.00352866	0	0.00735826	0.0808553	0.00576219	0
YDR478W	chrIV	0.0339621	0	0.0035405	0	0	0	0.00449962	0.00465608	0	0.0490067	0.00293108	0.0101122	0	0	0	0	0.00590327	0	0	0.00319876	0	0	0	0	0	0	0	0.0030005	0	0	0	0.00662571	0.0544832	0	0
YDR479C	chrIV	0.160927	0	0.0226062	0	0	0.0317651	0.00305589	0	0	0.0519953	0.0141936	0.0106526	0	0	0.00233134	0.00223039	0.00295136	0.00580637	0	0	0	0	0	0	0	0	0	0	0.00344021	0	0	0.00522293	0.0430266	0	0
YDR480W	chrIV	0.0113233	0	0.00376083	0	0	0.0072047	0.00381804	0.00257077	0.0268491	0.00808446	0.00337275	0.015333	0	0.00353185	0	0	0	0	0	0.00764328	0	0	0	0	0	0	0.0174888	0	0	0.00223764	0	0.00637511	0.0521513	0	0
YDR481C	chrIV	0.119309	0.0209186	0.00998917	0	0	0.0110484	0.00431748	0.0105818	0.0426423	0.022801	0	0	0.00627145	0	0.0187984	0.034926	0.0117047	0	0	0.00836577	0	0	0	0	0	0	0	0	0	0.00280002	0	0	0	0	0
YDR482C	chrIV	0.131169	0	0.00948593	0	0	0.0428658	0.00470416	0.00272016	0	0	0	0	0	0	0	0	0	0	0	0.00613066	0.00489102	0	0	0	0	0	0	0.0103886	0	0	0	0	0	0	0
YDR483W	chrIV	0	0	0	0	0	0	0.00415201	0	0.00323768	0.00617247	0.00496983	0.00801701	0	0	0	0	0	0.00531158	0	0.0102865	0	0	0	0.00705093	0.00437916	0	0	0	0	0.0034788	0	0.00331488	0	0	0
YDR484W	chrIV	0.0044656	0	0.00272722	0	0	0	0.00298868	0	0.00540668	0.392241	0.00984318	0.00772321	0	0	0	0	0	0.0047483	0	0.0025818	0	0	0	0.00344833	0	0	0	0	0	0	0	0.00888491	0.0978427	0.00696411	0
YDR485C	chrIV	0.0684728	0.00328182	0.012347	0	0	0.00463011	0.00365852	0	0.0572682	0.00432906	0.00456704	0.0316699	0	0	0.00266501	0.00243822	0	0.00305346	0	0.045371	0	0	0	0.00374096	0	0.00228928	0	0	0.00242581	0	0	0.00714225	0.0587461	0	0
YDR486C	chrIV	0.00321299	0.899275	0	0	0	0	0	0	0.00419287	0	0.00330862	0.0048319	0	0	0.00492062	0	0	0	0.00818496	0	0	0	0	0	0	0	0	0	0	0	0	0.00767638	0.0636943	0	0
YDR487C	chrIV	0	0	0	0	0	0	0	0	0.0206828	0	0.00400964	0.00784286	0	0	0	0	0.00269331	0	0	0.0107957	0	0	0	0	0.00246591	0	0	0	0	0	0	0.00790893	0.0869752	0.0061862	0
YDR488C	chrIV	0.398003	0.748132	0.576428	0	0	0.064665	0.00288557	0.0788418	0.00616045	0	0	0.00329191	0.0029099	0.00285864	0	0	0	0	0.00628949	0.031363	0	0.00583251	0	0	0.0837647	0	0	0.00834113	0	0	0	0.00533571	0.0443535	0	0
YDR489W	chrIV	0.00593076	0.0306623	0	0	0	0	0.00474238	0	0	0.0035063	0.0189555	0.0101778	0	0	0	0	0	0	0	0.00229978	0	0	0	0	0	0	0	0.00249703	0	0	0	0	0	0	0
YDR490C	chrIV	0.140187	0	0.0484099	0	0	0.00617047	0.00467912	0	0.0316356	0.00716015	0.00636063	0	0.0316702	0	0	0.00433952	0.010516	0.00329856	0.0105963	0.0233063	0	0	0	0	0.0261034	0	0.0518325	0.00774191	0	0	0	0.0118496	0.146429	0.0138738	0.00669697
YDR492W	chrIV	0.00476961	0.00906639	0.0260172	0	0	0	0.00303477	0	0	0.00267263	0.00528736	0	0	0	0.00604892	0.00728075	0.0165624	0	0	0	0	0	0.00223033	0.00517083	0	0	0	0.00934352	0	0	0	0	0	0	0
YDR493W	chrIV	0.0366555	0	0.00326596	0	0	0	0.00397545	0.00279556	0.00363373	0	0	0.00647218	0	0	0	0	0	0.00235881	0	0	0	0	0	0	0	0	0	0	0	0	0	0.00574437	0.0472247	0	0
YDR494W	chrIV	0.140067	0	0.00413428	0	0	0.00426328	0.0025048	0	0.00772039	0	0.00296215	0.0287695	0	0.00391705	0	0	0	0	0	0	0	0	0.00638533	0	0	0	0	0	0	0	0	0.00542728	0.0445461	0	0
YDR495C	chrIV	0.165023	0.0180238	0.00424149	0	0	0.0210126	0.00443565	0	0.269009	0.436369	0.0101501	0.00250062	0	0.0307654	0.00820516	0.00835474	0	0.00910392	0	0.0289948	0.0032238	0	0	0.00698843	0	0.0127957	0	0.00740308	0.0034256	0.00293424	0	0.0112792	0.149495	0.0159958	0.0102924
YDR496C	chrIV	0.181112	0.0101	0.00827876	0	0	0	0.00301328	0	0.00335211	0.0359227	0.00568235	0.00281421	0	0	0	0	0	0.00293631	0	0	0	0	0	0.00429019	0	0	0	0.00828668	0	0	0	0.00630356	0.0511858	0	0
YDR497C	chrIV	0.162045	0.060368	0.00880178	0	0	0.0103851	0.00417062	0	0.24455	0.0310592	0	0.0132408	0	0	0.00245422	0.00449354	0	0.00361159	0.00280014	0.00777053	0.00559205	0	0	0.0029839	0.00257473	0	0	0	0	0	0	0.00675975	0.0560121	0	0
YDR498C	chrIV	0.135078	0.0543583	0.00448608	0	0	0	0.00562723	0	0.0628249	0	0.00730635	0.00836545	0	0	0.0184794	0.0343334	0.0062317	0.00352064	0	0.032458	0.00408548	0	0	0.00927938	0.00239118	0	0	0	0	0	0	0.00311271	0	0	0
YDR499W	chrIV	0.00414989	0.0895551	0.117668	0	0	0	0.00545814	0	0.00288832	0	0.0122476	0.00255526	0	0	0.00483845	0.00425052	0	0.0223017	0	0	0	0	0	0.0057288	0	0	0	0	0	0.0490852	0	0.00913447	0.100391	0.00714369	0
YDR500C	chrIV	0	0	0.00705856	0	0	0	0	0	0	0.424112	0.0112815	0.00608809	0	0	0	0	0	0.00341919	0	0	0	0	0	0.00289667	0	0	0	0	0	0.00745481	0	0	0	0	0
YDR501W	chrIV	0.0554587	0	0.00310404	0	0	0.00377288	0.00411614	0.00257786	0	0.0054871	0.00333323	0.00345141	0	0	0	0	0	0.00410656	0.0208684	0.00743073	0	0	0.00271673	0.00346017	0.00958501	0	0	0	0	0.00998966	0	0.00794963	0.0875196	0.00623978	0
YDR502C	chrIV	0	0.00394233	0.00284958	0	0	0	0	0	0	0.00383365	0.00406979	0.00672224	0	0	0.00939392	0.012129	0.0031632	0	0	0.01239	0	0	0	0	0	0.00857225	0	0	0	0	0	0	0	0	0
YDR503C	chrIV	0.00793273	0	0	0	0	0	0.0027186	0	0.00346381	0	0	0	0	0	0	0	0	0	0.00247712	0	0	0	0	0	0	0	0	0	0	0	0	0	0	0	0
YDR505C	chrIV	0.0184895	0	0.289815	0	0	0.0449388	0.00509261	0.00331236	0.0102661	0	0.00754197	0.00232784	0	0.00680466	0	0	0.0169425	0.00575509	0	0.00557354	0.00284524	0	0.012333	0.0110228	0	0	0	0	0	0	0	0.00759686	0.0626175	0	0
YDR506C	chrIV	0.064993	0.00654948	0.0106813	0	0	0.00649675	0.00477411	0.00501192	0.0190468	0	0.00604358	0.00396723	0	0	0	0	0	0.00387733	0	0.00285522	0.0171234	0	0.0224786	0.00855829	0.0228636	0.00780477	0.00286139	0	0.0121079	0	0	0.00302703	0	0	0
YDR507C	chrIV	0.0597032	0.0040677	0.381426	0	0	0.0116892	0.00360554	0.0797364	0.201124	0.00468197	0.0144387	0.00391864	0	0.0238944	0	0	0.01221	0.00264879	0.00923497	0.00914203	0.0241103	0.00263891	0.00926817	0.00565658	0.00389676	0	0	0	0.00225829	0	0	0.00488166	0.0401473	0	0
YDR508C	chrIV	0	0	0.00543391	0.00268962	0	0.00248656	0.0029448	0.00306112	0.00501413	0	0.00713204	0	0.329139	0.0057959	0.111927	0.0640793	0.0198381	0.016349	0.00423086	0.00917481	0.00516593	0.0051373	0	0	0	0	0.00252075	0	0	0.0248159	0	0.00472804	0	0	0
YDR510W	chrIV	0	0	0.521455	0	0	0.00507933	0.00301838	0	0.0038913	0	0	0	0	0.00769245	0	0	0	0	0	0	0	0	0	0	0	0	0	0	0	0	0	0	0	0	0
YDR511W	chrIV	0	0.0173274	0	0	0	0	0.00356232	0	0	0	0	0.0164875	0	0	0	0	0	0	0	0	0.00347411	0	0	0	0	0	0	0	0	0	0	0	0	0	0
YDR512C	chrIV	0	0	0.0388791	0	0	0	0.00310804	0.00528867	0	0.00503444	0.00957769	0	0	0.00403605	0	0	0.0060134	0.0549781	0.00294971	0.00324535	0.0115845	0	0	0	0.0289456	0	0	0.00702188	0.00614038	0	0	0	0	0	0
YDR513W	chrIV	0	0	0	0	0	0	0.0040898	0	0	0.00503444	0.0187254	0.00236904	0	0	0	0	0	0	0	0	0	0	0	0	0	0	0	0	0	0	0	0.00261217	0	0	0
YDR515W	chrIV	0.122818	0	0.0033526	0	0	0	0.00417351	0	0.14715	0.00859087	0.00411935	0.0048308	0	0.00946309	0.0165611	0.0109735	0.00798362	0	0	0.00255782	0	0	0	0.0029808	0.00306779	0	0	0	0.00225256	0	0	0.00572145	0.0471123	0	0
YDR514C	chrIV	0.161874	0.00292179	0.00375549	0	0	0.00476578	0	0.00661343	0.0322471	0.00560416	0.00967616	0.0079625	0	0	0	0	0.0752237	0.0026583	0	0	0.00266231	0	0	0	0	0.00301704	0	0.0164152	0	0	0	0.0025842	0	0	0
YDR516C	chrIV	0.00584779	0	0.00295269	0	0	0	0.00241353	0	0	0.0783293	0.00295862	0.00558597	0	0	0.00881662	0.00447518	0.00843785	0.00221999	0.00391302	0	0	0	0	0	0	0	0	0	0	0	0	0.00344522	0	0	0
YDR517W	chrIV	0	0	0.0212272	0	0.00326729	0.00351779	0.00467549	0.00560076	0	0	0.0342213	0.00457549	0.00629086	0	0.00302186	0	0	0.00873929	0	0.0036353	0	0.00239393	0	0	0	0.00319537	0	0.00716257	0	0.0041368	0	0.0033025	0	0	0
YDR518W	chrIV	0.0379738	0.00619817	0.00564418	0	0	0.023671	0.00290965	0	0.2013	0	0.00434896	0.0226436	0	0.00318412	0	0	0	0.00661235	0	0	0.0168207	0	0	0.0028561	0	0	0	0	0	0.00370854	0	0.00244594	0	0	0
YDR519W	chrIV	0	0	0.00352573	0	0	0	0.00279453	0.00356497	0.00335037	0.00314524	0	0	0	0.00624555	0	0	0.00437771	0	0	0.00289681	0.00303616	0	0	0.0148542	0.011103	0	0	0	0.0127721	0	0	0.0119611	0.131012	0.00927533	0
YDR520C	chrIV	0.150266	0	0.0159334	0	0.00677072	0.143317	0.00456044	0.00665372	0.130406	0.0455263	0.00717006	0.00862011	0.0161373	0.00259159	0	0	0	0.00541391	0.003424	0	0	0.00649331	0	0.00297432	0.0180412	0	0	0.00257671	0	0	0	0.00855437	0.0703401	0	0
YDR522C	chrIV	0	0.00377719	0.00568845	0	0	0	0.00224342	0	0.00453274	0.0066083	0.0128242	0	0	0	0	0	0	0.00752068	0	0.00536437	0	0	0.00369706	0.00847156	0	0	0	0.0107857	0	0	0	0.00635493	0.0520322	0	0
YDR523C	chrIV	0.291587	0.00527212	0.0034438	0	0	0.00287069	0.00325301	0.0141297	0.00236021	0.0955774	0.00979909	0.00898391	0	0	0	0	0.00295425	0.00511818	0.00237592	0.00234703	0	0	0	0.0089848	0.021485	0	0	0.00937621	0	0	0	0.00908069	0.099733	0.00709439	0
YDR524C	chrIV	0.0365922	0	0	0	0	0.0545981	0.00369045	0.00236711	0.171138	0	0.00619009	0.00836091	0.0307254	0.00371688	0	0	0	0	0	0.0070894	0	0	0	0.0171695	0	0	0	0	0	0	0	0.0084425	0.0928396	0.00659584	0
YDR524W-C	chrIV	0	0	0	0	0.0111933	0	0	0	0	0	0.0113356	0	0	0	0	0	0	0	0	0	0	0	0	0	0	0	0	0	0	0	0	0.00682749	0.0754087	0.00538877	0
YDR524C-B	chrIV	0	0	0	0	0.00279467	0	0	0.00304834	0	0	0	0	0	0	0	0	0	0	0	0.00472811	0	0	0	0	0	0	0	0	0	0	0	0	0	0	0
YDR525W-A	chrIV	0.0353308	0	0.00567164	0	0	0.00246777	0	0.00244577	0	0	0	0	0	0	0	0	0	0	0	0	0	0	0	0	0	0	0	0	0	0	0	0.00792964	0.0654126	0	0
YDR527W	chrIV	0	0.175558	0	0	0.419904	0	0.0026927	0	0.134777	0.00373977	0.00333479	0.00604847	0	0	0	0	0	0	0	0	0	0	0.0059841	0.00438208	0	0	0.00220258	0.00669791	0	0	0	0.0082219	0.0673072	0	0
YDR528W	chrIV	0.00402746	0.0114246	0.00467371	0	0	0	0	0	0	0.033275	0.0039211	0.00221266	0	0	0	0	0	0	0	0	0	0	0.130246	0.0036563	0	0	0	0.00847187	0	0.0438697	0	0.00696286	0.0523408	0	0
YDR529C	chrIV	0	0.0048516	0.0193053	0	0	0.00230332	0	0	0	0	0.0041182	0.00533648	0	0	0	0	0	0.00505301	0	0	0	0	0	0.00246194	0	0	0	0	0	0	0	0	0	0	0
YDR530C	chrIV	0	0.0176645	0	0	0	0	0.00299226	0.00730154	0	0.004076	0	0.00731867	0	0	0.00298151	0	0	0	0	0.00402499	0	0.0704909	0	0	0	0	0	0	0	0	0	0	0	0	0
YDR531W	chrIV	0.146911	0.0225525	0.0065369	0	0	0.0445967	0.00532655	0	0.00892637	0.03849	0.00979275	0.00485844	0	0	0	0	0	0.00612867	0	0	0	0	0	0.0146364	0	0	0	0	0	0.00270091	0	0.0115309	0.143069	0.0135843	0.00655499
YDR532C	chrIV	0	0	0.00450378	0	0	0	0.00278597	0	0.026991	0.00506746	0.00666363	0.00521968	0	0	0	0	0	0.0653787	0	0	0	0.00605769	0.0144486	0.0188596	0	0.00220284	0	0.00303585	0	0	0	0.00644676	0.0521854	0	0
YDR533C	chrIV	0.0102107	0	0.00264777	0	0	0	0.00261111	0	0.00633726	0.00676464	0.00376043	0	0	0	0.00337132	0	0	0	0.00521967	0	0	0.00369933	0	0.00612247	0.00652365	0	0.00254605	0	0	0.0087075	0	0.00601603	0.0665448	0.00476173	0
YDR536W	chrIV	0.0477953	0	0.17511	0	0	0.0256829	0.00221336	0	0.0317972	0	0.00806687	0.0250162	0	0	0	0	0.00871767	0.00406724	0	0.0252567	0	0	0.00374295	0.00588202	0	0	0.00457258	0.00802134	0	0	0	0.00313503	0	0	0
YDR538W	chrIV	0	0	0.0470589	0	0	0	0.00462281	0.00331196	0	0	0.00380314	0.00262043	0	0	0	0	0	0	0	0	0	0.00337352	0.220886	0.00466132	0	0	0	0	0.00466398	0	0	0	0	0	0
YDR539W	chrIV	0.0214118	0	0.00253237	0	0	0.0160767	0.00234145	0.00407065	0.290088	0.00545359	0.00305044	0.0022727	0.00504119	0.0320156	0	0	0	0.00246007	0	0.00234962	0	0	0	0.0133004	0	0	0	0	0	0	0	0.0027174	0	0	0
YDR540C	chrIV	0.00716096	0	0.00360376	0.0616415	0	0	0	0	0	0	0.0133373	0.0185466	0	0	0	0	0	0.00368838	0	0	0	0	0	0	0	0	0	0	0	0	0	0.0140537	0.228671	0.0269776	0.0206715
YDR541C	chrIV	0.0632933	0	0.221521	0	0	0.0103591	0	0	0.102824	0	0	0	0	0	0.00806602	0.00594479	0.00354054	0.00266314	0	0.010182	0	0	0	0.00838423	0	0	0	0	0	0	0	0.00335118	0	0	0
YDR542W	chrIV	0	0	0	0	0	0	0	0	0	0	0	0	0	0.00885111	0	0	0	0	0	0.00260163	0	0	0	0	0.00764281	0	0	0	0	0	0	0	0	0	0
YEL075C	chrV	0	0	0	0	0	0	0.00516729	0	0.00569786	0	0.00452645	0	0	0	0	0	0.0064409	0.0118166	0	0	0.0897671	0.00238272	0	0	0	0	0	0.00671282	0.0274285	0.0035387	0	0.00317453	0	0	0
YEL073C	chrV	0.0416673	0	0	0	0	0.0370327	0	0	0.00352053	0	0	0	0	0.00429204	0	0	0	0	0	0	0	0	0	0	0	0	0	0.00786955	0	0	0	0	0	0	0
YEL072W	chrV	0	0	0.00343023	0	0	0	0.00251689	0	0	0	0.00904797	0	0	0	0	0	0	0	0	0	0	0	0	0	0	0	0	0	0	0	0	0	0	0	0
YEL071W	chrV	0.0784403	0.114352	0.00472794	0	0	0.0423013	0.00321409	0	0.01394	0	0.0071582	0.005241	0	0	0	0	0	0.00571374	0	0.0222304	0.00315234	0.00400987	0	0.00242852	0.0201986	0	0	0.00353447	0	0	0	0.00305682	0	0	0
YEL070W	chrV	0.223055	0.0266674	0.0022472	0	0	0.011263	0.00415254	0	0	0.00287326	0.00344741	0.00295704	0	0	0	0	0	0.00243043	0	0.00974375	0.0248992	0	0	0	0.0266444	0	0	0.00545309	0.00929302	0.00716088	0	0	0	0	0
YEL069C	chrV	0.00526396	0	0.0744828	0.0101454	0	0	0.0051749	0	0.00504479	0.0192877	0.0256617	0.00562273	0	0	0	0	0.0602361	0.00788106	0	0	0	0	0.00236038	0.00303856	0	0.00238804	0	0.00689748	0	0	0	0.0128347	0.21024	0.0248315	0.0190611
YEL066W	chrV	0.173381	0.0113788	0	0	0	0.0126847	0	0	0.00447783	0	0	0	0	0	0.166587	0.0782926	0	0.002755	0	0.00302087	0	0	0	0	0.0119339	0	0	0	0	0	0	0.00295619	0	0	0
YEL067C	chrV	0.011403	0	0	0	0	0	0.00419599	0	0.0101129	0	0	0	0	0	0.00455569	0.00237715	0	0	0	0.0022151	0	0	0.110334	0.00393157	0	0	0	0	0.00506113	0	0	0.00295619	0	0	0
YEL065W	chrV	0.0142246	0	0.00472143	0	0	0.0144097	0.0068422	0.0138772	0.00372084	0.0257096	0.0103154	0.0183964	0.0439362	0	0.0183786	0.0212463	0.00432074	0.00608595	0	0.00619483	0	0	0	0.00518498	0.0251654	0	0	0.00301574	0	0	0	0.00327778	0	0	0
YEL064C	chrV	0.00966274	0	0.01109	0	0	0	0.00492356	0	0.00365901	0.03714	0.00369986	0	0	0.00281812	0.00462722	0.00508995	0	0.00437321	0.00262798	0.00224577	0	0	0	0.00406819	0	0	0	0.00602206	0	0	0	0.00342536	0	0	0
YEL063C	chrV	0.00558443	0.00255636	0.0121907	0	0	0	0.00601932	0.0158849	0.00409079	0.00302523	0.00402659	0.00252525	0	0.0047358	0	0	0	0.00684497	0	0.00474833	0.00928274	0.00821387	0	0.0125421	0.00461763	0	0.00400142	0	0.00470054	0.00408334	0	0.0114047	0.208205	0.0251099	0.0200095
YEL062W	chrV	0	0.00437391	0.0801503	0.0116481	0	0	0.00300078	0	0.012966	0.0234137	0.00639462	0.00222137	0	0	0	0	0	0.00431698	0.00224855	0.00467975	0.0171985	0	0	0.00250244	0	0	0	0.00220005	0.00410962	0.0177072	0	0.00631642	0.0518042	0	0
YEL061C	chrV	0.188184	0	0.00992548	0	0	0.0180371	0.00314285	0.0414602	0.00498472	0.00761503	0.00879355	0.00231767	0	0	0	0	0	0.0161481	0	0.00773061	0.0197421	0	0	0	0.0171822	0	0.00235958	0.00746157	0	0	0	0.00632793	0.052339	0	0
YEL060C	chrV	0.040976	0.0241509	0.0124733	0	0	0.048626	0.00375053	0.00597379	0.0651194	0	0	0.00342324	0	0	0.00255315	0.00280237	0.0454215	0	0	0.00667155	0.00523181	0	0.0550745	0.00255914	0	0	0	0.00820745	0.00225667	0.0109148	0	0.00613419	0.0503792	0	0
YEL059C-A	chrV	0.00564537	0.0179561	0	0	0	0	0.00361855	0	0	0	0.0025887	0	0	0	0	0	0.0148411	0	0	0.00359562	0	0	0	0	0	0	0	0	0	0	0	0	0	0	0
YEL058W	chrV	0.129954	0.112416	0.00488612	0	0	0.00593697	0.00266375	0.00228579	0.103094	0.00958272	0.0086581	0.00227538	0	0.00406775	0.00871619	0.00660976	0.00419008	0.00253564	0.00949763	0.005106	0.0816413	0.00381864	0	0	0.00570308	0.00491415	0	0.00712871	0	0	0	0.00273272	0	0	0
YEL057C	chrV	0	0	0	0	0	0	0.00491356	0	0.016238	0.105334	0.00354575	0.00616067	0	0	0	0	0	0.00265851	0	0	0	0	0	0	0	0	0	0	0	0	0	0.00808232	0.0885519	0.00626285	0
YEL056W	chrV	0.0601576	0.101545	0.00381525	0	0	0.0323445	0.00480404	0.00861591	0.0452388	0.0231153	0.00456814	0.00402898	0	0	0	0	0	0.0314563	0	0.00642639	0	0	0	0.0191191	0.00448756	0	0	0.00720121	0.00455146	0	0	0	0	0	0
YEL055C	chrV	0.176799	0.0181508	0.12444	0.0113688	0	0.0287876	0.00463051	0.0023945	0.00295665	0.0527129	0.00969126	0.0256076	0	0	0	0.00289873	0.00345013	0.00407897	0	0.0165364	0.0109574	0	0	0.00633299	0.0137318	0	0	0	0.00271734	0.00994419	0	0.0103648	0.112997	0.00796764	0
YEL054C	chrV	0	0.00280024	0.00445848	0	0	0	0	0	0.00369699	0.0100686	0	0	0	0	0	0	0	0	0	0.00482188	0	0	0	0	0	0	0	0	0	0	0	0	0	0	0
YEL053C	chrV	0	0.0078714	0.00402252	0	0	0	0	0.00838492	0	0.00625983	0.0113814	0.00371962	0	0.00641136	0	0	0	0.0133526	0	0.00416279	0	0	0.00964952	0.00396842	0	0	0	0	0	0.00236915	0	0.0030491	0	0	0
YEL052W	chrV	0.148494	0.0117718	0.0165812	0	0	0.00420442	0.0028152	0.00226329	0	0.0187812	0.00280046	0.0199038	0	0.00292461	0.0084568	0.00623259	0	0	0	0.0260013	0	0.00524313	0.0117594	0	0	0.00299085	0	0.0105988	0.0023488	0	0	0.00330777	0	0	0
YEL051W	chrV	0.056306	0	0	0	0	0.0208667	0	0	0	0.00837394	0.00865613	0	0	0	0	0	0	0.00280682	0	0	0	0	0	0.00739411	0	0	0	0	0	0	0	0	0	0	0
YEL050C	chrV	0.0660525	0	0.00945677	0	0	0.0108682	0	0.0026631	0	0.0841377	0.00351785	0.00411263	0	0	0.00603447	0.0039594	0	0.003611	0	0.00383753	0	0.0028099	0.060552	0	0	0	0	0	0.00247911	0	0	0.00451699	0.0369432	0	0
YEL049W	chrV	0	0	0	0	0	0	0	0	0	0	0	0	0	0.0123505	0	0	0.00248189	0	0	0.00362387	0	0	0	0	0	0	0	0	0	0	0	0	0	0	0
YEL048C	chrV	0	0.00838073	0	0	0	0.00455245	0	0	0	0	0.00865438	0.00463887	0	0	0	0	0	0.00379148	0	0	0	0	0	0	0	0	0	0.00256167	0	0.00254865	0	0.00378872	0	0	0
YEL047C	chrV	0.0761704	0	0.0118748	0	0	0.00520825	0.00521776	0.0305248	0.00335915	0	0.00758373	0.00526014	0	0	0	0	0	0	0	0.0041233	0	0	0.00663803	0	0	0	0.0546672	0.00556947	0	0	0	0.00355423	0	0	0
YEL046C	chrV	0.0354163	0.0606361	0.0303256	0	0	0	0.00238004	0.0063805	0.132935	0	0.0026906	0	0.0364334	0.00306868	0	0	0.0031345	0.00270299	0	0.00349286	0	0.0139751	0	0	0	0	0	0.00718382	0	0	0	0	0	0	0
YEL044W	chrV	0.00427722	0	0	0	0	0.00276627	0.0026448	0.0133183	0.00235196	0	0.00588075	0	0	0	0	0	0	0	0	0	0	0.030861	0	0	0	0	0.00418867	0.00560207	0	0.104333	0	0	0	0	0
YEL043W	chrV	0.0641451	0.00765814	0.0179308	0	0	0.00650446	0.00322586	0.0199386	0.0441821	0.00290305	0.00323712	0.00327758	0.00238576	0	0.00928139	0.0105211	0.0089989	0.00477965	0	0.0385068	0.00249677	0	0	0.00221237	0	0	0.0136166	0.00330847	0.0040796	0	0	0.00647981	0.0535481	0	0
YEL042W	chrV	0.00586017	0.00271988	0	0	0	0	0.00361977	0	0	0.00252554	0.00453329	0.00604992	0.0241815	0	0	0	0	0	0.00407347	0	0	0	0	0	0	0	0.00229873	0.0158486	0	0	0	0.00315883	0	0	0
YEL041W	chrV	0.0556623	0.00346405	0.0319336	0	0.172703	0.00238656	0.00238239	0.00235399	0.0233932	0.00222855	0.00682922	0.00436315	0	0	0.00655262	0.00609771	0	0	0.00543888	0.0117199	0	0	0	0.00331163	0	0	0	0.00610456	0	0	0	0.00330167	0	0	0
YEL040W	chrV	0.0051904	0	0	0	0	0.0034612	0.00384593	0.0196618	0.00698448	0	0.00347636	0.00356851	0	0.00323576	0.00407815	0.00746175	0.00914957	0	0	0	0	0	0	0.00499585	0	0	0	0	0.00558656	0	0	0	0	0	0
YEL039C	chrV	0	0	0	0	0	0	0.0026473	0	0	0	0	0	0	0	0.00325401	0	0	0.0109777	0	0	0	0	0	0.0114654	0	0	0	0	0	0	0	0.00252606	0	0	0
YEL038W	chrV	0.15258	0	0.0114077	0	0	0.0191786	0.00555556	0.0122699	0	0	0.0144061	0.0025253	0	0	0.00336977	0.00654068	0.00379789	0.0125029	0.0168405	0.00330716	0	0.011069	0.0113234	0	0.00245222	0	0.00247505	0	0	0	0	0	0	0	0
YEL037C	chrV	0.151366	0	0.0994249	0	0	0.00267406	0.00683244	0.029633	0.094286	0	0	0	0.00590278	0.0109801	0	0	0.00301605	0	0.00290099	0.0122344	0	0	0	0.00311158	0.0366554	0	0	0	0	0	0	0.006037	0.0495094	0	0
YEL036C	chrV	0.0104881	0.0266782	0.0298991	0	0	0	0.00382797	0.00527398	0.116749	0	0	0	0	0.0038859	0.00348839	0.00268211	0.0037564	0	0	0.0071373	0.00405111	0.137861	0	0.00239119	0	0	0	0.0116601	0.0029367	0	0	0.00506449	0	0	0
YEL034W	chrV	0	0	0.0304052	0	0	0	0	0.00361236	0.00253135	0.00331066	0	0	0	0	0	0	0	0	0	0	0	0	0	0	0.00782232	0	0	0	0	0.0131072	0	0	0	0	0
YEL032W	chrV	0.12987	0.0167667	0.00438232	0	0	0.0380033	0.00448027	0.0130531	0.0133045	0.0731173	0.00337066	0.0224271	0.0806667	0	0.00438931	0.0098817	0.00242914	0.0100805	0	0.0133317	0.0113219	0.0154715	0.00562105	0.00544333	0	0	0	0.0169205	0.0149207	0.00821305	0	0.00868369	0.0953661	0.00677932	0
YEL031W	chrV	0.00651523	0	0	0	0.0103718	0.00381836	0.00309339	0	0.00619148	0	0.0102324	0.0075687	0	0.00246778	0	0	0.0025524	0.00560099	0	0.0219421	0.00379919	0.00710789	0	0.0040778	0.00579393	0	0	0	0	0.0083558	0	0.00816969	0.0896878	0.00632531	0
YEL030W	chrV	0	0.0740707	0	0	0	0	0.0031074	0.0143164	0	0.00452827	0.00585859	0.00385391	0	0	0.0236151	0.0179206	0.0033365	0	0.00568916	0.0230656	0	0	0	0.00895913	0	0	0	0.0185782	0	0	0	0.00324087	0	0	0
YEL029C	chrV	0	0	0.0788308	0	0	0	0.00275968	0	0.00233846	0.00622291	0.00514363	0	0	0	0	0	0	0.0100322	0	0	0	0	0	0.00506012	0	0	0	0	0	0	0	0.00272945	0	0	0
YEL027W	chrV	0	0	0	0	0	0	0	0	0	0.00239757	0	0.0023399	0	0	0	0	0	0	0	0	0	0	0	0	0	0	0	0	0	0	0	0	0	0	0
YEL026W	chrV	0	0	0.00229433	0	0	0	0.00237168	0	0	0	0.00961551	0.00248604	0	0	0	0	0	0.00531931	0	0	0	0	0	0.00303014	0	0	0	0	0	0	0	0	0	0	0
YEL025C	chrV	0.168198	0.00514065	0.0113132	0	0	0.00423187	0.00281306	0.00327738	0.0209663	0.0414672	0.00685367	0.00257925	0	0.00309572	0.0184109	0.0122018	0.00321842	0.0115324	0	0	0.011451	0.00515968	0.00424238	0.00249088	0	0	0	0.00272185	0.00432825	0.0670135	0	0.00373191	0	0	0
YEL024W	chrV	0	0	0	0	0	0	0	0.00333754	0.00350978	0	0.00335976	0	0	0	0	0	0	0	0	0	0	0	0	0.00357796	0	0	0	0	0	0	0	0	0	0	0
YEL022W	chrV	0.0556379	0.0160644	0.00636835	0.00759155	0	0.00907077	0.00274	0.00604737	0.0828359	0.102963	0.00459115	0.022277	0.00320839	0	0.0121622	0.022045	0	0.00606143	0.00296302	0.00602395	0.00223531	0	0	0.00784977	0.00438869	0	0	0	0.00672249	0.0145105	0	0.00705596	0.0580745	0	0
YEL023C	chrV	0.0223838	0	0.00604719	0	0.0306632	0.00369747	0.00474121	0.00247371	0.00618344	0.0557222	0.0063616	0.00828658	0.0061372	0	0.00340718	0.00444722	0	0.00239675	0.00338782	0.00460923	0.00274775	0.00386853	0	0.00402298	0	0	0.00286204	0	0	0	0	0.00945973	0.102454	0.00717284	0
YEL021W	chrV	0	0	0	0	0	0.00236462	0	0.00678318	0.0325631	0.00451115	0.00318408	0.0069565	0	0	0	0.00270918	0	0.0042643	0	0.029859	0	0	0	0	0.00730905	0	0	0.00358053	0	0.0202799	0	0.00228697	0	0	0
YEL020W-A	chrV	0	0	0	0	0	0.00227704	0	0	0	0	0	0.00238545	0.00425776	0	0	0	0	0	0	0	0	0	0	0	0	0	0	0	0	0	0	0	0	0	0
YEL020C	chrV	0.176928	0	0.00917659	0.0969439	0.00968848	0.034951	0.00500147	0.0264264	0.0875715	0.00264698	0.00406401	0.0263998	0	0	0	0	0.0025484	0	0.0102814	0.0348348	0	0	0.011089	0	0.00432869	0.0349411	0	0.00574863	0.00387356	0	0	0.0051592	0.0419294	0	0
YEL019C	chrV	0	0.00223977	0.00811236	0	0	0	0.00498158	0	0	0.013213	0.00675934	0	0	0	0	0	0	0.0049372	0	0.0238948	0	0	0	0.00344637	0	0	0	0.0186061	0	0	0	0.0108128	0.133803	0.0126629	0.00608115
YEL018W	chrV	0.0049962	0	0	0	0	0	0.00364898	0.014772	0	0	0.00573992	0.00276757	0	0	0	0	0	0.00816323	0	0	0	0	0	0	0	0	0	0	0	0	0	0	0	0	0
YEL017C-A	chrV	0	0	0.0469358	0	0	0	0	0	0	0	0	0	0	0	0	0	0	0.00358968	0	0	0.00530531	0	0	0	0	0	0	0	0.00420423	0	0	0	0	0	0
YEL017W	chrV	0.176089	0.229367	0.0258574	0	0	0.00541695	0.00509126	0.0058849	0.0257196	0	0.00724575	0.0117209	0	0.0258419	0.00398071	0.00325027	0.0108149	0	0	0.00800113	0.00434197	0.0107324	0.00237522	0	0.00679778	0	0	0	0.0149477	0.00545579	0	0.0033915	0	0	0
YEL016C	chrV	0.0220755	0.0058713	0.0075437	0	0	0.0164654	0.00592581	0.0102779	0.00283611	0.00537603	0.0356814	0.00327646	0	0.0117889	0	0	0	0.00241122	0	0.00273683	0.129012	0	0.0767325	0	0.00554755	0.00279695	0	0	0.0159563	0	0	0.00371957	0.0307671	0	0
YEL015W	chrV	0.0477642	0.00537994	0.00480951	0	0	0.00459518	0.00301958	0.0171678	0.00222024	0.0889388	0	0.00647489	0	0	0.0023005	0.00246254	0.00400588	0.00658439	0	0	0	0	0.00669285	0	0.0196044	0.0994027	0	0.0195559	0	0	0	0.00258888	0	0	0
YEL013W	chrV	0.00531628	0.0321754	0.0348654	0	0	0	0.00273418	0	0.00435943	0.00795774	0.00461448	0.00556786	0	0	0	0	0	0.00229959	0.00414647	0.00280601	0	0	0.137581	0.00765814	0.00697296	0	0	0	0	0.0456594	0	0.00531399	0.0437911	0	0
YEL012W	chrV	0	0.0360153	0.0108243	0	0	0	0.00453084	0	0.00564087	0	0.0119032	0.00582547	0.00797099	0	0.0026751	0.00293523	0	0.00839784	0	0.0035998	0	0	0	0.00362789	0.00301404	0	0	0	0	0	0	0.00304814	0	0	0
YEL011W	chrV	0	0	0.0085453	0	0	0	0.00376248	0.0113894	0.0564462	0	0.00366772	0	0	0	0	0	0	0.00405572	0	0.00562363	0.0107647	0.0524611	0	0.00417337	0.00305314	0	0	0.0145255	0	0	0	0.00519692	0.0418757	0	0
YEL009C	chrV	0	0	0	0	0	0	0.00425673	0	0.00272935	0	0.0050859	0.0075562	0	0	0	0	0	0	0	0	0	0.00694078	0.00265221	0.00580016	0.00842666	0	0	0	0	0	0	0	0	0	0
YEL007W	chrV	0.162073	0.019185	0.00820676	0	0	0.00749135	0.00517222	0.00301642	0.00805455	0.00476401	0.0092859	0.00646805	0	0	0	0.00278856	0.00225678	0.00778275	0	0.00762338	0.00936405	0	0	0.00340803	0.0195378	0	0	0	0.00392338	0	0	0.00261286	0	0	0
YEL006W	chrV	0	0	0.00374213	0	0	0.0033611	0.00365845	0.0029525	0.0208749	0	0.0161338	0	0	0	0	0	0	0	0	0	0	0	0	0	0	0	0.00505744	0	0	0	0	0.00645732	0.053042	0	0
YEL005C	chrV	0	0	0.00227143	0	0	0	0.00537012	0	0.0338286	0.00259291	0	0.00505956	0	0	0	0	0	0.018423	0	0	0	0	0	0	0	0	0	0	0	0	0	0.00987694	0.121981	0.0115523	0.00554909
YEL004W	chrV	0.0482852	0	0	0	0	0	0.00577207	0	0.00755805	0	0.00883717	0.0077903	0.00768141	0	0	0	0.00243347	0.0193673	0	0	0	0	0	0.00240879	0	0	0	0	0	0.0442813	0	0.00394935	0	0	0
YEL003W	chrV	0.00508181	0.0164745	0	0	0	0	0	0	0.0034851	0.00277524	0.0128582	0.00252855	0	0	0	0	0	0.0141859	0.0115746	0	0	0	0	0.00378632	0	0	0	0	0	0	0	0.00273737	0	0	0
YEL002C	chrV	0.00366683	0.0336742	0	0	0	0.00623529	0.00313421	0	0.00266084	0.00341869	0.00759068	0.0221586	0	0.00249582	0	0	0.00305792	0	0	0.00403997	0	0.0032144	0	0	0	0	0	0	0	0	0	0.00622471	0.0516637	0	0
YEL001C	chrV	0.0617129	0	0.00921286	0	0	0	0.00444493	0.0301692	0.00775869	0	0.00689564	0	0	0	0	0	0	0.0187894	0.0688744	0.00345895	0	0.0033264	0	0.0066174	0.00245834	0	0	0	0	0	0	0.00339543	0	0	0
YER001W	chrV	0.00442869	0.00536643	0.0118256	0	0	0	0.00299662	0	0.00353896	0.055405	0.00638014	0.00622622	0	0.00257861	0.363093	0.147064	0.00406729	0.0308792	0	0.00515614	0.00605996	0	0	0.0055366	0	0	0	0	0	0	0	0.00425759	0.0351917	0	0
YER002W	chrV	0	0.00251169	0.00970248	0	0	0	0.00239969	0	0	0.00538624	0.0119049	0.00653727	0	0	0	0	0	0.00958732	0	0	0	0	0	0	0	0	0	0.00620731	0	0	0	0.00616529	0.0509206	0	0
YER003C	chrV	0.0728844	0.00254898	0.00913796	0.156429	0	0.158448	0.0054269	0	0	0.00375762	0.0101038	0.00746634	0.0215045	0	0	0.00410241	0	0.00980841	0	0.0170753	0	0	0	0.00234502	0	0	0	0.00790105	0	0	0	0.0173042	0.268741	0.0374873	0.0372826
YER004W	chrV	0.0353029	0	0	0	0	0.0346373	0	0.0332013	0.0166237	0	0	0.00503094	0.00273586	0.0178055	0.378955	0.183394	0.0139713	0	0	0.00654656	0	0.0379022	0.0137684	0	0	0.0103988	0	0.00297844	0	0	0	0	0	0	0
YER005W	chrV	0.0704856	0	0	0	0	0.00263675	0.0029302	0	0.00465635	0.0331773	0.00289492	0.00315658	0	0.00222537	0	0	0.00530844	0.00238827	0	0.0125902	0	0	0	0	0.00763086	0	0	0.00261124	0	0	0	0.00821287	0.0909983	0.00652196	0
YER006W	chrV	0.189075	0	0.290309	0	0.00270102	0.00225574	0.00238178	0.00315735	0.00667561	0	0.0043464	0.00258243	0	0.00264339	0	0	0	0	0.0133524	0	0	0	0.00688828	0	0.00578786	0	0	0.0106904	0	0	0	0.00650847	0.0536429	0	0
YER007W	chrV	0.0532531	0	0.0104002	0	0	0.01132	0.0028757	0.00316856	0.0034442	0.00811263	0.00701736	0.00415487	0	0	0	0	0.00220537	0.00468574	0	0.00417772	0	0	0	0.00241259	0.00378017	0	0	0	0	0.0169647	0	0.00293134	0	0	0
YER007C-A	chrV	0	0.00850737	0	0	0	0	0	0.00759347	0.00395082	0	0.00315649	0	0	0	0	0	0.0022803	0.00353215	0	0.0169457	0.00318245	0	0	0.00433783	0	0	0	0	0	0	0	0.00831382	0.0918626	0.00658785	0
YER008C	chrV	0.0312135	0.0524138	0	0	0	0.00894714	0.0045522	0.00290379	0.0129078	0.00698188	0.0141336	0.0259094	0	0	0.0198988	0.0142245	0.0237318	0.0115943	0	0.00602623	0	0.00405375	0	0.015756	0.00253961	0	0	0.0081354	0.00258666	0	0	0.00618876	0.0511146	0	0
YER009W	chrV	0	0.598408	0.00766492	0	0	0	0	0	0	0	0	0	0	0	0	0	0	0	0	0	0	0	0	0	0	0	0	0	0	0	0	0.00579664	0	0	0
YER010C	chrV	0	0	0	0	0	0	0	0	0.00880532	0	0.00455277	0.00548779	0.536272	0	0	0	0.00306458	0.00221903	0	0	0.0137625	0	0	0.0751145	0.00232314	0	0	0	0	0	0	0.00567817	0.0469424	0	0
YER011W	chrV	0	0	0	0	0	0	0	0	0	0	0	0.00483529	0.00247216	0	0.00473905	0.00349381	0	0	0	0.00262345	0	0	0	0	0	0	0	0	0	0	0	0.00258873	0	0	0
YER012W	chrV	0	0.00910107	0.101792	0	0	0	0.00425473	0	0	0	0	0	0	0	0	0	0	0	0	0	0	0	0	0.00258978	0	0	0	0.00283673	0	0	0	0.00332324	0	0	0
YER013W	chrV	0.0317131	0.015765	0.139773	0	0.00500838	0.0663138	0.00504714	0	0.210355	0.016847	0.00544372	0	0.00945893	0.0157105	0.281211	0.136091	0	0.00549827	0	0.00369645	0.00267062	0	0	0.00712882	0	0.00662778	0	0.007636	0.00247855	0.00915269	0	0.00579405	0.0478627	0	0
YER014W	chrV	0.21049	0	0.00517313	0	0	0.00370916	0	0	0.0278149	0.00430507	0.0231225	0.00668391	0	0	0	0	0.00348205	0	0	0.00338181	0	0	0	0.00487372	0	0	0	0.00792274	0	0.0119049	0	0.00840872	0.0697311	0	0
YER015W	chrV	0.0616362	0.027048	0.0550909	0	0	0.00956661	0.00373994	0.00619305	0.128157	0.00512104	0.00547987	0.00241326	0	0	0.0119625	0.0119469	0	0.00278009	0	0.00248724	0	0	0	0.00850985	0.00392717	0.00235043	0	0	0	0.00859433	0	0.00641837	0.0527275	0	0
YER014C-A	chrV	0	0	0.018737	0	0	0.00370916	0.00311283	0.00549315	0.00429285	0.00965012	0.0231225	0.00313131	0	0	0	0	0.00348205	0.0183856	0	0.00753203	0	0	0	0.00359223	0.0115133	0	0	0.00792274	0	0	0	0.0027381	0	0	0
YER016W	chrV	0.0308681	0.00867137	0.332381	0	0	0.0313409	0	0.00240589	0	0.0046059	0.0144754	0.00657551	0	0	0	0	0.00391352	0.00277982	0	0.00399214	0	0	0	0.00446926	0	0	0	0	0	0	0	0.00501064	0.0412713	0	0
YER017C	chrV	0.132447	0	0.00485353	0	0	0.0282534	0.00434536	0.0127786	0.0024602	0.00468185	0.00553481	0.00643884	0	0	0	0	0	0.00302858	0.00250771	0.00753443	0.00782597	0	0	0.0106683	0.0187199	0	0	0.0076053	0	0	0	0.00309538	0	0	0
YER018C	chrV	0.326729	0.496251	0.703432	0	0	0.00495971	0.0103218	0.0247079	0.00529454	0	0	0	0.0181965	0	0.00532613	0.00568806	0.00363024	0	0.0219206	0.0886844	0.207741	0.0227878	0	0.00228662	0.00561036	0.0689104	0	0	0.066209	0.0611038	0	0	0	0	0
YER019W	chrV	0.0569414	0.493391	0.00809588	0	0	0.0280317	0.00409005	0.00523105	0.0116288	0.0619347	0.00337538	0.00395927	0.0036823	0	0.041331	0.0440328	0.00735105	0	0	0.00270659	0.0049513	0.00684542	0	0.00301099	0	0	0	0.00717198	0.00320156	0	0	0	0	0	0
YER019C-A	chrV	0	0	0	0	0	0	0	0	0	0	0.0147842	0	0	0	0	0	0	0.0336282	0	0	0	0	0	0.00285711	0	0	0	0	0	0	0	0	0	0	0
YER020W	chrV	0.477413	0.0157178	0.0029828	0	0	0.0270632	0.00383516	0.0117457	0	0.00236895	0.00286776	0.00853495	0	0.00258623	0	0	0.00397606	0	0	0.00347561	0.572838	0.0027779	0	0	0.00358903	0	0.0382234	0	0.0389131	0	0	0.00447787	0.0333488	0	0
YER021W	chrV	0.279877	0.00241275	0.0513258	0	0	0.0483695	0.00430504	0.00294686	0	0.0104445	0.00704599	0.00597278	0	0	0	0	0	0.00743574	0	0.00523392	0	0	0	0.0051763	0	0	0	0.00541439	0	0	0	0.00559485	0.0462833	0	0
YER022W	chrV	0.173393	0	0.00247845	0.00273083	0	0	0.00393382	0	0.0608502	0	0.00700781	0.00698134	0.00301601	0	0	0	0	0.00862299	0	0	0	0	0	0.00742311	0	0	0	0.00842901	0	0	0	0.0075004	0.0824825	0.00585849	0
YER023W	chrV	0	0.00686221	0.0477008	0	0	0	0	0.0267009	0	0	0	0.0077357	0	0	0	0	0.141317	0.00379215	0	0.00509176	0	0	0	0	0.0114785	0	0	0.0161879	0.00334413	0	0	0	0	0	0
YER024W	chrV	0.156961	0.00488501	0.048995	0	0	0.00598951	0.00449204	0.00813599	0.00461105	0.00808245	0.0144857	0.00383749	0	0.00390752	0.143801	0.135254	0.0102514	0.00259129	0.0162059	0.0214645	0.00842556	0	0	0.00514409	0.0031032	0	0	0.00303098	0.0104338	0.086039	0	0.00338412	0	0	0
YER025W	chrV	0	0.00476583	0.0543875	0	0.0563594	0	0.00612439	0.0143878	0.00493904	0.00250173	0.0033395	0	0	0.00866443	0.0033004	0.00417159	0.0220829	0	0	0.00972697	0.00332163	0.0035575	0	0	0	0	0	0	0.00425482	0.00462814	0	0.00295521	0	0	0
YER026C	chrV	0	0	0	0	0	0	0	0.00716561	0.00387138	0	0.00887492	0	0.00424643	0	0	0	0	0.00235084	0	0	0	0	0.00824869	0.00505332	0.0187696	0.0039157	0	0.00332805	0	0.0264766	0	0.002498	0	0	0
YER027C	chrV	0.109995	0	0.00665883	0	0	0.00946366	0.00413225	0	0	0	0.0042623	0	0	0	0	0	0	0.00480688	0	0	0	0.00449649	0	0	0	0	0	0.0156713	0	0	0	0.00630923	0.0692901	0.00492439	0
YER028C	chrV	0.0765159	0.0176133	0.0127426	0	0	0.00525873	0.00261273	0.0624461	0.129153	0.0201335	0.00626079	0.00408278	0	0	0.117252	0.0671274	0.0344789	0.00480514	0	0.0148789	0	0.0128221	0	0	0.0140184	0	0	0.00297877	0	0	0	0.0043273	0.035152	0	0
YER029C	chrV	0.0531286	0	0.0128518	0	0	0.0112355	0.00477048	0.005384	0.00371433	0	0	0.00830349	0	0	0	0	0	0	0	0	0	0	0	0	0	0	0	0.00830625	0	0	0	0.00247714	0	0	0
YER030W	chrV	0.0566565	0.0148208	0	0	0.00419117	0.00637887	0.00302738	0	0.00251644	0	0.0188004	0.0128802	0	0	0	0	0	0.0050394	0	0	0	0	0	0	0	0	0	0	0	0	0	0	0	0	0
YER031C	chrV	0.00293435	0	0.0147729	0	0	0	0.00277257	0.0278361	0.00354518	0	0.00732213	0	0	0	0	0	0	0.00323772	0	0.00508665	0	0	0	0.00434846	0	0	0	0.0046544	0	0	0	0	0	0	0
YER032W	chrV	0.0511437	0.00296137	0.00309378	0.103487	0	0.0036199	0.00485493	0	0.18488	0.0374099	0.00958324	0.0122562	0	0.00476844	0.147946	0.0828679	0.0348956	0.0181186	0	0.0115961	0.00348566	0.00373542	0	0.00506177	0	0	0	0.00675824	0	0	0	0.00742451	0.0612321	0	0
YER033C	chrV	0.0276184	0.0243599	0.0310133	0	0	0.00278635	0.00417141	0.0582352	0.0715678	0.00647392	0.00629647	0.00892162	0	0	0.00626713	0.00791612	0	0	0.00417963	0.00618685	0	0	0	0.00854867	0.0182633	0	0	0.00910007	0.00611757	0	0	0.00692081	0.0569369	0	0
YER034W	chrV	0.165354	0.773559	0.0132315	0	0	0	0.0104718	0.00482973	0.0161138	0.0153739	0	0.00274243	0	0.00331752	0.00240381	0	0	0	0	0.0114874	0	0	0	0	0.00391814	0	0	0.0030381	0	0	0	0.00497781	0.0399077	0	0
YER035W	chrV	0.00627509	0	0	0	0	0	0.00272209	0.0202121	0	0.0141899	0.00240316	0	0	0	0	0	0	0	0	0.0035372	0	0	0	0.00246505	0.0257032	0	0	0.00820211	0	0	0	0.0108071	0.133665	0.0126376	0.00606328
YER037W	chrV	0.137119	0	0.00362237	0	0	0.0133196	0	0.00428158	0	0.00450433	0.00834308	0	0	0	0.00223861	0.00289229	0	0.0039444	0	0.00273047	0	0	0	0.0051337	0	0	0	0	0	0	0	0	0	0	0
YER036C	chrV	0.0024851	0.0345851	0.0189482	0	0	0	0.00287124	0.0118249	0.00580014	0.023785	0.00605582	0	0.0118849	0	0	0	0	0.00802111	0	0.00649477	0	0.0196921	0.0165461	0.00584898	0.00230006	0	0	0.0101467	0	0	0	0.00335646	0	0	0
YER038C	chrV	0.00726748	0	0.00362237	0	0	0	0.00271422	0	0.0826737	0.00977905	0.00995624	0	0	0.00583769	0.0357759	0.0401186	0	0.00767695	0	0	0	0	0	0.0149234	0.00676329	0	0	0	0	0.0875883	0	0.00788277	0.0864012	0.0061279	0
YER039C	chrV	0	0	0.00271703	0	0	0	0	0	0.00693659	0.0160923	0.00226636	0.0055018	0	0	0	0	0	0	0	0.0105638	0	0	0	0	0	0	0	0.00701363	0	0	0	0.0030325	0	0	0
YER040W	chrV	0.141554	0	0	0	0	0.00393944	0.00713094	0.0212862	0	0	0.00548732	0.00230155	0.00820213	0	0.00525024	0.00910142	0.00294905	0.00332912	0	0.00567952	0	0.00737222	0	0.00249219	0.00299199	0	0	0.00740691	0.00324245	0	0	0.00311006	0	0	0
YER039C-A	chrV	0.240457	0	0.0126399	0	0	0.0684639	0	0.013942	0	0	0.0133084	0	0	0	0	0	0	0	0	0	0	0	0	0	0	0	0	0	0	0.0102063	0	0	0	0	0
YER041W	chrV	0.05308	0.047078	0.0172184	0	0	0.00286393	0.0052574	0.00260143	0	0.0175088	0.00881074	0.00310253	0	0	0	0	0	0.00417557	0	0	0	0	0	0.00925261	0	0	0	0.00728705	0	0	0	0.00343609	0	0	0
YER042W	chrV	0	0	0.00422493	0	0	0	0	0	0.00249438	0	0.00267095	0.00731023	0	0	0	0	0	0.00643964	0	0	0	0	0	0.00496983	0	0	0	0.00612019	0	0	0	0.00314271	0	0	0
YER043C	chrV	0.0102272	0	0.0299759	0	0	0.00732674	0	0.00632065	0.00308501	0	0	0.00273872	0.121918	0	0	0	0.00987637	0	0	0.00503847	0.0234812	0	0	0	0.00468704	0	0	0	0.003389	0.00294893	0	0	0	0	0
YER044C	chrV	0	0	0.00574447	0	0	0.00726411	0	0	0.00381142	0	0.00602691	0	0	0	0	0	0	0	0	0	0	0	0	0	0	0	0	0	0	0	0	0	0	0	0
YER044C-A	chrV	0.211533	0	0.0378781	0.0255934	0	0	0.00635783	0	0.00346999	0.074264	0.00627182	0.0169678	0	0	0	0.00368632	0.0152482	0.00745245	0	0.0288762	0	0	0	0.0404865	0	0	0	0	0	0	0	0.00549402	0.0453977	0	0
YER045C	chrV	0.189624	0	0.0452716	0	0	0.00290496	0.00543735	0	0.0107278	0.00292715	0.00336881	0.00236189	0	0.0092183	0	0	0	0.0106524	0.0178504	0.00630042	0.00260319	0	0	0	0	0	0	0.0023096	0	0	0	0.00657602	0.054196	0	0
YER046W	chrV	0	0	0.0121882	0	0	0	0	0	0	0	0.00365949	0.005509	0	0	0	0	0	0	0	0	0	0	0	0.00315579	0	0	0	0	0	0	0	0	0	0	0
YER047C	chrV	0.0483364	0.0685133	0.00801311	0	0.0324432	0.00706351	0.00296379	0.00965422	0.0802177	0.0173319	0.004122	0.0192648	0	0.00501172	0	0	0.0145659	0.0174866	0	0.00394153	0	0	0.0031948	0.00576609	0.00268493	0	0	0.0202877	0	0.00364865	0	0.0108336	0.133235	0.0125671	0.00602697
YER048C	chrV	0.0166068	0	0	0	0.0300562	0.0186378	0	0	0.324031	0.00488409	0	0.0196482	0	0	0	0	0.00229138	0	0	0	0.0129525	0	0	0.00243732	0.0036172	0	0	0	0	0.0336121	0	0.00487083	0.0403604	0	0
YER048W-A	chrV	0	0	0	0	0	0	0	0	0	0.00276631	0.00421274	0	0	0	0	0	0	0.00409151	0	0	0	0	0	0	0	0	0	0	0	0	0	0	0	0	0
YER049W	chrV	0.00574432	0.0072642	0.00505801	0	0	0.00285767	0.00402157	0	0.00562245	0.00915958	0	0.0124657	0	0	0	0	0.00726115	0	0	0.00372958	0.00413423	0	0	0	0	0	0.00326932	0	0.00546708	0.0550326	0	0.00640383	0.0526047	0	0
YER050C	chrV	0	0	0	0	0	0	0	0	0	0.00293296	0.00242986	0	0	0	0	0	0	0.00695116	0	0	0	0	0	0	0	0	0	0	0	0	0	0.00245976	0	0	0
YER051W	chrV	0.00449483	0.0179629	0.0384593	0	0	0	0.00546293	0.00252933	0.00443058	0.00813766	0.00763775	0.00246867	0	0	0	0	0	0.00365714	0.00298486	0.0146486	0.0109913	0.00337615	0	0.00739432	0.00277859	0	0	0.00268759	0.00285163	0	0	0	0	0	0
YER052C	chrV	0	0	0	0	0	0	0.00257095	0	0.00418141	0.00540674	0.00377957	0.00289123	0	0	0	0	0.00368659	0.00302131	0	0	0.0187521	0	0	0	0	0	0	0	0.00451742	0	0	0.00892022	0.0982085	0.00698011	0
YER053C	chrV	0	0.00270045	0.00486445	0	0	0	0.00284008	0	0	0.0270392	0.0354354	0.00228332	0	0	0	0	0	0.00373816	0	0.00951498	0	0	0.00416765	0	0	0	0	0	0	0	0	0.00618258	0.0511939	0	0
YER053C-A	chrV	0	0	0	0	0	0	0	0	0.00790763	0	0.00377328	0.00260824	0	0	0	0	0.0037863	0	0	0	0	0	0	0	0	0	0	0	0	0	0	0.00504295	0.0418507	0	0
YER055C	chrV	0.00630819	0.0109197	0.003646	0	0	0.0022615	0	0	0.0158257	0	0.00455293	0.00398377	0	0	0	0	0	0	0	0.00403637	0.00347567	0	0.0623913	0	0	0	0	0	0	0	0	0.00359022	0	0	0
YER056C	chrV	0	0	0	0	0	0	0.00277629	0.0022282	0.00378132	0.00836552	0.0159924	0.00278971	0	0	0	0	0	0.00592309	0	0.0055997	0	0	0.00511039	0	0	0	0	0	0	0	0	0.00552388	0.0453789	0	0
YER056C-A	chrV	0.141729	0	0.00978393	0	0	0.00262149	0	0	0.0897109	0.0129163	0.00315234	0.00302908	0	0	0	0	0	0	0	0	0	0	0	0.00261935	0	0	0	0	0	0	0	0.00287983	0	0	0
YER057C	chrV	0	0	0.040055	0	0	0	0	0	0	0	0	0	0	0	0	0	0	0	0	0.00762642	0	0	0	0	0.017348	0.00588855	0	0	0.00243478	0	0	0	0	0	0
YER058W	chrV	0	0	0	0	0	0	0.00265145	0	0	0	0.00391059	0.00421663	0	0	0	0	0	0	0	0	0	0	0	0	0	0	0	0	0	0	0	0	0	0	0
YER059W	chrV	0.0679273	0	0.0149069	0	0	0.0759176	0	0	0.00354418	0	0.00288827	0.00382567	0	0.00698512	0	0	0	0	0	0.00352948	0	0	0	0	0	0	0	0.00727191	0	0.144654	0	0	0	0	0
YER060W	chrV	0.00853105	0	0.00453835	0	0	0	0.00255208	0	0.0335006	0.0793138	0.0167826	0.00738887	0	0	0	0	0	0.0123502	0	0.00416984	0.00289492	0	0	0.00403461	0.0225106	0	0	0	0.00339594	0	0	0.00731483	0.0600549	0	0
YER061C	chrV	0.00720705	0.00942674	0.0037312	0	0	0	0.00271345	0.00374188	0	0	0.00247566	0.00604123	0	0	0	0	0	0	0.119527	0.00269504	0	0	0.00372994	0	0.0101558	0	0	0.00773372	0	0	0	0.00320766	0	0	0
YER062C	chrV	0	0.0108854	0.447873	0	0	0.00230017	0.00327709	0	0	0	0.00221053	0.00280392	0	0	0	0	0.00463607	0	0	0	0	0	0	0	0.00440963	0	0	0	0.00468231	0	0	0	0	0	0
YER063W	chrV	0.171861	0	0	0	0.00309233	0	0	0.00492837	0.00272217	0	0.00548833	0	0	0	0	0	0	0.0035932	0.00395504	0.00954771	0	0	0	0.00320993	0.00488001	0	0	0	0	0	0	0.00670447	0.0553477	0	0
YER064C	chrV	0.154577	0	0.00917547	0	0	0.00424719	0.00287113	0.00243927	0	0.00440094	0.00756229	0.00485187	0	0	0	0	0	0	0	0.00400865	0.0206825	0.00949883	0	0	0.0086993	0.00388864	0	0	0.0112337	0	0	0.00915587	0.11302	0.0106845	0.00513328
YER065C	chrV	0.0490621	0.00607792	0	0	0	0.0280606	0	0	0.0368845	0.0110897	0	0.0059012	0.0124907	0	0.00829577	0.00942228	0.00590537	0	0	0.00587212	0.00981974	0	0.0029123	0	0.00654378	0	0	0	0.00470619	0.0734635	0	0	0	0	0
YER066W	chrV	0.00522695	0.00243585	0	0	0	0	0.00256277	0	0.00957139	0.00288318	0.00508572	0.00469935	0	0	0.00457644	0.00247134	0	0.00553804	0	0.00380687	0.00295915	0	0	0.0198955	0	0	0	0.0167724	0	0	0	0	0	0	0
YER067W	chrV	0.00375175	0	0	0	0	0	0	0	0.042785	0	0.00229854	0	0	0	0	0	0	0	0	0	0.00958708	0	0	0.00291701	0	0	0	0	0.0245147	0	0	0.00602297	0.0656934	0.00463387	0
YER068W	chrV	0.00579969	0.00245379	0.0725227	0	0	0	0	0.0070885	0	0.195615	0.00378905	0	0	0.00242124	0.0663209	0.0531468	0.0227127	0.00313217	0	0.0037379	0	0.012219	0	0.0109216	0	0	0	0.00934274	0	0	0	0.00626444	0.0513537	0	0
YER069W	chrV	0.183668	0.0128855	0.00962544	0	0	0.011031	0.00489559	0.0143644	0.164816	0.0372719	0.00731233	0.0221086	0.00247859	0.0224482	0.00220808	0.00304992	0.0184877	0.0159579	0.0127403	0.0138368	0.00603103	0.0028354	0.00305276	0.00342412	0.00908928	0	0	0.0156047	0.00236833	0.161601	0	0.00629164	0.0520448	0	0
YER070W	chrV	0	0.0111285	0.011775	0	0	0.00704601	0.00449325	0.00346974	0.022976	0.00644912	0.00532992	0.00234816	0	0	0.0022807	0	0.00378034	0.00493101	0.00764842	0.00887683	0.00275811	0	0	0	0	0	0	0.00665688	0	0.00379037	0	0.00552539	0.0451069	0	0
YER071C	chrV	0.0053691	0	0	0	0	0	0.00425108	0	0	0	0.00850003	0	0	0	0	0	0	0.00665511	0	0	0	0	0	0.00406554	0	0	0	0	0	0	0	0.00472072	0.0388269	0	0
YER072W	chrV	0.145681	0	0	0	0	0.00310136	0	0	0	0	0.012493	0	0	0	0	0	0	0.0129684	0	0	0	0	0	0	0	0	0	0	0	0.00272007	0	0	0	0	0
YER073W	chrV	0.308722	0.24815	0.0127593	0	0	0.0675843	0.00401592	0.00294421	0.00638675	0	0	0.0029592	0	0	0	0	0.0238526	0	0.00227061	0.0101899	0	0	0	0	0.00268458	0	0.015822	0.00730136	0	0.103561	0	0.00332545	0	0	0
YER074W	chrV	0	0	0.00232586	0	0.00275885	0	0	0	0.00562086	0	0.00329512	0.00254506	0.00341032	0	0	0	0	0.0956843	0.00470643	0	0	0	0	0.0043999	0	0	0	0.00992405	0	0	0	0.00334939	0	0	0
YER074W-A	chrV	0.00527188	0	0	0	0	0	0	0	0.00490996	0.0475418	0.0187641	0.0116087	0	0	0	0	0	0.0106437	0.0898138	0	0	0	0	0.00229897	0.00757312	0	0	0	0	0	0	0.00361541	0	0	0
YER075C	chrV	0.0475771	0.00389287	0.0593445	0	0	0	0.00268898	0.0037349	0.00237505	0.0171611	0.00505337	0.022448	0.00550918	0	0	0	0	0.0138746	0.0437585	0.00609043	0	0.00366668	0.00903537	0.00236527	0.0297717	0	0	0	0	0.0028065	0	0.0100886	0.125064	0.0118841	0.00574317
YER076C	chrV	0.00533536	0	0	0	0	0	0	0.00313372	0	0	0	0	0	0	0	0	0.00742298	0	0	0.00245134	0.0164549	0	0	0.0028282	0	0	0	0	0	0	0	0.00499715	0.0410434	0	0
YER077C	chrV	0	0.00329949	0.0128346	0.230373	0	0.00409985	0.00463851	0.00495954	0.00809175	0.0170187	0.00574355	0.00474552	0	0	0.0124877	0.0087874	0.0102828	0.00264237	0.00795361	0.002918	0.00226224	0.0114452	0	0.00241777	0.00279752	0	0	0	0.00418738	0	0	0.00599425	0.0494853	0	0
YER078C	chrV	0	0	0.00689362	0	0.00288656	0.00240058	0.00437174	0	0.00798062	0.00601851	0.00443148	0.00471475	0	0	0	0	0.0304175	0.0076078	0	0	0	0	0.00645835	0.00428845	0	0	0	0.00791375	0	0	0	0	0	0	0
YER078W-A	chrV	0	0	0	0	0	0	0	0.00376849	0	0	0.0322287	0	0	0	0	0	0	0.032412	0	0	0	0	0	0	0.0157282	0	0	0	0	0	0	0.00308079	0	0	0
YER079W	chrV	0	0	0.00340023	0	0	0	0.00558071	0.00594336	0	0.00381813	0.0033753	0.00469299	0	0	0	0	0	0.00280244	0	0	0.0916463	0	0	0	0	0	0	0.0052054	0.0116782	0	0	0.00770572	0.0843577	0.00601374	0
YER080W	chrV	0	0	0	0	0	0	0.0035734	0.0766393	0.0895961	0.0156503	0.00811337	0.0196795	0	0	0	0	0.0152952	0.00496711	0.00269506	0.00448856	0	0	0	0.0129484	0	0	0	0.00938472	0	0.00729072	0	0.00764963	0.0839988	0.00597279	0
YER081W	chrV	0.00362582	0	0.00405926	0	0	0	0.00417591	0	0	0.00293199	0	0	0.00343971	0	0.0396797	0.0369526	0	0.00471437	0	0.00241501	0	0.00272532	0	0.00383419	0.00328949	0	0	0.00789645	0	0.1535	0	0.00362632	0	0	0
YER082C	chrV	0.00466423	0	0.100262	0	0	0	0.00540765	0.00310022	0.00832906	0.0116997	0.00888768	0.012206	0.00276252	0.00266343	0	0.00320833	0.00373279	0.0277753	0.00313487	0.0104228	0.00313828	0	0	0	0	0	0	0.00272184	0	0.00328517	0	0.00840243	0.0922224	0.00652426	0
YER083C	chrV	0.004951	0	0.152388	0	0	0.0154541	0.00460898	0.0120822	0	0	0.00290009	0	0	0	0	0	0.0959034	0	0	0	0	0	0	0.00229921	0.00223473	0.00702834	0	0.0107422	0	0	0	0	0	0	0
YER086W	chrV	0	0.121168	0.13086	0	0	0	0.00377719	0.00524712	0	0	0.00568335	0.00254646	0	0	0	0	0.0346081	0.00259832	0	0.00721227	0	0	0	0.00463384	0	0	0	0	0	0	0	0	0	0	0
YER085C	chrV	0	0	0.01996	0	0	0	0.00330437	0	0.00265979	0.00223879	0.0384866	0	0	0	0	0	0	0.00383827	0	0	0.00252469	0	0	0.00448349	0	0	0	0.00298753	0	0	0	0	0	0	0
YER087W	chrV	0	0.00392722	0.0203139	0	0	0.00256731	0	0	0	0	0.00472451	0.00381676	0.00363635	0	0	0	0	0.00320595	0.00244319	0	0	0.00243614	0.0845739	0.0041598	0.00338147	0.00276705	0	0	0.00593488	0	0	0.00305089	0	0	0
YER087C-B	chrV	0	0	0.00300164	0	0	0	0	0.00462574	0.00259467	0	0	0.00304865	0	0	0	0	0	0	0.0105384	0	0	0	0	0.00228264	0.00259805	0	0	0	0	0	0	0	0	0	0
YER088C	chrV	0.0393957	0.282368	0.00456887	0	0	0.101056	0.00484549	0.00666993	0.00911779	0.0040105	0	0.00329218	0	0	0.013016	0.013832	0.0551142	0	0	0.0158045	0	0.00300284	0.0633125	0	0	0	0	0.00358521	0.00389951	0	0	0.00373942	0	0	0
YER089C	chrV	0.127076	0.0025679	0.0250584	0	0.0170558	0.00859381	0.00448833	0.00696876	0.00634113	0	0	0.0186517	0.024448	0	0	0	0.00474272	0	0	0.00818534	0	0	0	0	0	0	0.00275673	0.00894456	0	0.00519097	0	0	0	0	0
YER090W	chrV	0.00687333	0	0	0	0	0.00235167	0.00332645	0.00279773	0	0.0655913	0.00712391	0	0	0	0	0	0.00226697	0.00531484	0.112734	0.0093391	0	0	0	0	0.00960635	0	0	0.00905808	0.00625804	0.00759042	0	0.00530061	0.0434523	0	0
YER091C	chrV	0	0.305117	0.010887	0	0	0	0	0	0.00338058	0	0.0062391	0.00331852	0	0	0	0	0.00335783	0	0	0.00305405	0	0	0	0	0.00748833	0	0	0	0	0	0	0.00270967	0	0	0
YER092W	chrV	0	0.00542533	0.00412976	0	0	0	0.00542296	0	0	0	0.0160032	0	0.0120487	0	0.00351057	0	0	0.0113439	0	0	0	0	0	0	0	0	0	0	0	0	0	0	0	0	0
YER093C	chrV	0.0479196	0.446875	0.0387466	0	0	0.0275596	0.00480571	0.0368498	0.0505921	0	0.0110228	0.0118067	0.00245686	0	0.0197717	0.0376306	0.0168339	0.00896191	0.00410373	0.0262557	0	0	0	0.0191723	0.00771771	0	0.00327898	0.00662101	0	0	0	0.00826378	0.0907004	0.0064471	0
YER093C-A	chrV	0	0	0.00278344	0	0	0.00248735	0	0.00510407	0.00261202	0	0	0.0133279	0	0	0	0	0	0	0	0.00695002	0	0	0	0	0.00302666	0	0	0	0	0	0	0	0	0	0
YER094C	chrV	0	0	0.00228225	0	0	0	0.00517792	0.0183129	0	0.0385383	0.00362162	0	0	0	0	0	0	0.00419838	0	0	0.00572274	0	0.00332298	0	0	0	0	0.00775831	0.00228937	0	0	0.014668	0.194484	0.020795	0.0133653
YER095W	chrV	0.0329942	0	0.10809	0	0	0.0171859	0.00281238	0.0128007	0.00246022	0	0.0039865	0	0	0	0.0066759	0.00575261	0	0	0	0.0128356	0.00307466	0	0	0	0.00527617	0	0.0302965	0	0.0132567	0	0	0.0028266	0	0	0
YER096W	chrV	0.00516027	0.0559859	0.0177775	0	0.00255589	0.00267405	0.00335668	0.00222126	0.0316942	0.034182	0.00576862	0.0198984	0.00572019	0	0	0	0.00410015	0.00231469	0	0.00635121	0.00252072	0.0154406	0	0	0.0276383	0	0	0.00676567	0.024676	0	0	0.00307554	0	0	0
YER098W	chrV	0	0	0.0114974	0	0	0	0.00495751	0	0.00521526	0.0031967	0.0149475	0.00940455	0	0.00403939	0	0	0.00456779	0.0126298	0	0.00706482	0	0	0	0.0843009	0.00247686	0	0	0	0	0	0	0.00808495	0.0664013	0	0
YER099C	chrV	0.0270157	0	0.00869452	0	0	0.00415793	0	0.00461758	0.0697125	0.0641279	0.00278882	0	0	0	0	0	0.00499518	0.00325301	0	0.0057305	0.0121486	0.00305383	0	0.00311869	0	0	0	0.0102931	0.00280119	0	0	0.00428018	0	0	0
YER100W	chrV	0.160118	0.0393666	0.00570624	0	0	0.0033776	0	0	0.00252746	0	0.0173892	0.00306865	0	0	0	0	0	0.0131153	0	0.00649264	0	0	0	0	0	0	0	0.00778999	0	0	0	0.00518194	0.0428424	0	0
YER101C	chrV	0.0518179	0.0920203	0.318124	0	0	0.00386092	0	0	0.00292083	0.00523851	0.00330502	0.00669166	0	0	0	0.00222753	0	0.00220504	0	0.00604184	0	0.00484855	0	0.00422922	0	0	0	0.00755691	0	0.00674924	0	0	0	0	0
YER102W	chrV	0.00376966	0	0.00782413	0.00892902	0	0.00291663	0	0	0.00465984	0	0.00625278	0.00591252	0	0.00254944	0	0	0	0.00528081	0	0	0.0022476	0	0	0	0	0	0	0	0	0	0	0	0	0	0
YER103W	chrV	0.0401812	0.012743	0.00931119	0	0	0.0828395	0.00352623	0.00994981	0.00320103	0.00852678	0	0.0162068	0	0	0.00333186	0	0	0	0	0.0116335	0	0.00379405	0	0	0.0188511	0	0.043231	0.00636759	0	0.124069	0	0.0061654	0.0508184	0	0
YER104W	chrV	0.0491076	0.0052616	0	0	0	0	0.0034536	0	0	0	0.002613	0.00274853	0	0	0	0	0.00405904	0	0	0.0239427	0	0	0	0	0	0	0	0	0	0	0	0.00563781	0.046317	0	0
YER105C	chrV	0.0658038	0.0354642	0.0092129	0	0	0.0155764	0.00440715	0	0.0733652	0.0378078	0.00664923	0.00934586	0.00625465	0.010518	0	0.00295249	0	0.00602837	0.0085569	0.00417606	0.0249646	0.0796354	0.0380498	0.0110874	0.00760959	0	0.00690108	0.0031051	0.00707316	0	0	0.00681395	0.0561259	0	0
YER106W	chrV	0.00502994	0	0.00825605	0	0	0	0.00475275	0	0.0309081	0.029126	0.00332827	0.00331074	0	0	0	0	0	0.0024327	0	0	0	0	0	0	0	0	0	0	0	0.00429819	0	0.00857717	0.0940319	0.00667728	0
YER107C	chrV	0.00507215	0	0	0	0	0	0.00439442	0	0	0	0.0202139	0	0	0	0	0	0	0.00229413	0	0.00279751	0.00267859	0	0	0	0.00555846	0	0	0.00715751	0.00872234	0	0	0.00427267	0.0353013	0	0
YER109C	chrV	0.0641829	0	0.0412324	0	0	0.00258693	0.00396544	0.00761337	0.0319476	0.00578219	0.00731531	0.00604128	0	0	0	0	0.0589437	0.0129366	0.00277655	0.0264864	0	0	0.374592	0.038633	0.0142793	0.00317805	0	0.00741667	0.00343223	0	0	0.00570354	0.0471357	0	0
YER110C	chrV	0.0498742	0.0463634	0.0216485	0	0	0.0106365	0.00335817	0.00557198	0.0212908	0.0525845	0.00664835	0.0277574	0	0.00544019	0	0.00340894	0.0238283	0	0.00232481	0.00659509	0	0	0	0.00691785	0.0144029	0	0	0	0	0	0	0.00504842	0	0	0
YER111C	chrV	0.00880801	0.0136131	0.0168741	0	0.00265153	0	0.0045798	0.0212645	0.0205729	0.00925244	0.0104281	0.00769288	0	0.0083777	0	0	0.0122614	0.00896319	0.00546441	0.00313446	0	0	0	0.00446887	0.00294998	0.00415259	0	0.00253372	0	0.0255841	0	0.00577204	0.0478404	0	0
YER112W	chrV	0	0	0	0.0142143	0	0	0	0	0	0.00441982	0.00508766	0.00309687	0	0	0	0	0	0.00255861	0	0.00333602	0	0.00386284	0	0.00615856	0.00668565	0	0	0	0	0	0	0	0	0	0
YER113C	chrV	0.0117313	0.0217841	0.0046343	0	0	0.00938812	0	0	0.00496881	0	0.00681437	0	0	0	0	0	0	0.00655229	0	0.00704833	0.00464464	0	0	0.011011	0	0.00380646	0	0.00974874	0	0	0	0.00653686	0.0539313	0	0
YER114C	chrV	0.0162584	0.00334266	0.120295	0	0	0.0162943	0.00569721	0.00971702	0.00266953	0.0127568	0.0154147	0.00623433	0.0362543	0.00250528	0.13998	0.110193	0.00918927	0.0073648	0	0.00358696	0	0.00293897	0.00281612	0.0222473	0.0150726	0	0.00275517	0.0186144	0.00883145	0.021998	0	0.00572923	0.0472434	0	0
YER115C	chrV	0.117394	0	0.00757929	0	0	0.00825939	0.00245574	0.00377165	0	0.00751934	0.0126688	0.00252692	0	0	0.0126416	0.00872531	0	0.00870474	0	0.00351569	0.00411137	0	0	0	0	0	0	0	0	0.00328952	0	0.00863311	0.0947523	0.00672212	0
YER116C	chrV	0	0	0.0677266	0	0	0	0.00389532	0	0	0	0	0.00893795	0	0	0	0	0	0	0	0.00641472	0	0.00257673	0	0.0174196	0	0	0	0	0	0	0	0	0	0	0
YER117W	chrV	0	0	0.0750617	0	0	0	0.00485503	0	0	0	0.00662753	0.00527797	0	0	0.0030556	0.00384124	0	0	0	0.00241243	0	0	0	0.00256969	0.00760908	0	0	0	0	0	0	0.00834143	0.0912734	0.00646044	0
YER118C	chrV	0.0246299	0.00595566	0	0	0	0.0243364	0.00450654	0	0.00437805	0.0747848	0.00408734	0.00251735	0	0.00959364	0.0349602	0.0325206	0	0	0	0.00404617	0	0	0	0	0.00882274	0	0	0.00669707	0	0	0	0.00293905	0	0	0
YER119C	chrV	0.0641468	0.00322529	0	0	0	0.0336209	0	0.00507854	0.0796536	0.00303592	0.018329	0.00231717	0	0	0	0	0	0.0477833	0.00409346	0.0127842	0.00290597	0.00448387	0	0	0.00727808	0	0	0.0283496	0.00714803	0	0	0.00625378	0.0508755	0	0
YER120W	chrV	0	0.00221969	0.00378234	0	0	0.0096401	0	0.0164285	0	0	0.0267279	0.00564184	0	0	0	0	0	0.00280765	0.0112758	0.0318342	0	0	0	0	0.0137157	0	0	0.00650446	0	0	0	0	0	0	0
YER121W	chrV	0.105401	0.0136508	0	0	0	0	0	0.00232798	0	0	0	0.0127888	0	0	0	0	0	0.0038807	0	0.00245888	0	0	0	0	0	0	0	0	0	0	0	0	0	0	0
YER122C	chrV	0.0468518	0	0	0	0	0.0339095	0	0	0.28082	0.00241236	0.00250418	0.00323456	0	0	0	0	0.012761	0.00296189	0.00407273	0.0138013	0.0027289	0	0.0065347	0.00547155	0	0	0.0106936	0	0.00251452	0.00740726	0	0.00367395	0	0	0
YER123W	chrV	0.0283076	0	0	0	0	0.00795532	0.00487614	0	0.0612284	0.00763762	0.0110142	0	0	0	0	0	0	0.00696086	0	0.022959	0.00513085	0	0	0	0	0	0	0.0113142	0	0	0	0.0120763	0.167191	0.0191313	0.0138768
YER124C	chrV	0.173202	0.00477797	0.00498658	0	0	0.0213321	0.00225326	0	0.0193127	0.00931327	0.0149823	0.00609771	0	0	0	0	0.00362298	0.0261657	0	0.0144845	0	0	0.0277432	0	0	0	0	0	0	0.0149133	0	0.00651471	0.0538648	0	0
YER125W	chrV	0.166264	0.0895629	0.112174	0	0	0.00245474	0.0039981	0.0086699	0	0.0457508	0.00944969	0.0022255	0.00251604	0	0	0	0	0.0289856	0.00662342	0.0128674	0.103916	0	0	0.00274094	0	0.0077243	0	0	0.00356391	0	0	0.0127626	0.167521	0.017733	0.0112326
YER126C	chrV	0	0	0.0665482	0	0	0	0	0.002321	0	0	0.00344297	0	0	0	0	0	0	0	0	0	0	0	0.0124645	0.00223225	0.00281588	0	0.00221517	0	0	0.00269202	0	0	0	0	0
YER127W	chrV	0.0325849	0.00510226	0	0	0.00298507	0.0114059	0.00295553	0	0.00508097	0.00296623	0.00430904	0	0	0	0.0196811	0.0127912	0	0.00250152	0	0	0.00675473	0.00766887	0	0	0.00372867	0	0	0.00467756	0	0	0	0.00592835	0.0487132	0	0
YER128W	chrV	0.00732222	0.00231887	0.00903825	0	0	0.00475488	0	0	0	0.00301447	0.00801843	0	0	0.00299055	0	0	0	0.018632	0	0	0.00792172	0	0	0	0.00307295	0	0	0.00870912	0	0	0	0	0	0	0
YER129W	chrV	0.0253159	0.0065191	0.00621078	0	0	0.0202475	0.00695831	0.00533996	0.0342392	0.0247738	0.00548232	0.0251408	0.0236525	0.00849815	0.0165787	0.0160764	0	0.00322439	0.00439825	0.0253098	0.00236269	0.056625	0	0.0104575	0.0223898	0	0	0.00596936	0.0030866	0.130889	0	0.00804356	0.0879715	0.00622906	0
YER130C	chrV	0.291107	0.928401	0.0358882	0	0	0.0409911	0	0	0.0132492	0.0242315	0.0126914	0.00536951	0.00628235	0.00920067	0.0221068	0.0125883	0.0247017	0.0292667	0	0.00240989	0	0	0	0.0255427	0.0112723	0	0	0	0.00596973	0	0	0.0125875	0.15598	0.0147761	0.00710189
YER131W	chrV	0	0	0	0	0	0	0	0	0	0.272304	0.00390788	0.0112018	0	0	0	0	0	0.00234277	0	0	0.00365252	0	0	0	0	0	0	0	0	0	0	0	0	0	0
YER132C	chrV	0.187589	0.00740738	0.294123	0	0	0.0752597	0.0048462	0.0032248	0.0357512	0.0038576	0.0290993	0.00417006	0.0178819	0	0.00358955	0.00247136	0.00582747	0.0416516	0	0.0294997	0	0	0.0230334	0.0357586	0.00560847	0	0.0153435	0.0171128	0	0.0244907	0	0.0120031	0.148699	0.0140992	0.00678863
YER133W	chrV	0.0074763	0	0.00239238	0.00492912	0	0	0.00657872	0.0175208	0	0.0450187	0.00400328	0	0.00246776	0	0.00482934	0.00426429	0.0129104	0	0	0	0	0.122981	0	0.00303663	0	0	0	0	0	0.0541196	0	0.0164931	0.289294	0.0393382	0.0320756
YER134C	chrV	0.0634065	0.0573322	0.0317348	0	0	0.0351847	0	0.00640329	0	0.00296994	0.00512973	0	0	0	0	0	0	0.00360718	0	0	0	0.00617568	0	0	0	0	0	0.00628305	0.00340869	0	0	0	0	0	0
YER136W	chrV	0.0599498	0	0.0645503	0	0	0.00971396	0.00404228	0	0	0.0164849	0.00475712	0.00570791	0.00519812	0	0	0	0	0.00486031	0	0	0	0	0.048708	0.00294021	0.00313965	0	0	0	0.00383489	0	0	0.00301286	0	0	0
YER137C	chrV	0	0	0	0	0	0	0	0	0	0	0.00749876	0.00523585	0	0	0	0	0	0.00459855	0	0.00672523	0.0117488	0	0	0	0	0	0	0	0.00551341	0	0	0.00763465	0.083971	0.00602636	0
YER140W	chrV	0.0402214	0.0779843	0.00245013	0	0	0.0104187	0.0037135	0	0	0.00396934	0.0518378	0.0060949	0	0	0	0	0	0.020299	0.00404065	0	0	0	0	0.0161342	0.00537143	0	0	0	0	0	0	0.0031174	0	0	0
YER139C	chrV	0	0.0121129	0	0	0	0	0.0028033	0	0	0.00844639	0	0.00341032	0	0	0	0	0	0	0	0	0	0	0	0	0	0	0	0	0	0	0	0	0	0	0
YER141W	chrV	0.0187885	0	0.00570096	0	0	0.0186437	0.0044662	0	0.0108885	0.00411816	0.00688894	0.00557033	0.0473172	0.00999777	0.127535	0.0612246	0	0.00855887	0	0	0	0	0	0.00283977	0	0	0	0.00817487	0	0	0	0.00452386	0.0373421	0	0
YER142C	chrV	0.0071315	0	0	0	0	0	0	0	0.0287648	0.00586291	0.00704802	0.0121668	0	0	0.00350613	0.00308694	0	0.00392815	0	0	0	0	0	0	0	0	0	0	0	0	0	0.00299706	0	0	0
YER143W	chrV	0.00263397	0.0022019	0.00671988	0	0	0	0.00432163	0.00501825	0	0.00669075	0.00323224	0.00417776	0	0	0.00344694	0.00281444	0.00828566	0.00333473	0	0	0	0.00504357	0	0	0	0	0.0098465	0.0028091	0	0	0	0	0	0	0
YER144C	chrV	0.174194	0.0525398	0.160113	0	0	0.096218	0.0040869	0	0	0.0334778	0.0185937	0.00690221	0	0.00329983	0	0.00279413	0	0.0120484	0.00451224	0.0125912	0	0	0.00350821	0.0187538	0.00419054	0.00298131	0	0.00738786	0	0	0	0.00629915	0.0519324	0	0
YER145C	chrV	0.17176	0.00521837	0.0275916	0	0	0.00421116	0.0042541	0.00272112	0.0150836	0	0	0.00892084	0	0	0.00325398	0	0.00409911	0	0	0.0052427	0	0	0	0.00364965	0	0.0083031	0.0469083	0	0	0	0	0	0	0	0
YER146W	chrV	0.0311517	0	0	0	0	0.0157941	0	0	0	0	0	0.00458423	0	0	0	0	0.00682133	0	0	0.00288698	0	0.00420567	0	0	0	0	0	0	0	0	0	0	0	0	0
YER147C	chrV	0.256783	0	0.00229986	0	0	0.0181917	0.00511533	0.0444562	0	0.01571	0	0.00222741	0.0183132	0.0115285	0.00406689	0.00640391	0.0183206	0	0.00259782	0.00570082	0.00320632	0.00377971	0	0	0.0147135	0	0.00413104	0.0128844	0	0	0	0	0	0	0
YER148W	chrV	0	0	0.00727247	0	0	0	0.00453751	0.00283032	0	0.00305284	0.00259352	0	0	0	0.0496406	0.0541761	0	0	0	0	0	0	0	0	0	0	0	0	0	0	0	0.00556858	0.046015	0	0
YER149C	chrV	0.0481221	0.0606058	0.011866	0	0	0.007766	0.00263043	0	0.00389277	0	0.00263689	0.00348072	0	0	0.00405603	0.00223439	0	0	0	0.0187331	0	0	0.0041394	0	0.00221827	0	0	0.0067325	0	0	0	0.00486525	0.039892	0	0
YER150W	chrV	0.0040698	0	0.0131304	0	0	0	0.00241422	0.00534511	0	0	0	0	0	0	0	0	0	0	0	0.00575291	0.00321869	0	0	0	0.00672355	0	0	0	0	0	0	0.00261211	0	0	0
YER151C	chrV	0.0430415	0.150032	0.00326697	0	0.00291065	0.0925822	0.00592827	0.00313541	0.0112169	0.022453	0.00543875	0.0194397	0	0	0	0	0	0.00534394	0.00851053	0.00620469	0.0128778	0.0126483	0	0.00480177	0.00332069	0	0	0.0064895	0.00342261	0.0575634	0	0.00829531	0.0908981	0.00642902	0
YER152C	chrV	0.0298126	0.207037	0.00652637	0	0	0.0732521	0.00395299	0.00669756	0	0	0.00257815	0	0	0.0153847	0.078883	0.0578921	0.00363364	0	0.00653012	0.00980584	0	0.00320797	0	0	0.0274682	0.00512743	0	0	0	0	0	0	0	0	0
YER153C	chrV	0.166703	0	0.275143	0	0	0.0108659	0.00300308	0.00998505	0.0261404	0	0	0	0	0.00309365	0	0	0.00314885	0	0.0264897	0.006411	0	0.0138282	0	0	0.0161866	0	0.00702515	0.00280663	0.00308517	0	0	0	0	0	0
YER154W	chrV	0.0396652	0	0	0.0568815	0	0.00533882	0.00451389	0.0103105	0	0	0	0	0	0	0.00254256	0	0.00803294	0.00321198	0	0.00558671	0.00387582	0.00762166	0	0	0	0	0.00398031	0.00764771	0	0	0	0.00282867	0	0	0
YER155C	chrV	0.349267	0.141927	0.247953	0	0	0.00427162	0.00296281	0.0272067	0.0454141	0.0620542	0.0178126	0.0123942	0	0.00467225	0.021582	0.0143005	0.00490799	0.00870286	0.18773	0.0230956	0.00371826	0	0.695226	0.0095529	0.0321893	0.00238295	0	0.00705298	0.00664293	0.00333084	0	0.00919307	0.10107	0.00719025	0
YER156C	chrV	0.165139	0	0.00346913	0	0	0.0046204	0.0038781	0	0.00367825	0.0267207	0	0.00617515	0.00275698	0	0.00494445	0.00647438	0.00562636	0	0	0	0	0	0.00668148	0	0.00302541	0	0	0.00950355	0	0	0	0.00308175	0	0	0
YER157W	chrV	0.207845	0.00345918	0.0293741	0	0	0.00362132	0.00410132	0	0	0.0252661	0.00566468	0.0160257	0	0	0	0	0	0.00281729	0	0.0243689	0.00229715	0	0.038844	0.00680005	0	0	0	0.00812071	0.00422684	0.0057247	0	0.00421963	0.0348328	0	0
YER158C	chrV	0.15066	0.00696857	0.0105951	0	0.00448292	0.0131672	0.00401524	0.0264384	0.0131353	0	0	0.00237046	0	0	0.00399302	0.00734513	0	0	0	0.0329446	0.00405218	0.00333671	0	0.00351919	0.0281062	0.00623944	0	0.0165834	0	0	0	0.00266896	0	0	0
YER159C	chrV	0	0	0	0	0	0	0	0.00355182	0.00330102	0	0	0	0	0	0	0	0	0	0	0.0153377	0	0	0	0	0	0	0	0.0225175	0	0	0.00225027	0.0199024	0.273083	0.0309553	0.0222612
YER161C	chrV	0.00455388	0	0.00508158	0	0	0	0.00302933	0.00264807	0	0	0.00685504	0.00530642	0	0	0.010673	0.00615576	0.00424819	0	0.00902202	0	0	0	0.00566468	0	0.00562558	0	0	0	0	0	0	0.00632354	0.0515834	0	0
YER162C	chrV	0.0570928	0	0.0316505	0	0.00434358	0.0122117	0.00550571	0.00521664	0.00631597	0.0596427	0.00283251	0	0	0	0	0	0.014379	0.00283843	0	0	0.00393741	0	0	0	0.0165711	0	0	0.00229513	0	0.0168414	0	0.00522791	0.0430707	0	0
YER163C	chrV	0	0	0.113244	0	0	0	0.00503935	0	0.00541743	0	0.00250609	0.00643657	0	0	0	0	0.00258601	0.00507699	0	0	0	0	0	0	0	0.012743	0	0	0	0	0	0	0	0	0
YER164W	chrV	0.143427	0	0.234466	0	0	0.0437421	0.0032824	0.00786923	0.0350283	0.0373624	0.00502338	0.0179636	0.00224203	0.00469662	0.0212408	0.0330284	0	0.00356755	0	0.00925348	0.0988749	0.00286002	0	0.0150901	0.0342423	0.003877	0.0039512	0.00726762	0.00307386	0	0	0.00840913	0.0924575	0.00658798	0
YER165W	chrV	0	0.00383571	0.00365083	0	0	0	0.00409705	0.198299	0	0.00568096	0.00530012	0.00621609	0	0	0	0	0.00479788	0.0067961	0.0101704	0.00601943	0.00298235	0.00226175	0.00488381	0	0.011819	0	0	0.00941419	0	0.0222325	0	0.00279646	0	0	0
YER166W	chrV	0.114252	0	0.15653	0	0.00334085	0.0186701	0.00427661	0.00274339	0.0504735	0.270564	0.00791515	0.00656561	0.00238472	0.0152106	0.0121824	0.0203783	0.0286789	0.00470405	0	0.0204299	0	0	0	0.0110565	0	0	0	0.00710199	0.00246359	0.100046	0	0.0108714	0.134802	0.0128043	0.00618272
YER167W	chrV	0.0221617	0.0038257	0.00585118	0	0	0.0367684	0.0048001	0.00622161	0.00476405	0.0119406	0.0198555	0.00453506	0	0.0030202	0	0	0	0.0025233	0.00462297	0.0185132	0.00363852	0.00534719	0	0	0	0	0	0.00753702	0.00407874	0	0	0.00754219	0	0	0
YER168C	chrV	0	0.0140405	0.00445896	0	0	0	0.00451281	0.00413641	0.0151694	0.0108968	0.00565353	0	0.00353785	0.0141058	0	0	0	0.0141843	0	0	0.00362386	0	0	0	0	0	0.0509994	0	0.0162062	0.0167235	0	0.00561747	0.0461378	0	0
YER169W	chrV	0.0446864	0	0.00914415	0	0	0.00294746	0.00502402	0.00267535	0.00279016	0.0127102	0.00615513	0.00489566	0	0.00386723	0	0	0.00974901	0.00449739	0.0167304	0.0257062	0	0	0	0	0.0181581	0	0	0.00748983	0	0.0201045	0	0.00233902	0	0	0
YER170W	chrV	0.0330665	0	0.00764383	0	0	0.276565	0.00443627	0	0.142733	0	0.00229339	0.00433069	0	0.0358093	0	0.00388758	0	0.00256212	0	0.00512188	0	0	0	0.00743357	0	0	0	0	0.0047907	0	0	0.00721636	0.0597019	0	0
YER171W	chrV	0.0284721	0.00470149	0.0165832	0	0	0.0100138	0.00481047	0	0.0262491	0.0307892	0.0166083	0.00722387	0	0.025929	0.016811	0.018528	0.00430282	0.0199344	0.00867277	0	0	0	0	0.00287189	0	0	0	0.00987228	0	0.00318838	0	0.00560434	0.0461485	0	0
YER172C	chrV	0.0512348	0.0024321	0.801902	0.00231932	0	0.0194005	0.00462419	0	0.00726321	0.0692145	0.0168526	0.020859	0.00799736	0	0.00367436	0.00540865	0.00262748	0.0102394	0.00785509	0.0217617	0.00418335	0	0.0339266	0.00639666	0.0026842	0	0	0.00495257	0.0031422	0.0139442	0	0.014869	0.203309	0.0229677	0.0164279
YER173W	chrV	0.0562813	0.00994661	0.00435581	0	0	0.00784842	0.00613603	0.0034749	0.0070339	0.00480777	0.0052102	0.00727221	0	0	0.00385968	0.00496045	0	0.00378407	0	0.00313559	0	0	0.00611368	0.0212405	0.0217132	0.00452804	0	0.00239795	0	0	0	0.011319	0.140444	0.0133371	0.0064326
YER174C	chrV	0	0.021871	0	0	0.0317637	0	0.00299589	0	0.00331613	0.0026733	0.0149777	0	0	0	0	0	0	0.00734704	0	0.0253845	0	0	0	0	0.0225385	0.00553282	0	0.0025455	0.00245976	0	0	0.00308128	0	0	0
YER175W-A	chrV	0.0459339	0	0	0	0	0	0	0	0	0	0.0041229	0	0	0	0	0	0	0	0	0	0	0	0	0	0	0	0	0	0	0	0	0.00265662	0	0	0
YER175C	chrV	0.152457	0.00519622	0.00939055	0	0	0	0.00335996	0	0.00493687	0.00346317	0.00430361	0.00273875	0	0	0	0	0.00246672	0	0	0.0083408	0	0	0	0	0	0	0	0	0	0	0	0	0	0	0
YER176W	chrV	0.0883837	0.00300412	0.404737	0	0	0.216713	0.00485436	0.00510348	0.0884116	0.0331071	0.00583718	0.0042823	0.00302432	0.0115922	0	0	0	0.00962886	0.0055806	0.021475	0.0039292	0	0.0110114	0.00266159	0.015669	0	0	0.00604327	0.00270954	0.106047	0	0.00693773	0.0573788	0	0
YER177W	chrV	0	0	0.0313649	0	0	0.00622221	0.00274552	0.00724521	0	0	0.0030321	0.00856319	0	0	0	0	0.00665967	0	0	0.00703805	0	0.00241642	0	0	0	0.00351002	0	0	0	0	0.00254766	0.0142435	0.157601	0.0113465	0
YER178W	chrV	0.100464	0	0.00233992	0	0	0.00294963	0.00270578	0.00231564	0.00304832	0	0	0.00914593	0	0.0112413	0	0	0.00307918	0	0	0.0412625	0	0.00521288	0	0.0431422	0.00314873	0	0	0.00347831	0	0.00413491	0	0	0	0	0
YER179W	chrV	0	0.003161	0	0	0	0	0.0046204	0	0.00476731	0.00993394	0.00600646	0.00286319	0	0	0	0	0.0514506	0	0	0.00706809	0	0	0	0.00348847	0	0	0	0.0149396	0	0.0133417	0	0.00322226	0	0	0
YER180C-A	chrV	0.00594547	0	0	0	0	0	0	0	0.00411981	0	0.00344628	0.0044846	0	0	0	0	0	0	0	0.0100261	0	0	0	0	0	0	0	0	0	0	0	0.00324255	0	0	0
YER182W	chrV	0	0	0	0	0	0	0.00378263	0	0	0.00371604	0.0120858	0.00368624	0	0	0	0	0	0.00388761	0	0	0	0	0	0.00353862	0	0	0	0.00713714	0.00232284	0	0	0.00292135	0	0	0
YER183C	chrV	0	0.00361721	0.135671	0	0	0	0	0	0	0	0	0	0.0304817	0	0	0	0	0	0	0.00264907	0	0	0	0.00266913	0	0	0	0.00726831	0	0	0	0.00271293	0	0	0
YER184C	chrV	0	0	0.398047	0	0	0.00270524	0.00530844	0	0.016523	0.0855941	0.0178926	0.00605923	0	0	0	0	0.00834757	0.00303633	0.00590666	0.00413538	0	0	0.00377942	0.00238172	0.00249694	0	0	0	0	0	0	0.0041381	0	0	0
YER185W	chrV	0	0.00291036	0.00364245	0	0	0	0.00441217	0	0.00548999	0.00440519	0.00590388	0.0030142	0	0.00571716	0	0	0	0.00996319	0	0.00885486	0	0	0	0.00430799	0	0	0	0.00338355	0	0	0	0.008816	0.0965755	0.00682843	0
YER186C	chrV	0	0	0.00523483	0	0	0	0.00285913	0.00414321	0.00476952	0	0.00959858	0	0	0	0	0	0.00434454	0	0	0.00721746	0	0.0663846	0	0	0.00919715	0.00773242	0.0031946	0	0	0	0	0.00628912	0.0518392	0	0
YER187W	chrV	0	0	0	0	0	0.00239512	0.00368898	0	0.0907255	0	0	0.00279166	0	0	0.0189247	0.030145	0	0	0	0.00370366	0	0	0	0	0	0	0	0	0	0	0	0	0	0	0
YER188C-A	chrV	0	0.978523	0.0854654	0.691529	0	0	0	0	0.00291086	0	0.00579925	0	0	0	0.00535753	0.010456	0	0.00443157	0	0.0424927	0	0	0	0	0	0	0	0	0	0	0.00322787	0.0161391	0.134385	0	0
YER189W	chrV	0	0	0.00248732	0	0	0	0.00533253	0	0.00507496	0.0157348	0	0	0	0	0	0	0	0.0117724	0	0	0.0855687	0	0	0	0	0	0	0.00594742	0.0258858	0.00387137	0	0.00337487	0	0	0
YER190W	chrV	0.153074	0.0210816	0.0133219	0	0	0.0127114	0.010069	0.0204225	0.337507	0.00376412	0.00650184	0.00505277	0.0037834	0.00621001	0.0118804	0.0131081	0.00440141	0.00660027	0.0152506	0.0332516	0.0174869	0.0549921	0	0	0.0263972	0	0.171222	0.00861471	0.00247404	0.0222679	0	0.00624459	0.0515431	0	0
YFL066C	chrVI	0.0452883	0.023614	0	0	0	0.0251281	0.00400901	0.00712386	0.00325482	0	0.00235163	0	0	0	0.0060238	0.00760886	0.00238826	0	0	0.00292334	0	0	0	0	0	0	0	0.00811833	0	0	0	0.00283725	0	0	0
YFL065C	chrVI	0.0047136	0	0	0	0	0	0	0	0.0157951	0	0	0.00356534	0	0	0.00257752	0.00331296	0	0	0	0	0	0	0	0	0	0	0	0.00869254	0	0	0	0.00273296	0	0	0
YFL064C	chrVI	0	0	0.00252631	0	0	0	0.00551592	0	0.0161374	0.0165844	0.00539624	0	0	0	0	0	0	0.0117258	0	0	0	0	0	0	0	0	0	0.00538911	0	0.00404895	0	0.00365275	0	0	0
YFL062W	chrVI	0.0510403	0	0.165256	0	0	0.00894362	0.00498522	0	0.00485316	0.00237536	0.0169597	0.00303058	0	0.00438962	0	0	0.00264761	0.0111483	0	0	0.00485245	0	0.00479071	0.00376823	0	0	0	0	0	0	0	0.00328328	0	0	0
YFL061W	chrVI	0	0	0	0	0	0	0.00452029	0.0070956	0	0	0.00872238	0	0	0	0	0	0	0.00742018	0	0	0.00988424	0	0	0.0102819	0	0	0	0.00686686	0.0037589	0	0	0	0	0	0
YFL060C	chrVI	0	0.0284475	0.0103771	0	0	0.00686701	0	0	0	0	0.00288626	0	0	0	0	0	0	0	0	0	0	0	0	0.00437568	0	0	0	0	0	0	0	0.0101537	0.111617	0.0079398	0
YFL059W	chrVI	0.0323737	0.00589348	0	0	0	0.213856	0.00359098	0	0.00566584	0	0	0	0	0	0	0	0.0146411	0.0282701	0	0	0	0	0	0.00309522	0	0	0	0	0	0	0	0	0	0	0
YFL058W	chrVI	0	0	0.084089	0	0	0	0.00284258	0	0	0	0	0	0	0	0	0	0	0	0	0.00309359	0	0.00389447	0.0061328	0	0.00330459	0	0	0	0	0	0	0.00674569	0.0741569	0.00526652	0
YFL056C	chrVI	0.031101	0.00580436	0	0	0	0.0309281	0	0	0.00319841	0	0	0.0162951	0.0711895	0	0	0	0	0	0	0.020444	0.00774541	0	0	0	0	0	0	0.00824696	0	0.00800718	0	0	0	0	0
YFL055W	chrVI	0.00450353	0	0.00716028	0	0	0.00622571	0.00516795	0.0125537	0	0	0.0363224	0.00503889	0.00263393	0.00706846	0.00548805	0.004045	0.0538071	0.041202	0	0.00551575	0.00490462	0.00706949	0	0	0	0.00526964	0	0.0155632	0.008753	0	0	0.00299069	0	0	0
YFL053W	chrVI	0.00577132	0.00258726	0.00455472	0	0	0	0.00417184	0.0270974	0	0.00767673	0.00293763	0.00323342	0.20314	0	0.0189139	0.0359991	0	0.00240496	0.0055843	0.00696657	0	0.0157312	0	0	0.022308	0	0.00352093	0.00973076	0	0	0	0.00313749	0	0	0
YFL054C	chrVI	0.114118	0.0513032	0.574317	0	0	0.0355603	0.00599172	0.00659335	0.005699	0	0.0151508	0.0094961	0	0.0066742	0	0	0.00428164	0.0115683	0	0.00234511	0.430993	0.0133012	0	0.0105353	0	0	0	0.00315346	0.00407455	0.012397	0	0.00324033	0	0	0
YFL052W	chrVI	0.0114704	0	0.00535264	0	0	0.00273486	0.00350203	0.002535	0.00254153	0.00469786	0	0.00410904	0	0	0.0243968	0.0388614	0	0	0	0.0213222	0	0	0	0.00227858	0.0277412	0	0	0.0195631	0	0	0	0.00346973	0	0	0
YFL051C	chrVI	0.00302012	0	0.0111017	0	0	0	0	0.006098	0	0	0.0456635	0	0	0	0.00555502	0.00502452	0	0.0451895	0	0	0.00297305	0.0101947	0	0	0	0	0	0	0	0.00256766	0	0.00309967	0	0	0
YFL050C	chrVI	0.14169	0.00528098	0.0181159	0	0	0.116242	0.00323182	0.00891067	0.110409	0.0387628	0.00453144	0.00767916	0	0.0114915	0	0	0.00315319	0	0	0.0367123	0.00360876	0	0.00524429	0	0.0169001	0	0	0.00839012	0.00423244	0	0	0.00602838	0.0494327	0	0
YFL049W	chrVI	0.053355	0.0203746	0.00811296	0	0	0.00937786	0.0025974	0.0266787	0.00928223	0.0258403	0.010715	0.00380089	0.122715	0	0	0	0.00341635	0.00731847	0	0.0131494	0	0	0	0.00868863	0.00687817	0	0	0.00829945	0	0	0	0.00548977	0.0453015	0	0
YFL048C	chrVI	0.0213232	0.0876529	0.0136276	0	0	0.0108089	0	0	0	0.00275543	0.00329416	0	0	0	0	0.00248386	0	0.00222941	0	0	0	0	0.0848489	0.00569694	0	0	0	0	0.00811466	0.0318444	0	0.00329341	0	0	0
YFL047W	chrVI	0.049925	0	0.00825076	0	0	0.0055204	0.005298	0.00303587	0.00378362	0.0024532	0.0584556	0.00357733	0	0	0	0	0	0.0218304	0	0.00236468	0.00413662	0.00246016	0.0129351	0.0134111	0.017091	0	0	0.0093379	0.0057809	0	0	0.00342912	0	0	0
YFL046W	chrVI	0	0	0	0	0	0.00305401	0	0.00220157	0.00566829	0.00239607	0.0415541	0.00352918	0	0	0	0	0	0	0	0	0	0	0	0	0	0	0	0.0153557	0	0	0	0	0	0	0
YFL045C	chrVI	0	0.00625039	0	0	0	0.00316447	0.00246721	0	0.00313052	0.00326304	0	0	0	0	0	0	0.0130046	0	0	0.00320226	0	0	0.0231497	0	0	0	0	0.0168841	0	0	0	0.00267192	0	0	0
YFL044C	chrVI	0.151387	0	0.00281593	0	0	0.00669622	0.00263698	0	0.00243812	0	0.00346773	0	0	0	0.00937243	0.00637641	0	0.00230301	0	0	0	0	0	0	0	0	0	0	0	0	0	0	0	0	0
YFL042C	chrVI	0.0024685	0.00675999	0.0077316	0	0	0.00757253	0.00260821	0.0171575	0.0042031	0.00474615	0	0.022169	0	0	0.0205845	0.0391925	0.00405385	0.00474213	0.0030041	0.00781642	0.00273441	0	0	0.00222121	0.014606	0	0	0.0184709	0	0.0292529	0	0.0031266	0	0	0
YFL041W-A	chrVI	0	0	0	0	0	0	0	0	0	0	0.0059754	0	0	0	0	0	0	0.00352292	0	0	0	0	0	0	0	0	0	0.00788613	0	0	0	0.00310908	0	0	0
YFL041W	chrVI	0.208695	0.00981669	0.00535803	0	0	0.00516291	0.00297778	0	0.0361028	0	0.0112998	0.00503856	0.0028344	0	0	0	0	0	0.00309439	0.027558	0	0	0.00365961	0.00720959	0.00266083	0	0	0.0209481	0	0	0	0.00366925	0	0	0
YFL040W	chrVI	0.0644561	0.0109676	0.00764501	0	0	0	0.00498489	0.0542286	0.00328334	0	0.00483007	0.0045175	0	0.00424733	0.0139239	0.00792792	0.00568183	0	0	0.0117491	0	0	0.00460886	0.00414535	0	0	0	0.0146865	0	0.0118694	0	0.00369304	0	0	0
YFL039C	chrVI	0	0.964013	0.00288174	0.00227573	0.00232174	0	0	0	0.00242248	0.00317214	0.00802559	0.00535979	0	0	0	0	0.00364903	0.00377054	0	0.00412448	0	0	0	0	0	0	0	0	0	0	0.00340029	0.0253182	0.439444	0.0599359	0.0496726
YFL038C	chrVI	0.0308161	0.238489	0	0	0	0.0752887	0.00735207	0.0038802	0.00380574	0	0	0	0	0.0181044	0	0	0.00549095	0	0	0	0	0.0171069	0	0	0	0.00582884	0	0.00778292	0.0048612	0.0043451	0	0	0	0	0
YFL037W	chrVI	0	0	0.0224919	0	0	0	0.00561214	0.00434998	0.0349902	0.00228706	0	0.0146794	0	0	0	0	0	0	0	0.018854	0	0.00265077	0	0	0	0.00230415	0	0	0	0.00564946	0	0	0	0	0
YFL036W	chrVI	0.0518831	0.106716	0.0152345	0	0.0131144	0.00919707	0.0051297	0	0.0278773	0.0240429	0.0081074	0.0054623	0	0.0261085	0.0025169	0.00386483	0.0231044	0.00780174	0	0.0172182	0	0.00273813	0	0.0033385	0.0144449	0	0	0	0	0	0	0.00617911	0.0512706	0	0
YFL034C-B	chrVI	0.0281351	0	0.00256037	0	0	0.183937	0.00253644	0	0	0.0025948	0.00555035	0.00230879	0	0	0	0	0.00616095	0.00599096	0	0.00723348	0	0.00423309	0	0	0.0247821	0	0	0.0182169	0	0	0	0	0	0	0
YFL034C-A	chrVI	0	0	0	0	0	0	0	0	0	0.00277388	0.00551813	0.00223775	0	0	0	0	0	0	0.0289575	0	0	0	0	0	0	0	0	0	0	0	0	0.00508481	0.0553368	0.00388593	0
YFL034W	chrVI	0	0.0728781	0.00388965	0	0.00220371	0	0.00491653	0.00288819	0.00469648	0.00424024	0.0215952	0.00545594	0	0	0.00223656	0.00268982	0.0268476	0.0207548	0	0.0107756	0	0.00749554	0	0.00373583	0.0172507	0	0	0.0163743	0.00300819	0.00919065	0	0.00951887	0.117929	0.0111786	0.00538042
YFL033C	chrVI	0.0455841	0.0695928	0.012988	0	0.00515202	0.00509092	0.00523123	0.00438503	0.0261808	0.0289851	0.00841944	0.00633112	0	0	0.00277291	0.00384092	0.015228	0.00663572	0.00261206	0.00525046	0.0205155	0.00229007	0	0.00751219	0	0	0	0.00698774	0.00335234	0.127206	0	0.0117419	0.160713	0.0181971	0.0130788
YFL031W	chrVI	0.217417	0.0123559	0.00895963	0.0452506	0.00259556	0.271876	0.00392358	0.00817923	0.0495015	0.00376178	0	0.00608503	0	0.00733586	0	0	0	0	0	0	0	0.00779337	0.00505269	0	0.00756821	0	0	0.00547014	0	0	0	0.0112215	0.188103	0.0291503	0.023035
YFL030W	chrVI	0.00442777	0	0.324925	0	0	0	0	0	0.0039908	0	0	0.00473741	0.0826495	0.00224896	0	0	0.00362522	0	0	0.00592016	0	0	0.0206865	0.0129217	0.00710539	0	0	0.00784158	0	0.0282845	0	0.00336388	0	0	0
YFL029C	chrVI	0.0456577	0.00589824	0	0	0.0042207	0.00453154	0.00292417	0.0134823	0.0125701	0	0.00245307	0.0055076	0	0	0	0	0	0.00617735	0.00634983	0	0	0	0	0	0.00598272	0.00420213	0	0.00269087	0	0	0	0.0103986	0.128316	0.0121651	0.0058852
YFL028C	chrVI	0	0	0	0	0	0	0.00288582	0	0	0	0	0	0	0	0	0	0	0	0	0	0	0	0	0	0	0	0	0	0	0	0	0.00331564	0	0	0
YFL027C	chrVI	0.0247224	0	0.0746328	0	0.00319713	0.203902	0.00456351	0	0.00591115	0.0102886	0.00830208	0.0090419	0	0.00703992	0	0	0	0.00714016	0	0	0.00571428	0	0	0.00981708	0	0	0	0	0.0739451	0.0668303	0	0.00279022	0	0	0
YFL026W	chrVI	0	0.00542983	0.009952	0	0	0	0.00436002	0	0	0	0.00528182	0	0	0	0.00454897	0.00547525	0.00294391	0.00403453	0.00924103	0.00227651	0.0217484	0	0	0.00428744	0.03807	0	0	0	0	0.00457604	0	0.00254111	0	0	0
YFL025C	chrVI	0.264898	0	0.0370133	0	0	0.0373427	0.00301539	0	0.0038983	0.00538195	0.0141463	0.00785828	0	0.00339906	0	0	0.00573313	0.0167351	0	0.00826938	0.0217411	0	0	0.0126506	0	0	0	0	0.00474746	0	0	0.00582343	0.0481074	0	0
YFL024C	chrVI	0.0587192	0	0.0412919	0	0	0.0721622	0.00354019	0.0282301	0.0281985	0.130456	0.00246959	0.00287884	0	0.0131509	0	0	0.0742386	0	0	0.0381786	0.00247641	0.0160341	0.00320348	0.0102029	0	0	0	0.00664642	0.0257845	0.00267039	0	0.0067997	0.0557762	0	0
YFL023W	chrVI	0.133767	0.00466635	0.0133573	0	0.0209123	0.0329094	0.00504584	0.107024	0	0.00709579	0.00642262	0.00334005	0	0	0	0	0	0.036753	0	0.00462474	0	0	0	0.00260428	0.0303173	0.00634329	0	0.00763089	0	0	0	0.00965514	0.119523	0.0113451	0.00547853
YFL022C	chrVI	0	0.0629908	0.00245989	0	0	0.00701394	0.00449659	0.00313581	0.00706719	0.0439186	0	0.00564149	0	0.00394245	0	0	0	0.00343188	0	0.0110409	0.00840608	0	0	0	0.00551174	0	0	0.015091	0.00392345	0	0	0.00421665	0.0347401	0	0
YFL021W	chrVI	0.0100339	0	0.00894976	0	0	0.00565701	0.00507974	0.00380835	0	0.00771014	0.0497487	0	0	0.010095	0.00655326	0.012349	0.014655	0.0415555	0.00811145	0.0054587	0	0	0	0	0.00534061	0.016628	0.00382149	0.00905621	0	0	0	0.0102586	0.168928	0.0200804	0.0155058
YFL018C	chrVI	0.00422737	0.393755	0.0191217	0	0	0.00256188	0.00301717	0.012522	0.0117678	0.0311464	0.0106054	0.00745283	0	0.00297241	0	0	0.00580736	0.00779645	0	0.0227746	0.00612326	0	0.0034085	0	0	0	0	0.00819484	0.00327709	0	0	0.00269041	0	0	0
YFL017W-A	chrVI	0	0.248414	0	0	0	0	0	0	0	0	0.0128041	0	0	0	0	0	0	0.0150609	0	0	0	0	0	0	0	0	0	0	0	0	0	0	0	0	0
YFL017C	chrVI	0	0	0.111633	0	0	0	0.00613919	0.00563542	0.00475195	0	0.00628863	0	0	0.0050379	0.024732	0.0269228	0	0.0154294	0	0	0	0	0.00304988	0.00324773	0	0	0	0.00491937	0	0	0	0.00366646	0.0302702	0	0
YFL016C	chrVI	0.0537582	0.00563444	0.00270871	0	0	0.0131093	0	0.14494	0.0112296	0	0.00251697	0.00420696	0.0135395	0	0	0	0.025045	0.00387605	0.0127445	0.00998147	0	0.003179	0	0	0.015174	0	0.00632989	0.00522576	0.00250172	0	0	0.00491498	0.0267066	0	0
YFL014W	chrVI	0	0	0	0	0	0	0.00271196	0	0	0	0	0	0	0	0	0	0	0	0	0.00432443	0	0	0.0854016	0	0.0111426	0	0.00297477	0	0	0.00399157	0	0	0	0	0
YFL013C	chrVI	0.230022	0.662348	0	0	0	0.0416355	0.00433643	0.00557588	0.015146	0.00434457	0.0100277	0.00349936	0	0.00362401	0	0.00246746	0	0.00471302	0	0.00411928	0.00264163	0	0	0.010056	0	0	0	0.00617437	0	0.168029	0	0.00394788	0	0	0
YFL012W	chrVI	0	0	0	0	0	0	0.00382051	0	0.0031518	0.00538826	0.0108249	0	0	0	0	0	0	0.00612315	0	0	0	0	0	0	0	0	0	0	0	0	0	0.00297651	0	0	0
YFL011W	chrVI	0.00464559	0	0.151144	0	0	0.00263677	0	0	0.00237102	0	0.00354038	0	0	0	0	0	0	0.00286805	0.00622611	0	0	0.00873419	0.0170356	0.00395119	0	0	0	0.0080154	0	0.00229801	0	0.00277947	0	0	0
YFL010W-A	chrVI	0	0	0	0	0	0	0.00235051	0	0	0	0.00257997	0	0	0	0	0	0	0	0	0.00634999	0	0	0	0	0.00346966	0	0	0.00260415	0	0	0	0	0	0	0
YFL010C	chrVI	0.0043643	0	0.0038009	0	0	0	0.00235051	0	0	0	0	0	0	0	0	0	0.00340915	0	0	0.00634999	0	0	0	0	0.00705506	0	0	0.00260415	0	0	0	0.00564001	0.0463606	0	0
YFL009W	chrVI	0.00511092	0.115026	0.0371538	0	0	0	0.00297427	0.00289783	0.00938834	0.0942123	0.0144743	0.00438158	0	0	0	0.00397557	0	0.00358052	0.0102198	0.00847878	0	0	0	0.00329554	0	0	0.00400709	0.00742817	0.00278103	0	0	0.00299574	0	0	0
YFL008W	chrVI	0.005934	0.00639091	0.0212406	0	0	0.0099746	0.00326745	0.00286807	0	0.0622414	0.010843	0.007996	0	0	0	0	0	0.0060055	0	0.0045043	0	0	0	0.00777344	0.00780449	0	0	0	0.00287285	0	0	0.00701698	0.0770451	0.0054859	0
YFL007W	chrVI	0.293549	0.0105596	0.0209482	0.00239813	0	0.00832397	0.00477813	0.0104984	0.395725	0.447235	0.00877364	0.0189943	0.034039	0.00474378	0.0558297	0.0332083	0.0188792	0.0188057	0.00892074	0.0253883	0.00416144	0	0.00269048	0.00534328	0	0	0	0.015287	0.00228151	0.181575	0	0.00779253	0.0771664	0.00548434	0
YFL005W	chrVI	0	0.00274616	0.00232197	0	0	0.00275657	0	0	0	0.0131964	0.00680228	0	0	0.0046695	0	0	0	0	0	0.00266319	0	0	0	0	0	0	0	0	0	0.00329756	0	0.00527707	0.0431348	0	0
YFL004W	chrVI	0.237141	0.00562074	0	0	0	0	0.00307331	0	0	0.00367533	0.00998703	0.00552988	0	0.00307615	0.0612596	0.0668548	0.00253338	0.0124356	0	0	0	0	0.528631	0.00539596	0	0.0155821	0	0.00752533	0.00269589	0	0	0.00400534	0	0	0
YFL003C	chrVI	0.0608413	0.0204946	0.00467776	0.00490123	0	0.00248174	0.00321295	0	0.0386975	0.0671253	0.0352795	0.00681514	0	0	0.0337744	0.0224374	0.0116592	0.026761	0	0.00957241	0	0	0	0.0264235	0	0	0	0	0	0	0	0.0139859	0.172926	0.0163166	0.00775194
YFL002C	chrVI	0.00710585	0.00286563	0	0	0	0.00352619	0.00422454	0	0.0115992	0.0594541	0.00420161	0.0196987	0	0	0	0	0	0	0	0.027252	0	0	0	0.00653355	0	0.00274646	0	0	0	0	0	0.00312692	0	0	0
YFL001W	chrVI	0.00427354	0	0.0078013	0	0	0	0.00381314	0.00343108	0.00667801	0.0326316	0.00517943	0.00427244	0	0.00278783	0	0.00260878	0	0.0279836	0	0.00743332	0	0.00455989	0.0202774	0.016502	0.0162168	0	0	0.00888046	0	0	0	0.00297349	0	0	0
YFR001W	chrVI	0	0	0.0022114	0	0	0	0	0	0	0.00526032	0.00468156	0.00808691	0	0	0	0	0	0	0	0	0	0	0	0.00272631	0	0	0	0.0090321	0	0	0	0.00920219	0.074916	0.00344128	0
YFR002W	chrVI	0.180585	0.0144893	0.29973	0	0	0.0834602	0.00492417	0	0.00446419	0.0392727	0.0367475	0.00355092	0	0.00272122	0.00525881	0.00275372	0.0233516	0.0198536	0	0.00376643	0	0	0.0024742	0.0325781	0	0	0	0	0	0	0	0.00841989	0.0699059	0	0
YFR003C	chrVI	0.0125872	0.0214965	0	0	0.00233242	0	0.00335363	0	0.00451197	0	0	0.00291054	0	0	0	0	0	0	0	0.00431247	0	0	0	0	0	0	0	0	0	0	0	0.0100905	0.110561	0.00785475	0
YFR004W	chrVI	0.0680667	0.00242413	0.0162308	0	0	0.00490816	0.00490173	0.00338173	0	0.00484672	0.00899576	0	0	0	0	0	0	0.00931571	0	0.0447424	0	0.0031007	0.00461495	0.00447977	0.00280742	0.0288274	0.00274003	0.0102861	0	0.00552921	0	0	0	0	0
YFR005C	chrVI	0.0506069	0	0	0	0	0.0275574	0.00260483	0	0	0.00724329	0.0033577	0.00660648	0	0	0	0	0	0.00306621	0.00275117	0.00837248	0	0	0	0.00850656	0	0	0	0.00223312	0	0	0	0.0111789	0.12357	0.00882764	0
YFR006W	chrVI	0.0613006	0.0128203	0.00576156	0	0.0056188	0.00974455	0.00445689	0	0	0.0073817	0.00257356	0.00451583	0	0	0	0.00469242	0.00460411	0.00553542	0	0.00717687	0.00464644	0	0	0	0.00389778	0	0	0	0.00667916	0.00776625	0	0.0077686	0.0859871	0.00615164	0
YFR007W	chrVI	0	0	0.00260655	0	0	0	0	0	0	0	0.00793911	0.00912614	0	0	0	0	0	0.00323028	0	0.00716996	0	0	0	0.00379409	0	0	0	0	0	0	0	0	0	0	0
YFR008W	chrVI	0.0038772	0	0.00913876	0	0	0	0.00285599	0	0.00940997	0.00499489	0.00553518	0.00663474	0	0.00579939	0	0	0	0.00386538	0	0	0	0	0	0.00647249	0	0	0	0.00797179	0	0	0	0	0	0	0
YFR009W	chrVI	0	0.0240983	0.0337674	0	0	0	0.00334127	0	0	0.00606701	0.00284868	0	0	0	0	0	0	0	0	0.00561414	0.00359303	0	0	0.00313073	0	0.00365276	0	0.00281138	0	0	0	0.0148943	0.207489	0.0238734	0.0174037
YFR010W	chrVI	0.00963915	0.00225289	0.00470616	0	0	0	0.00292868	0.00950959	0.00564672	0.035149	0.0123428	0.00559635	0	0	0	0	0	0.00547228	0	0.00308385	0	0	0	0	0	0	0	0.00740963	0	0.00323057	0	0.00320609	0	0	0
YFR011C	chrVI	0	0	0	0	0	0	0	0	0	0	0	0.00588919	0	0	0	0	0	0	0	0	0	0	0	0	0	0	0	0	0	0.00580445	0	0.00483386	0.0398204	0	0
YFR012W	chrVI	0.00308787	0	0.0116344	0	0	0	0	0	0	0	0.0162738	0.00870487	0	0	0	0	0	0.0279039	0	0	0	0	0	0.00607326	0	0	0	0	0	0	0	0	0	0	0
YFR013W	chrVI	0.0241334	0	0.0972165	0	0.00223317	0.0241492	0.00318354	0.00443806	0.0135298	0.00583523	0.00726274	0.00270252	0.0284389	0.00554695	0	0	0	0.00710112	0.00334321	0	0	0	0.0424615	0.00288355	0	0	0	0.00265402	0	0	0	0.00395917	0	0	0
YFR014C	chrVI	0	0.00492489	0.0701947	0	0	0	0.00230851	0.012076	0.00296158	0.327063	0.0157401	0	0	0.00391434	0.00403194	0.00364964	0.00261198	0.0100365	0	0.0292106	0	0	0.0207781	0	0.0352767	0	0	0.00463163	0	0	0	0.00726482	0.0902598	0.00859581	0.0041671
YFR015C	chrVI	0.255084	0.354703	0.0136329	0.00356807	0	0.005709	0.00286718	0	0.011573	0	0.0034608	0.00365419	0	0.00787004	0.00276152	0.00354915	0.00294076	0.0034081	0	0.00464118	0.0198736	0	0	0.00709127	0.0507767	0.0109719	0	0	0.00565297	0.0918971	0	0.00266148	0	0	0
YFR016C	chrVI	0.144412	0.0281091	0.00415207	0	0.00388254	0.0436866	0.00521693	0.0116197	0.00568627	0.0642327	0.00788401	0.013686	0.00745011	0.00296709	0	0	0	0.0121304	0	0.0025601	0.00295073	0.0253434	0.0452969	0.00884398	0.0283677	0	0	0.00823267	0.00691062	0	0	0.0124339	0.153442	0.0145486	0.00707246
YFR017C	chrVI	0.0337562	0	0	0	0	0.0280118	0.00827925	0.0146066	0.298339	0	0	0	0.0301831	0.032984	0.0112832	0.0104721	0.00385636	0	0	0.0026176	0.00241227	0.150408	0	0	0.00956416	0	0.0277186	0.00485725	0.00295416	0	0	0	0	0	0
YFR019W	chrVI	0.215704	0.00975946	0.00365176	0	0	0.0739673	0.00518423	0.0182105	0.00382671	0.0963912	0.00753852	0.0253196	0.0257921	0.00397897	0.00328484	0	0.0096576	0.00389991	0	0.00589732	0.564355	0	0.0813116	0	0.00897847	0.00962618	0	0.0105618	0.0692182	0.00765859	0	0.00965084	0.104036	0.00706026	0
YFR018C	chrVI	0.334834	0.538465	0.179392	0	0	0.0321926	0.0070631	0.0102758	0.0385576	0	0	0.00272927	0.00241542	0	0.00560687	0.00518567	0.0104584	0.00797563	0.0355584	0.0581417	0.00423889	0.00372168	0	0	0.0449769	0.0387845	0.0116437	0.00946093	0.00397935	0	0	0	0	0	0
YFR021W	chrVI	0.138874	0	0.0136674	0	0	0.025609	0.00386239	0	0.00536721	0.0282872	0.00424176	0.00704819	0	0.00930957	0.00646652	0.0104509	0.00272131	0.00324478	0	0.00349053	0.00283098	0	0	0.00370423	0	0.0482628	0.0491252	0.00618628	0.0102264	0	0	0.00535374	0.044182	0	0
YFR022W	chrVI	0	0	0.366386	0	0	0	0.00429248	0.00235488	0.0082101	0.00437644	0.0023563	0.00334047	0	0	0	0	0	0.00390907	0	0.00847391	0.00231621	0	0	0	0.00552353	0	0	0.00671197	0.00277309	0.00273469	0	0.00300643	0	0	0
YFR023W	chrVI	0.0102021	0.0303783	0.0510293	0.00552835	0	0.00381469	0	0	0.0649939	0.0314774	0.0137272	0	0	0	0	0	0.00692508	0.0108723	0	0	0	0	0	0.00444956	0	0	0	0.00771339	0	0.00634101	0	0.00606882	0.0497126	0	0
YFR024C-A	chrVI	0.0646567	0.00398908	0.00835696	0	0	0.034793	0	0.00972753	0.232507	0.0488185	0.0053087	0	0	0	0.00413518	0.0093157	0.0050172	0.0103526	0	0.00307981	0.00330469	0.00576881	0	0.00654829	0	0	0.00501593	0	0.0255397	0	0	0.00354477	0	0	0
YFR025C	chrVI	0.00570708	0.00703932	0.0115335	0	0	0	0.00457696	0	0.00445871	0.00491097	0.0123828	0.00535622	0	0	0	0	0	0.0575587	0.0440508	0	0	0.00305673	0	0	0.0177945	0.00618777	0	0	0.00223282	0	0	0	0	0	0
YFR026C	chrVI	0	0	0.00515532	0	0	0	0	0	0.00578322	0.00362399	0.00254146	0.0174966	0	0	0.144272	0.0678043	0	0	0	0	0	0.00329221	0	0	0	0	0	0	0	0	0	0.00569472	0.0466114	0	0
YFR027W	chrVI	0.13202	0.0299882	0	0	0	0.00246454	0.00370842	0	0.00532368	0.00474651	0.00796313	0.00421133	0.0026233	0	0	0	0	0	0	0.00404001	0.00222512	0	0	0.00363772	0	0.0150037	0	0	0	0	0	0.00556493	0.0454243	0	0
YFR028C	chrVI	0.157372	0	0	0.0171138	0	0.00247039	0.00662442	0.00857803	0.0698382	0.00385184	0.0267587	0.00518504	0	0.00247889	0.00270781	0	0	0.0143549	0.00258508	0.0157129	0.00415183	0	0	0.00340601	0.014268	0	0	0	0	0.0131948	0	0.0155152	0.0572856	0	0
YFR029W	chrVI	0.194163	0	0.0135417	0	0.105898	0.00480907	0.00610328	0.00234786	0.0616628	0.0146388	0.00361392	0.00768856	0.00251436	0.00432686	0.368118	0.149114	0.0132702	0.00330725	0	0.00294279	0.00430342	0.00277301	0	0.00638999	0.00280927	0.00643821	0	0.0523876	0	0.00910079	0	0.00416027	0.0341218	0	0
YFR030W	chrVI	0.00369157	0.0410258	0.128427	0	0	0.00712957	0.00657412	0.00523792	0.00564334	0.00490287	0.00465211	0.00754929	0	0	0	0	0	0.00349614	0.00386519	0	0.117278	0	0	0.00389445	0.00957224	0	0	0	0.0126565	0	0	0.00797675	0.0659352	0	0
YFR031C	chrVI	0.135693	0.0182485	0.00617515	0	0.00536504	0.25219	0.00289743	0.0130689	0.0575703	0	0.0241979	0.00321983	0	0.0124775	0	0	0.00317755	0.0123891	0.0433524	0.014255	0	0	0.00396834	0.00275952	0	0	0	0	0.00301115	0.0217214	0	0.0065443	0.067401	0.00480828	0
YFR031C-A	chrVI	0.00399663	0	0.00605395	0	0	0	0	0	0.00271905	0	0.00885886	0.00498578	0	0	0	0	0.0834953	0	0	0	0.00868713	0	0	0	0	0	0	0	0.0116033	0	0	0.00385222	0	0	0
YFR032C	chrVI	0.276599	0	0.00371972	0	0	0.00260122	0.00241478	0.00352288	0.00316771	0	0	0.00995862	0	0	0	0	0.0182605	0	0	0.0293313	0	0	0.00329961	0.00378834	0	0	0	0.00812456	0	0.0828946	0	0.00621679	0.0510855	0	0
YFR032C-A	chrVI	0	0	0.00499548	0	0	0	0	0.00262018	0	0	0	0	0	0	0	0	0	0.0023231	0.00873832	0.00348626	0	0	0	0	0	0	0	0.0109277	0	0	0	0.00575707	0.0471504	0	0
YFR032C-B	chrVI	0.177191	0	0	0	0	0	0.00675762	0.00809551	0	0	0.00450256	0	0	0	0	0	0.00985671	0.0023231	0	0.00348626	0	0	0	0.0134494	0	0	0	0	0	0	0.00239286	0.0200686	0.331513	0.0396129	0.0307551
YFR033C	chrVI	0.0586318	0	0.12853	0	0.0203588	0	0	0.0735546	0	0	0	0	0.0121973	0	0	0	0	0	0.0258328	0.0120365	0	0	0	0	0	0.00944588	0	0	0	0	0	0	0	0	0
YFR034C	chrVI	0.600119	0.845508	0.00443087	0	0	0.0889445	0.0132718	0.0826636	0.0492205	0	0	0.0109422	0	0.00802972	0.0259528	0.0239162	0.010776	0	0.0406046	0.0911309	0.513123	0.116314	0	0	0.033393	0.00305284	0.0560177	0.0541353	0.0197617	0	0	0	0	0	0
YFR036W	chrVI	0.0325215	0	0	0	0	0.0023662	0	0	0	0	0	0.00256584	0	0	0.010587	0.0102722	0.00388421	0	0	0	0	0	0	0	0	0	0	0	0.00250891	0.00589864	0	0.00330368	0	0	0
YFR035C	chrVI	0.149918	0	0	0.0150063	0	0	0.00222885	0	0.0094499	0	0	0	0	0.00425385	0	0	0	0	0.0962886	0	0	0	0	0	0.00812723	0	0	0	0	0	0	0.0123983	0.207472	0.0317782	0.0249778
YFR037C	chrVI	0.0457847	0.021267	0.0192576	0	0	0.0957501	0.0068838	0.00659117	0.00344724	0.00443328	0	0.00398467	0	0	0.0109641	0.0122007	0.0164906	0	0	0.00545254	0	0.0125507	0	0.00377511	0.0243274	0	0	0	0.00334745	0	0	0.00884914	0.097121	0.0068906	0
YFR038W	chrVI	0.0599167	0.0112473	0.0160328	0	0.00843803	0.0121604	0.00451213	0.0134699	0.0761949	0.0339618	0.0227851	0.0401384	0	0.0146629	0.0423606	0.0281428	0	0.00861	0.0576194	0.00459068	0	0	0	0.0062642	0.0413042	0	0	0.00803643	0	0.0362579	0.00225284	0.016657	0.220157	0.0235436	0.0151549
YFR040W	chrVI	0.0545377	0.00222679	0.00832915	0	0	0.0087165	0.00547978	0.0153197	0.0591866	0.00734344	0.0143181	0.00363057	0.0153291	0.00802169	0	0	0.0338824	0.0204879	0.0553332	0.00763209	0.431431	0.00434046	0	0.00333387	0	0.373487	0	0.00437477	0.00891299	0	0	0.00555645	0	0	0
YFR039C	chrVI	0	0	0	0	0	0	0.00408188	0	0	0.00353894	0.00812725	0.00585977	0	0	0	0	0.00308556	0.0110304	0.00282874	0.0131812	0	0	0.00375974	0.00959873	0.00601853	0	0	0.0066197	0	0.00377305	0	0.00260345	0	0	0
YFR041C	chrVI	0	0	0.0743927	0	0	0	0	0	0	0.00693627	0.00341429	0	0	0	0	0	0	0	0	0	0	0	0	0	0	0	0	0	0	0	0	0.00375131	0	0	0
YFR042W	chrVI	0	0	0.00428417	0	0	0	0.00362141	0	0	0	0.00667273	0	0	0	0	0	0.00235485	0	0	0	0	0	0	0.00238722	0	0	0	0	0	0	0	0.00327012	0	0	0
YFR043C	chrVI	0	0	0	0	0	0	0	0	0.00628182	0	0.0022843	0.00610906	0.00791474	0	0.0175907	0.0203787	0	0.00404583	0	0	0	0	0	0	0	0	0	0.00892424	0	0	0	0	0	0	0
YFR044C	chrVI	0.00735975	0	0.0820484	0	0	0.00387007	0.00403452	0.0207008	0.0118262	0	0	0.00569918	0.00363794	0	0	0	0.0326385	0.00550291	0	0.00590951	0	0	0	0	0	0	0	0.027242	0	0.00280263	0.00253982	0.0187351	0.249007	0.0267252	0.0172568
YFR045W	chrVI	0	0	0.00392276	0	0	0	0	0	0.00538171	0	0.0118236	0.00283801	0	0.0023122	0	0	0.00767842	0.00289892	0	0.00295091	0	0	0.00924995	0.00331932	0	0	0.00332496	0	0	0	0	0.00335426	0	0	0
YFR046C	chrVI	0.13664	0	0.0101381	0	0	0	0.00476426	0	0.00376827	0.00663863	0.0253713	0.00301316	0	0	0	0	0	0.00680947	0	0.00597779	0.00442154	0	0	0	0	0	0.00234836	0	0	0.00291238	0	0.00324459	0	0	0
YFR047C	chrVI	0.195186	0	0.00642839	0.00918548	0	0.0246624	0	0.0103643	0.00353607	0	0	0.00591284	0.012885	0	0.0112173	0.00743288	0	0	0	0	0	0	0	0.00309228	0	0	0.00704108	0.0197685	0	0.0377977	0	0.0122378	0.199906	0.0235506	0.0179902
YFR048W	chrVI	0.137359	0.00236269	0.00393071	0	0	0.0134541	0.00592757	0.0043187	0.00435666	0.0241232	0.00636345	0.00243227	0	0	0.00625519	0.00761022	0.00222066	0.0027167	0	0.00730312	0.0112497	0	0	0.0027697	0	0.00351803	0	0	0.00513629	0.10687	0	0.00620315	0.051013	0	0
YFR049W	chrVI	0	0	0.033158	0	0	0	0	0	0.00868303	0	0	0.00536146	0	0	0	0	0	0	0	0	0	0	0	0	0	0	0	0	0	0	0	0.0106219	0.131109	0.0124143	0.00599018
YFR050C	chrVI	0.00446826	0	0	0	0	0	0.00227746	0.00388726	0	0.00228828	0.00404701	0	0	0	0	0	0.456356	0	0	0.0408231	0.00372763	0.003293	0	0	0	0	0	0	0.0115452	0	0	0.00260677	0	0	0
YFR051C	chrVI	0.0460358	0.00322667	0.00399057	0	0	0.299018	0.0028078	0.0140618	0.00538172	0	0	0.00284661	0.00855049	0	0.00416239	0.00232046	0	0	0.0652395	0.0218863	0	0.0542768	0	0	0.00714113	0	0.00431808	0.00841508	0	0	0	0	0	0	0
YFR052W	chrVI	0.0860199	0.0101855	0.0914214	0	0.00256582	0.00931518	0.00226769	0	0	0.0120178	0.0498658	0.00744306	0	0	0	0	0.0626369	0	0	0	0	0	0	0	0	0	0	0	0	0	0	0	0	0	0
YGL258W	chrVII	0.00761924	0.00288805	0.00590017	0	0	0	0	0	0	0.00744949	0	0	0	0	0	0	0.00247314	0	0	0	0	0	0	0	0	0	0	0	0	0.0747243	0	0.00273289	0	0	0
YGL257C	chrVII	0	0	0.40769	0	0	0.00289126	0.00541832	0	0	0.0940536	0.00517296	0.00514787	0.025779	0	0	0	0	0.00245576	0	0.0129967	0	0	0	0.00232318	0	0	0	0	0.00256542	0	0	0.00776632	0.0858898	0.0061309	0
YGL256W	chrVII	0	0	0.0184696	0	0	0	0.00320319	0	0	0	0.00471795	0	0	0	0	0	0	0	0	0.012788	0	0	0	0	0	0.0036002	0	0.00520161	0	0	0	0.0053113	0.0436133	0	0
YGL255W	chrVII	0	0	0.0061537	0	0.00634128	0	0	0	0.0427493	0	0.00272217	0.00251894	0	0	0	0	0	0	0	0.00748848	0	0	0	0.00400506	0.00665488	0	0	0	0	0.00255003	0	0.00363745	0	0	0
YGL254W	chrVII	0	0	0.00596927	0	0	0	0.00235828	0	0.00641613	0.00306976	0.0027013	0	0	0	0.00394345	0.00291414	0.00526911	0.0027075	0	0	0	0	0	0.00485539	0.00407673	0	0	0	0.00463275	0	0	0.00351658	0	0	0
YGL253W	chrVII	0	0.393291	0.0109189	0	0.066137	0	0.002487	0.00317287	0.00286053	0.268532	0	0	0	0.00573891	0.00221953	0	0	0	0	0	0	0	0.117899	0	0.00596512	0	0	0	0	0	0	0.00845215	0.105142	0.0100356	0.00487993
YGL252C	chrVII	0.0586601	0	0.00307121	0	0	0.0410704	0	0	0.0149747	0	0.0077478	0.00583484	0	0.00490464	0	0	0.0142486	0.00431791	0	0	0	0	0	0.00367605	0	0	0.0028938	0.00612842	0.00506976	0.00224161	0	0.00346738	0	0	0
YGL250W	chrVII	0.0526326	0	0	0	0	0.00316891	0.00379666	0	0	0	0.0121705	0	0	0	0	0	0	0.0119222	0	0	0	0	0	0.00335766	0	0	0	0	0	0	0	0	0	0	0
YGL249W	chrVII	0	0	0.955539	0.0217835	0.0188292	0	0.00474302	0	0.00464547	0.0190215	0.00723807	0.00755844	0	0	0	0.00221773	0	0.00855409	0.0153439	0.00790551	0.00809911	0	0	0.00373588	0.00276865	0	0	0	0.00490534	0.0265012	0	0.0107369	0.140564	0.014884	0.00949268
YGL248W	chrVII	0.188884	0.701922	0	0	0.100244	0.00352104	0.00294786	0.0266396	0.00370121	0.00322736	0.0175712	0	0	0.0024967	0	0	0	0.00675688	0	0.0347891	0	0	0	0	0	0.0026373	0	0.0082218	0	0	0	0.00270674	0	0	0
YGL247W	chrVII	0	0	0	0	0	0.00322106	0.00660429	0	0	0	0.00740388	0.00243333	0	0	0	0	0	0.00407259	0	0	0	0	0	0	0	0	0	0.00254143	0	0	0	0.00677034	0.0557426	0	0
YGL246C	chrVII	0	0	0.00341322	0	0	0	0.00310124	0	0.00874472	0.00343547	0.0120542	0.00237431	0	0	0.00574118	0.00846729	0	0.00227148	0	0	0	0	0	0.00412596	0	0	0	0	0	0	0	0.00803396	0.0886415	0.00632895	0
YGL245W	chrVII	0	0	0.0827492	0	0	0	0.00261295	0	0.00274222	0.00384792	0.0117085	0.00928924	0	0	0	0	0.00458491	0.00465676	0	0.0125186	0	0	0	0	0.00686899	0	0	0.00816909	0	0.00346248	0	0.00236694	0	0	0
YGL244W	chrVII	0.00533618	0	0.00743862	0	0.00970809	0	0.00427632	0	0.00500716	0.0130461	0.0893354	0.00576377	0	0.00777364	0.00563401	0.00496109	0	0	0	0	0.0215141	0	0.00375592	0	0	0	0	0	0.00354145	0	0	0.0031497	0	0	0
YGL243W	chrVII	0	0	0.0103632	0	0	0	0.00414278	0	0.0257298	0	0.0413246	0.00417011	0	0	0	0	0	0.0252881	0	0	0	0	0	0.0137875	0	0	0	0.00702825	0	0	0	0.00571826	0.0471081	0	0
YGL241W	chrVII	0.162019	0.0172334	0.0054213	0	0	0.0112346	0.0034121	0	0.0310389	0.00518041	0.0140827	0.00838854	0	0	0	0	0	0.00613404	0	0.0185071	0.0182037	0.0877143	0	0.0113026	0	0	0	0	0.00395252	0.0074018	0	0.00551184	0.0454062	0	0
YGL242C	chrVII	0	0.349536	0	0	0	0	0	0	0	0	0	0	0	0	0	0	0	0	0	0	0.00277022	0	0	0	0	0	0	0.00239849	0.0417316	0	0	0.00397083	0.0323993	0	0
YGL240W	chrVII	0.0482453	0	0.00623302	0	0	0	0.00377379	0	0.005907	0	0.00665493	0.00479315	0.00497321	0	0	0	0	0.00320003	0.00315673	0	0.00334046	0	0	0	0	0	0	0.0126635	0	0	0	0	0	0	0
YGL238W	chrVII	0.00843059	0.00270729	0.0909158	0	0	0.00599605	0.00510448	0	0.0116314	0.0342679	0.010929	0	0	0	0	0	0	0.0765954	0	0.00344339	0	0	0	0.00539686	0	0	0.00253383	0	0	0	0	0.00708191	0.0585488	0	0
YGL237C	chrVII	0.0046645	0	0.0101895	0	0	0	0	0	0	0.00241552	0.00494574	0.00415701	0	0.00296618	0.00323613	0.00463918	0	0	0	0.00992061	0	0	0	0	0.0257778	0	0	0.00862269	0	0	0	0.00620518	0.0512026	0	0
YGL236C	chrVII	0.113512	0.0137025	0.0174186	0	0	0.00281698	0.00644916	0.00506655	0.00226317	0	0	0.0139849	0.0083245	0.00377428	0.0106947	0.0115566	0.0157714	0.00646647	0.00266214	0.00388196	0	0.00241176	0	0.0180401	0.00564354	0	0	0.0168454	0	0	0	0	0	0	0
YGL234W	chrVII	0.0712779	0.00678475	0.0109019	0	0	0.0394796	0.00473373	0.00315982	0.0159121	0.00988001	0.00982294	0.0125275	0.00893937	0.00271006	0	0	0.0173002	0	0	0.00662138	0	0	0.00541571	0.00306582	0	0	0	0.0180074	0.00232819	0.00793672	0	0	0	0	0
YGL233W	chrVII	0.139186	0	0.00270652	0	0	0.00396651	0	0	0.00424283	0.0314023	0.0197557	0	0	0	0.00388986	0.00488996	0	0.0410026	0	0	0	0.00288337	0.00274265	0.00550975	0.0264366	0	0	0.0089614	0	0	0	0.0061316	0.0504855	0	0
YGL232W	chrVII	0	0	0	0	0	0	0.00556955	0	0	0.00520883	0.00371579	0.00475314	0	0	0	0.00456408	0	0	0	0	0	0	0.081591	0	0	0	0	0	0	0	0	0.00896518	0.0987236	0.00701078	0
YGL231C	chrVII	0	0.0200549	0.0470588	0	0	0.0034277	0.00308628	0	0	0.00277204	0.00440007	0.00237079	0	0	0	0	0	0	0	0	0	0	0.00404006	0.00269034	0	0	0	0	0	0	0	0.00478902	0.0395764	0	0
YGL230C	chrVII	0	0	0	0	0	0	0	0	0.0083948	0	0.023118	0	0	0	0	0	0	0.00661265	0	0.00335616	0	0	0	0.00260312	0	0	0	0	0	0	0	0.00251956	0	0	0
YGL229C	chrVII	0.00508392	0.003331	0.0142439	0.0300611	0	0	0.00352717	0	0.00714054	0.00778328	0.00906237	0.00605065	0.00285343	0.00489048	0	0	0	0.00329326	0	0.00244049	0	0	0	0.0125454	0	0	0	0	0.00344696	0.0515738	0.00240811	0.016118	0.21371	0.0229038	0.0148049
YGL228W	chrVII	0.228175	0.0272517	0.0023386	0	0	0.118306	0	0	0.00606304	0.0692063	0.00662816	0.00615773	0	0	0.00531082	0.0116799	0	0.024502	0.00359836	0.016644	0	0	0	0.00525414	0.0114885	0	0	0	0	0	0	0.0083069	0.0913006	0.00649705	0
YGL227W	chrVII	0.0466056	0.00927053	0.00979787	0	0	0.133272	0.00505266	0.00351801	0.0134125	0	0.0122117	0.00530625	0	0.016453	0.00264924	0	0.00392955	0.00816315	0.00347728	0.00333783	0	0	0	0	0	0	0.0123904	0	0.0046768	0.0949396	0	0.00515865	0.0425747	0	0
YGL226C-A	chrVII	0	0	0	0	0	0	0	0.00244668	0.244912	0	0.00564694	0	0	0	0	0	0	0	0	0	0	0	0	0	0	0	0	0	0	0	0	0	0	0	0
YGL226W	chrVII	0	0	0.0024678	0	0	0	0	0	0.00969156	0	0.0102541	0	0	0.00220841	0	0	0	0.0024174	0	0.00279414	0	0	0	0	0	0.00855411	0	0	0	0	0	0	0	0	0
YGL225W	chrVII	0	0	0	0	0	0	0.00243643	0	0.0498327	0	0.00259531	0	0	0.0054629	0	0	0	0	0	0	0	0	0	0	0	0	0	0.00383018	0	0	0	0.0032661	0	0	0
YGL224C	chrVII	0.00262611	0.00430452	0	0	0	0	0.00428603	0	0	0.00286165	0.00538423	0	0	0	0	0	0	0.00232781	0	0	0	0	0	0.00512488	0	0	0	0.00234329	0.00559862	0	0	0.00308916	0	0	0
YGL223C	chrVII	0.041646	0	0	0	0	0.059972	0.00270157	0.00794708	0.0491593	0.00392745	0.00700086	0.00514126	0	0.00921655	0	0	0.0142465	0.00722137	0	0.00392212	0.0099913	0	0	0.00318828	0	0	0	0	0.00588121	0	0	0.0106896	0.118355	0.00847288	0
YGL222C	chrVII	0	0	0	0	0	0	0.0110571	0	0	0	0.00325061	0	0	0.00306737	0	0	0.00424836	0	0	0.00226872	0	0	0	0	0	0.00250177	0	0.0258852	0	0	0	0.00500353	0.0449275	0.00323822	0
YGL221C	chrVII	0	0	0	0	0	0	0.00233199	0.0123087	0.0036516	0	0	0.0053668	0	0.00292214	0.00254076	0.00560607	0.00502241	0	0	0	0	0	0.00608418	0	0	0	0	0	0	0	0	0.00259696	0	0	0
YGL220W	chrVII	0.0269613	0	0	0	0	0	0.00299314	0	0.0025331	0	0	0	0	0	0	0	0	0	0	0	0	0	0	0	0	0	0	0	0	0	0	0	0	0	0
YGL219C	chrVII	0.0342953	0.00729326	0.00482508	0	0	0.00510394	0.00304989	0.00379024	0.00431693	0.00903229	0.00334748	0	0.420328	0	0	0	0.00250486	0	0	0	0.00261703	0	0	0	0.00479653	0	0	0.00581053	0	0	0	0.0067547	0.0737217	0.00522738	0
YGL216W	chrVII	0.0463017	0.0456515	0.0215561	0	0	0.118798	0.00676187	0.0169581	0.00772473	0.228883	0.0165714	0.00798314	0	0	0	0	0.013309	0.00422153	0.00365749	0.0232115	0	0.00855642	0.00375013	0.0131192	0.0441903	0	0.00682718	0.0126356	0.00279783	0.0505903	0	0.0111244	0.122105	0.00867534	0
YGL215W	chrVII	0.0257466	0	0.00747082	0	0	0.0187889	0.0040991	0.00709921	0.00452001	0.0150284	0.0150813	0.00897452	0	0.0104981	0	0	0	0.0240798	0.0060616	0.00247896	0	0	0.188706	0	0	0	0	0.00642437	0.00449197	0	0	0.00545424	0.0449267	0	0
YGL213C	chrVII	0	0.0359702	0	0	0	0	0	0.00292983	0.00249833	0.00574603	0.00398099	0.0022544	0	0	0	0	0	0.00394378	0	0	0.0154947	0	0	0	0	0	0	0.00719619	0.0175157	0	0	0.00358688	0	0	0
YGL212W	chrVII	0.175337	0	0	0	0	0.00769664	0.0027464	0	0.0070668	0	0	0.00369796	0	0	0.0189881	0.0125827	0.0163935	0	0.0109828	0	0	0	0	0.0031408	0.00403223	0	0.00338802	0	0	0	0	0	0	0	0
YGL211W	chrVII	0.00281714	0.00650317	0	0	0	0	0.00259844	0.0040234	0	0.00419272	0.00620173	0	0	0	0	0	0	0	0	0.00295049	0	0	0	0	0.00295532	0	0	0.00570767	0	0	0	0.00272041	0	0	0
YGL210W	chrVII	0.00336506	0	0.0104863	0	0	0	0.00339851	0.00755291	0.00624394	0.0141152	0.00785584	0.00395448	0	0	0	0	0	0.00877679	0	0	0	0	0	0.00375048	0	0	0	0	0	0.00255987	0	0.00285867	0	0	0
YGL209W	chrVII	0.0232169	0.0368726	0.0153134	0	0	0.00230858	0	0	0.0110626	0.0087905	0	0.00976772	0	0	0.00650736	0.00354777	0	0.00309106	0.00264413	0.00335861	0	0	0.00488534	0.00423009	0	0	0	0	0	0	0	0.00321434	0	0	0
YGL208W	chrVII	0.0595537	0.0159872	0	0	0	0.0318242	0.00346693	0.00851779	0	0	0.00295129	0.00320416	0.0893817	0	0.00567259	0.00513085	0.0136414	0.00261662	0	0.00303144	0	0.0137266	0	0.00279229	0.00797466	0	0	0.0180262	0	0.0112307	0	0.010772	0.132859	0.0125352	0.00600416
YGL207W	chrVII	0.067924	0.00845425	0.00501602	0	0	0.0120783	0.00493113	0	0.106876	0	0.0255029	0.00692215	0	0	0.0044778	0.00396566	0	0.012785	0	0.00279851	0	0.0426958	0.00471565	0.00395673	0	0	0	0.00626802	0	0.0117794	0	0.00260185	0	0	0
YGL206C	chrVII	0.10716	0.00469594	0.265551	0	0	0.256691	0.00358577	0.00568494	0.0259399	0.0228491	0.00913126	0.00648226	0.00483717	0	0.00370116	0.00326795	0.0122354	0.00404655	0	0.00278774	0	0	0	0.00800872	0.00632903	0	0	0.00655596	0.00504047	0.0119149	0	0.00726323	0.0595462	0	0
YGL205W	chrVII	0.283892	0	0.0510175	0	0	0.0720726	0.00550293	0.00228384	0.0620052	0.0302316	0.00807452	0.0106808	0	0	0	0.00276433	0.00511198	0.0108245	0	0.00428186	0.00937852	0.00283414	0	0.0051513	0	0	0	0.00621519	0.00582511	0.0471711	0	0.00731826	0.0602574	0	0
YGL203C	chrVII	0.156759	0.20013	0.026481	0	0	0.0470623	0.00554126	0.00413354	0.00264545	0.00352762	0.00545135	0	0	0	0	0.00313595	0.0155498	0.00557487	0	0.00656819	0	0	0.00248351	0.00404644	0	0.00287197	0	0	0	0.00313338	0	0.00606491	0.0498441	0	0
YGL202W	chrVII	0	0	0.00726009	0	0	0.00362699	0.00222381	0.00445848	0.0251636	0	0.010392	0	0.0167072	0	0	0.00293873	0	0	0	0.0114446	0.00269316	0.00275682	0	0.00298024	0	0	0	0.00604845	0	0	0	0	0	0	0
YGL201C	chrVII	0.0545314	0.0337212	0.00363839	0	0	0.00360023	0.00460703	0.00518503	0.0092808	0.00448427	0.00876439	0.00260639	0.120962	0	0.00436934	0.00644317	0.00243453	0.00902249	0.00494223	0.00549382	0.0135966	0.00283319	0	0	0.0171599	0	0	0.00830544	0.0179516	0.0197408	0	0.0035843	0.0249463	0	0
YGL200C	chrVII	0	0.0192285	0.00235496	0	0	0.0112444	0	0.0119735	0.0376811	0.00247107	0	0	0.0502528	0	0	0	0.00416035	0	0	0	0.00362272	0	0	0	0	0	0	0	0.004608	0.00280253	0	0	0	0	0
YGL198W	chrVII	0.132774	0	0.017283	0	0	0	0.00226236	0.00540663	0.0237941	0	0.00696695	0	0	0	0	0	0.0051772	0	0	0.00376012	0	0.0109311	0	0	0.0129949	0	0.00457003	0.00817288	0	0	0	0	0	0	0
YGL197W	chrVII	0.03745	0.0140447	0.0118589	0	0	0.0953892	0.00544897	0.00625118	0.0695672	0.0569517	0.0177163	0.00514329	0	0.00323849	0	0	0.0529969	0.0124043	0	0.0128167	0.0134472	0.00591567	0.00667996	0.0188857	0.00318	0.0121086	0	0	0.00620938	0.00634481	0	0.00547636	0.0451676	0	0
YGL196W	chrVII	0.0276389	0.00244259	0.313865	0	0	0.0220939	0.00395345	0	0.0293001	0.0105192	0.0156927	0.00712824	0	0	0	0	0	0.0103866	0	0.00532978	0	0	0	0.00561196	0	0	0	0	0	0	0	0.00626855	0.0515191	0	0
YGL195W	chrVII	0.150316	0.00483397	0.0898131	0	0.00249109	0.0792555	0.00458483	0.00757509	0.0449298	0.0414075	0.00894091	0.00650871	0.0320166	0.00547983	0.0540807	0.0529631	0.00743427	0.0210042	0.0344732	0.0310526	0.0355723	0.00222099	0.01089	0.0128962	0.0288799	0.00580325	0.0829406	0.00821323	0.0038391	0.171673	0	0.00532591	0.0437251	0	0
YGL194C-A	chrVII	0	0.0235325	0.021733	0	0	0	0	0	0.00229979	0	0.00582828	0.0105399	0	0	0	0	0	0.00386678	0	0	0	0	0	0.00454971	0	0	0	0	0	0	0	0	0	0	0
YGL194C	chrVII	0	0.165468	0.02508	0	0	0	0.00670001	0.00489846	0	0.00915834	0.0192397	0.00278254	0	0	0	0	0	0.00961852	0	0	0	0.0149748	0	0	0.00397827	0	0.115275	0	0.00397711	0.00876202	0	0.00356945	0	0	0
YGL192W	chrVII	0.0450431	0.00516808	0.126426	0	0	0.00519371	0.0038881	0	0	0.0151338	0.00806634	0.0165412	0	0	0	0	0	0.014268	0.00517719	0.00775324	0.00712992	0.00366652	0	0.00436408	0.0261885	0	0	0	0.00526238	0.00442982	0	0.00657721	0.0542796	0	0
YGL191W	chrVII	0	0	0.00561657	0	0	0	0.00252811	0	0	0.00344322	0	0	0	0	0	0	0.00495274	0	0	0	0	0	0	0.0194662	0	0	0	0	0	0	0	0.00275217	0	0	0
YGL190C	chrVII	0	0	0	0	0	0	0.00516399	0	0	0.00416069	0.00613653	0.00769521	0	0	0	0	0	0.0126783	0	0	0	0.00378498	0	0.00425699	0	0	0	0	0.00457515	0.00498425	0	0.00600883	0.0493461	0	0
YGL189C	chrVII	0	0	0.00253888	0	0	0	0.00281276	0.00639381	0.00336499	0	0.00301854	0.00233037	0	0	0	0	0	0	0	0.00585714	0.00335762	0	0	0.00444167	0	0	0	0	0	0.104907	0	0.00572537	0.0472292	0	0
YGL188C-A	chrVII	0	0	0	0	0	0	0	0	0	0	0	0	0	0	0	0	0	0	0	0	0	0	0	0.00444167	0	0	0	0	0	0.104907	0	0	0	0	0
YGL187C	chrVII	0	0	0.00967727	0	0	0	0.00305072	0	0	0.0298342	0.00528422	0.00287484	0.00372933	0	0	0	0	0	0	0.00442814	0	0	0	0.0035933	0	0	0	0	0	0	0	0.00722604	0.0593938	0	0
YGL186C	chrVII	0.0416938	0.00267393	0.00510849	0	0	0.00273397	0.00512192	0	0.00474592	0.0060405	0.0210469	0.00961992	0	0.00232932	0	0	0	0.0599872	0	0.00684584	0	0.00417668	0.00740721	0.00288008	0	0.00221046	0	0.0171726	0.00223972	0	0	0.00725387	0.0795318	0.00564766	0
YGL185C	chrVII	0	0.00346633	0.00571052	0	0	0.00454302	0	0	0.00376077	0.00496594	0.00265575	0.00664991	0	0	0.158283	0.124596	0	0	0	0.00345498	0	0.00474028	0	0	0.0323108	0.00491328	0	0	0	0.0419077	0	0.00590667	0.0485515	0	0
YGL183C	chrVII	0	0	0.00769384	0	0	0	0	0	0	0.00726016	0.00607583	0.00398883	0	0	0	0	0.00780303	0	0	0.00830161	0	0	0	0	0.00242943	0	0	0	0	0	0	0.00955171	0.118251	0.011225	0.00542039
YGL181W	chrVII	0.00596175	0.00920395	0.00498344	0	0	0	0.00268382	0.00916772	0.00528865	0.0379324	0.00886191	0	0	0	0	0	0.00248127	0.00347842	0	0.00517732	0	0	0	0	0.00764404	0	0	0	0	0.00858388	0	0.00337503	0	0	0
YGL180W	chrVII	0.0552179	0	0.00616466	0.00294674	0	0.00699557	0.00409211	0.00279984	0.0654932	0.00806347	0.0127242	0.0055598	0	0	0	0	0	0.0455311	0	0.022574	0	0	0.00468789	0	0.00483563	0	0	0.007714	0	0	0	0.00326582	0	0	0
YGL179C	chrVII	0	0.00370774	0.0120388	0	0	0.00389066	0.00455863	0	0.0250617	0.0138582	0.00880253	0.0076541	0	0.0158423	0	0.00246541	0.00768521	0.0125799	0	0.00705677	0	0	0.00643344	0.00335992	0.00243311	0	0	0.0030299	0	0.00670983	0	0.00479156	0.0393352	0	0
YGL178W	chrVII	0.016896	0.103466	0	0.0657236	0.0036593	0.00568005	0.00707186	0.00294825	0	0.0154368	0.00631036	0.0442597	0.00220559	0	0	0	0.0043648	0.00468419	0.011818	0.00525915	0.00369253	0.00684778	0	0.00404006	0.0228542	0	0	0.00821413	0.0126345	0	0.00253894	0.0182764	0.290717	0.041328	0.0419571
YGL176C	chrVII	0.00501419	0.00561133	0.00256112	0	0	0.00728626	0.0035309	0	0.00243099	0.399989	0.0116137	0.00441076	0	0	0.00239728	0	0.00237661	0.0173235	0	0	0.00245727	0	0	0.00297351	0	0	0	0	0	0.083476	0.00294394	0.017457	0.214342	0.0197882	0.00862354
YGL175C	chrVII	0.00988133	0.00318753	0.00483333	0.0121643	0	0.0033713	0.00298654	0.0665339	0.0790109	0	0.00390522	0	0	0.0123401	0	0	0	0.00334412	0.00265454	0.0218617	0.00716593	0	0.00289139	0	0	0	0	0.0167227	0.0204112	0	0	0.0050176	0.0360738	0	0
YGL174W	chrVII	0.0691063	0	0	0	0.0112888	0	0	0	0.0772949	0	0.00839285	0.00331119	0	0	0	0	0	0.0215217	0	0.029309	0.0191752	0	0	0	0.0152129	0	0	0	0.00268397	0	0	0	0	0	0
YGL173C	chrVII	0.0348109	0.219167	0.0731591	0	0	0.00445868	0.00405308	0	0.0110358	0.0228235	0.00971995	0.0100008	0	0.00397776	0.00455836	0.00468909	0	0.00745457	0	0.0231473	0.0041608	0.00272817	0.00778428	0.00699077	0	0	0	0.00690987	0.00688442	0.119511	0	0.0107305	0.131567	0.0123657	0.00591349
YGL172W	chrVII	0.0384108	0	0.00372754	0	0	0.0287604	0.00312854	0.0106013	0.0061444	0.00947416	0.0104106	0.00280813	0	0.0317595	0.0228262	0.0434384	0.0130929	0.0331594	0.00338543	0.0096033	0	0	0	0.00281413	0	0.00311902	0	0.0103643	0	0	0	0.00417256	0	0	0
YGL171W	chrVII	0.0622903	0.00361514	0.0825847	0	0	0.0101045	0.00514516	0	0.00386774	0.00293828	0.00805045	0.00843546	0	0.0024276	0	0	0.00754491	0.00406165	0	0.00401936	0.00297772	0	0	0	0	0	0	0	0	0	0	0.00627149	0.0518393	0	0
YGL170C	chrVII	0	0	0	0	0	0	0	0	0.0724729	0.00717895	0.00315701	0.00314151	0.00225218	0	0	0	0	0.00370705	0	0	0	0	0	0.00433979	0	0	0	0.00659472	0.00394802	0	0	0.00342288	0	0	0
YGL169W	chrVII	0.00289061	0	0.00763519	0	0	0.00299619	0.00412462	0	0.00374283	0.00229235	0.00721479	0.00390574	0	0.00404298	0	0.00220082	0	0.00383703	0	0.020351	0	0	0	0.0155836	0.00959072	0	0	0.00334752	0.00267651	0	0	0.00928582	0.102013	0.00725386	0
YGL168W	chrVII	0	0	0	0	0	0	0	0	0	0	0.00919449	0.00866096	0	0	0	0	0	0.0232704	0	0	0	0.0063491	0	0.0927161	0	0	0	0	0	0	0	0.00839606	0.0926948	0.00666715	0
YGL167C	chrVII	0.0560625	0.598283	0.0907628	0	0	0.00365752	0.00220458	0.0112773	0	0.0547727	0.00684845	0.0341069	0	0	0	0.00257544	0	0.0232704	0.0051608	0.0145091	0.0170284	0	0	0.00561634	0	0	0	0.0104661	0.00346209	0	0	0.00839606	0.0926948	0.00666715	0
YGL166W	chrVII	0.00855573	0.00567564	0	0	0	0	0.00285378	0.00723818	0	0	0	0.00524609	0.0027735	0	0.00256285	0	0.00231908	0	0.0678049	0	0	0	0	0.0036203	0.0273494	0.00231099	0	0	0	0	0	0	0	0	0
YGL164C	chrVII	0	0	0.00500018	0	0	0	0.00297929	0.0287332	0.00301	0	0.0271072	0.0179598	0	0	0.00444024	0.0057222	0.0250018	0.0168153	0	0	0.0113103	0.00241677	0	0.00289489	0.0180301	0	0	0.0069713	0.00279544	0	0	0.00496504	0.041058	0	0
YGL163C	chrVII	0.00503634	0.0657991	0.343131	0	0	0.00713712	0.00316324	0.0065971	0.0878819	0.0458821	0.0146976	0.0101721	0	0	0	0	0	0.0156074	0	0.0203545	0.117088	0	0.047607	0.00704214	0.00544172	0	0.0116614	0.0073107	0	0	0	0.0108485	0.141404	0.0148277	0.00940593
YGL162W	chrVII	0.115557	0	0.0237107	0	0	0.00331913	0	0.0119709	0.0759675	0	0.00784173	0.00781636	0	0.00709733	0	0	0	0	0	0.0131771	0	0.0175986	0	0.00235438	0.0203159	0	0	0.00805534	0	0.00544843	0	0.00559606	0.0461562	0	0
YGL161C	chrVII	0.0872819	0	0.629618	0	0	0	0.00320502	0	0.00658187	0.00300715	0.0133009	0.00371904	0	0	0.00579022	0.00714703	0.00427172	0.00551421	0	0.0373267	0	0	0	0	0	0	0.00699511	0	0	0	0	0.00350646	0	0	0
YGL160W	chrVII	0	0	0.00276372	0	0	0	0.00554268	0.00414264	0.00406438	0	0.0340217	0.0257797	0.414487	0	0	0	0.00712812	0.00277712	0	0.0125706	0	0.00275557	0	0.00576845	0.008165	0	0	0.0127803	0	0	0	0.00796192	0.0655716	0	0
YGL159W	chrVII	0.00334057	0.00341321	0	0	0	0	0.0023826	0	0	0.0679614	0.00590729	0.00419119	0	0	0.011621	0.0131723	0	0.011453	0	0	0	0	0	0.00350247	0	0	0	0	0	0	0	0.0069174	0.056955	0	0
YGL158W	chrVII	0.0645671	0.00948832	0.0049257	0	0	0.00453369	0.00623682	0.0457522	0.00358122	0.0022318	0.00516175	0.00246294	0	0	0	0	0	0.00302465	0.00605584	0.0134693	0	0	0	0.00239844	0	0.00481529	0	0.00675223	0	0.0674981	0	0.00312574	0	0	0
YGL157W	chrVII	0.073868	0.00397654	0	0	0	0.00248404	0	0.00743517	0	0.00435969	0.00315717	0.00499839	0	0	0	0	0.00960899	0	0.0195854	0.0140162	0	0.00326411	0	0.00258206	0.0409295	0	0	0	0	0	0	0.00857769	0.0943521	0.00671894	0
YGL156W	chrVII	0.0245308	0.0091682	0.0264083	0	0	0.0198746	0.00526328	0.00652427	0.00640527	0.00970931	0.00430304	0.00586129	0.00231552	0.00550285	0	0	0.0228728	0.00373075	0.00331675	0.00731408	0.00288794	0.0049101	0.00230034	0.00579857	0.00708079	0	0	0.0189969	0.00223622	0.00730657	0	0.00321932	0	0	0
YGL155W	chrVII	0.00245994	0	0.00245035	0	0	0	0.00436228	0	0.00796102	0.0514893	0.00817172	0.00709915	0	0.00619905	0	0	0	0.00975852	0	0.00242558	0	0	0	0.00315878	0	0	0	0.00535053	0	0	0	0.00346871	0	0	0
YGL154C	chrVII	0.0472461	0.0042651	0	0	0	0	0	0.0112373	0.00903378	0	0.00401962	0	0	0.00919597	0	0	0.0105768	0.0089288	0	0.00249699	0	0	0.00248876	0	0	0	0	0	0	0	0	0.00452553	0.0370316	0	0
YGL153W	chrVII	0.00448037	0	0.00238253	0	0	0.0105575	0	0	0	0	0	0.00264723	0	0	0.00389067	0.00253237	0.00462348	0	0	0	0.00258696	0	0.00678685	0.00301278	0.00229412	0	0.00542553	0.00611303	0.00888525	0.0194744	0	0.00500309	0.0413754	0	0
YGL151W	chrVII	0.0792156	0.280463	0.0126392	0	0	0	0.0044224	0.00672508	0.00662396	0.00307902	0.0147716	0.0191015	0	0.00426582	0	0	0	0.00331533	0	0.0345233	0.00305483	0	0	0	0.0061854	0	0	0.00793138	0	0.00936652	0	0.00868147	0.094824	0.00669575	0
YGL150C	chrVII	0.00753941	0.00643048	0.0210444	0.010727	0	0.00287634	0.00369578	0.00265519	0.00448102	0.090486	0.00383025	0.00791541	0	0	0	0.00280421	0.0111466	0.00795319	0	0.0082849	0	0	0.0053536	0.00443912	0	0	0	0.00266046	0	0	0	0.00636036	0.0522847	0	0
YGL148W	chrVII	0.147474	0.00227107	0.0092279	0	0	0.0438169	0.00423168	0	0.0278035	0	0.00282792	0.00307712	0	0	0	0	0	0	0	0	0	0.00382743	0.00261247	0	0	0	0	0	0.00229271	0.100124	0	0.0024305	0	0	0
YGL147C	chrVII	0.188769	0	0.00333988	0	0	0	0	0	0	0	0	0	0	0	0	0	0	0	0	0	0	0	0	0.00865539	0	0	0	0	0	0.018399	0	0	0	0	0
YGL145W	chrVII	0.00383131	0.00330502	0.0141845	0	0	0	0.00444886	0	0.00605076	0.00888183	0.0104653	0	0	0	0	0	0	0.0451215	0	0.00274729	0.00781312	0	0	0.00510202	0	0	0.00556244	0.00749098	0	0.0321478	0	0.00956766	0.10558	0.00753953	0
YGL146C	chrVII	0.0289327	0.0226874	0	0	0	0.370503	0.00234414	0	0	0	0.00252936	0	0	0	0.00313173	0.00502824	0.00543933	0.0023614	0	0.00725534	0.00815445	0.00913998	0	0	0.00381294	0.00410923	0	0.00532979	0	0.0250229	0	0	0	0	0
YGL144C	chrVII	0.00847491	0	0.0101473	0	0.0106165	0.00756077	0.0046343	0	0.0444436	0	0.00381981	0.00695338	0	0.00291607	0.05385	0.0512044	0	0	0.0289022	0	0	0	0	0.00559555	0.0101414	0	0	0.00725468	0	0.0550371	0	0.00639874	0.0528085	0	0
YGL143C	chrVII	0	0.00717824	0.00766282	0	0	0	0	0.00398677	0	0	0.00372687	0.00255703	0	0	0	0	0	0.00537168	0	0	0	0	0	0	0	0	0	0.00676811	0	0.00294173	0	0.00439377	0.0359712	0	0
YGL142C	chrVII	0.00604489	0.00622715	0.00343592	0	0	0	0.00279083	0	0.0108239	0.010921	0.00655079	0.00229798	0	0	0	0	0	0.00249356	0	0.00832493	0	0	0.0129589	0.00488551	0	0	0	0	0.00318418	0	0	0.00598076	0.0489477	0	0
YGL141W	chrVII	0.0100568	0.0178896	0	0	0	0	0.00462861	0.00344009	0.00390073	0.00514329	0.00380275	0.00567497	0.00453457	0	0.00492835	0.00445755	0	0.00407461	0.00263821	0.00237198	0.105307	0	0.00323659	0.0351198	0	0	0	0.00745399	0.0131499	0	0	0.00432673	0.0352164	0	0
YGL139W	chrVII	0.00240585	0.0394445	0.0106211	0	0	0	0.00418926	0.00848117	0.00737984	0.0453148	0.00388576	0.00618211	0	0	0.0399875	0.0444925	0.00249001	0.00240954	0	0.00656434	0.0241084	0	0.0179729	0.00461013	0.0104942	0	0	0	0.00231165	0.00502679	0	0.006051	0.0490669	0	0
YGL140C	chrVII	0.0571053	0.104308	0.00425647	0	0	0.0489925	0.00398342	0	0.0446564	0.240247	0.00646193	0.00774229	0	0.0113421	0	0	0.00436786	0.00409861	0.0125993	0.00239455	0.00719453	0.0290022	0.0099529	0.00491695	0.0136422	0	0	0.00836864	0	0	0	0.00864344	0.0948756	0.00674064	0
YGL137W	chrVII	0.249942	0.0111514	0.58938	0	0.00318964	0.0241542	0.00442228	0.00345028	0.00759184	0.00496216	0.0183933	0.00398379	0	0	0	0	0	0	0.00245282	0.00871219	0.114975	0.03071	0	0.0026361	0.0062971	0	0	0.00806818	0.0279657	0	0	0.00853366	0.0931607	0.00658594	0
YGL138C	chrVII	0.00545278	0	0.00504219	0	0	0.00451279	0.00377803	0	0	0.00337227	0.00601394	0.00430987	0	0	0	0	0	0.00381338	0	0.00245184	0	0	0	0.0157974	0.00280297	0	0	0.00957876	0	0	0	0.00455128	0	0	0
YGL136C	chrVII	0	0	0	0	0	0.00858445	0.00271282	0.00436859	0.00746591	0.00385216	0.00572118	0	0	0.00238715	0	0	0	0.0184329	0	0	0	0	0	0.00355915	0.0244877	0	0	0	0	0	0	0.00693549	0.0565311	0	0
YGL135W	chrVII	0	0	0.00287199	0	0	0.00379187	0.00272564	0	0	0	0	0	0	0	0	0	0	0	0	0	0	0	0	0	0	0	0	0	0	0	0	0	0	0	0
YGL134W	chrVII	0.131615	0	0.00336048	0	0	0.00687994	0.00250607	0	0.0262182	0	0.00474061	0.0032306	0	0	0	0	0	0.00833947	0	0.00387406	0	0	0	0.00277075	0	0	0	0.0091331	0	0	0	0.00318036	0	0	0
YGL133W	chrVII	0.163713	0.0109915	0.135102	0	0	0.0100541	0.00396216	0.0126777	0.0164243	0.0203678	0.0232844	0.00373477	0.00590476	0.00388303	0.00563875	0.00428295	0.00931972	0.0191914	0.00739989	0.00796157	0	0.00893285	0	0.00534434	0.00260493	0	0	0.0151506	0.00325056	0	0	0.00538401	0.0444376	0	0
YGL131C	chrVII	0.00344933	0.00649269	0.0138254	0.00326731	0	0.00278212	0.00417022	0	0.00370363	0.0603751	0.0167304	0.0152752	0.0048117	0	0	0	0.00528128	0.0091485	0.00483125	0.00597405	0.00243529	0.00238453	0	0.0110738	0.0238323	0	0	0	0.00914113	0.0927274	0	0.00724359	0.059939	0	0
YGL130W	chrVII	0.00287905	0.0772748	0.0027308	0	0	0.00243298	0.00227075	0.00547981	0.00221958	0.0156541	0.00583377	0.0171273	0.112523	0	0	0.00283113	0.0107009	0.00447497	0	0.0222117	0	0.00369304	0	0.00280516	0	0	0	0.0026679	0	0	0	0.00246178	0	0	0
YGL129C	chrVII	0	0.0599766	0.11557	0	0	0	0.0042813	0	0.00241078	0.0588234	0.00366914	0	0	0	0	0	0	0.00542712	0.0064302	0.00330921	0	0	0	0	0	0	0	0.00396448	0.0146773	0	0	0.00356967	0	0	0
YGL128C	chrVII	0.00256696	0	0.00590758	0	0	0	0.00221962	0.0295373	0	0	0.00578367	0.00477069	0.00512007	0.00289203	0	0	0	0.0044185	0	0.00396385	0	0	0.016094	0.0050539	0.0221522	0	0	0	0	0	0	0	0	0	0
YGL127C	chrVII	0	0	0	0	0.090845	0	0.00231865	0	0	0	0	0	0	0	0	0	0	0	0	0.00233432	0	0	0	0	0	0	0	0.00745771	0	0	0	0	0	0	0
YGL126W	chrVII	0.524409	0.984249	0.377619	0	0	0.0803543	0.00343552	0.0328377	0.00552388	0	0	0.0115412	0.0139217	0.00495162	0	0.00293782	0.0035464	0	0.056903	0.0142383	0.539257	0.293595	0	0	0.05494	0.00337553	0.00998415	0.00319511	0.0456918	0.00304319	0	0	0	0	0
YGL125W	chrVII	0.0109309	0.798596	0.179956	0.268461	0	0.00230035	0.0066698	0.0103623	0.00377322	0.00556892	0	0.00475131	0	0.0023614	0	0	0.0123145	0	0	0.00830356	0	0.00291607	0	0	0	0.0957831	0.00295206	0.0148638	0	0	0	0	0	0	0
YGL124C	chrVII	0.00712143	0.00383309	0.213137	0	0	0	0.00308848	0	0	0.0335728	0.0213479	0.00636728	0	0.00809996	0.00232362	0.00356045	0	0.0136416	0.00303926	0.00787356	0	0	0.027344	0.00449311	0.00390114	0.00468315	0	0	0	0	0	0.00519964	0.0427539	0	0
YGL123W	chrVII	0	0.203002	0	0	0	0	0	0	0	0	0.00530972	0	0	0	0	0	0	0	0	0	0.00387232	0	0.00352034	0	0	0	0	0	0	0	0	0	0	0	0
YGL122C	chrVII	0.120374	0.0103355	0.00449204	0	0	0.00266882	0.00271539	0.00594619	0.00362628	0	0.00799267	0.00643757	0	0	0	0	0	0.00810515	0.00613059	0	0	0	0	0.00283738	0	0.00388967	0	0.00744488	0	0	0	0.00335649	0	0	0
YGL121C	chrVII	0	0	0	0	0	0	0.00293192	0	0	0	0.00480593	0	0	0	0	0	0	0.0318581	0	0	0	0.00311143	0	0	0	0	0	0	0	0	0	0.00292235	0	0	0
YGL120C	chrVII	0.0953622	0.0156203	0.0701152	0	0	0.0355873	0.00587537	0.00967657	0.00609045	0.00421939	0.00976679	0.0180295	0	0	0.0108063	0.0122845	0.0141559	0.00300346	0.0401526	0.0104476	0	0	0	0.00223327	0	0.365313	0	0	0	0.0699317	0	0.00828443	0.0898405	0.00632016	0
YGL119W	chrVII	0.131165	0.00262129	0.0054984	0	0	0.0374237	0.00470758	0.00221879	0	0.0131006	0.0160811	0	0	0	0	0	0	0.00451499	0	0.00478061	0	0	0.00792978	0	0	0	0	0	0	0	0	0.00574349	0.0461529	0	0
YGL117W	chrVII	0	0.00440705	0.0300594	0	0	0	0.00357981	0	0.00347645	0	0.00440177	0	0	0.00482118	0	0	0	0	0	0	0	0	0	0	0	0	0	0	0	0	0	0.0026398	0	0	0
YGL116W	chrVII	0.0285002	0	0.019508	0	0	0.238436	0.00310065	0	0.00555061	0	0.003536	0.00434324	0	0	0	0	0.00318955	0	0	0.0221165	0.00344005	0	0	0.00910871	0	0	0	0.00338422	0.0509678	0.00631857	0	0.00615578	0.0678534	0.00483896	0
YGL115W	chrVII	0.00523706	0.0099391	0.0225708	0	0	0.00538322	0.00422588	0	0	0	0	0	0	0	0.0207736	0.0135027	0	0.00540749	0	0	0	0	0	0.00333626	0	0	0	0	0	0	0	0	0	0	0
YGL114W	chrVII	0.155425	0	0	0	0	0.0196061	0.00448261	0.00877767	0.00307849	0.00536094	0.00890079	0.00873482	0.00513963	0.00300246	0	0	0.00362858	0.00777083	0.00231439	0.00824261	0	0.00297791	0	0.0138407	0.00325697	0	0	0.00286149	0	0	0	0.00765832	0.0839603	0.00595719	0
YGL113W	chrVII	0.0353543	0	0	0	0	0.00592188	0.00448208	0	0.127411	0.0226945	0.0025355	0.0170757	0	0	0	0	0	0.00252007	0	0.00247562	0	0	0	0.00854729	0	0	0	0.00235597	0	0	0	0.00815513	0.0894616	0.00635618	0
YGL112C	chrVII	0.262531	0	0.0882078	0	0	0.00717361	0.0035339	0	0.00717526	0.0876312	0.0058072	0	0.0190019	0.00467449	0	0	0.00258626	0.0108354	0	0	0	0	0	0.076439	0.00369779	0	0	0	0	0.0102151	0	0.00390491	0.0321434	0	0
YGL111W	chrVII	0	0	0.0688917	0	0	0	0.00537858	0	0	0	0.0216091	0.00261183	0	0	0.00572706	0.00422134	0	0.004337	0	0.0097279	0	0	0.00615634	0.00297939	0	0.00273436	0	0.00918377	0	0	0	0.00544662	0.0445901	0	0
YGL110C	chrVII	0.056996	0	0.00760521	0	0	0.0101205	0.00410731	0.00338595	0.0179203	0.00570737	0.0159342	0	0	0	0	0	0	0	0	0.00523814	0	0	0	0.0056766	0	0	0.00858357	0.00283633	0	0	0	0.00878233	0.0965526	0.00689591	0
YGL108C	chrVII	0	0	0	0	0	0	0.00230279	0	0.00297013	0	0.00303274	0.0230111	0	0	0	0	0.00273169	0	0	0	0	0	0	0	0	0	0	0	0	0	0	0	0	0	0
YGL107C	chrVII	0.139368	0.00329976	0	0	0	0.128409	0.0030825	0	0.109091	0.00443232	0.00877582	0.00608149	0	0	0	0	0	0.0230473	0.00233978	0.0121171	0	0.00510357	0.00220725	0.00283407	0	0	0	0.00798141	0.00411161	0	0	0.0052111	0.0409284	0	0
YGL106W	chrVII	0.0329212	0	0.00440954	0	0	0.00551733	0	0	0	0	0.00867358	0	0	0	0	0	0	0.0199534	0.00423256	0	0	0	0	0	0	0	0	0.00822114	0	0	0	0	0	0	0
YGL105W	chrVII	0.00419734	0	0	0	0.00399297	0.00246003	0.0029182	0.00383606	0.015781	0	0.00703148	0.0082183	0	0.0137891	0	0	0	0.00655218	0.00556541	0.00669192	0	0.00303793	0	0	0	0	0	0.00263754	0	0	0	0.00335218	0	0	0
YGL104C	chrVII	0.0483197	0	0	0	0	0.00229881	0.00302494	0	0.069894	0	0.0210189	0.0078515	0	0	0	0	0	0.0247805	0	0.0183567	0	0	0	0.0065902	0.0122707	0	0	0	0.00551056	0.0277	0	0.00548842	0.0452604	0	0
YGL103W	chrVII	0	0.00499748	0	0	0	0	0	0	0	0	0.00329466	0.0276399	0	0	0	0	0	0.00229037	0	0	0.00367064	0	0	0	0	0	0	0	0	0	0	0.00814336	0.100518	0.00948553	0.00453415
YGL101W	chrVII	0	0	0	0	0	0	0	0	0.00244922	0.0031009	0.0041497	0	0	0.00251475	0	0	0	0	0	0	0	0	0	0	0	0	0	0	0	0	0	0.0082535	0.090658	0.0064535	0
YGL100W	chrVII	0.0053475	0	0.0062925	0	0	0	0.00391798	0	0	0	0.00549155	0.00296531	0	0	0	0	0	0.0138052	0	0	0	0	0	0.011665	0	0	0	0	0	0.0357528	0	0	0	0	0
YGL099W	chrVII	0.00723172	0.0617127	0.00246287	0	0	0.002463	0	0.0286396	0.00859564	0	0.0461792	0.00292713	0	0.00571535	0	0	0	0.0577612	0	0.00556312	0.0027949	0	0	0	0	0	0	0.00414594	0.00228445	0.0448109	0	0.010071	0.108754	0.00764894	0
YGL098W	chrVII	0	0	0	0	0	0.00717857	0.00261388	0	0.00953997	0	0.00337084	0.00480605	0	0	0	0	0	0.00373563	0	0	0	0	0	0.00722514	0	0	0	0	0.00410565	0	0	0.00297589	0	0	0
YGL097W	chrVII	0.0470513	0.00678803	0.132514	0	0	0.481673	0.00647664	0.00464625	0.0217434	0	0.00715387	0.0575596	0	0.00270785	0.179303	0.164627	0.0789006	0	0.0075352	0.00384615	0.131405	0.00729762	0	0	0.0389983	0	0	0.0210045	0.00388379	0	0	0.00357348	0	0	0
YGL096W	chrVII	0.0875838	0	0.00853439	0	0	0	0.00503933	0.00277099	0.101422	0.106377	0.0248694	0.00249685	0	0	0.00231156	0	0.00317464	0.0272465	0	0.057834	0	0	0	0	0	0.00685122	0	0.00646048	0	0.00559154	0	0.0105388	0.116059	0.00834472	0
YGL095C	chrVII	0	0	0	0	0.00304627	0	0.00293999	0	0.0034966	0.00415348	0.0294911	0.0214362	0	0	0	0	0	0.0180373	0	0.0104663	0	0	0	0.00652126	0	0	0	0.00735212	0	0	0	0.00581211	0.0479214	0	0
YGL094C	chrVII	0.0297944	0.0186114	0.00445035	0	0	0.385658	0.00489476	0.00226543	0.00591035	0.00333329	0.00763188	0.00393621	0	0	0.00439906	0.00758996	0.0215318	0.00489131	0.00272407	0.00448186	0.00261497	0	0	0.0106048	0	0	0	0.0069476	0	0	0	0.0059535	0	0	0
YGL093W	chrVII	0.0463474	0	0.0197107	0	0	0.00325598	0.00614171	0.246309	0.00387307	0	0.00557216	0.00745955	0	0	0	0	0.00706134	0.0031151	0.00286029	0.00845828	0.0039987	0.00805661	0	0.00376351	0	0.00468167	0	0.0193496	0	0.0112201	0	0.00811441	0.0891187	0.0063436	0
YGL092W	chrVII	0.0502653	0	0.0409438	0	0.00250226	0.130025	0.0046744	0.00277951	0.00743462	0.110865	0.00616533	0.0207099	0.0223128	0.00310913	0.173833	0.159605	0	0.0031495	0	0.00369016	0.0028733	0	0	0.0193108	0.0040053	0	0	0.00832814	0.0122876	0.0175355	0	0.00758957	0.0627495	0	0
YGL091C	chrVII	0.00518106	0	0	0	0	0	0.00331136	0	0	0.14531	0.00446484	0	0	0	0	0	0	0.00433242	0.00552709	0	0	0	0	0	0	0	0	0.0110666	0	0	0	0.00533898	0.043851	0	0
YGL090W	chrVII	0.00434268	0	0.00257829	0	0	0	0.00489062	0	0	0.00729087	0.00360186	0.00709297	0	0	0	0	0.00399475	0.00223392	0	0	0.117553	0	0.00864871	0.00312201	0	0	0	0	0.00811027	0	0	0.0028287	0	0	0
YGL087C	chrVII	0	0	0.00259338	0	0	0	0	0.0111364	0	0	0.00821497	0.00252988	0	0	0	0	0	0	0	0	0	0	0	0	0	0	0	0.00863819	0	0	0	0	0	0	0
YGL086W	chrVII	0.156941	0.00331207	0.00995459	0.00567806	0	0.00223322	0.00496659	0	0.00484729	0.0567567	0.00532994	0.00394049	0.00893098	0	0	0	0	0	0	0.00237477	0	0	0.0155046	0.00827016	0	0	0	0	0.00400874	0	0	0.00626656	0.0515779	0	0
YGL085W	chrVII	0.048045	0	0.0873226	0	0	0.0029476	0	0	0.00345453	0	0.00683813	0	0	0	0	0	0	0	0	0.017311	0.00386019	0	0	0	0	0	0	0	0.00512556	0	0	0.00353884	0.0292157	0	0
YGL084C	chrVII	0	0	0	0	0	0.00670515	0.0048145	0.00539179	0.00515538	0.0120609	0.00381113	0.018339	0	0	0	0	0	0.00386928	0	0.00240056	0	0	0	0.00557025	0	0	0	0	0	0	0	0.00321458	0	0	0
YGL083W	chrVII	0.181628	0	0.00650031	0	0	0.00334827	0.00502209	0	0.00415673	0.0174983	0.00391893	0.00516349	0	0	0	0	0	0.00250862	0.00256303	0.00259387	0	0.0110539	0.0106913	0.00479522	0	0	0	0.00597872	0.0022343	0	0	0.00808944	0.0888816	0.00631144	0
YGL082W	chrVII	0.302121	0.0050409	0.0127373	0	0	0	0.0028547	0	0.0022882	0.00353559	0.035653	0.0123798	0	0	0	0	0.0061153	0.0385552	0	0	0.00315712	0	0	0.00350405	0	0	0	0	0.00755991	0	0	0.0100325	0.110544	0.00788687	0
YGL081W	chrVII	0.00829934	0	0.00348241	0	0.0364212	0.00532997	0.00330218	0	0.138853	0.00283385	0.0121017	0	0	0	0	0	0	0.00656803	0	0	0	0	0	0	0.00498148	0.00549401	0	0.00808446	0	0	0	0	0	0	0
YGL080W	chrVII	0.170791	0	0	0	0	0.016586	0	0	0	0	0.00314739	0.002274	0	0	0	0.00264535	0	0.006332	0	0	0	0	0	0.00588415	0	0	0	0	0	0	0	0.00326102	0	0	0
YGL079W	chrVII	0.0235221	0.0109258	0	0	0	0.00828481	0.00252869	0	0	0.0164539	0.00544998	0.00724601	0	0	0	0	0.00493581	0.0074759	0	0.00525503	0	0	0	0.00399083	0	0.00713945	0	0	0	0	0	0.00889995	0.0977064	0.00694628	0
YGL078C	chrVII	0	0	0	0	0	0.00394855	0	0	0.00291063	0.00251161	0.00469353	0.0262398	0	0	0	0.00287937	0.00311474	0.00483358	0	0	0	0	0	0.00428013	0.0052378	0	0	0	0	0	0	0.00966365	0.0948387	0.00672391	0
YGL077C	chrVII	0.008256	0	0.0989394	0	0	0	0	0.00411868	0.0477216	0	0.00472573	0	0.00613359	0.00303373	0	0	0.0251834	0.00500715	0.0029816	0.00332733	0	0	0	0.00353102	0.0038649	0.0187475	0	0.00746716	0	0	0	0.00566698	0.0464135	0	0
YGL076C	chrVII	0	0	0.0393284	0.00426625	0	0	0.00332002	0	0.0136437	0.0116191	0.01145	0.00264513	0	0	0	0	0	0.00278456	0	0.0121486	0.00869603	0.0024233	0	0.0022272	0	0	0	0	0	0.116301	0	0.00656331	0.0545257	0	0
YGL075C	chrVII	0.0797759	0	0.00852156	0	0	0.152296	0	0	0.0408315	0	0.0123534	0	0.00535797	0	0	0	0.0264065	0.0371584	0	0.0348728	0	0	0	0	0.0231304	0	0	0.0112192	0	0	0	0	0	0	0
YGL073W	chrVII	0.244374	0.00464945	0.336852	0	0	0.0200416	0.00572603	0.0293232	0.00874553	0.0268279	0.0172387	0.0214767	0.0553389	0.00277993	0	0	0.00221684	0.00639238	0.154421	0.00643251	0.00256923	0.067375	0	0.00585238	0.0136612	0	0	0.0062137	0	0	0	0.00631183	0.0519658	0	0
YGL071W	chrVII	0.0262136	0	0.148756	0	0	0.0210251	0.00452725	0	0.0107563	0.0134163	0.0101186	0.00394037	0.00373254	0.00661103	0	0.00228301	0.014691	0.00235942	0.00245537	0.00695322	0.00390294	0	0	0.00240648	0.0197761	0	0	0.00626594	0	0	0	0.00532247	0.0434417	0	0
YGL070C	chrVII	0	0	0	0	0	0	0.00581005	0	0.00306044	0	0	0	0	0	0	0	0	0	0	0.00385316	0	0	0	0	0	0	0	0	0	0	0	0.00428339	0.0353047	0	0
YGL068W	chrVII	0.364458	0.00738005	0	0	0	0.0323454	0	0	0	0	0.0149397	0	0	0	0	0	0	0.00971852	0	0	0	0	0.00484325	0	0	0	0	0	0	0	0	0	0	0	0
YGL067W	chrVII	0	0	0.0686262	0	0	0	0.0050129	0.00415927	0	0.00227369	0.00410173	0	0	0	0.0670895	0.0657042	0.00331836	0.00658398	0	0.00405529	0	0.0615907	0	0	0	0	0	0.00303715	0	0	0	0.00668266	0.0729425	0.00515025	0
YGL066W	chrVII	0.0576741	0.00398402	0.0176145	0	0	0.0057298	0.00452333	0.0181115	0.116889	0	0.00975033	0.00397855	0.00320348	0.0124561	0	0	0.0280324	0	0.00726689	0.00508631	0.0024178	0.00342032	0	0.00474438	0	0.00558231	0	0.0182373	0.0139588	0	0	0.00740982	0.0617604	0	0
YGL065C	chrVII	0.175922	0	0	0	0	0.0525395	0.00523788	0.00254407	0.00475906	0.032561	0.0131482	0.0105846	0	0	0	0	0.00434484	0.0032159	0	0	0	0	0	0.00332222	0	0	0	0	0	0.00304315	0	0.0088845	0.0979758	0.00700308	0
YGL064C	chrVII	0.0658887	0.00550773	0.00800316	0	0	0.00452698	0.00473304	0.0102328	0.00662326	0.00237253	0.00378361	0.00463811	0	0	0.012424	0.0160406	0	0	0.00712583	0.00991749	0	0	0	0	0	0	0	0	0	0.010938	0	0.00569536	0.0463962	0	0
YGL063W	chrVII	0.0448247	0.397919	0.00320922	0	0	0.185001	0.00631908	0.00764013	0.00227019	0.00275794	0.0026865	0	0	0.00460096	0.0179327	0.0115232	0.00604848	0	0.00932452	0.00626876	0.48753	0.00241556	0	0	0.0304226	0	0	0.025705	0.0104646	0.0055207	0	0	0	0	0
YGL062W	chrVII	0.00859947	0.00495123	0.135984	0	0	0.00271884	0.00321671	0.0653073	0.0116902	0.0392749	0.00833117	0.00313443	0.00268031	0	0.00229338	0	0.00370513	0.00857547	0.00941134	0	0.00247197	0	0	0.00665791	0.0106936	0.0197987	0	0.00632815	0	0	0	0.00299267	0	0	0
YGL061C	chrVII	0.0282162	0	0.00655461	0	0	0.0284835	0	0	0	0	0.00259596	0.00639403	0	0.00761521	0.00265506	0.00243136	0	0	0	0	0	0	0	0.00986942	0	0	0	0	0	0	0	0.00313577	0	0	0
YGL060W	chrVII	0.00255325	0.0085583	0.0104681	0	0	0.00359823	0.00489095	0	0.00682801	0.0103503	0.00565492	0.00636401	0	0	0.00471224	0	0.00530395	0.0329439	0	0.00444421	0	0	0	0.00304185	0	0	0.00795593	0	0	0.011295	0	0.00604978	0.049613	0	0
YGL059W	chrVII	0.156734	0.0177672	0.0330859	0	0	0.00571812	0.00295019	0	0.0187974	0.00651046	0.004993	0.00266353	0	0	0	0	0	0.0111522	0	0.0081878	0	0.00229959	0	0.0261659	0	0	0	0	0	0	0	0.00321952	0	0	0
YGL058W	chrVII	0	0	0	0	0	0	0	0	0	0	0	0.0028878	0	0	0	0	0	0	0	0	0	0	0	0	0	0.00503278	0	0.00711798	0	0	0	0	0	0	0
YGL057C	chrVII	0.0252157	0.0330031	0	0	0	0.0251254	0.00263969	0	0.00271678	0.0037949	0.00452819	0.00540827	0	0.00360964	0	0	0	0	0	0	0	0	0	0.00293274	0	0	0	0	0	0.00287978	0	0.00235212	0	0	0
YGL056C	chrVII	0	0.0064667	0.0172328	0.0253198	0	0.00509039	0.00324428	0.00468078	0.00870966	0.0051306	0.00473343	0.00611499	0	0	0.00509166	0.00751074	0.0176896	0.00426509	0	0.0173678	0.404168	0.00236959	0.0975752	0.00261618	0	0	0	0.00623045	0.00777019	0	0	0	0	0	0
YGL055W	chrVII	0	0.003866	0.00937073	0	0	0	0.00239178	0	0.0100853	0.00238146	0.00318968	0.00756431	0	0	0	0	0.00229208	0	0	0.00241921	0.00956136	0	0	0.00553353	0	0	0	0.00704603	0	0	0	0	0	0	0
YGL054C	chrVII	0	0.0263282	0.00417081	0	0	0	0	0	0	0	0.00358885	0	0	0	0	0	0	0	0	0	0	0	0	0	0.0106399	0	0	0	0	0	0	0	0	0	0
YGL053W	chrVII	0	0	0	0	0	0	0.00276528	0	0.0152144	0	0	0	0	0.00445992	0.00468411	0.00563795	0	0	0	0.00998422	0	0.002998	0	0	0	0	0	0	0	0.044673	0	0.00428402	0.0353294	0	0
YGL050W	chrVII	0.00564349	0.00691926	0	0	0	0	0	0	0	0.00468226	0.00417599	0.00239048	0	0	0.00264965	0.00583672	0	0.00545595	0	0	0	0	0	0	0	0	0	0	0	0	0	0.0040985	0.0336756	0	0
YGL049C	chrVII	0.177205	0.00408267	0.0196992	0	0	0.00636622	0.00386808	0.0194075	0.107706	0.0335074	0.0045422	0.00425996	0.00471297	0.00608371	0.004254	0.00570619	0.0148408	0.00860961	0.00455239	0.00552003	0	0.00442908	0.0522344	0.0115995	0.0210136	0.00327018	0	0.00577946	0	0.0916317	0	0.00558452	0.0461198	0	0
YGL048C	chrVII	0.00239709	0.00457669	0.00582837	0	0	0	0	0.00375822	0.0441108	0	0.00378024	0.00296359	0	0	0	0	0	0.00300045	0	0	0.00355101	0	0	0	0	0	0	0	0	0.117657	0	0.00307731	0	0	0
YGL047W	chrVII	0.0524067	0.0660259	0	0	0	0.00859868	0.00421344	0.0116744	0	0	0	0	0	0	0	0	0.0040276	0.00720428	0	0.00263549	0	0	0	0	0	0	0	0.0148018	0	0	0	0.0102394	0.126272	0.011943	0.00575523
YGL045W	chrVII	0.0282192	0.0603783	0.0164093	0	0	0.00735728	0.00286882	0.00426417	0.00560906	0.542043	0.0203967	0.0033538	0	0	0.0028821	0.00381071	0.0170827	0.0185463	0.00260311	0.00847443	0	0.00971994	0	0.00555471	0.005807	0	0	0.00467696	0	0	0	0.0127877	0.159444	0.0152045	0.00736359
YGL044C	chrVII	0.0406852	0	0	0	0	0.085974	0.0048743	0	0	0	0.00484608	0.00261581	0	0	0	0	0	0	0	0.00609003	0	0	0	0	0.00502504	0	0	0.0166917	0	0	0	0.00281353	0	0	0
YGL043W	chrVII	0.00435012	0.00271228	0	0	0	0	0	0	0	0	0.00405972	0	0	0	0	0	0	0	0	0.0237228	0	0.00364224	0	0.00635699	0	0	0.00283465	0.00770403	0	0.00841797	0	0.00244778	0	0	0
YGL041W-A	chrVII	0	0	0	0	0	0	0.00227313	0.0671449	0	0	0	0.00270146	0	0	0	0	0	0	0	0	0	0	0	0.00296161	0	0	0	0.0193105	0	0	0	0.00890014	0.0972458	0.00687632	0
YGL041C-B	chrVII	0	0	0	0	0	0	0.00227313	0	0	0	0.0027785	0	0.00358496	0	0	0	0	0.00674006	0	0	0	0	0	0	0	0	0	0	0	0	0	0	0	0	0
YGL040C	chrVII	0.00475134	0	0.00599253	0.0175468	0	0.00577001	0.00628672	0	0.00297586	0.00621101	0.00808938	0.00310936	0	0	0	0	0	0.00531538	0	0.00570899	0.13916	0	0	0.00222816	0	0	0.00409187	0.0163471	0.0156357	0	0	0	0	0	0
YGL039W	chrVII	0.0621122	0.0186784	0	0	0	0.0109334	0.00455954	0	0	0.0484087	0.00446843	0.00710609	0	0.00275923	0.0362276	0.0201422	0.0128554	0	0	0.0244155	0	0	0	0.00521407	0.00297221	0	0	0	0	0	0	0.00369391	0	0	0
YGL038C	chrVII	0.00717768	0.0129852	0.0461465	0.00958596	0	0.0036944	0.00311922	0.00469664	0.0046629	0.0241514	0.0028406	0.00877678	0	0.00257789	0.0104488	0.0113198	0.00251908	0.00273257	0	0	0	0	0	0	0	0	0	0.0063473	0.00263737	0	0	0.00758546	0.0830875	0.00591186	0
YGL036W	chrVII	0.0501913	0.127736	0.00903901	0	0	0.00642406	0.00520535	0	0.0113879	0.00932644	0.00670716	0.00936976	0	0	0.0281183	0.0182748	0.0202313	0.00367529	0.0320214	0.0233004	0.00465471	0	0	0.0259361	0	0.0024067	0	0.00357274	0.00613797	0.0229048	0	0.00941415	0.103826	0.00738792	0
YGL037C	chrVII	0	0	0	0	0	0	0.00347234	0	0	0.00352584	0	0	0	0	0	0.00232042	0.0131302	0	0	0.00538608	0	0	0	0	0	0	0	0	0	0	0	0	0	0	0
YGL035C	chrVII	0.0388589	0.115411	0.0243756	0	0	0.107999	0.00324869	0.0027731	0.0025712	0.0584596	0.0032218	0.0071474	0	0	0.00479447	0.00261607	0.00231432	0.00403489	0	0.00457685	0	0.00367783	0	0	0	0	0	0	0.00319321	0	0	0	0	0	0
YGL032C	chrVII	0	0	0	0	0	0	0	0	0	0	0.00916087	0.005119	0	0	0	0	0	0.00316263	0.011049	0	0	0	0	0	0.00683917	0	0	0.00776675	0	0	0	0	0	0	0
YGL031C	chrVII	0	0.00414845	0.00270452	0	0	0	0	0	0	0	0.0150809	0.00272204	0	0	0	0	0	0.0202367	0	0	0	0	0	0.00393879	0	0	0	0	0	0	0	0.0150902	0.198995	0.0211355	0.0134696
YGL030W	chrVII	0	0	0	0	0	0	0.00264684	0	0.00342269	0	0.039026	0	0	0	0	0	0	0	0	0	0	0	0	0	0	0	0	0	0	0	0	0.00286337	0	0	0
YGL029W	chrVII	0	0	0	0	0	0	0	0	0	0.00447081	0	0.0025467	0	0	0	0	0	0	0	0.00668352	0	0	0	0	0	0	0	0	0	0	0	0.00321179	0	0	0
YGL028C	chrVII	0.00382926	0.0689336	0.00645224	0	0	0	0	0	0.0051765	0.00444774	0.00319691	0	0	0	0	0	0	0.00231941	0	0	0.0028789	0	0	0	0.00517166	0	0.00483888	0	0	0	0	0.00275622	0	0	0
YGL027C	chrVII	0.254551	0.00327506	0.0176072	0	0	0.0227169	0.00551296	0	0	0.0318436	0.019652	0.020924	0.00331386	0	0	0	0	0.00700457	0	0.00669641	0.00538233	0.00263971	0	0.00362663	0.00770177	0	0	0	0.00446196	0	0	0.00581131	0.0475002	0	0
YGL026C	chrVII	0.00468	0	0.0122127	0	0	0.00664661	0	0	0.00562456	0	0.00239112	0	0.00704807	0	0	0	0.0336005	0	0	0.00784843	0	0	0.00800775	0.00285905	0	0	0	0	0	0	0	0.00379899	0	0	0
YGL025C	chrVII	0.150421	0	0	0	0	0.0131633	0	0.0268221	0	0	0	0.00517894	0	0.0101664	0	0	0.00427387	0	0.0498819	0.0224477	0.00256236	0	0	0	0.015567	0	0	0.0162082	0.00380505	0	0	0	0	0	0
YGL023C	chrVII	0.0244472	0.0673519	0.285606	0	0	0	0.00369747	0.0030745	0.0044921	0.0071525	0.00233668	0.00830001	0.002415	0	0.0109299	0.0142531	0	0	0	0.00682561	0	0.00852638	0.00324358	0	0.0273606	0	0	0.0252678	0	0	0	0.00325344	0	0	0
YGL022W	chrVII	0.00616098	0.0113114	0.00629471	0	0	0	0.00336169	0.0242191	0.0315709	0	0.0388704	0.00966311	0.00290446	0.00569942	0.00518334	0.00667512	0.106946	0.00251236	0.0177388	0.0231177	0.00329309	0.00716202	0	0.00467018	0.016152	0	0	0.0146447	0	0	0	0	0	0	0
YGL021W	chrVII	0.043395	0.00220457	0.00755715	0	0	0.332259	0.00451034	0	0.00248111	0.00597628	0.0140192	0.00599622	0	0	0	0	0	0.043945	0	0.00422516	0.0095486	0.0256159	0.0396562	0	0	0.0023538	0	0.0180047	0.0023718	0.0092566	0	0.0085849	0.0939626	0.00664133	0
YGL020C	chrVII	0.147204	0	0	0	0	0	0.00562778	0.00543246	0.00518969	0	0.00248823	0	0	0	0	0	0.0316725	0	0	0.00347323	0	0	0	0	0	0	0	0	0	0.00284005	0	0.0034554	0	0	0
YGL019W	chrVII	0	0	0.00230891	0	0	0	0.0039965	0.00448508	0	0.0064297	0	0.00603493	0	0	0	0	0	0	0	0.00320361	0.00912502	0.00639872	0	0	0	0	0	0.00764119	0	0	0	0	0	0	0
YGL018C	chrVII	0.00342562	0	0	0	0	0	0	0.0110403	0	0	0.0067826	0	0.00306571	0	0	0	0	0.00255974	0.0241576	0.00929799	0	0	0	0	0.0386436	0	0	0.0052843	0	0	0	0	0	0	0
YGL017W	chrVII	0.150051	0	0.069852	0	0	0.0026374	0.00581466	0.00231984	0.0351965	0	0.0375597	0.00551177	0	0	0.00348091	0.00376021	0.00993166	0.0534825	0	0.00316193	0.00337143	0.00289608	0	0.00919522	0.00270547	0	0.00328009	0.00988529	0.0269265	0.0717033	0	0.00253619	0	0	0
YGL016W	chrVII	0.0638256	0.00303922	0.0130377	0	0	0.00338616	0.0049059	0	0	0.03241	0.0189813	0	0	0	0	0	0	0.00870825	0	0.0130506	0	0	0	0.00311758	0.00233049	0	0	0.0189026	0	0	0	0.00866056	0.0947594	0.00667996	0
YGL014W	chrVII	0.308974	0	0	0	0	0	0.00461799	0.0329516	0.0191301	0.00863548	0.00785052	0.00320637	0	0	0	0.00252551	0.00335256	0.0503528	0	0.0065251	0	0.00808038	0	0.0072213	0.0127991	0	0	0.00762699	0	0.00325725	0	0.00763745	0.0633427	0	0
YGL015C	chrVII	0	0.00389095	0	0	0	0	0	0	0	0.0183045	0	0	0	0	0	0	0	0	0	0.00569553	0	0	0	0.00371307	0	0	0	0	0	0	0	0.00341203	0	0	0
YGL013C	chrVII	0.192323	0.00645945	0.0496851	0	0	0.00282974	0.00854008	0.0045417	0.00418702	0.268272	0.0105641	0.00533616	0	0	0	0.00271522	0	0.00508444	0	0.0329867	0	0	0	0.00232885	0	0.0213428	0	0.00689818	0	0	0	0.00443544	0	0	0
YGL012W	chrVII	0.0210224	0.00285354	0.295206	0	0	0	0.00458805	0	0.00456236	0.0026526	0.00310125	0	0	0	0	0	0	0.00758725	0	0	0.0195684	0	0	0.00241775	0	0	0	0.00704551	0.00797306	0.00528975	0	0	0	0	0
YGL011C	chrVII	0	0.00841883	0.00435845	0	0	0	0.00676363	0	0	0.00233172	0.0101391	0.0050632	0	0	0	0	0	0	0	0	0	0	0	0	0	0	0.00236032	0.00327194	0	0	0	0.0035219	0.0183492	0	0
YGL010W	chrVII	0	0	0	0	0	0	0	0	0	0	0.00550142	0.00238968	0	0	0	0	0.00311851	0.00361844	0	0	0	0	0	0	0	0	0	0.00603915	0	0	0	0	0	0	0
YGL009C	chrVII	0.0289542	0.00451942	0	0	0	0.0214162	0.00398227	0	0.0375772	0.0261307	0.00683523	0.00240219	0	0.0235905	0	0	0	0	0	0.00377942	0	0	0	0	0.00915108	0	0	0	0.00827561	0	0	0.00308811	0	0	0
YGL006W	chrVII	0.0672544	0.00616094	0.0375997	0	0	0.0438245	0.00424391	0.00606926	0.00329707	0.00632878	0.00468141	0.00220269	0.00712675	0	0.0022281	0	0	0.0131382	0.0142841	0.013589	0	0.0207192	0	0.0175183	0.00317039	0	0	0.0131167	0	0.00809421	0	0.00387859	0	0	0
YGL006W-A	chrVII	0.00303955	0	0	0	0	0	0	0.0282299	0	0	0.00296405	0	0	0	0	0	0	0	0	0	0	0	0	0	0	0	0	0.00671081	0	0	0	0	0	0	0
YGL005C	chrVII	0	0	0.010102	0	0	0	0.00245772	0.00227856	0	0	0.00364629	0.00521213	0	0	0	0.0034536	0	0.00477731	0	0	0	0	0	0	0	0	0	0	0	0	0	0.00262859	0	0	0
YGL004C	chrVII	0.179761	0.0581184	0	0	0	0	0	0.00616834	0	0.00504278	0.00317065	0.00503458	0.00261661	0	0.0102272	0.00715632	0	0.00266375	0.00904718	0	0.00351374	0	0	0.00718206	0.00270899	0	0	0.00227053	0	0	0	0.00423339	0	0	0
YGL003C	chrVII	0.00679921	0.00315317	0.0182462	0	0	0.00309755	0.00504886	0.00785935	0.0144872	0	0.00281264	0.00239669	0.0087824	0	0	0	0	0.00689032	0	0.0225984	0.00231154	0	0.00569924	0	0.00286928	0	0	0.00793299	0.0164233	0	0	0.00638286	0.0524927	0	0
YGL002W	chrVII	0.146415	0	0.0380167	0	0	0.00987307	0	0	0.0675153	0	0.014233	0.00689295	0	0.00903906	0	0	0.00347141	0	0	0	0	0	0	0	0	0	0	0	0	0	0	0.00298618	0	0	0
YGL001C	chrVII	0.160197	0	0.00453905	0	0	0.0455307	0.00413332	0	0	0.00611364	0.00278497	0.0047448	0	0	0	0	0	0	0	0.00233062	0.00461926	0	0	0.00222217	0	0	0	0.00655019	0.036581	0.012153	0	0.00249919	0	0	0
[truncated: 3,598 more rows]
