# Supplementary material for: Thermodynamic modeling of genome-wide nucleosome depleted regions in yeast
Source: PLoS Comput Biol. 2021 Jan 11;17(1):e1008560. doi: 10.1371/journal.pcbi.1008560 (PMC7822557; doi:10.1371/journal.pcbi.1008560)
Supplement: S4 Table — (XLSX) [file pcbi.1008560.s012.xlsx]

## Sheet: Sheet1
TF & nuc	Conc	Gama
Nucleosome	3.22558	0.150049
RSC3	7e-05	1.32699
ABF1	0.000177	1.36224
REB1	0.000182	1.26819
ORC1	9.3e-05	1.08516
AZF1	2.1e-05	0.959065
MBP1	4.3e-05	1.17024
RDS2	5.6e-05	0.967295
SUT1	3.5e-05	0.905645
SWI4	1.7e-05	1.24577
SFP1	5.6e-05	1.19977
NHP6B	0.001017	0.972315
MAC1	1.8e-05	0.946109
RAP1	5.2e-05	1.53437
STB1	2.7e-05	1.24855
TOD6	5.5e-05	1.07746
DOT6	6.1e-05	1.01422
YRM1	4e-05	1.10062
NHP6A	1e-05	0.858047
STP2	1.6e-05	1.07689
PDR3	2.3e-05	1.03092
CBF1	7.9e-05	1.03364
PUT3	1.7e-05	1.11789
MCM1	6.5e-05	1.17137
PHO2	1.9e-05	0.91038
STP1	3e-05	0.890599
ECM22	3.4e-05	0.916498
AsG1	2.4e-05	0.920314
YML081W	1.4e-05	1.1908
TYE7	1.3e-05	0.947904
SUM1	3.3e-05	1.06273
PolyA5	4.2e-05	0.921246
PolyA6	3.7e-05	1.02514
PolyA7	9e-05	1.4007
PolyA8	7.4e-05	1.07596
PolyA9	4.6e-05	0.894338
Remodeling parameters:
Height (KT)		15.708
Width (bp)		57
