# Supplementary material for: Thermodynamic modeling of genome-wide nucleosome depleted regions in yeast
Source: PLoS Comput Biol. 2021 Jan 11;17(1):e1008560. doi: 10.1371/journal.pcbi.1008560 (PMC7822557; doi:10.1371/journal.pcbi.1008560)
Supplement: S5 Table — (XLSX) [file pcbi.1008560.s013.xlsx]

## Sheet: Sheet1
	start index	end index	length
Chr1	685	813	129
	2447	2615	169
	6376	6552	177
	11010	11634	625
	20882	21161	280
	28576	28730	155
	29768	30096	329
	30953	31139	187
	32982	33147	166
	36370	36524	155
	37258	37376	119
	39033	39198	166
	42007	42179	173
	45401	45763	363
	48274	48453	180
	52695	52830	136
	58502	58627	126
	61099	61274	176
	62616	62754	139
	67896	68190	295
	68323	68663	341
	69602	69726	125
	70871	71738	868
	76227	76385	159
	84524	84650	127
	87102	87244	143
	92520	92840	321
	99803	99948	146
	101189	101413	225
	105999	106110	112
	108664	108848	185
	110471	110653	183
	113436	113578	143
	114655	114773	119
	118314	118477	164
	119680	119854	175
	124421	124538	118
	124651	124780	130
	129078	129229	152
	130517	130703	187
	132054	132170	117
	138444	138584	141
	139184	139346	163
	141687	142120	434
	143390	143591	202
	151213	151350	138
	152043	152200	158
	154768	154932	165
	158701	158865	165
	169040	169228	189
	171759	171879	121
	175188	175306	119
	176196	176322	127
	183526	183622	97
	189080	189335	256
	192365	192569	205
	198456	198729	274
	200428	200613	186
	202611	202742	132
	208080	208340	261
	210940	211212	273
	214952	215100	149
	217373	217542	170
	220212	220445	234
	222974	223256	283
	225012	225138	127
	226873	227005	133
	227278	227470	193
	229397	229512	116
Chr2	5501	5877	377
	6495	6603	109
	10584	10716	133
	13964	14069	106
	17967	18130	164
	21336	21441	106
	23816	23982	167
	28933	29026	94
	36576	36722	147
	38760	38864	105
	38978	39112	135
	40617	40761	145
	43100	43234	135
	45060	45604	545
	46406	46568	163
	48673	48774	102
	50794	50867	74
	60812	61196	385
	62706	62848	143
	63544	63660	117
	69579	69736	158
	71436	71547	112
	74780	74902	123
	75040	75166	127
	80752	80976	225
	84309	84506	198
	87834	88015	182
	89485	89918	434
	90506	90650	145
	92234	92346	113
	93448	93570	123
	96135	96325	191
	96481	96659	179
	100183	100358	176
	101219	101466	248
	101736	101844	109
	111232	111405	174
	113481	113641	161
	116953	117076	124
	117221	117457	237
	122180	122315	136
	124859	125036	178
	127584	127705	122
	132235	132421	187
	133928	134061	134
	140356	140877	522
	141035	141237	203
	142944	143045	102
	143628	143841	214
	145827	146094	268
	146968	147114	147
	150269	150385	117
	151266	151412	147
	153717	153906	190
	158487	158668	182
	159749	160094	346
	161453	161674	222
	164150	164464	315
	167893	168380	488
	169420	169553	134
	170175	170294	120
	170417	170562	146
	171294	171422	129
	172312	172497	186
	174624	174821	198
	177670	177821	152
	181421	181574	154
	182155	182286	132
	186533	186665	133
	191792	191932	141
	192211	192374	164
	193597	193785	189
	196179	196282	104
	198344	198482	139
	201788	201979	192
	206966	207156	191
	216443	216596	154
	226988	227215	228
	227339	227517	179
	235979	236285	307
	237058	237235	178
	237552	237903	352
	238329	238455	127
	241451	241619	169
	242593	242785	193
	245661	245820	160
	246692	246847	156
	248585	248722	138
	251288	251564	277
	254932	255121	190
	255940	256089	150
	256843	256972	130
	258028	258211	184
	267393	267581	189
	269622	269790	169
	273769	273926	158
	275657	275788	132
	276595	276763	169
	280972	281293	322
	288093	288230	138
	289215	289309	95
	292333	292455	123
	296117	296282	166
	297833	297985	153
	301384	301491	108
	301649	301765	117
	306041	306241	201
	306998	307080	83
	307386	307555	170
	308722	308871	150
	310401	310573	173
	311498	311748	251
	315305	315488	184
	316670	316783	114
	318032	318201	170
	321676	321799	124
	324084	324281	198
	326184	326303	120
	330275	330443	169
	331574	331711	138
	332418	332787	370
	333988	334171	184
	336977	337188	212
	338473	338604	132
	339439	339578	140
	340789	340955	167
	341289	341445	157
	341777	341994	218
	342144	342487	344
	350891	351015	125
	353418	353555	138
	356095	356185	91
	356643	356816	174
	360346	360610	265
	362573	362821	249
	364606	364766	161
	369746	369921	176
	371003	371305	303
	373170	373414	245
	373572	373721	150
	378599	379106	508
	380077	380183	107
	382973	383096	124
	386122	386262	141
	389948	390062	115
	391688	391817	130
	391937	392062	126
	392338	392514	177
	398314	398486	173
	400940	401126	187
	405405	405534	130
	407249	407539	291
	408595	408791	197
	410768	410990	223
	415299	415827	529
	417605	417706	102
	418140	418329	190
	419254	419423	170
	419693	419897	205
	423337	423491	155
	425864	426098	235
	426902	427106	205
	427508	427684	177
	429236	429556	321
	431825	431952	128
	435765	435928	164
	436786	436906	121
	441300	441487	188
	444751	444931	181
	447399	447522	124
	449327	449486	160
	452089	452226	138
	452330	452588	259
	453432	453567	136
	454596	454756	161
	458437	458550	114
	461982	462072	91
	465969	466391	423
	467042	467137	96
	469597	469725	129
	474067	474322	256
	476723	476823	101
	477117	477663	547
	479071	479290	220
	481016	481173	158
	483501	483676	176
	484559	484717	159
	486733	486935	203
	488591	488731	141
	492873	493038	166
	495381	495566	186
	496944	497101	158
	499311	499481	171
	501653	501802	150
	504417	504731	315
	505460	505623	164
	515453	515611	159
	517194	517338	145
	522434	522527	94
	526939	527095	157
	528089	528231	143
	532249	532443	195
	535009	535164	156
	536265	536559	295
	537523	537675	153
	539729	539889	161
	544537	544867	331
	546168	546277	110
	549532	549677	146
	553242	553432	191
	555358	555534	177
	555656	556075	420
	556341	556459	119
	558476	558599	124
	559774	559911	138
	561037	561299	263
	562853	562941	89
	564720	565186	467
	565467	565582	116
	568555	568743	189
	571256	571349	94
	573736	573818	83
	576135	576303	169
	578152	578319	168
	578942	579122	181
	581491	581651	161
	582222	582375	154
	583467	583581	115
	584621	584754	134
	586234	586531	298
	589204	589382	179
	589514	589649	136
	591385	591648	264
	592823	593191	369
	595593	595908	316
	597038	597337	300
	600016	600131	116
	602264	602495	232
	604219	604454	236
	605852	606179	328
	607241	607449	209
	611986	612113	128
	613959	614402	444
	615094	615327	234
	615891	616027	137
	618585	618782	198
	620637	620783	147
	622697	622843	147
	623253	623442	190
	625000	625220	221
	625436	625609	174
	628437	628879	443
	632007	632166	160
	633448	633575	128
	634911	635059	149
	642657	642752	96
	647249	647421	173
	650115	650258	144
	653119	653260	142
	657653	657763	111
	662246	662330	85
	662472	662829	358
	664763	664902	140
	668417	668540	124
	670339	670466	128
	675184	675289	106
	679271	679419	149
	681891	682189	299
	683148	683280	133
	684773	684919	147
	686655	686790	136
	691760	691896	137
	694745	694996	252
	697431	697852	422
	700103	700259	157
	702211	702407	197
	704400	704506	107
	706824	706961	138
	711401	711541	141
	712754	712859	106
	714514	714689	176
	716571	716720	150
	718166	718337	172
	721208	721323	116
	722423	722571	149
	723063	723209	147
	724274	724421	148
	727128	727243	116
	728159	728309	151
	728698	728830	133
	730177	730302	126
	734679	734776	98
	736085	736196	112
	739656	739798	143
	741127	741268	142
	741681	741821	141
	742599	742742	144
	744437	744521	85
	744694	744801	108
	749421	749525	105
	757243	757359	117
	760927	761215	289
	764769	764883	115
	767674	767794	121
	768068	768183	116
	770623	770828	206
	773641	773893	253
	774489	774678	190
	776317	776487	171
	779515	779636	122
	782407	782557	151
	784666	784799	134
	786878	787035	158
	788734	788859	126
	792101	792355	255
	792637	792783	147
	798933	799195	263
	800289	800419	131
	804925	805098	174
	807168	807343	176
	809727	809896	170
	812363	812487	125
Chr3	990	1120	131
	11207	11336	130
	13066	13175	110
	14586	14771	186
	16942	17257	316
	22175	22307	133
	23414	23567	154
	24377	24481	105
	24622	24728	107
	28973	29550	578
	30436	30652	217
	31212	31411	200
	35433	35552	120
	38879	39052	174
	39481	39626	146
	41925	42078	154
	44496	44624	129
	46998	47117	120
	48454	48632	179
	50302	50650	349
	52462	52608	147
	56635	56780	146
	58776	58987	212
	61474	61603	130
	63291	63386	96
	65614	65795	182
	68426	68661	236
	68770	68840	71
	71538	71643	106
	74153	74266	114
	74512	74628	117
	75826	75992	167
	78142	78630	489
	78918	79062	145
	94382	94560	179
	96017	96153	137
	101184	101308	125
	101825	101977	153
	103404	103567	164
	104405	104569	165
	105591	105732	142
	106871	106994	124
	107828	107961	134
	108871	108998	128
	111762	111885	124
	114257	114404	148
	118428	118575	148
	120560	120708	149
	123701	124054	354
	125031	125163	133
	125369	125503	135
	127817	128003	187
	131621	131761	141
	132048	132290	243
	133566	133702	137
	137075	137718	644
	139114	139285	172
	142549	142674	126
	143415	143583	169
	147728	147893	166
	155126	155275	150
	157547	157725	179
	160467	160592	126
	166429	166783	355
	172533	172705	173
	173521	173641	121
	176550	176697	148
	176932	177076	145
	178255	178555	301
	178791	179003	213
	179236	179357	122
	186057	186255	199
	190331	190556	226
	193063	193255	193
	194310	194412	103
	197106	197559	454
	200215	200347	133
	202563	202701	139
	205447	205615	169
	206694	206833	140
	207971	208121	151
	209704	209856	153
	211627	211821	195
	213896	214025	130
	214822	214942	121
	216444	216636	193
	220189	220264	76
	223276	223460	185
	224813	224964	152
	225261	225481	221
	228768	229221	454
	231359	231425	67
	236467	236693	227
	236837	237038	202
	238741	238917	177
	240617	240763	147
	242386	242572	187
	246661	246933	273
	250055	250204	150
	252680	252795	116
	258684	258831	148
	262636	262976	341
	264517	264624	108
	264871	265016	146
	266967	267113	147
	272908	273072	165
	274182	274290	109
	279883	280085	203
	286484	286680	197
	289288	289472	185
	292535	292822	288
	293919	293977	59
	294749	294927	179
	299059	299211	153
	303019	303193	175
	305700	305841	142
	307360	307508	149
	315781	315887	107
Chr4	790	940	151
	5673	5819	147
	10146	10292	147
	13701	13846	146
	15774	15876	103
	19939	20135	197
	20284	20480	197
	22474	22640	167
	30512	30623	112
	32085	32252	168
	34050	34228	179
	36614	36756	143
	38300	38438	139
	42381	42652	272
	43743	44008	266
	45948	46010	63
	49312	49439	128
	49734	49832	99
	50879	50991	113
	52226	52428	203
	56720	56985	266
	62129	62372	244
	65069	65212	144
	67588	67693	106
	68821	68948	128
	70333	70520	188
	73369	73561	193
	74164	74379	216
	76946	77177	232
	78004	78093	90
	78234	78367	134
	80486	80694	209
	86014	86200	187
	87274	87490	217
	88026	88205	180
	89888	90031	144
	92635	92735	101
	93937	94099	163
	98150	98408	259
	99345	99476	132
	101120	101252	133
	103448	103600	153
	104718	104883	166
	106889	107063	175
	111193	111350	158
	114399	114546	148
	116010	116234	225
	117306	117611	306
	118603	118719	117
	121806	121951	146
	123712	123859	148
	125183	125335	153
	125440	125562	123
	126469	126675	207
	130051	130177	127
	130536	130861	326
	131959	132115	157
	134748	134970	223
	135596	135697	102
	137927	138071	145
	139338	139442	105
	141825	141948	124
	145578	145763	186
	148006	148152	147
	149158	149312	155
	155656	155771	116
	155974	156292	319
	158794	158903	110
	159344	159508	165
	163223	163358	136
	164043	164226	184
	167589	167690	102
	169650	169777	128
	172220	172415	196
	174651	174819	169
	176452	176612	161
	183089	183227	139
	190650	190873	224
	192430	192540	111
	198471	198623	153
	199781	199938	158
	202640	202788	149
	211165	211357	193
	212082	212236	155
	212478	212633	156
	212869	213044	176
	215758	215996	239
	217206	217544	339
	221304	221466	163
	221818	222231	414
	223821	224011	191
	227108	227166	59
	228918	229096	179
	229526	229853	328
	230738	230861	124
	232258	232542	285
	234210	234674	465
	235975	236163	189
	238748	238900	153
	239606	239683	78
	239956	240019	64
	241215	241353	139
	242117	242225	109
	245626	245806	181
	248033	248148	116
	251318	251500	183
	253802	253940	139
	255184	255301	118
	258658	258836	179
	264179	264447	269
	265076	265208	133
	267578	267805	228
	269994	270235	242
	272002	272107	106
	272232	272339	108
	274938	275033	96
	281914	282104	191
	283244	283365	122
	286760	287020	261
	289680	289817	138
	292577	292732	156
	294877	294940	64
	301044	301142	99
	302750	302884	135
	304851	305062	212
	307829	308365	537
	310196	310431	236
	312695	312867	173
	315030	315145	116
	316450	316572	123
	321705	322204	500
	323704	323876	173
	326247	326393	147
	329668	329783	116
	330525	330689	165
	330894	331036	143
	332576	332744	169
	334473	334560	88
	337325	337456	132
	340244	340439	196
	341269	341595	327
	345480	345574	95
	351290	351404	115
	352634	352735	102
	355520	355618	99
	357180	357386	207
	358186	358392	207
	359601	359810	210
	361386	361680	295
	362465	362623	159
	363653	363872	220
	364892	364972	81
	366149	366364	216
	366498	366613	116
	368415	368576	162
	371023	371168	146
	372022	372176	155
	373766	373891	126
	375318	375435	118
	376528	376677	150
	378513	378638	126
	381520	381637	118
	385982	386223	242
	386698	387200	503
	388703	389083	381
	392329	392481	153
	392598	392706	109
	393975	394120	146
	397317	397441	125
	399141	399336	196
	400667	400764	98
	403453	403641	189
	405020	405202	183
	408091	408214	124
	410858	411016	159
	411239	411618	380
	413205	413370	166
	414837	415000	164
	416962	417199	238
	421769	421889	121
	423589	423712	124
	426996	427116	121
	428734	428883	150
	431547	431688	142
	432096	432274	179
	433334	433500	167
	434063	434260	198
	435146	435244	99
	437479	437578	100
	437863	437992	130
	439372	439536	165
	442394	442549	156
	442762	442948	187
	444288	444445	158
	447748	447891	144
	449416	449716	301
	449830	449956	127
	452785	452996	212
	453879	454066	188
	454699	454799	101
	455023	455239	217
	458240	458397	158
	461389	461486	98
	462455	462647	193
	465116	465512	397
	471585	471791	207
	473009	473125	117
	473758	473996	239
	478806	478954	149
	482346	482724	379
	483934	484058	125
	485435	485591	157
	486591	486691	101
	489206	489459	254
	491040	491468	429
	494489	494613	125
	497471	497614	144
	501384	501496	113
	501616	501772	157
	503322	503449	128
	504919	505032	114
	505399	505564	166
	506022	506381	360
	507984	508112	129
	509203	509717	515
	512274	512453	180
	512768	512992	225
	519829	519991	163
	521050	521187	138
	521479	521832	354
	524818	524919	102
	525152	525343	192
	527223	527363	141
	530867	530948	82
	534727	534835	109
	538935	539192	258
	539597	539779	183
	541866	542002	137
	542442	542600	159
	543631	543942	312
	545974	546413	440
	547815	548020	206
	548455	548621	167
	550721	551437	717
	553034	553204	171
	555251	555425	175
	555540	555720	181
	556487	556961	475
	558127	558286	160
	560771	561124	354
	562487	562650	164
	562890	563204	315
	565704	565865	162
	570393	570552	160
	573853	574032	180
	575879	576109	231
	578373	578545	173
	579128	579420	293
	580515	580570	56
	582679	582796	118
	583523	583642	120
	587794	587983	190
	589566	589745	180
	593481	593613	133
	596645	596952	308
	598250	598432	183
	602907	603034	128
	603851	603973	123
	610168	610288	121
	611892	612029	138
	614078	614211	134
	617255	617450	196
	618359	618526	168
	626108	626294	187
	628608	628716	109
	628913	629018	106
	629644	629753	110
	630754	630960	207
	639811	640123	313
	643942	644118	177
	645021	645130	110
	652392	652636	245
	654818	654978	161
	657500	657738	239
	658132	658275	144
	664956	665089	134
	668561	668730	170
	671048	671190	143
	675903	676049	147
	677964	678106	143
	680061	680197	137
	680334	680461	128
	681715	681851	137
	681985	682122	138
	683600	683774	175
	685703	685837	135
	687892	688068	177
	690540	690724	185
	691356	691439	84
	693252	693430	179
	694223	694382	160
	699574	699746	173
	702919	703026	108
	704192	704377	186
	715448	715603	156
	716675	716806	132
	720713	720893	181
	721647	721988	342
	722543	722706	164
	727664	727724	61
	728020	728132	113
	730344	730535	192
	733980	734115	136
	740049	740212	164
	744024	744200	177
	746240	746413	174
	746560	746652	93
	750985	751144	160
	751431	751514	84
	753208	753405	198
	755121	755544	424
	765333	765650	318
	768143	768358	216
	769116	769460	345
	770068	770298	231
	771600	771759	160
	775776	775986	211
	778285	778396	112
	778825	778987	163
	784649	784826	178
	789282	789372	91
	794288	794429	142
	802491	802609	119
	807867	808239	373
	811696	812050	355
	814208	814382	175
	816573	816737	165
	817664	817796	133
	819051	819314	264
	820983	821139	157
	827391	827526	136
	831591	831787	197
	832577	832787	211
	835832	835893	62
	836069	836350	282
	838202	838347	146
	842049	842258	210
	844937	845077	141
	848204	848343	140
	851038	851180	143
	854001	854203	203
	856171	856283	113
	859169	859296	128
	861533	861679	147
	867909	868067	159
	870633	871031	399
	878080	878232	153
	884516	884694	179
	886945	887145	201
	889351	889491	141
	892474	892698	225
	893925	894121	197
	903549	903699	151
	905124	905238	115
	907115	907259	145
	909505	909822	318
	911521	911623	103
	913776	913971	196
	914898	915055	158
	916289	916419	131
	917237	917442	206
	921754	921866	113
	923750	924091	342
	924531	924683	153
	926965	927155	191
	929174	929422	249
	930373	930909	537
	933314	933437	124
	940845	941038	194
	943487	943607	121
	945184	945351	168
	946597	946681	85
	950340	950504	165
	952527	952679	153
	954094	954266	173
	955445	955672	228
	958443	958575	133
	959857	960004	148
	960116	960267	152
	963245	963389	145
	964649	964726	78
	964823	965049	227
	967876	968059	184
	971482	971652	171
	974373	974481	109
	977264	977481	218
	979287	979474	188
	992907	993118	212
	993994	994234	241
	995666	995818	153
	998433	998615	183
	1002247	1002414	168
	1003573	1003696	124
	1005359	1005538	180
	1008797	1008931	135
	1011440	1011815	376
	1013665	1014050	386
	1016096	1016356	261
	1019114	1019258	145
	1020429	1020611	183
	1022453	1022651	199
	1030304	1030466	163
	1031755	1031862	108
	1032156	1032239	84
	1035797	1035942	146
	1037030	1037139	110
	1039564	1039700	137
	1045149	1045388	240
	1049549	1049649	101
	1050259	1050452	194
	1052303	1052431	129
	1054945	1055137	193
	1056149	1056365	217
	1057856	1057971	116
	1058992	1059147	156
	1059357	1059559	203
	1062883	1063019	137
	1063159	1063263	105
	1067501	1067667	167
	1068569	1068694	126
	1070474	1070578	105
	1072624	1072739	116
	1075234	1075455	222
	1078524	1078623	100
	1080402	1080944	543
	1084624	1084785	162
	1084893	1085037	145
	1087049	1087266	218
	1087395	1087515	121
	1090141	1090344	204
	1101981	1102100	120
	1103563	1103714	152
	1103828	1104045	218
	1105889	1106056	168
	1108525	1108655	131
	1110218	1110547	330
	1111700	1111858	159
	1112314	1112476	163
	1114090	1114238	149
	1116737	1116847	111
	1120272	1120503	232
	1120928	1121060	133
	1125128	1125293	166
	1126087	1126254	168
	1127630	1127757	128
	1129407	1129553	147
	1131042	1131134	93
	1135490	1135743	254
	1140556	1140783	228
	1146119	1146258	140
	1150563	1150691	129
	1153670	1153843	174
	1156236	1156564	329
	1157312	1157463	152
	1159285	1159474	190
	1161749	1161903	155
	1162680	1162940	261
	1164819	1165333	515
	1168853	1169059	207
	1172077	1172196	120
	1174295	1174451	157
	1174844	1174941	98
	1178251	1178409	159
	1181404	1181577	174
	1183036	1183230	195
	1184465	1184627	163
	1185898	1186057	160
	1189156	1189291	136
	1189701	1189980	280
	1194900	1195035	136
	1195178	1195365	188
	1196310	1196507	198
	1198851	1198981	131
	1201305	1201374	70
	1201626	1202073	448
	1204240	1204363	124
	1206441	1206615	175
	1212669	1212775	107
	1213673	1213831	159
	1214919	1214984	66
	1217616	1217723	108
	1219133	1219289	157
	1222455	1222644	190
	1224577	1224703	127
	1226577	1226700	124
	1228326	1228519	194
	1229635	1229771	137
	1233791	1234016	226
	1236218	1236424	207
	1239168	1239389	222
	1239901	1240067	167
	1242150	1242394	245
	1242753	1243154	402
	1245877	1246029	153
	1249980	1250130	151
	1251683	1251981	299
	1254578	1254695	118
	1258500	1258611	112
	1259673	1259834	162
	1261395	1261567	173
	1263007	1263192	186
	1266889	1267048	160
	1267218	1267418	201
	1269413	1269711	299
	1269842	1270038	197
	1270795	1270951	157
	1273953	1274126	174
	1276239	1276399	161
	1277355	1277587	233
	1279958	1280106	149
	1288046	1288221	176
	1288936	1289346	411
	1293155	1293361	207
	1294449	1294627	179
	1296868	1296985	118
	1298219	1298351	133
	1300992	1301565	574
	1302633	1302762	130
	1311784	1311975	192
	1317874	1318054	181
	1319253	1319419	167
	1322012	1322152	141
	1325325	1325488	164
	1328389	1328770	382
	1330964	1331107	144
	1334006	1334115	110
	1337149	1337246	98
	1339425	1339548	124
	1342249	1342387	139
	1345201	1345628	428
	1350029	1350179	151
	1352354	1352470	117
	1353560	1353694	135
	1354582	1354762	181
	1355553	1355991	439
	1357447	1357543	97
	1358947	1359140	194
	1359541	1359871	331
	1362373	1362701	329
	1365418	1365918	501
	1366869	1366977	109
	1367289	1367427	139
	1369478	1369633	156
	1379702	1379846	145
	1382117	1382259	143
	1383549	1383663	115
	1384907	1385006	100
	1385833	1386007	175
	1386595	1386770	176
	1388525	1388742	218
	1393209	1393323	115
	1394625	1395006	382
	1398811	1398994	184
	1401308	1401720	413
	1402723	1402923	201
	1404282	1404415	134
	1405923	1406043	121
	1411909	1412059	151
	1414361	1414520	160
	1417161	1417303	143
	1420909	1421125	217
	1422593	1422711	119
	1427229	1427373	145
	1428137	1428298	162
	1429044	1429440	397
	1430829	1430975	147
	1434361	1434695	335
	1435824	1436064	241
	1436705	1436865	161
	1441220	1441387	168
	1443443	1443661	219
	1445597	1445737	141
	1447045	1447170	126
	1450900	1451178	279
	1454635	1454847	213
	1455947	1456048	102
	1459517	1459739	223
	1461593	1461696	104
	1462012	1462139	128
	1465947	1466135	189
	1468544	1469297	754
	1470817	1470932	116
	1473057	1473195	139
	1474757	1474885	129
	1476995	1477121	127
	1478391	1478533	143
	1480226	1480359	134
	1483509	1483685	177
	1485287	1485389	103
	1487391	1487522	132
	1489056	1489322	267
	1489961	1490514	554
	1490809	1491047	239
	1493125	1493379	255
	1494041	1494238	198
	1496593	1496776	184
	1498019	1498135	117
	1502681	1502804	124
	1504902	1505138	237
	1507371	1507480	110
	1509791	1509982	192
	1511889	1512099	211
	1514006	1514242	237
	1516450	1516562	113
	1520968	1521103	136
	1524595	1524723	129
Chr5	6164	6488	325
	9805	9924	120
	12973	13075	103
	13354	13611	258
	15035	15239	205
	16002	16156	155
	18939	19103	165
	21264	21374	111
	26526	26671	146
	27287	27413	127
	31317	31451	135
	33707	34008	302
	39688	39989	302
	42147	42406	260
	43108	43201	94
	45044	45153	110
	46031	46191	161
	46962	47078	117
	51663	51814	152
	53266	53397	132
	53666	53842	177
	58174	58316	143
	59301	59535	235
	60931	61087	157
	65210	65378	169
	66835	67012	178
	69013	69126	114
	69306	69701	396
	70272	70426	155
	73403	73609	207
	77657	77972	316
	79513	79676	164
	80278	80398	121
	82788	83007	220
	84714	84892	179
	85017	85594	578
	86302	86445	144
	86737	86844	108
	89890	90218	329
	94020	94191	172
	97914	98046	133
	99500	99629	130
	100221	100687	467
	101565	101803	239
	106177	106364	188
	106956	107128	173
	110630	110752	123
	111119	111312	194
	117842	118033	192
	120366	120505	140
	121309	121428	120
	123039	123256	218
	123376	123610	235
	124634	124755	122
	126406	126558	153
	128378	128586	209
	130955	131076	122
	131466	131627	162
	135331	135411	81
	138750	138908	159
	140350	140777	428
	144073	144246	174
	145596	145746	151
	148004	148146	143
	148584	148723	140
	150084	150233	150
	151021	151160	140
	152734	152900	167
	153036	153428	393
	156017	156229	213
	156510	156752	243
	159169	159300	132
	160333	160426	94
	162489	162675	187
	164386	164463	78
	166928	167060	133
	167621	167798	178
	171901	171986	86
	173724	173819	96
	174688	174941	254
	177608	177743	136
	178614	178755	142
	182406	182544	139
	184297	184425	129
	188109	188210	102
	191891	191994	104
	192115	192295	181
	192697	192816	120
	194611	194800	190
	196707	196932	226
	198634	198758	125
	200900	201012	113
	201934	202122	189
	205045	205163	119
	207428	207548	121
	208554	208706	153
	210346	210461	116
	212053	212328	276
	213251	213420	170
	214790	214958	169
	221556	221805	250
	222263	222540	278
	223136	223325	190
	225305	225756	452
	228283	228455	173
	229529	229649	121
	232218	232392	175
	234718	234891	174
	237183	237521	339
	238156	238296	141
	241800	241914	115
	242197	242322	126
	246698	246838	141
	248282	248448	167
	249019	249115	97
	250513	250629	117
	251443	251611	169
	253714	253876	163
	254468	254644	177
	256210	256367	158
	258076	258276	201
	259687	259791	105
	260128	260392	265
	261313	261934	622
	265900	266403	504
	268262	268945	684
	270220	270623	404
	271596	271698	103
	272293	272448	156
	274266	274393	128
	276250	276383	134
	279703	279789	87
	280893	281248	356
	281420	281587	168
	287277	287654	378
	291591	291734	144
	292736	292934	199
	295048	295399	352
	298074	298175	102
	298439	298688	250
	301721	301785	65
	302538	302718	181
	303389	303913	525
	305900	306291	392
	307487	307606	120
	308027	308233	207
	311570	311665	96
	311883	312012	130
	319746	319904	159
	321901	322186	286
	324122	324267	146
	325982	326176	195
	327068	327216	149
	328174	328373	200
	332882	333080	199
	335768	335944	177
	337669	337856	188
	339526	339851	326
	342394	342848	455
	343266	343463	198
	347694	347828	135
	349430	349597	168
	349726	349875	150
	351370	351494	125
	353532	353703	172
	355025	355255	231
	359109	359228	120
	362260	362676	417
	366652	366736	85
	372062	372231	170
	374740	374892	153
	377833	377963	131
	382247	382444	198
	386230	386441	212
	386899	387136	238
	394032	394208	177
	395113	395239	127
	396404	396751	348
	399258	399404	147
	400904	401072	169
	401958	402087	130
	402810	402883	74
	404421	404614	194
	406802	406967	166
	409389	409671	283
	412927	413009	83
	414256	414437	182
	415539	415819	281
	416564	416716	153
	422580	422801	222
	423157	423522	366
	424373	424680	308
	431121	431344	224
	432237	432431	195
	432876	432998	123
	435534	435734	201
	439008	439105	98
	439254	439432	179
	442417	442542	126
	451399	451481	83
	453175	453372	198
	456122	456275	154
	460267	460447	181
	461827	462543	717
	464919	465075	157
	467530	467684	155
	467950	468142	193
	469540	469660	121
	472531	472672	142
	474858	474984	127
	483145	483286	142
	484372	484512	141
	484621	484726	106
	487187	487320	134
	488580	488734	155
	491008	491448	441
	492118	492345	228
	498824	499020	197
	500386	500582	197
	502944	503071	128
	503836	503997	162
	509928	510158	231
	512257	512441	185
	517626	517835	210
	520726	520860	135
	522716	523090	375
	525777	525890	114
	526786	526947	162
	536070	536241	172
	536987	537048	62
	539307	539472	166
	541454	541631	178
	545230	545485	256
	546588	546752	165
	549568	549719	152
	551177	551273	97
	552368	552483	116
	553978	554086	109
	559149	559296	148
	560462	560598	137
	562819	562952	134
	564989	565093	105
	569594	569708	115
Chr6	4307	4694	388
	4819	4947	129
	5417	5548	132
	12483	12632	150
	16499	16659	161
	19596	19737	142
	22910	23072	163
	28062	28169	108
	31126	31446	321
	32150	32272	123
	32891	33027	137
	36636	36766	131
	40222	40387	166
	42651	42751	101
	44513	44656	144
	51122	51304	183
	54443	54596	154
	54868	55316	449
	56046	56267	222
	58309	58542	234
	62851	63019	169
	64079	64216	138
	65000	65263	264
	68794	68946	153
	74698	75070	373
	80289	80384	96
	81944	82037	94
	82228	82460	233
	87339	87500	162
	90356	90536	181
	90664	90946	283
	95089	95373	285
	98853	99003	151
	103229	103652	424
	104511	104628	118
	106299	106788	490
	109996	110169	174
	111138	111235	98
	114045	114208	164
	115790	115914	125
	118633	118761	129
	119177	119346	170
	123143	123286	144
	127446	127539	94
	129970	130124	155
	131031	131167	137
	135900	136004	105
	137226	137466	241
	144559	144712	154
	146938	147093	156
	148898	149057	160
	149794	149991	198
	153188	153343	156
	155929	156066	138
	157795	157886	92
	160380	160492	113
	162311	162409	99
	164821	164953	133
	169291	169422	132
	169701	169835	135
	173973	174138	166
	176690	176932	243
	180834	180948	115
	183088	183276	189
	184304	184456	153
	191424	191572	149
	194549	194687	139
	196388	196494	107
	199359	199504	146
	203484	203593	110
	207264	207362	99
	210134	210284	151
	210555	210691	137
	212982	213187	206
	216435	216562	128
	221501	222050	550
	223025	223251	227
	223786	224215	430
	224918	225023	106
	225339	225531	193
	226014	226190	177
	226536	226649	114
	229212	229352	141
	233665	233916	252
	238299	238380	82
	241471	241622	152
	245926	246072	147
	248154	248323	170
	249921	250087	167
	251832	252016	185
	252296	252456	161
	256312	256434	123
	261546	261712	167
	263196	263301	106
	263840	264003	164
Chr7	661	799	139
	2123	2251	129
	2359	2547	189
	5934	6199	266
	6931	7095	165
	10234	10406	173
	17812	17955	144
	18766	18884	119
	20518	20630	113
	22138	22246	109
	23309	23835	527
	27562	27742	181
	30246	30406	161
	31695	31876	182
	32909	33008	100
	35400	35504	105
	36747	36904	158
	38822	38992	171
	41262	41426	165
	45278	45382	105
	48445	48579	135
	49347	49494	148
	53650	53785	136
	56181	56360	180
	58899	59059	161
	63645	63753	109
	64374	64469	96
	67261	67529	269
	69459	69533	75
	73192	73329	138
	74256	74436	181
	76543	76807	265
	79024	79173	150
	80583	80679	97
	81264	81429	166
	82329	82421	93
	84295	84593	299
	87299	87493	195
	91290	91413	124
	92354	92509	156
	93588	93720	133
	94703	95011	309
	95454	95707	254
	98687	98868	182
	107611	107902	292
	110557	110710	154
	112106	112298	193
	114774	114913	140
	115724	115896	173
	120990	121129	140
	123362	123576	215
	129599	129764	166
	131323	131480	158
	140246	140378	133
	141800	141920	121
	144165	144322	158
	144564	144713	150
	145289	145394	106
	145508	145841	334
	147956	148183	228
	148990	149454	465
	150694	150827	134
	152836	153007	172
	156332	156525	194
	157636	157822	187
	159729	160034	306
	162984	163104	121
	163196	163396	201
	165200	165316	117
	165476	165584	109
	166112	166474	363
	167522	167742	221
	173150	173297	148
	174392	174510	119
	180480	180646	167
	182195	182351	157
	185663	185976	314
	190934	191109	176
	191831	191932	102
	193395	193514	120
	196573	196722	150
	197924	198064	141
	200267	200437	171
	202552	202671	120
	203905	204037	133
	205628	205773	146
	206358	206726	369
	208711	208899	189
	213790	213934	145
	216132	216234	103
	217318	217482	165
	226192	226327	136
	227576	227741	166
	228491	228736	246
	229883	230216	334
	234574	234705	132
	236183	236280	98
	238216	238321	106
	241104	241250	147
	245244	245368	125
	249626	249827	202
	254300	254555	256
	255371	255485	115
	257276	257451	176
	265958	266065	108
	269191	269302	112
	270820	270943	124
	271348	271538	191
	272120	272274	155
	277107	277472	366
	278414	278548	135
	280573	280760	188
	284009	284162	154
	284269	284361	93
	286002	286102	101
	287140	287341	202
	288258	288416	159
	289423	289567	145
	291736	291913	178
	293084	293191	108
	295666	295854	189
	299780	299946	167
	303436	303590	155
	304132	304286	155
	306338	306509	172
	307234	307376	143
	310568	310927	360
	311951	312162	212
	313062	313181	120
	314423	314598	176
	316593	316764	172
	321527	321724	198
	323976	324126	151
	324694	324941	248
	325832	325938	107
	328141	328277	137
	328680	328781	102
	330699	330874	176
	334664	334812	149
	337636	337818	183
	343135	343248	114
	345765	345975	211
	346999	347143	145
	349456	349560	105
	352367	352500	134
	352771	352980	210
	355555	355720	166
	357147	357278	132
	358372	358506	135
	359251	359414	164
	361939	362094	156
	364078	364293	216
	366032	366315	284
	366642	366846	205
	374887	375029	143
	377248	377395	148
	379701	379922	222
	381343	381470	128
	383236	383434	199
	384734	385009	276
	388747	388938	192
	389796	389922	127
	392036	392178	143
	393734	393905	172
	395852	395998	147
	397730	398517	788
	400203	400410	208
	404664	404981	318
	405540	405717	178
	409792	409916	125
	411330	411457	128
	417290	417444	155
	418667	418772	106
	420687	420917	231
	421036	421326	291
	423224	423402	179
	426990	427214	225
	428268	428546	279
	433213	433385	173
	433767	434117	351
	437020	437227	208
	438471	439005	535
	439862	439998	137
	443473	443597	125
	446195	446291	97
	448603	448746	144
	452168	452310	143
	454607	454778	172
	461452	461596	145
	465559	465710	152
	468836	469005	170
	472470	472770	301
	475289	475443	155
	478779	478961	183
	479404	479492	89
	484099	484310	212
	484832	485125	294
	485243	485450	208
	490610	490718	109
	491980	492104	125
	494280	494430	151
	495221	495389	169
	496575	496723	149
	498072	498231	160
	499945	500100	156
	502743	502884	142
	505912	506031	120
	506790	506916	127
	508580	508954	375
	511065	511238	174
	512955	513107	153
	514372	514498	127
	516380	516654	275
	522123	522221	99
	523440	523592	153
	524776	524937	162
	526693	526838	146
	527396	527595	200
	528948	529081	134
	532652	532819	168
	533936	534100	165
	534715	535103	389
	543396	543518	123
	543664	543721	58
	544954	545138	185
	546196	546388	193
	547301	547501	201
	555540	555735	196
	556749	556949	201
	557599	557928	330
	559050	559132	83
	576573	576843	271
	580328	580401	74
	581736	581941	206
	584621	584797	177
	589520	589759	240
	591042	591314	273
	591584	591722	139
	592552	593110	559
	596303	596514	212
	598784	599283	500
	601462	601650	189
	605108	605313	206
	605604	605735	132
	607192	607378	187
	609131	609393	263
	609677	610170	494
	616116	616295	180
	617342	617445	104
	617874	618040	167
	619832	620219	388
	625461	625609	149
	627142	627300	159
	631272	631398	127
	634122	634250	129
	635545	635682	138
	637644	637755	112
	639564	639682	119
	640435	640798	364
	641857	641986	130
	643846	643979	134
	646880	647045	166
	648107	648260	154
	648976	649257	282
	650920	651214	295
	653245	653389	145
	656313	656701	389
	659888	660034	147
	661760	661965	206
	667838	668020	183
	670172	670327	156
	671986	672194	209
	676372	676546	175
	677600	677934	335
	678465	678605	141
	681228	681350	123
	687718	687823	106
	693174	693290	117
	695172	695362	191
	697264	697481	218
	698433	698537	105
	699850	700098	249
	700921	701037	117
	701293	701485	193
	705168	705325	158
	706823	706949	127
	709288	709408	121
	713496	713636	141
	715075	715394	320
	718645	718814	170
	720176	720320	145
	726503	726742	240
	726851	726942	92
	727849	728017	169
	729805	729941	137
	730872	730998	127
	733272	733464	193
	733582	733687	106
	736449	736686	238
	738272	738416	145
	739203	739397	195
	739668	739894	227
	742138	742261	124
	746581	746741	161
	750148	750331	184
	751068	751177	110
	754030	754150	121
	756528	756670	143
	756792	756905	114
	757480	757606	127
	761169	761313	145
	762204	762394	191
	766360	766598	239
	767288	767459	172
	770344	770510	167
	772095	772262	168
	774427	774580	154
	777986	778135	150
	780011	780166	156
	781558	781668	111
	787018	787207	190
	788231	788612	382
	788732	788929	198
	793112	793218	107
	795686	795839	154
	798262	798470	209
	800187	800371	185
	801808	802159	352
	806116	806338	223
	807794	808011	218
	809511	809979	469
	810919	811103	185
	823708	823971	264
	827167	827478	312
	828937	829074	138
	830314	830425	112
	832210	832368	159
	834570	834702	133
	836742	837066	325
	840495	840630	136
	843644	843792	149
	846390	846513	124
	848599	848858	260
	850591	850947	357
	853492	853678	187
	854972	855163	192
	856360	856498	139
	856654	856758	105
	859588	859809	222
	866178	866338	161
	867569	867729	161
	871498	871650	153
	875181	875299	119
	876490	876561	72
	878483	878694	212
	879477	879621	145
	880055	880194	140
	882537	882785	249
	883873	884486	614
	885860	886029	170
	888399	888504	106
	888634	888740	107
	892272	892443	172
	894385	894638	254
	897253	897421	169
	902328	902491	164
	904935	905214	280
	905386	905866	481
	908888	909052	165
	910294	910441	148
	911684	911822	139
	913338	913468	131
	914885	915124	240
	916872	916996	125
	919943	920522	580
	921797	922084	288
	923569	923714	146
	924519	924678	160
	932033	932241	209
	935852	935937	86
	936925	937068	144
	939177	939341	165
	939694	939886	193
	942522	942646	125
	944878	945042	165
	947192	947331	140
	951253	951548	296
	953564	953703	140
	953840	953941	102
	958471	958649	179
	959057	959178	122
	962128	962505	378
	965743	965960	218
	970185	970338	154
	974069	974795	727
	976823	977165	343
	979477	979637	161
	982174	982392	219
	984333	984433	101
	984687	984811	125
	986858	987711	854
	989783	989919	137
	990111	990311	201
	994154	994247	94
	995447	995579	133
	996640	996810	171
	999210	999345	136
	1000026	1000583	558
	1002327	1002497	171
	1004254	1004413	160
	1007453	1007604	152
	1010843	1011011	169
	1011283	1011414	132
	1012319	1012448	130
	1016813	1016945	133
	1017815	1017945	131
	1021921	1022105	185
	1022394	1022601	208
	1025926	1026113	188
	1026710	1026879	170
	1027042	1027227	186
	1031439	1031742	304
	1038545	1038718	174
	1039311	1039426	116
	1043138	1043245	108
	1045523	1045642	120
	1046589	1046707	119
	1050108	1050622	515
	1051773	1051928	156
	1052278	1052573	296
	1057471	1057573	103
	1058815	1059014	200
	1060080	1060273	194
	1061672	1061841	170
	1063197	1063670	474
	1065233	1065358	126
	1069307	1069455	149
	1070078	1070264	187
	1072735	1073006	272
	1076187	1076357	171
	1078430	1078598	169
	1080975	1081197	223
	1082770	1082866	97
	1083627	1083744	118
	1084353	1084721	369
Chr8	58	259	202
	5397	5509	113
	7638	7804	167
	10995	11176	182
	12604	12751	148
	17270	17362	93
	17477	17727	251
	25557	25667	111
	26000	26115	116
	34228	34352	125
	36042	36367	326
	39835	40044	210
	45720	45844	125
	48019	48580	562
	50596	50984	389
	53006	53148	143
	54382	54504	123
	56165	56303	139
	58910	59157	248
	62763	62929	167
	64288	64447	160
	67570	67716	147
	70091	70225	135
	74538	74686	149
	75073	75385	313
	76060	76154	95
	77307	77402	96
	78393	78498	106
	81781	81963	183
	83797	83904	108
	98110	98368	259
	98911	99125	215
	102049	102189	141
	102445	102579	135
	103948	104245	298
	105100	105324	225
	105476	105586	111
	105843	105975	133
	107531	107737	207
	108483	108630	148
	109879	110013	135
	111341	111445	105
	113265	113393	129
	114927	115524	598
	115963	116053	91
	117558	117765	208
	121760	121992	233
	123679	123873	195
	125970	126474	505
	127605	127721	117
	129311	129438	128
	131483	131641	159
	133385	133584	200
	134426	134498	73
	135987	136048	62
	138523	138672	150
	143639	143820	182
	147668	147856	189
	148715	149209	495
	150803	150943	141
	151284	151532	249
	159266	159367	102
	160520	160705	186
	164781	164951	171
	168593	168688	96
	170529	170689	161
	173023	173224	202
	175079	175284	206
	178049	178157	109
	180085	180240	156
	181753	181924	172
	183914	184004	91
	186934	187096	163
	187713	187870	158
	190307	190475	169
	195231	195393	163
	198385	198553	169
	201382	201646	265
	204262	204436	175
	206138	206361	224
	207278	207454	177
	209317	209522	206
	210259	210795	537
	217966	218064	99
	219926	220051	126
	221190	221393	204
	222498	222860	363
	223801	223876	76
	225238	225357	120
	227192	227466	275
	229094	229312	219
[truncated: 2,714 more rows]
