# Supplementary material for: Thermodynamic modeling of genome-wide nucleosome depleted regions in yeast
Source: PLoS Comput Biol. 2021 Jan 11;17(1):e1008560. doi: 10.1371/journal.pcbi.1008560 (PMC7822557; doi:10.1371/journal.pcbi.1008560)
Supplement: S6 Table — (XLSX) [file pcbi.1008560.s014.xlsx]

## Sheet: Sheet1
	start index	end index	length
Chr1	1	213	213
	2456	2599	144
	6357	6532	176
	8534	8678	145
	11160	11292	133
	14722	14966	245
	17861	17991	131
	20693	21170	478
	28558	28804	247
	29751	30099	349
	30912	31303	392
	31601	31730	130
	32951	33171	221
	36364	36543	180
	39047	39211	165
	41953	42157	205
	45226	45777	552
	48306	48519	214
	51824	51888	65
	52641	52807	167
	61089	61269	181
	69594	69876	283
	70864	71769	906
	73357	73576	220
	76219	76383	165
	79553	79676	124
	84525	84701	177
	87088	87239	152
	92523	92842	320
	99811	99945	135
	101192	101385	194
	105999	106126	128
	108668	108879	212
	110462	110621	160
	113421	113560	140
	114653	114798	146
	119661	119852	192
	124657	124782	126
	129070	129222	153
	130512	130726	215
	138429	138590	162
	139257	139402	146
	141588	142184	597
	143351	143598	248
	151209	151336	128
	152043	152213	171
	154761	154940	180
	158688	158859	172
	159928	160088	161
	169038	169219	182
	171756	171910	155
	175173	175281	109
	180093	180227	135
	181031	181340	310
	182548	182887	340
	183529	183675	147
	184678	184834	157
	187913	188033	121
	189073	189228	156
	189986	190417	432
	192383	192591	209
	198460	198893	434
	200436	200604	169
	202552	202760	209
	210906	211211	306
	220228	220435	208
	223068	223500	433
	227293	227478	186
	229641	229734	94
Chr2	1	217	217
	8253	8399	147
	9583	9740	158
	10191	10267	77
	10553	10731	179
	13981	14120	140
	17958	18133	176
	21158	21450	293
	23808	23966	159
	28421	28546	126
	28644	29048	405
	30818	31047	230
	36401	36714	314
	38958	39117	160
	40591	40728	138
	43064	43240	177
	45033	45606	574
	47200	47316	117
	60804	61167	364
	62705	62851	147
	63515	63691	177
	69556	69714	159
	70372	70403	32
	71412	71548	137
	74441	74467	27
	74768	74902	135
	75027	75183	157
	79697	79852	156
	80762	80972	211
	84297	84516	220
	87833	88167	335
	88313	88487	175
	89466	89940	475
	90502	90641	140
	92214	92357	144
	93426	93560	135
	96156	96343	188
	100179	100314	136
	101226	101447	222
	101730	101855	126
	107519	107660	142
	111247	111396	150
	113474	113643	170
	116898	117087	190
	117213	117427	215
	118034	118071	38
	122146	122327	182
	124520	124548	29
	124836	125024	189
	127566	127777	212
	132213	132398	186
	135716	136460	745
	137964	138119	156
	140372	140914	543
	140998	141214	217
	142922	143058	137
	143675	143811	137
	145825	146103	279
	146952	147103	152
	151251	151434	184
	153726	153914	189
	158477	158653	177
	159727	160090	364
	161333	161380	48
	161461	161653	193
	164127	164451	325
	166081	166183	103
	166976	167125	150
	167890	168430	541
	170412	170570	159
	171272	171402	131
	172306	172489	184
	177599	177828	230
	181424	181565	142
	182134	182289	156
	186529	186693	165
	191773	191946	174
	192173	192371	199
	193424	193899	476
	194018	194067	50
	196137	196286	150
	198209	198498	290
	201798	202013	216
	202290	202554	265
	202869	203020	152
	203135	203433	299
	206969	207159	191
	217163	217338	176
	221227	221719	493
	227321	227552	232
	227807	227840	34
	235941	236458	518
	237521	237687	167
	238155	238461	307
	239110	239181	72
	241440	241624	185
	242587	242744	158
	245217	245300	84
	245690	245825	136
	246704	246870	167
	254453	254600	148
	254933	255204	272
	255866	256318	453
	256832	256998	167
	258027	258226	200
	258888	259122	235
	260330	260588	259
	266376	266518	143
	267403	267598	196
	269283	269348	66
	269616	269779	164
	270027	270182	156
	270783	270945	163
	273767	273943	177
	275653	275813	161
	276572	276749	178
	278517	278728	212
	280923	281304	382
	283510	283655	146
	288090	288249	160
	289202	289329	128
	291948	292201	254
	292318	292465	148
	294088	294217	130
	296091	296418	328
	297841	297986	146
	298667	298690	24
	299926	300143	218
	301360	301498	139
	301636	301779	144
	306018	306240	223
	307352	307564	213
	308720	308859	140
	310385	310568	184
	311493	311779	287
	315327	315495	169
	316616	316786	171
	318037	318205	169
	320319	320531	213
	321660	321803	144
	324092	324289	198
	326134	326308	175
	326708	326854	147
	327814	327864	51
	330292	330446	155
	331574	331742	169
	332554	332782	229
	334015	334174	160
	336932	337189	258
	338467	338647	181
	339424	339586	163
	340803	340946	144
	341230	342003	774
	344172	344310	139
	347601	347791	191
	348247	348285	39
	349546	349608	63
	350791	351040	250
	353390	353702	313
	356065	356194	130
	356293	356375	83
	356631	356797	167
	360337	360610	274
	362630	362821	192
	365407	365457	51
	365748	365893	146
	366612	366746	135
	368258	368426	169
	369739	369949	211
	371670	371882	213
	375775	376420	646
	378588	379113	526
	380005	380204	200
	381735	381805	71
	382933	383116	184
	386110	386275	166
	389219	389358	140
	389943	390090	148
	391681	391830	150
	391946	392071	126
	392339	392942	604
	393241	393397	157
	398312	398666	355
	400933	401119	187
	405405	405539	135
	405949	406107	159
	406223	406521	299
	407241	407558	318
	408357	409137	781
	410773	411007	235
	411445	411485	41
	415298	415867	570
	418143	418348	206
	419266	419447	182
	423312	423521	210
	425885	426064	180
	426817	427114	298
	427534	427700	167
	429258	429548	291
	431820	431962	143
	435747	435922	176
	436763	436901	139
	441327	441491	165
	441771	441829	59
	444754	444965	212
	445077	445158	82
	449335	449562	228
	452062	452599	538
	453412	453580	169
	454592	454753	162
	458679	458802	124
	461946	462110	165
	465958	466645	688
	466933	467159	227
	474052	474303	252
	476696	476836	141
	477087	477676	590
	479066	479288	223
	481009	481186	178
	483499	483751	253
	484549	484716	168
	486751	486945	195
	488578	488752	175
	488870	488913	44
	490036	490083	48
	490553	490826	274
	492883	493106	224
	494169	494301	133
	495392	495547	156
	496170	496344	175
	496947	497117	171
	501627	501805	179
	504426	504755	330
	505485	505630	146
	512772	512947	176
	513202	513265	64
	515421	515625	205
	517200	517326	127
	526932	527108	177
	528075	528242	168
	532242	532470	229
	532947	532974	28
	533455	533669	215
	534999	535180	182
	536245	536413	169
	537539	537860	322
	539747	539934	188
	544522	544881	360
	546172	546307	136
	547219	547375	157
	549112	549283	172
	549544	549705	162
	553245	553414	170
	558475	558637	163
	559806	559953	148
	561038	561331	294
	561395	561564	170
	564742	565201	460
	565466	565610	145
	568549	568714	166
	571256	571402	147
	576112	576337	226
	578139	578327	189
	581491	581659	169
	582209	582374	166
	583473	583606	134
	586233	586513	281
	588713	588773	61
	589207	589402	196
	589516	589643	128
	591396	591646	251
	592812	593152	341
	595090	595222	133
	595564	596037	474
	597189	597326	138
	600006	600146	141
	602256	602511	256
	604199	604457	259
	605842	606245	404
	607117	607461	345
	609788	609910	123
	611910	612153	244
	613952	614457	506
	615016	615333	318
	615897	616047	151
	618597	618804	208
	620622	620788	167
	622703	622848	146
	623263	623455	193
	624908	625292	385
	625433	625681	249
	628450	628917	468
	632020	632171	152
	633438	633575	138
	634903	635055	153
	642495	642539	45
	642630	642864	235
	642983	643075	93
	645933	646190	258
	647258	647443	186
	650059	650270	212
	651156	651306	151
	652809	652872	64
	653147	653301	155
	657636	657768	133
	658382	658461	80
	662283	662831	549
	662962	663014	53
	664757	664909	153
	666481	666658	178
	668422	668590	169
	668718	668859	142
	670334	670472	139
	675913	675992	80
	676292	676368	77
	679271	679429	159
	680095	680317	223
	680574	680896	323
	681875	682177	303
	682804	682853	50
	683142	683305	164
	684754	684939	186
	686641	686802	162
	691746	691900	155
	697395	698160	766
	700098	700262	165
	701179	701198	20
	702193	702424	232
	704178	704511	334
	706330	706375	46
	706835	706977	143
	711409	711548	140
	714522	714676	155
	716566	716756	191
	718144	718587	444
	721183	721331	149
	722436	722579	144
	723061	723199	139
	724280	724403	124
	727113	727249	137
	728154	728325	172
	728672	728835	164
	730185	730326	142
	734660	734787	128
	736087	736223	137
	738396	738531	136
	739650	739792	143
	741131	741271	141
	741685	741840	156
	742592	742752	161
	747828	747962	135
	749403	749535	133
	760121	760268	148
	760918	761213	296
	764762	764893	132
	767658	767810	153
	768054	768198	145
	770589	770835	247
	772749	772805	57
	773625	773779	155
	774514	774685	172
	779510	779652	143
	782390	782561	172
	784663	784820	158
	786881	787053	173
	788748	788924	177
	791770	791869	100
	792109	792367	259
	792612	792769	158
	798957	799195	239
	800262	800460	199
	802435	802574	140
	804755	804812	58
	804919	805112	194
	807146	807354	209
	809752	809921	170
Chr3	1	517	517
	14575	14820	246
	16956	17246	291
	18839	18866	28
	22161	22300	140
	23428	23550	123
	27608	27907	300
	28935	29625	691
	30421	30846	426
	31205	31384	180
	38877	39035	159
	39473	39631	159
	40792	40950	159
	46939	47115	177
	48446	48638	193
	50302	50765	464
	52421	52598	178
	56597	56782	186
	58763	58966	204
	61085	61124	40
	61462	61601	140
	65616	65770	155
	68454	68606	153
	71530	71705	176
	74069	74255	187
	75839	75991	153
	78005	78535	531
	78919	79063	145
	82352	82634	283
	82679	83017	339
	83721	83765	45
	94393	94540	148
	96001	96151	151
	101833	102010	178
	103400	103555	156
	104377	104578	202
	105591	105744	154
	106864	107016	153
	107820	107969	150
	108881	109022	142
	111716	111879	164
	114246	114442	197
	118425	118586	162
	120546	120738	193
	123449	123571	123
	123696	124053	358
	126363	126513	151
	127404	127482	79
	127618	128006	389
	131603	131785	183
	133538	133709	172
	137051	137719	669
	138979	139300	322
	141373	141433	61
	142554	142680	127
	143439	143593	155
	144066	144113	48
	147698	147887	190
	148593	149543	951
	151789	151961	173
	155126	155279	154
	160470	160614	145
	163171	164139	969
	166412	166555	144
	166650	166794	145
	168202	168380	179
	169924	170034	111
	172520	172710	191
	173504	173663	160
	176529	176692	164
	176923	177071	149
	177353	177447	95
	178246	178563	318
	178788	179004	217
	179248	179378	131
	186062	186269	208
	190303	190557	255
	190829	190876	48
	193048	193271	224
	194276	194412	137
	197157	197606	450
	202575	202719	145
	205411	205604	194
	206690	206864	175
	207966	208120	155
	209717	209860	144
	210461	210643	183
	211648	211839	192
	211960	212014	55
	213891	214045	155
	214817	214952	136
	216436	216627	192
	218220	218331	112
	220149	220297	149
	223297	223476	180
	224271	224409	139
	224778	224944	167
	225225	225500	276
	227661	228079	419
	228548	229154	607
	236443	236690	248
	236810	237008	199
	238712	238905	194
	240592	240728	137
	240838	240907	70
	242392	242573	182
	246650	246934	285
	254202	254351	150
	259397	259542	146
	262657	262958	302
	264880	265019	140
	266963	267119	157
	272894	273068	175
	274160	274304	145
	279889	280080	192
	286502	286678	177
	289315	289497	183
	292607	292823	217
	294275	294454	180
	295482	295693	212
	299050	299264	215
	299388	299506	119
	305703	305886	184
	307351	307525	175
	309988	310112	125
	310781	310926	146
	316017	316123	107
Chr4	1	403	403
	569	671	103
	1644	1803	160
	19283	19418	136
	19968	20132	165
	20267	20463	197
	22456	22628	173
	32076	32249	174
	34065	34240	176
	36634	36755	122
	38304	38461	158
	42364	42661	298
	43748	44014	267
	45969	46297	329
	47866	48006	141
	49281	49473	193
	49725	49888	164
	50450	50574	125
	52215	52381	167
	56719	57030	312
	60974	61116	143
	62120	62375	256
	65060	65201	142
	65963	66101	139
	68786	68947	162
	70334	70478	145
	74141	74369	229
	76928	77197	270
	78005	78134	130
	78248	78382	135
	78818	78845	28
	80492	80673	182
	86036	86199	164
	87265	87472	208
	88069	88208	140
	88312	88368	57
	89890	90024	135
	93942	94131	190
	98162	98411	250
	99330	99478	149
	101105	101236	132
	103419	103576	158
	104687	104874	188
	106542	106670	129
	106882	107068	187
	111190	111350	161
	114405	114565	161
	116004	116242	239
	117263	117624	362
	121800	121963	164
	123659	123809	151
	125172	125322	151
	126475	126688	214
	130030	130257	228
	130506	130771	266
	131972	132122	151
	132767	133325	559
	134745	134973	229
	135567	135739	173
	137893	138043	151
	139331	139466	136
	139729	139931	203
	141795	141943	149
	145559	145734	176
	147748	147893	146
	148012	148146	135
	148827	148896	70
	149176	149318	143
	155964	156281	318
	158784	158920	137
	159355	159505	151
	164099	164259	161
	166988	167034	47
	167309	167448	140
	167553	167680	128
	169639	169981	343
	172194	172424	231
	174629	174816	188
	176430	176632	203
	183046	183224	179
	184744	184871	128
	188067	188233	167
	190654	190856	203
	192407	192548	142
	198465	198623	159
	199779	199939	161
	202642	202785	144
	211127	211339	213
	212093	212236	144
	212467	212639	173
	212792	213089	298
	213215	213281	67
	215745	216025	281
	217211	217562	352
	219375	219570	196
	221284	221479	196
	221813	222106	294
	223814	224007	194
	226755	227261	507
	228905	229088	184
	229537	229847	311
	230620	230876	257
	232345	232559	215
	234128	234821	694
	235591	235708	118
	235987	236137	151
	238743	238902	160
	239609	240138	530
	241203	241367	165
	242098	242290	193
	245623	245813	191
	248014	248175	162
	251336	251501	166
	253796	253934	139
	255184	255310	127
	258645	258823	179
	264181	264424	244
	265031	265222	192
	265691	265715	25
	266738	266789	52
	272218	272347	130
	276641	276773	133
	281921	282101	181
	283207	283360	154
	285184	285348	165
	286750	287014	265
	289672	289819	148
	292584	292747	164
	296208	296252	45
	296369	296505	137
	300148	300296	149
	301030	301153	124
	302749	302912	164
	304859	305067	209
	306576	306748	173
	307840	308383	544
	310183	310434	252
	312709	312856	148
	315003	315170	168
	316447	316586	140
	321701	322176	476
	323012	323212	201
	323692	323887	196
	326224	326418	195
	330517	330714	198
	330866	331044	179
	337302	337449	148
	340288	340456	169
	341258	341565	308
	345466	345594	129
	352439	352509	71
	356946	357583	638
	358184	358382	199
	358682	358790	109
	359502	359639	138
	361381	361523	143
	362444	362639	196
	363638	363879	242
	366112	366652	541
	366863	366967	105
	370961	371162	202
	372028	372199	172
	373760	373901	142
	375317	375464	148
	376528	376676	149
	378503	378698	196
	381493	381670	178
	381780	381840	61
	385962	386213	252
	386630	387201	572
	388909	389050	142
	392323	392484	162
	392575	392716	142
	393968	394136	169
	397299	397450	152
	399151	399355	205
	405010	405201	192
	407671	407803	133
	408075	408220	146
	409245	409358	114
	410449	410573	125
	410841	411037	197
	411161	411680	520
	413137	413382	246
	413683	413909	227
	414806	414986	181
	416933	417236	304
	421732	421933	202
	423584	423717	134
	427001	427218	218
	428718	428916	199
	431535	431692	158
	432084	432280	197
	433334	433475	142
	434089	434337	249
	434911	435260	350
	435831	435964	134
	437672	438172	501
	439381	439558	178
	442361	442546	186
	442773	442963	191
	443862	444012	151
	444262	444458	197
	446888	446936	49
	447654	447907	254
	449839	449968	130
	452571	452978	408
	453855	454066	212
	455055	455211	157
	458239	458414	176
	461368	461586	219
	462417	462640	224
	465792	465873	82
	470650	470754	105
	471556	471799	244
	472971	473145	175
	476419	476625	207
	478794	478983	190
	482221	482575	355
	483892	484072	181
	486558	486690	133
	488685	488857	173
	489194	489464	271
	491018	491462	445
	494446	494604	159
	497443	497621	179
	501368	501507	140
	501621	501773	153
	503324	503453	130
	504844	505065	222
	505423	505564	142
	505958	506418	461
	506868	508010	1143
	509549	509765	217
	512271	512486	216
	519741	519994	254
	521039	521200	162
	521463	521713	251
	524458	524509	52
	524792	524978	187
	525135	525368	234
	530666	531404	739
	534547	535288	742
	538946	539180	235
	539602	539776	175
	541393	541537	145
	541802	542024	223
	542130	542622	493
	543597	544062	466
	544234	544419	186
	545913	546461	549
	548468	548656	189
	550683	551454	772
	551559	551708	150
	553032	553166	135
	555275	555427	153
	555530	555681	152
	556484	557012	529
	558110	558280	171
	560775	561074	300
	562499	562688	190
	562796	563207	412
	565703	565896	194
	567573	567709	137
	568954	569111	158
	569848	570006	159
	570392	570567	176
	573818	574098	281
	575885	576112	228
	578363	578568	206
	579124	579426	303
	580722	580809	88
	583537	583661	125
	587793	587974	182
	588091	588139	49
	589478	589738	261
	590861	591009	149
	592951	593092	142
	593404	593811	408
	596788	596970	183
	597249	597300	52
	598242	598399	158
	602892	603050	159
	610184	610335	152
	611872	612046	175
	614061	614211	151
	616361	616682	322
	617254	617450	197
	618366	618527	162
	619834	620041	208
	620240	620309	70
	620434	620482	49
	621618	621957	340
	626101	626314	214
	628608	628784	177
	628896	629024	129
	629650	629814	165
	630717	630989	273
	636211	636458	248
	636703	636869	167
	639974	640141	168
	643948	644113	166
	645020	645212	193
	652395	652651	257
	653173	653304	132
	654781	654976	196
	657500	657752	253
	658129	658320	192
	664971	665111	141
	666806	666963	158
	667916	668080	165
	668763	668994	232
	671069	671206	138
	675889	676044	156
	677960	678104	145
	680020	680474	455
	681715	681874	160
	681975	682126	152
	683601	683761	161
	685691	685837	147
	687904	688108	205
	690524	690756	233
	693263	693442	180
	694230	694388	159
	699554	699791	238
	702902	703028	127
	704184	704392	209
	709309	709474	166
	715121	715168	48
	715428	715626	199
	716673	716828	156
	718539	718676	138
	720448	720612	165
	727646	727786	141
	728009	728153	145
	730333	730538	206
	733954	734114	161
	740057	740234	178
	741765	741930	166
	744011	744205	195
	746246	746425	180
	746536	746663	128
	750953	751164	212
	751372	751541	170
	753216	753388	173
	755112	755247	136
	755344	755550	207
	765329	765638	310
	768993	769476	484
	770026	770307	282
	771621	771776	156
	775827	775979	153
	778775	778990	216
	783957	784180	224
	784651	784820	170
	790143	790287	145
	794281	794465	185
	802456	802606	151
	803727	803863	137
	806034	806180	147
	806293	806458	166
	807859	807984	126
	808103	808249	147
	811704	812099	396
	814212	814408	197
	816564	816780	217
	817672	817825	154
	819198	819324	127
	820981	821140	160
	827386	827535	150
	831564	831777	214
	832592	832753	162
	835565	836342	778
	838148	838336	189
	842063	842280	218
	844950	845081	132
	847977	848096	120
	848206	848350	145
	848457	848532	76
	851038	851172	135
	853999	854173	175
	856166	856296	131
	857995	858116	122
	859164	859304	141
	861542	861713	172
	866716	866942	227
	867595	867742	148
	867863	868080	218
	870664	871032	369
	878027	878235	209
	884261	884685	425
	887016	887158	143
	889338	889493	156
	892446	892691	246
	893931	894336	406
	899281	899393	113
	903531	903661	131
	905122	905261	140
	907114	907268	155
	907540	907594	55
	909436	909829	394
	911497	911638	142
	913782	913965	184
	914852	915082	231
	916162	916415	254
	917284	917433	150
	921710	921868	159
	921997	922056	60
	923924	924104	181
	924525	924738	214
	926953	927191	239
	930370	930934	565
	931046	931119	74
	933314	933475	162
	935948	936223	276
	936348	936470	123
	940868	941063	196
	943475	943627	153
	945185	945346	162
	946543	946676	134
	950325	950527	203
	952519	952707	189
	954107	954259	153
	954875	955014	140
	955178	955644	467
	958427	958573	147
	959866	959992	127
	960107	960296	190
	963243	963389	147
	964820	965021	202
	967888	968067	180
	971491	971800	310
	974302	974554	253
	976132	976825	694
	977270	977434	165
	979288	979529	242
	992904	993111	208
	998274	998319	46
	998417	998617	201
	1002236	1002415	180
	1003575	1003714	140
	1005345	1005539	195
	1008776	1008938	163
	1009898	1010063	166
	1011340	1011977	638
	1013683	1014161	479
	1015912	1016413	502
	1019117	1019271	155
	1020433	1020608	176
	1021771	1021895	125
	1022463	1022632	170
	1024775	1024919	145
	1031731	1031929	199
	1032105	1032270	166
	1037009	1037143	135
	1039555	1039719	165
	1045161	1045363	203
	1050263	1050450	188
	1052291	1052443	153
	1054908	1055155	248
	1055882	1056464	583
	1057706	1058001	296
	1058990	1059148	159
	1059404	1059557	154
	1067503	1067668	166
	1072603	1072770	168
	1073476	1073612	137
	1075226	1075363	138
	1078485	1078630	146
	1080303	1080963	661
	1084623	1084782	160
	1084883	1085048	166
	1087070	1087261	192
	1090146	1090342	197
	1092576	1092703	128
	1093603	1093745	143
	1095277	1095461	185
	1103562	1103711	150
	1105911	1106057	147
	1108508	1108657	150
	1110415	1110569	155
	1112313	1112490	178
	1114084	1114236	153
	1116735	1116861	127
	1120278	1120456	179
	1126089	1126237	149
	1127630	1127787	158
	1129390	1129548	159
	1131244	1131339	96
	1135487	1135749	263
	1140602	1140783	182
	1146109	1146248	140
	1146539	1146601	63
	1149540	1149671	132
	1150555	1150716	162
	1151566	1151729	164
	1153663	1153873	211
	1157263	1157494	232
	1159315	1159461	147
	1162354	1162490	137
	1162653	1162973	321
	1166061	1166210	150
	1166453	1166661	209
	1168847	1169066	220
	1172060	1172260	201
	1174301	1174446	146
	1174821	1175002	182
	1178245	1178417	173
	1181410	1181604	195
	1183028	1183222	195
	1184449	1184609	161
	1185900	1186056	157
	1189174	1189321	148
	1189683	1189996	314
	1194913	1195070	158
	1195196	1195399	204
	1196333	1196504	172
	1198836	1198991	156
	1201832	1202086	255
	1204230	1204370	141
	1206465	1206619	155
	1206734	1207801	1068
	1212454	1212793	340
	1212900	1212962	63
	1213667	1213843	177
	1214971	1215112	142
	1217619	1217743	125
	1219135	1219300	166
	1222457	1222670	214
	1223869	1223946	78
	1224535	1224738	204
	1226554	1226720	167
	1228328	1228517	190
	1229641	1229781	141
	1229888	1230033	146
	1233544	1233682	139
	1233783	1234026	244
	1234500	1234524	25
	1236196	1236490	295
	1238007	1238232	226
	1238508	1238578	71
	1238864	1239005	142
	1239132	1239408	277
	1239935	1240079	145
	1240927	1241059	133
	1242174	1243193	1020
	1245924	1246063	140
	1249960	1250132	173
	1251685	1252011	327
	1256884	1257006	123
	1258492	1258637	146
	1259908	1259988	81
	1261402	1261575	174
	1263010	1263185	176
	1266529	1266690	162
	1266911	1267083	173
	1267204	1267379	176
	1267685	1267727	43
	1269683	1269919	237
	1270838	1270983	146
	1273988	1274124	137
	1276251	1276395	145
	1277360	1277579	220
	1278683	1278939	257
	1279397	1279572	176
	1279934	1280111	178
	1288057	1288223	167
	1288953	1289089	137
	1289179	1289366	188
	1293169	1293345	177
	1294443	1294622	180
	1295824	1295918	95
	1296873	1297004	132
	1298210	1298347	138
	1300982	1301200	219
	1301288	1301580	293
	1302513	1302787	275
	1305189	1305419	231
	1305537	1305972	436
	1311829	1311958	130
	1314806	1314920	115
	1317879	1318043	165
	1319264	1319433	170
	1321991	1322159	169
	1325326	1325503	178
	1328572	1328766	195
	1330771	1330850	80
	1330964	1331124	161
	1337105	1337261	157
	1339440	1339620	181
	1340024	1340071	48
	1342238	1342391	154
	1345082	1345139	58
	1345243	1345651	409
	1350018	1350192	175
	1352501	1352647	147
	1353536	1353714	179
	1354350	1354405	56
	1355601	1355995	395
	1358959	1359138	180
	1359632	1359882	251
	1362245	1362724	480
	1365424	1365579	156
	1365840	1365956	117
	1366870	1367037	168
	1367288	1367421	134
	1369485	1369676	192
	1382105	1382243	139
	1383373	1383680	308
	1384709	1385113	405
	1385814	1386004	191
	1386592	1386761	170
	1388574	1388741	168
	1394839	1394981	143
	1398823	1398982	160
	1401318	1401743	426
	1402712	1402929	218
	1403108	1403251	144
	1404278	1404452	175
	1405580	1405641	62
	1410334	1410498	165
	1411921	1412065	145
	1414370	1414540	171
	1417165	1417290	126
	1420335	1420472	138
	1420925	1421114	190
	1422587	1422714	128
	1427239	1427362	124
	1428149	1428313	165
	1429048	1429477	430
	1430817	1430988	172
	1431929	1432059	131
	1434360	1434691	332
	1435986	1436129	144
	1436709	1436873	165
	1441204	1441379	176
	1443443	1443652	210
	1445579	1445763	185
	1447042	1447172	131
	1447671	1447796	126
	1450892	1451189	298
	1454632	1454867	236
	1455939	1456075	137
	1459458	1459747	290
	1461621	1461815	195
	1462016	1462170	155
	1465953	1466163	211
	1468462	1469313	852
	1470829	1470969	141
	1473073	1473203	131
	1476673	1477148	476
	1478383	1478563	181
	1480198	1480351	154
	1483521	1483703	183
	1485301	1485436	136
	1487367	1487541	175
	1489055	1489524	470
	1489881	1490563	683
	1490795	1491038	244
	1493136	1493400	265
	1494016	1494249	234
	1496605	1496797	193
	1497978	1498175	198
	1498595	1498634	40
	1502392	1502834	443
	1507325	1507573	249
	1509818	1509976	159
	1510674	1510813	140
	1511819	1512014	196
	1514716	1514834	119
	1518087	1518220	134
	1520929	1521117	189
	1525229	1525875	647
	1528480	1528717	238
Chr5	1	203	203
	6116	6347	232
	9772	9921	150
	12938	13094	157
	13360	13595	236
	15990	16270	281
	18868	19112	245
	25977	26105	129
	26516	26652	137
	27277	27445	169
	31295	31441	147
	33696	34002	307
	39672	39848	177
	42018	42399	382
	42674	42814	141
	43096	43217	122
	45033	45158	126
	46012	46205	194
	46931	47081	151
	51643	51838	196
	51968	52019	52
	53253	53834	582
	56176	56320	145
	58138	58317	180
	59283	59515	233
	60920	61082	163
	61730	61888	159
	62132	62573	442
	65204	65369	166
	66838	67041	204
	68878	69758	881
	70256	70420	165
	73389	73579	191
	76549	76581	33
	80185	80424	240
	84694	85614	921
	86315	86860	546
	90041	90205	165
	94022	94179	158
	97898	98062	165
	99495	99663	169
	100053	100324	272
	100424	100702	279
	101551	101808	258
	106170	106361	192
	106938	107131	194
	110622	110745	124
	111133	111312	180
	116034	117146	1113
	117622	118217	596
	120392	120540	149
	121319	121449	131
	122983	123618	636
	124287	124319	33
	124621	124752	132
	126414	126566	153
	128387	128559	173
	130993	131186	194
	131455	131631	177
	132809	132944	136
	135280	135583	304
	138670	138901	232
	140361	141698	1338
	144048	144254	207
	145606	145771	166
	147994	148136	143
	150087	150243	157
	151022	151195	174
	152710	152918	209
	153009	153422	414
	156525	156748	224
	159155	159313	159
	160286	160469	184
	162488	162672	185
	166904	167101	198
	167620	167801	182
	171894	172090	197
	173212	173256	45
	173717	173846	130
	174420	175098	679
	176656	176725	70
	177087	177224	138
	177604	177766	163
	178594	178768	175
	182401	182553	153
	184305	184455	151
	188090	188236	147
	191876	192318	443
	192673	192846	174
	194609	194790	182
	194901	195080	180
	196720	196914	195
	198604	198776	173
	200891	201038	148
	201941	202112	172
	202701	202839	139
	205023	205194	172
	207265	207536	272
	208485	208743	259
	210328	210485	158
	212058	212312	255
	213240	213416	177
	221545	221813	269
	222230	222590	361
	223061	223242	182
	225276	225794	519
	229526	229687	162
	232211	232390	180
	234711	234869	159
	237170	237446	277
	238127	238635	509
	241787	242707	921
	242949	243099	151
	246695	246845	151
	248274	248464	191
	249832	250049	218
	250492	250645	154
	251100	251155	56
	251444	251631	188
	254469	254627	159
	258078	258331	254
	259846	259992	147
	260101	260415	315
	261280	261933	654
	264320	264458	139
	265897	266221	325
	268302	268960	659
	270218	270633	416
	271590	271718	129
	272280	272437	158
	274259	274417	159
	276264	276344	81
	280839	281260	422
	281386	281603	218
	287206	287422	217
	288475	288621	147
	291579	291764	186
	292703	292942	240
	294975	295415	441
	298409	298702	294
	301466	301557	92
	302541	302728	188
	303279	303920	642
	306018	306295	278
	307444	307603	160
	308361	308445	85
	311443	311751	309
	311878	312019	142
	316564	316729	166
	318537	318757	221
	319760	319916	157
	321872	322214	343
	324156	324425	270
	326006	326190	185
	327069	327225	157
	328168	328385	218
	330177	330505	329
	332856	333078	223
	335332	335991	660
	337663	337857	195
	342379	342838	460
	343281	343468	188
	349294	349334	41
	349441	349606	166
	349729	349895	167
	351351	351521	171
	353527	353715	189
	355016	355261	246
	359102	359238	137
	362244	362704	461
	363943	364198	256
	364296	364405	110
	366635	366774	140
	372052	372228	177
	373065	373175	111
	374739	374890	152
	377814	377961	148
	378443	378573	131
	382263	382441	179
	386229	386445	217
	386856	387144	289
	390196	390370	175
	394016	394219	204
	395104	395238	135
	396283	396739	457
	399242	399411	170
	400896	401080	185
	404419	404602	184
	406814	406976	163
	409392	409667	276
	412958	413033	76
	414255	414464	210
	416542	416722	181
	421051	421130	80
	422016	422162	147
	422565	422823	259
	423151	423516	366
	424410	424682	273
	430885	431024	140
	431136	431361	226
	431586	431813	228
	432244	432439	196
	432845	433094	250
	434446	434611	166
	435536	435821	286
	437852	437978	127
	438605	438847	243
	438969	439151	183
	439255	439462	208
	441989	442570	582
	451366	451510	145
	453184	453366	183
	456129	456269	141
	457068	457092	25
	460254	460437	184
	461784	462548	765
	462942	463098	157
	464916	465099	184
	467561	467702	142
	467945	468245	301
	468871	469076	206
	469516	469633	118
	472512	472682	171
	474028	474207	180
	474829	474999	171
	482879	483286	408
	484374	484517	144
	487202	487333	132
	488563	488756	194
	490839	491447	609
	492079	492424	346
	498827	499024	198
	500387	500582	196
	502941	503067	127
	503831	504015	185
	504919	505056	138
	509928	510191	264
	512267	512438	172
	517596	517811	216
	522713	523106	394
	525748	525896	149
	526784	526969	186
	536086	536265	180
	539323	539492	170
	540400	540536	137
	541450	541640	191
	544355	544578	224
	544668	545590	923
	546561	546766	206
	548192	548334	143
	549563	549709	147
	551150	551292	143
	553975	554097	123
	559115	559280	166
	560458	560623	166
	562816	562947	132
	567693	567811	119
	569831	569939	109
Chr6	1	141	141
	4305	4966	662
	6273	6418	146
	11264	11547	284
	16513	16650	138
	19576	19778	203
	20702	20857	156
	22881	23076	196
	27421	27515	95
	27973	28187	215
	30980	31445	466
	32029	32265	237
	32897	33040	144
	36626	36760	135
	44490	44666	177
	51136	51297	162
	52992	53130	139
	54427	54590	164
	54809	55296	488
	56051	56268	218
	58305	58558	254
	64049	64191	143
	64975	65143	169
	68810	68976	167
	74629	75085	457
	76501	76654	154
	80255	80392	138
	81918	82500	583
	89349	89586	238
	90340	90535	196
	90645	90949	305
	95068	95448	381
	95653	95810	158
	95934	96036	103
	98816	99022	207
	100268	100373	106
	103235	103421	187
	104322	104363	42
	104479	104638	160
	106269	106790	522
	107871	107933	63
	109993	110180	188
	110471	110550	80
	111878	112038	161
	114055	114201	147
	115781	115933	153
	118624	118786	163
	119093	119370	278
	123161	123324	164
	127836	127974	139
	129966	130127	162
	134662	134773	112
	135906	136075	170
	137241	137363	123
	146965	147107	143
	148918	149084	167
	149805	149990	186
	153185	153342	158
	155902	156272	371
	157808	157997	190
	160362	160490	129
	164826	164975	150
	167446	167580	135
	169301	169436	136
	169708	169837	130
	173949	174147	199
	176672	176986	315
	180846	180965	120
	183010	183435	426
	183932	184166	235
	184288	184466	179
	191548	191726	179
	194558	194709	152
	195002	195065	64
	196384	196702	319
	199200	199509	310
	199775	200000	226
	203464	203605	142
	210579	210699	121
	212987	213182	196
	216446	216587	142
	220165	220285	121
	223031	223231	201
	223791	224193	403
	225999	226225	227
	226506	226688	183
	226840	226918	79
	229221	229375	155
	233675	233947	273
	237945	238002	58
	238274	238407	134
	239178	239240	63
	241481	241626	146
	245938	246088	151
	248182	248331	150
	249934	250100	167
	251842	252018	177
	252292	252466	175
	253336	253624	289
	256282	256484	203
	261102	261266	165
	261564	261729	166
	262184	262244	61
	263187	263395	209
	263701	264070	370
Chr7	1	306	306
	6939	7092	154
	17767	18004	238
	18772	18906	135
	20488	20664	177
	27538	27760	223
	27890	27913	24
	31692	31874	183
	32869	33007	139
	35357	35533	177
	36749	36895	147
	38831	38998	168
	41269	41439	171
	45270	45420	151
	48443	48585	143
	49337	49507	171
	53631	53784	154
	56156	56367	212
	58922	59070	149
	61912	62055	144
	63636	63760	125
	67245	67532	288
	69388	69595	208
	73786	73900	115
	74258	74446	189
	76527	76835	309
	79011	79169	159
	79748	79827	80
	81255	81419	165
	82312	82440	129
	84293	84598	306
	87301	87494	194
	91276	91421	146
	92353	92494	142
	93411	93461	51
	93591	93744	154
	95419	95724	306
	98695	98869	175
	107619	107925	307
	110543	110795	253
	112071	112304	234
	114763	114942	180
	115394	115553	160
	115724	116071	348
	120979	121137	159
	122256	122579	324
	123353	123574	222
	124291	124472	182
	129579	129760	182
	131307	131475	169
	140244	140373	130
	141795	141937	143
	144146	144318	173
	144528	144707	180
	145188	145413	226
	147692	147863	172
	147970	148165	196
	148981	149433	453
	150342	150374	33
	150658	150846	189
	152849	153165	317
	154383	154554	172
	156274	156501	228
	157638	157836	199
	159260	159454	195
	159720	159876	157
	162984	163335	352
	165192	165349	158
	165464	165610	147
	167508	167769	262
	173140	173272	133
	174374	174513	140
	180467	180667	201
	182183	182330	148
	187343	187470	128
	190891	191087	197
	191819	191950	132
	193326	193504	179
	196218	196266	49
	196553	196711	159
	197135	197298	164
	197405	197789	385
	197920	198068	149
	200246	200417	172
	202533	202683	151
	205430	205776	347
	206275	206722	448
	208680	208903	224
	210153	210301	149
	216097	216245	149
	217308	217463	156
	225771	225911	141
	226150	226320	171
	227531	227679	149
	228419	228733	315
	229870	230145	276
	233739	233793	55
	234559	234698	140
	238168	238301	134
	245211	245380	170
	249628	249810	183
	253909	254036	128
	254376	254568	193
	255340	255526	187
	257291	257462	172
	265932	266082	151
	269163	269292	130
	270810	270954	145
	271343	271597	255
	271738	272343	606
	277090	277554	465
	280534	280748	215
	281185	281536	352
	283998	284145	148
	285956	286112	157
	287132	287452	321
	288251	288386	136
	289236	289592	357
	291732	291900	169
	293083	293204	122
	295719	295868	150
	299779	299937	159
	303431	303583	153
	304127	304284	158
	306341	306516	176
	307202	307397	196
	310054	310101	48
	310589	310942	354
	311965	312147	183
	314401	314597	197
	316577	316778	202
	319666	320005	340
	321500	321764	265
	324567	325117	551
	325802	325940	139
	326414	326494	81
	328466	328786	321
	330675	330902	228
	334660	334830	171
	337632	337812	181
	343118	343261	144
	345764	345988	225
	346981	347146	166
	352356	352505	150
	352762	352968	207
	355556	355735	180
	356822	357019	198
	357140	357266	127
	358378	358514	137
	359139	359399	261
	361922	362112	191
	364060	364269	210
	366030	366367	338
	366645	366852	208
	368546	368668	123
	371078	371519	442
	374869	375037	169
	375898	376014	117
	377258	377411	154
	381317	381473	157
	383225	383431	207
	384560	385067	508
	389785	389916	132
	392024	392183	160
	393718	393907	190
	395809	395964	156
	397714	398573	860
	400231	400706	476
	401355	401706	352
	401816	402037	222
	404271	404396	126
	404629	404822	194
	405536	405712	177
	409782	409939	158
	411312	411485	174
	412157	412358	202
	413212	413624	413
	416793	416818	26
	417267	417446	180
	418663	418786	124
	420678	420902	225
	421181	421324	144
	421905	422061	157
	423092	423388	297
	423641	423809	169
	426913	427220	308
	427943	428562	620
	433152	434091	940
	436953	437286	334
	438438	438997	560
	439839	439996	158
	440594	441072	479
	443371	443573	203
	446177	446312	136
	448578	448742	165
	449993	450129	137
	452151	452318	168
	454593	454762	170
	457593	457654	62
	458331	458388	58
	459707	459827	121
	465539	465708	170
	471943	472003	61
	472453	472791	339
	474963	475015	53
	475284	475466	183
	478753	478943	191
	484977	485119	143
	485229	485459	231
	490586	490720	135
	491961	492103	143
	494266	494448	183
	495444	495466	23
	496371	496487	117
	496583	496747	165
	498083	498214	132
	499909	500099	191
	502719	502883	165
	505900	506038	139
	506774	506927	154
	508536	508945	410
	511072	511238	167
	512933	513114	182
	514356	514497	142
	516283	516628	346
	522100	522237	138
	523428	523620	193
	524768	524918	151
	525631	525838	208
	526708	526862	155
	527395	527585	191
	527724	527774	51
	528541	528835	295
	528945	529090	146
	531594	531778	185
	532629	532822	194
	534814	535000	187
	535904	537875	1972
	543401	543539	139
	544481	544658	178
	544956	545149	194
	546190	546365	176
	547295	547763	469
	548293	548416	124
	555209	555741	533
	556745	556927	183
	557423	558005	583
	559017	559190	174
	560083	560280	198
	560388	560524	137
	561603	561737	135
	574625	574899	275
	575013	575142	130
	576551	576853	303
	579314	579444	131
	580690	580740	51
	581724	581986	263
	584036	584359	324
	584604	584772	169
	589515	589749	235
	590991	591189	199
	591587	591745	159
	592017	592168	152
	595935	596107	173
	596290	596513	224
	598765	599340	576
	601435	601625	191
	605581	605775	195
	607185	607332	148
	609102	609458	357
	609655	610539	885
	616117	616283	167
	617296	617462	167
	617861	618028	168
	619988	620208	221
	621931	622068	138
	625206	625634	429
	627142	627320	179
	627518	627751	234
	636927	637073	147
	637620	637749	130
	639555	639687	133
	640424	640788	365
	641819	641972	154
	643825	643991	167
	646886	647049	164
	648113	648259	147
	648963	649247	285
	650734	651224	491
	651428	651569	142
	653240	653383	144
	654122	654343	222
	656459	656685	227
	659881	660053	173
	661663	662072	410
	662186	662386	201
	667817	668078	262
	670135	670290	156
	671937	672202	266
	676403	676549	147
	677590	678339	750
	678462	678604	143
	687702	687829	128
	690007	690147	141
	693146	693297	152
	695166	695337	172
	698420	698546	127
	699852	700065	214
	700757	700955	199
	701570	702031	462
	706772	706933	162
	709287	709445	159
	713490	713628	139
	715280	715442	163
	717161	717281	121
	718666	718809	144
	720153	720325	173
	726496	726947	452
	729762	729938	177
	730856	730981	126
	731131	731333	203
	733060	733449	390
	733548	733726	179
	736343	736541	199
	738258	738431	174
	739196	739377	182
	739649	739886	238
	741900	742052	153
	745549	745693	145
	746562	746728	167
	749976	750025	50
	750164	750338	175
	751062	751198	137
	753973	754154	182
	756528	756681	154
	757458	757598	141
	761159	761306	148
	762182	762394	213
	763581	763737	157
	765945	766977	1033
	767277	767466	190
	770327	770512	186
	772018	772277	260
	774262	774682	421
	774759	774928	170
	777964	778158	195
	779953	780178	226
	781527	781740	214
	787014	787176	163
	788209	788504	296
	788738	788914	177
	793096	793230	135
	794430	794578	149
	795656	795842	187
	798075	798486	412
	800182	800376	195
	801808	802306	499
	806112	806454	343
	807781	808018	238
	810851	811118	268
	811987	812172	186
	823474	823596	123
	823684	823978	295
	827328	827485	158
	828921	829067	147
	830279	830422	144
	832226	832374	149
	834524	834706	183
	836747	837063	317
	840058	840146	89
	840440	840625	186
	843632	843784	153
	846366	846503	138
	848251	848341	91
	848672	848894	223
	850535	850985	451
	853453	853666	214
	854960	855185	226
	856327	856496	170
	856624	857099	476
	858082	858240	159
	859578	859801	224
	866159	866328	170
	867559	867732	174
	871476	871688	213
	875165	875338	174
	876292	876544	253
	878377	878813	437
	879325	879610	286
	879983	880193	211
[truncated: 3,224 more rows]
